# Supplementary material for: The translational landscape of ground state pluripotency
Source: Nat Commun. 2020 Apr 1;11:1617. doi: 10.1038/s41467-020-15449-9 (PMC7113317; doi:10.1038/s41467-020-15449-9)
Supplement: Supplementary file 5 — Supplementary Data 1 [file 41467_2020_15449_MOESM5_ESM.xlsx]

## Sheet: Sheet1
Sample	Description	number of reads	Type
5674.merged.fastq.gz	2iL_Rep1	29785501	RNA-seq
5693.merged.fastq.gz	2iL_Rep2	32606566	RNA-seq
5694.merged.fastq.gz	2iL_d1_Rep1	34398739	RNA-seq
5695_Final.fastq.gz	2iL_d1_Rep2	71454124	RNA-seq
5696.merged.fastq.gz	2iL_d3_Rep1	30805836	RNA-seq
5697.merged.fastq.gz	2iL_d3_Rep2	32495262	RNA-seq
5698_Final.fastq.gz	2iL_d7_Rep1	51327928	RNA-seq
5699_Final.fastq.gz	2iL_d7_Rep2	54691855	RNA-seq
5700.merged.fastq.gz	SL_Rep1	28304912	RNA-seq
5701.merged.fastq.gz	SL_Rep2	32577240	RNA-seq
5702.merged.fastq.gz	SL_d1_Rep1	34306795	RNA-seq
5703_Final.fastq.gz	SL_d1_Rep2	23984137	RNA-seq
5704.merged.fastq.gz	SL_d3_Rep1	25772235	RNA-seq
5705.merged.fastq.gz	SL_d3_Rep2	34953590	RNA-seq
5706.merged.fastq.gz	SL_d7_Rep1	27824201	RNA-seq
5707_merged.fastq.gz	SL_d7_Rep2	46088650	RNA-seq
5708_reseq.fastq.gz	EpiLSCs_Rep1	21906631	RNA-seq
5758_reseq.fastq.gz	EpiLSCs_Rep2	59379480	RNA-seq
RFP_6040_Sep_Dec.fastq.gz	2iL_Rep1	80192445	RFP-seq
RFP_6041_Sep_Dec.fastq.gz	2iL_Rep2	40541937	RFP-seq
RFP_6042_Sep_Dec.fastq.gz	2iL_d1_Rep1	66162127	RFP-seq
RFP_6043_Sep_Dec.fastq.gz	2iL_d1_Rep2	64412013	RFP-seq
RFP_6044_Sep.fastq.gz	2iL_d3_Rep1	20797022	RFP-seq
RFP_6045_Sep_Dec.fastq.gz	2iL_d3_Rep2	81183086	RFP-seq
RFP_6046_Sep_Dec.fastq.gz	2iL_d7_Rep1	67767820	RFP-seq
RFP_6047_Sep_Dec.fastq.gz	2iL_d7_Rep2	72171970	RFP-seq
RFP_6048_Sep_Dec.fastq.gz	SL_Rep1	57952005	RFP-seq
RFP_6049_Sep_Dec.fastq.gz	SL_Rep2	89289732	RFP-seq
RFP_6050_Sep.fastq.gz	SL_d1_Rep1	19468659	RFP-seq
RFP_6051_Sep.fastq.gz	SL_d1_Rep2	22712238	RFP-seq
RFP_6052_Sep.fastq.gz	SL_d3_Rep1	22545064	RFP-seq
RFP_6053_Sep.fastq.gz	SL_d3_Rep2	20038055	RFP-seq
RFP_6054_Sep_Dec.fastq.gz	SL_d7_Rep1	49937018	RFP-seq
RFP_6055_Sep_Dec.fastq.gz	SL_d7_Rep2	57352017	RFP-seq
RFP_6056_Dec.fastq.gz	EpiLSCs_Rep1	43320304	RFP-seq
RFP_6057_Sep.fastq.gz	EpiLSCs_Rep2	39084693	RFP-seq
20141022_Q1_SA_YaAt_2i_FCS-Epi_1A	2i_Rep1		Whole cell proteomic
20141022_Q1_SA_YaAt_2i_FCS-Epi_1B	2i_Rep2		Whole cell proteomic
20141022_Q1_SA_YaAt_2i_FCS-Epi_1C	2i_Rep3		Whole cell proteomic
20141022_Q1_SA_YaAt_2i_FCS-Epi_2A	SL_Rep1		Whole cell proteomic
20141022_Q1_SA_YaAt_2i_FCS-Epi_2B	SL_Rep2		Whole cell proteomic
20141022_Q1_SA_YaAt_2i_FCS-Epi_2C	SL_Rep3		Whole cell proteomic
20141022_Q1_SA_YaAt_2i_FCS-Epi_3A	SLDay1_Rep1		Whole cell proteomic
20141022_Q1_SA_YaAt_2i_FCS-Epi_3B	SLDay1_Rep2		Whole cell proteomic
20141022_Q1_SA_YaAt_2i_FCS-Epi_3C	SLDay1_Rep3		Whole cell proteomic
20141022_Q1_SA_YaAt_2i_FCS-Epi_4A	SLDay3_Rep1		Whole cell proteomic
20141022_Q1_SA_YaAt_2i_FCS-Epi_4B	SLDay3_Rep2		Whole cell proteomic
20141022_Q1_SA_YaAt_2i_FCS-Epi_4C	SLDay3_Rep3		Whole cell proteomic
20141022_Q1_SA_YaAt_2i_FCS-Epi_5A	SLDay7_Rep1		Whole cell proteomic
20141022_Q1_SA_YaAt_2i_FCS-Epi_5B	SLDay7_Rep2		Whole cell proteomic
20141022_Q1_SA_YaAt_2i_FCS-Epi_5C	SLDay7_Rep3		Whole cell proteomic
20141022_Q1_SA_YaAt_2i_FCS-Epi_6A	EpiLSCs_Rep1		Whole cell proteomic
20141022_Q1_SA_YaAt_2i_FCS-Epi_6B	EpiLSCs_Rep2		Whole cell proteomic
20141022_Q1_SA_YaAt_2i_FCS-Epi_6C	EpiLSCs_Rep3		Whole cell proteomic
20141022_Q1_SA_YaAt_2i_FCS-Epi_7A	2iL_Rep1_run2		Whole cell proteomic
20141022_Q1_SA_YaAt_2i_FCS-Epi_7B	2iL_Rep2_run2		Whole cell proteomic
20141022_Q1_SA_YaAt_2i_FCS-Epi_7C	2iL_Rep3_run2		Whole cell proteomic
20141022_Q1_SA_YaAt_2i_FCS-Epi_8A	SL_Rep1_run2		Whole cell proteomic
20141022_Q1_SA_YaAt_2i_FCS-Epi_8B	SL_Rep2_run2		Whole cell proteomic
20141022_Q1_SA_YaAt_2i_FCS-Epi_8C	SL_Rep3_run2		Whole cell proteomic
20141022_Q1_SA_YaAt_2i_FCS-Epi_9A	2iLDay1_Rep1		Whole cell proteomic
20141022_Q1_SA_YaAt_2i_FCS-Epi_9B	2iLDay1_Rep2		Whole cell proteomic
20141022_Q1_SA_YaAt_2i_FCS-Epi_9C	2iLDay1_Rep3		Whole cell proteomic
20141022_Q1_SA_YaAt_2i_FCS-Epi_10A	2iLDay3_Rep1		Whole cell proteomic
20141022_Q1_SA_YaAt_2i_FCS-Epi_10B	2iLDay3_Rep2		Whole cell proteomic
20141022_Q1_SA_YaAt_2i_FCS-Epi_10C	2iLDay3_Rep3		Whole cell proteomic
20141022_Q1_SA_YaAt_2i_FCS-Epi_11A	2iLDay7_Rep1		Whole cell proteomic
20141022_Q1_SA_YaAt_2i_FCS-Epi_11B	2iLDay7_Rep2		Whole cell proteomic
20141022_Q1_SA_YaAt_2i_FCS-Epi_11C	2iLDay7_Rep3		Whole cell proteomic
20150105_Q1_SA_YaAt_ESC_proteome_1A	CHIRON_only_Day1_Rep1		Whole cell proteomic
20150105_Q1_SA_YaAt_ESC_proteome_1B	CHIRON_only_Day1_Rep2		Whole cell proteomic
20150105_Q1_SA_YaAt_ESC_proteome_1C	CHIRON_only_Day1_Rep3		Whole cell proteomic
20150105_Q1_SA_YaAt_ESC_proteome_2A	PD_only_Day1_Rep1		Whole cell proteomic
20150105_Q1_SA_YaAt_ESC_proteome_2B	PD_only_Day1_Rep2		Whole cell proteomic
20150105_Q1_SA_YaAt_ESC_proteome_2C	PD_only_Day1_Rep3		Whole cell proteomic
20150105_Q1_SA_YaAt_ESC_proteome_3A	CHIRON_only_Day3_Rep1		Whole cell proteomic
20150105_Q1_SA_YaAt_ESC_proteome_3B	CHIRON_only_Day3_Rep2		Whole cell proteomic
20150105_Q1_SA_YaAt_ESC_proteome_3C	CHIRON_only_Day3_Rep3		Whole cell proteomic
20150105_Q1_SA_YaAt_ESC_proteome_4A	PD_only_Day3_Rep1		Whole cell proteomic
20150105_Q1_SA_YaAt_ESC_proteome_4B	PD_only_Day3_Rep2		Whole cell proteomic
20150105_Q1_SA_YaAt_ESC_proteome_4C	PD_only_Day3_Rep3		Whole cell proteomic
20150105_Q1_SA_YaAt_ESC_proteome_7A	2i_Rep4		Whole cell proteomic
20150105_Q1_SA_YaAt_ESC_proteome_7B	2i_Rep5		Whole cell proteomic
20150105_Q1_SA_YaAt_ESC_proteome_7C	2i_Rep6		Whole cell proteomic

## Sheet: Sheet2
5674.merged.fastq.gz	119142004	29785501		RFP_6040_Sep_Dec.fastq.gz	320769780	80192445
5693.merged.fastq.gz	130426264	32606566		RFP_6041_Sep_Dec.fastq.gz	162167748	40541937
5694.merged.fastq.gz	137594956	34398739		RFP_6042_Sep_Dec.fastq.gz	264648508	66162127
5695_Final.fastq.gz	285816496	71454124		RFP_6043_Sep_Dec.fastq.gz	257648052	64412013
5696.merged.fastq.gz	123223344	30805836		RFP_6044_Sep.fastq.gz	83188088	20797022
5697.merged.fastq.gz	129981048	32495262		RFP_6045_Sep_Dec.fastq.gz	324732344	81183086
5698_Final.fastq.gz	205311712	51327928		RFP_6046_Sep_Dec.fastq.gz	271071280	67767820
5699_Final.fastq.gz	218767420	54691855		RFP_6047_Sep_Dec.fastq.gz	288687880	72171970
5700.merged.fastq.gz	113219648	28304912		RFP_6048_Sep_Dec.fastq.gz	231808020	57952005
5701.merged.fastq.gz	130308960	32577240		RFP_6049_Sep_Dec.fastq.gz	357158928	89289732
5702.merged.fastq.gz	137227180	34306795		RFP_6050_Sep.fastq.gz	77874636	19468659
5703_Final.fastq.gz	95936548	23984137		RFP_6051_Sep.fastq.gz	90848952	22712238
5704.merged.fastq.gz	103088940	25772235		RFP_6052_Sep.fastq.gz	90180256	22545064
5705.merged.fastq.gz	139814360	34953590		RFP_6053_Sep.fastq.gz	80152220	20038055
5706.merged.fastq.gz	111296804	27824201		RFP_6054_Sep_Dec.fastq.gz	199748072	49937018
5707_merged.fastq.gz	184354600	46088650		RFP_6055_Sep_Dec.fastq.gz	229408068	57352017
5708_reseq.fastq.gz	87626524	21906631		RFP_6056_Dec.fastq.gz	173281216	43320304
5758_reseq.fastq.gz	237517920	59379480		RFP_6057_Sep.fastq.gz	156338772	39084693

## Sheet: Sheet3
RFP_6040_Sep_Dec.fastq.gz	320769780
RFP_6041_Sep_Dec.fastq.gz	162167748
RFP_6042_Sep_Dec.fastq.gz	264648508
RFP_6043_Sep_Dec.fastq.gz	257648052
RFP_6044_Sep.fastq.gz	83188088
RFP_6045_Sep_Dec.fastq.gz	324732344
RFP_6046_Sep_Dec.fastq.gz	271071280
RFP_6047_Sep_Dec.fastq.gz	288687880
RFP_6048_Sep_Dec.fastq.gz	231808020
RFP_6049_Sep_Dec.fastq.gz	357158928
RFP_6050_Sep.fastq.gz	77874636
RFP_6051_Sep.fastq.gz	90848952
RFP_6052_Sep.fastq.gz	90180256
RFP_6053_Sep.fastq.gz	80152220
RFP_6054_Sep_Dec.fastq.gz	199748072
