# Supplementary material for: The translational landscape of ground state pluripotency
Source: Nat Commun. 2020 Apr 1;11:1617. doi: 10.1038/s41467-020-15449-9 (PMC7113317; doi:10.1038/s41467-020-15449-9)
Supplement: Supplementary file 6 — Supplementary Data 2 [file 41467_2020_15449_MOESM6_ESM.xlsx]

## Sheet: Total_counts_TE
ID	2i_RFP_nc	2i_Day1_RFP_nc	2i_Day3_RFP_nc	2i_Day7_RFP_nc	SL_RFP_nc	SL_Day1_RFP_nc	SL_Day3_RFP_nc	SL_Day7_RFP_nc	EpiLSCs_RFP_nc	2i_RNA_nc	2i_Day1_RNA_nc	2i_Day3_RNA_nc	2i_Day7_RNA_nc	SL_RNA_nc	SL_Day1_RNA_nc	SL_Day3_RNA_nc	SL_Day7_RNA_nc	EpiLSCs_RNA_nc	2i_TE	2i_Day1_TE	2i_Day3_TE	2i_Day7_TE	SL_TE	SL_Day1_TE	SL_Day3_TE	SL_Day7_TE	EpiLSCs_TE
ENSMUSG00000000001	7.52123	7.98283	7.88512	7.67578	8.06201	7.84294	7.95686	7.94723	7.51194	10.4376	10.7176	10.7563	10.813	10.738	10.7693	10.7709	10.8376	10.8034	-2.91636	-2.73477	-2.8712	-3.13726	-2.67602	-2.92637	-2.81407	-2.89041	-3.29144
ENSMUSG00000000028	8.21929	8.20368	7.70774	7.60493	7.31452	7.87921	7.66841	7.21984	7.82234	11.0937	10.6862	10.5791	10.7469	10.3805	10.7695	10.7076	10.3086	10.7893	-2.87445	-2.48249	-2.87137	-3.14201	-3.06596	-2.89032	-3.03919	-3.08872	-2.96696
ENSMUSG00000000037	4.47957	4.28601	3.24426	3.06228	4.32741	4.57017	3.90195	3.65045	4.64943	7.89981	7.1592	6.02494	6.18474	6.86419	7.70631	7.1686	6.82718	7.83101	-3.42023	-2.87319	-2.78067	-3.12246	-2.53679	-3.13614	-3.26665	-3.17673	-3.18158
ENSMUSG00000000056	5.45653	5.61279	4.96244	5.36914	5.75125	4.44762	4.96892	5.05074	4.87153	8.37674	8.80115	8.4919	8.80235	8.6926	7.85998	8.8177	8.35526	7.7935	-2.92021	-3.18836	-3.52946	-3.43322	-2.94135	-3.41235	-3.84878	-3.30452	-2.92198
ENSMUSG00000000078	6.07075	6.58264	6.03072	6.09073	6.57122	5.1047	6.29292	7.25056	5.70888	9.04952	9.05687	8.96214	8.85041	9.29724	8.06085	9.10095	10.1952	8.67985	-2.97877	-2.47423	-2.93142	-2.75969	-2.72603	-2.95615	-2.80803	-2.94464	-2.97098
ENSMUSG00000000085	4.89653	4.14607	3.53487	4.49115	4.17001	4.73613	4.65688	4.75115	4.67033	6.35014	5.56941	4.9468	4.84069	5.60252	6.7765	6.33188	7.5337	6.79116	-1.45362	-1.42334	-1.41193	-0.349538	-1.43251	-2.04037	-1.675	-2.78255	-2.12083
ENSMUSG00000000088	9.38198	9.6937	9.58936	9.23943	9.01236	9.10569	8.74762	8.19884	8.0094	11.5147	11.7364	12.1954	12.1081	11.4908	11.3588	11.094	10.6872	10.581	-2.13269	-2.04267	-2.60606	-2.8687	-2.47843	-2.25312	-2.34642	-2.48831	-2.57164
ENSMUSG00000000127	5.90866	6.33617	6.13118	6.01536	6.31067	6.13048	5.9286	5.54446	6.31203	9.64481	9.4293	9.43879	9.81005	9.54539	9.63643	9.61954	8.99447	9.51301	-3.73615	-3.09313	-3.30761	-3.7947	-3.23472	-3.50595	-3.69095	-3.45001	-3.20099
ENSMUSG00000000131	8.21816	8.14785	7.92398	8.07859	8.07229	8.04584	8.09022	8.11792	7.96351	11.714	11.441	11.1936	11.0287	11.2794	11.5637	11.4548	11.5536	11.1125	-3.49588	-3.2931	-3.26963	-2.95012	-3.20714	-3.51784	-3.36458	-3.43563	-3.14902
ENSMUSG00000000134	6.87024	7.58436	7.53262	7.23573	7.63806	7.37062	7.71392	7.73265	7.19307	8.62542	8.9815	8.66509	8.28055	8.98227	9.22904	8.98361	9.92405	9.40143	-1.75518	-1.39714	-1.13247	-1.04482	-1.3442	-1.85842	-1.26968	-2.1914	-2.20836
ENSMUSG00000000142	6.99421	6.92565	7.2028	7.57042	6.10601	5.97264	4.25824	4.68055	4.12918	9.45038	9.28308	9.56748	9.40006	8.4404	8.4813	6.65228	7.37885	7.08626	-2.45618	-2.35743	-2.36467	-1.82964	-2.33439	-2.50866	-2.39403	-2.6983	-2.95708
ENSMUSG00000000148	6.11863	5.75997	5.38467	6.06201	5.60155	5.83328	6.41875	5.85081	5.96156	8.55871	8.32161	7.94918	7.94891	7.75113	8.22879	8.45783	8.30847	7.54854	-2.44009	-2.56163	-2.56451	-1.8869	-2.14958	-2.39551	-2.03908	-2.45766	-1.58698
ENSMUSG00000000149	5.11903	4.36986	4.92317	5.57192	5.58461	5.81677	5.90513	6.00607	6.69388	8.70511	8.84739	8.53868	8.32116	8.87099	8.92722	9.1997	9.26661	9.15191	-3.58608	-4.47753	-3.6155	-2.74924	-3.28638	-3.11045	-3.29458	-3.26053	-2.45803
ENSMUSG00000000168	7.83616	8.0171	8.03495	7.89901	7.68668	7.57398	7.96553	7.56413	7.76274	10.8431	10.8237	10.7986	10.7216	10.4963	10.3133	10.7695	10.2701	10.5028	-3.00696	-2.80665	-2.76368	-2.8226	-2.80965	-2.73931	-2.80396	-2.70596	-2.74002
ENSMUSG00000000171	7.62912	7.92205	7.88035	7.24839	7.16464	7.35061	7.23865	7.38273	6.96235	9.37535	9.5703	10.0801	9.08035	8.93886	9.127	8.86843	9.16057	8.6701	-1.74624	-1.64825	-2.19971	-1.83196	-1.77422	-1.77639	-1.62978	-1.77784	-1.70774
ENSMUSG00000000184	1.49137	3.90646	5.25218	2.91483	4.87149	4.00833	3.6572	4.38279	5.3214	2.10941	5.02777	6.71032	4.00321	6.81057	6.06075	4.80852	6.4354	7.00238	-0.61803	-1.12131	-1.45814	-1.08838	-1.93908	-2.05242	-1.15131	-2.05261	-1.68098
ENSMUSG00000000194	7.49025	6.532	7.26571	7.54998	6.87316	6.83165	6.20377	6.23997	6.62904	10.3853	9.6472	10.2575	10.4893	10.07	9.94586	9.22535	9.20334	9.47104	-2.89505	-3.1152	-2.99182	-2.93931	-3.19682	-3.1142	-3.02158	-2.96336	-2.84201
ENSMUSG00000000275	8.32188	8.45702	8.38544	8.3407	7.66003	8.55383	8.32814	8.18887	7.16137	9.42054	9.66131	9.33685	9.66711	9.10543	10.213	9.71422	10.0576	8.70769	-1.09865	-1.20429	-0.951409	-1.32642	-1.4454	-1.65915	-1.38608	-1.86875	-1.54633
ENSMUSG00000000276	5.35912	3.76822	5.33821	5.09353	4.99374	6.41453	4.4813	5.23395	4.40737	8.40759	7.3426	8.65656	8.09282	8.25566	9.41801	7.86932	8.11864	7.70438	-3.04847	-3.57439	-3.31835	-2.99929	-3.26192	-3.00348	-3.38802	-2.88469	-3.29701
ENSMUSG00000000278	8.94166	7.40913	8.47926	8.85193	8.15874	8.13897	7.99152	7.94824	7.8036	10.8452	9.84327	10.4972	10.8723	10.7454	10.4477	10.4805	10.441	10.3291	-1.90356	-2.43414	-2.0179	-2.02035	-2.58664	-2.30878	-2.48895	-2.49276	-2.52552
ENSMUSG00000000282	6.98271	6.35552	6.8514	6.85453	6.20779	6.58221	6.93891	6.63506	6.63759	6.60818	6.36275	5.80448	5.60987	5.68831	6.58371	6.37299	7.1997	6.53768	0.374531	-0.00722746	1.04692	1.24466	0.519486	-0.0015018	0.565919	-0.564641	0.0999191
ENSMUSG00000000295	5.96047	6.17231	5.56558	5.43828	5.97526	5.70568	5.80513	5.41643	5.89884	8.84803	8.66934	8.71082	8.59462	8.71141	8.48678	8.70746	8.55725	8.83961	-2.88756	-2.49702	-3.14524	-3.15633	-2.73615	-2.7811	-2.90233	-3.14082	-2.94077
ENSMUSG00000000296	5.40958	5.13151	4.90192	4.8806	4.3506	5.00303	4.84207	4.00099	4.92569	8.68882	8.70185	8.46311	8.6861	8.34479	8.71976	8.6009	7.74519	8.7015	-3.27924	-3.57034	-3.56119	-3.8055	-3.99419	-3.71674	-3.75883	-3.74419	-3.77581
ENSMUSG00000000303	11.0379	9.64589	10.1283	10.3251	10.3813	10.587	10.4328	10.9167	11.1529	12.5418	11.4828	11.4753	11.7497	12.5092	12.5307	11.9729	13.1817	13.4582	-1.50396	-1.83688	-1.34706	-1.4246	-2.12783	-1.94373	-1.54002	-2.26496	-2.30522
ENSMUSG00000000308	6.28559	6.58129	6.10438	6.06321	5.19789	4.73566	5.14064	4.52115	4.04033	9.06135	8.98555	8.89828	9.05111	7.73099	7.26699	7.52467	7.19541	6.42245	-2.77576	-2.40426	-2.79389	-2.9879	-2.5331	-2.53133	-2.38403	-2.67426	-2.38212
ENSMUSG00000000325	6.94772	5.99719	6.53863	7.59507	5.98155	6.8948	6.61819	6.59395	6.84949	10.1093	9.26721	9.60166	10.2259	8.66407	9.34356	9.6289	9.3972	9.14368	-3.16162	-3.27002	-3.06303	-2.6308	-2.68253	-2.44876	-3.01071	-2.80325	-2.29419
ENSMUSG00000000326	4.89842	3.67319	4.21119	4.88685	4.78871	4.55092	4.88766	5.08976	4.8916	7.97531	7.23787	7.51701	7.5336	7.73687	7.66035	7.36906	7.36295	7.30494	-3.07689	-3.56468	-3.30582	-2.64675	-2.94816	-3.10942	-2.4814	-2.27319	-2.41334
ENSMUSG00000000339	5.87599	6.4274	6.48653	6.30695	6.29836	6.36931	6.16198	6.25987	6.36029	9.34059	9.73952	9.70193	9.74084	9.46473	9.44172	9.27939	9.41828	9.516	-3.4646	-3.31211	-3.2154	-3.43389	-3.16637	-3.07241	-3.1174	-3.15841	-3.15571
ENSMUSG00000000340	6.49284	5.91432	6.12475	6.21582	6.16118	5.66395	6.25795	5.59291	6.11859	8.7241	8.22861	8.32759	8.73904	8.79979	8.59398	8.66283	8.39879	8.92915	-2.23126	-2.31429	-2.20284	-2.52321	-2.63862	-2.93003	-2.40488	-2.80588	-2.81055
ENSMUSG00000000346	5.44759	6.24957	5.88367	5.52824	4.82992	4.69503	4.87571	5.10725	4.7402	6.92626	6.89764	7.01677	6.27423	6.06888	5.45268	6.33041	6.67498	6.02313	-1.47867	-0.648072	-1.1331	-0.745983	-1.23897	-0.75765	-1.45471	-1.56773	-1.28293
ENSMUSG00000000355	5.53047	6.46465	6.05707	5.51312	6.49997	6.00655	5.92878	6.08149	5.48549	8.11939	8.89051	8.90726	9.39553	9.19967	8.5974	8.69186	8.73289	8.38698	-2.58892	-2.42586	-2.85019	-3.88241	-2.6997	-2.59085	-2.76308	-2.6514	-2.90149
ENSMUSG00000000365	8.03966	9.05238	8.2437	8.22437	8.10519	8.25433	8.30415	7.27522	7.56436	11.3289	11.9724	11.5966	12.0754	11.2079	11.4346	11.6696	10.4239	11.2472	-3.28919	-2.91997	-3.35291	-3.85108	-3.10266	-3.18023	-3.36548	-3.14871	-3.68286
ENSMUSG00000000374	5.63694	5.07301	5.00046	5.82083	5.48423	5.56483	6.3718	5.90286	6.30063	9.21522	9.23483	8.89445	9.12486	9.1937	9.28341	9.64476	9.37269	9.20176	-3.57828	-4.16183	-3.894	-3.30403	-3.70947	-3.71858	-3.27296	-3.46983	-2.90113
ENSMUSG00000000378	4.64159	3.6266	4.00801	4.63072	4.6947	5.24455	4.88766	5.08871	5.9412	8.4009	8.23249	8.28333	8.2346	8.65032	8.63506	8.63728	8.87491	8.7869	-3.75931	-4.60589	-4.27532	-3.60389	-3.95562	-3.39051	-3.74962	-3.7862	-2.8457
ENSMUSG00000000384	7.73794	7.70349	8.24854	7.68507	7.84165	8.15225	8.06404	8.54371	8.50071	10.6213	10.4129	10.5492	9.69507	10.2509	10.8236	10.6832	11.2152	10.7527	-2.88339	-2.70938	-2.30071	-2.01	-2.4092	-2.67131	-2.61919	-2.67145	-2.25194
ENSMUSG00000000399	9.21048	8.50419	8.60863	8.30784	8.34612	8.61582	8.88449	8.50481	8.38195	11.7165	10.8936	11.5064	11.3094	11.1373	11.4139	11.4753	11.0238	11.1991	-2.506	-2.38945	-2.89777	-3.00151	-2.7912	-2.7981	-2.59079	-2.519	-2.81715
ENSMUSG00000000409	3.39355	4.69409	4.50585	3.74883	4.90866	4.58321	4.11728	4.86074	4.34402	6.88112	8.592	9.06955	7.71579	9.02557	8.50492	8.15071	8.53326	7.78001	-3.48756	-3.89791	-4.5637	-3.96696	-4.11691	-3.92171	-4.03343	-3.67252	-3.43599
ENSMUSG00000000420	6.55156	5.81935	6.50303	7.04498	6.15978	6.23808	6.05354	6.15933	6.06044	10.6608	10.4029	10.9994	11.0174	10.8098	9.99585	10.195	10.2509	9.97319	-4.10924	-4.58354	-4.49641	-3.97246	-4.64999	-3.75777	-4.14148	-4.09161	-3.91275
ENSMUSG00000000439	6.51012	6.32962	6.14024	6.09962	5.79058	6.61167	6.34203	6.35516	6.11036	10.0777	9.71368	9.67568	9.6273	9.21201	9.78975	9.81905	9.6367	9.84249	-3.56763	-3.38407	-3.53544	-3.52767	-3.42143	-3.17808	-3.47701	-3.28155	-3.73213
ENSMUSG00000000441	7.81526	7.29676	7.73945	7.90851	7.14461	7.97917	7.62561	8.18541	8.15086	12.339	11.5103	11.746	11.5942	11.2473	12.0634	11.8262	11.8327	11.9339	-4.52375	-4.2135	-4.0066	-3.68572	-4.10265	-4.08424	-4.20055	-3.64726	-3.78307
ENSMUSG00000000486	8.70622	9.20026	8.82205	8.65406	8.73316	9.5605	8.15309	6.37356	4.8916	10.3277	10.4261	10.4416	10.2855	10.2356	11.3603	10.0442	8.44018	6.84008	-1.62152	-1.22584	-1.61954	-1.6314	-1.50245	-1.79979	-1.89116	-2.06662	-1.94849
ENSMUSG00000000531	6.07516	5.65683	4.65107	5.90534	4.57233	5.12027	5.42102	4.55137	3.73912	8.65269	8.35888	6.95066	8.51485	7.10843	7.36398	7.84096	6.52695	5.18739	-2.57753	-2.70204	-2.29959	-2.60952	-2.53609	-2.24371	-2.41994	-1.97558	-1.44827
ENSMUSG00000000532	6.19219	4.92741	5.69688	6.6704	5.75397	4.73656	5.17075	4.98467	5.2496	8.70787	8.06031	8.26704	8.91594	8.74101	7.80581	8.12186	8.02923	7.65755	-2.51568	-3.1329	-2.57016	-2.24554	-2.98705	-3.06925	-2.95111	-3.04455	-2.40795
ENSMUSG00000000538	4.69718	4.14569	4.56331	4.64135	4.49121	4.72801	4.3314	3.9172	3.82777	6.68476	6.2586	6.31159	6.33452	5.97605	6.22444	6.63456	6.25527	6.47018	-1.98758	-2.11291	-1.74827	-1.69317	-1.48483	-1.49643	-2.30317	-2.33807	-2.64242
ENSMUSG00000000544	7.19103	6.1936	6.75688	7.15778	7.2617	7.14884	7.05962	5.02314	5.07158	9.84819	8.87755	9.41768	9.84193	10.0472	9.9529	9.69488	7.83766	8.10006	-2.65716	-2.68394	-2.6608	-2.68415	-2.7855	-2.80406	-2.63525	-2.81452	-3.02848
ENSMUSG00000000552	5.17674	5.84164	5.61634	5.6441	4.8649	5.01081	5.24623	5.38219	5.66531	5.88128	5.83626	5.26931	4.94813	5.70148	6.0117	5.90149	7.50417	6.59205	-0.704539	0.00538056	0.347027	0.695969	-0.836585	-1.00089	-0.655257	-2.12198	-0.926741
ENSMUSG00000000555	7.68286	6.71716	6.16842	7.79436	7.6216	8.22007	7.20641	7.32803	7.46183	8.87315	8.27286	7.10719	8.23361	9.90577	10.2022	8.52819	9.91877	9.47817	-1.19029	-1.5557	-0.938771	-0.439253	-2.28417	-1.98215	-1.32178	-2.59074	-2.01634
ENSMUSG00000000561	8.32859	8.97126	8.61912	8.14756	8.42407	8.65519	8.62272	8.6513	8.49992	10.4424	10.6425	10.4502	10.0074	10.4917	10.7961	10.7381	11.0738	10.2652	-2.11382	-1.67124	-1.83113	-1.85985	-2.06764	-2.14088	-2.11542	-2.42249	-1.76531
ENSMUSG00000000563	8.09331	8.64213	8.32511	8.16625	8.21527	8.23572	8.16852	7.61057	7.60586	11.0033	11.3482	11.3844	11.1084	11.3283	10.9816	11.004	10.5629	10.8337	-2.90995	-2.70606	-3.05925	-2.94219	-3.11303	-2.74588	-2.83544	-2.95231	-3.2278
ENSMUSG00000000568	9.55354	10.5449	10.2871	9.78279	10.1339	9.92364	9.76919	9.79808	8.8868	9.82864	11.3994	11.0823	10.9982	11.193	11.2419	10.3225	11.5141	11.0057	-0.275099	-0.854478	-0.795221	-1.21545	-1.05916	-1.3183	-0.553329	-1.71601	-2.11887
ENSMUSG00000000581	5.47663	5.88496	5.52119	5.37137	6.05787	5.28414	5.73434	5.60813	5.28219	9.26412	9.8337	9.98284	9.68947	9.76643	9.42091	9.67819	9.56874	9.52269	-3.78749	-3.94874	-4.46166	-4.3181	-3.70857	-4.13677	-3.94385	-3.96061	-4.2405
ENSMUSG00000000594	6.39381	5.22083	5.78536	5.80066	4.63268	4.53985	5.49578	4.66861	4.74816	8.28401	7.50741	7.54906	7.82513	7.21796	6.4249	7.5753	6.71026	6.69483	-1.89021	-2.28657	-1.76371	-2.02447	-2.58528	-1.88506	-2.07952	-2.04165	-1.94667
ENSMUSG00000000600	5.64684	6.03785	5.71937	5.97399	6.20497	6.10954	6.22833	6.20936	5.92217	9.79879	9.94477	9.60397	10.2206	9.91216	9.84685	9.96147	9.88352	9.49199	-4.15195	-3.90692	-3.8846	-4.24659	-3.70719	-3.73731	-3.73314	-3.67415	-3.56982
ENSMUSG00000000627	5.45877	2.73645	2.88071	4.70309	2.22262	4.45702	3.25572	3.01036	2.67743	7.07161	4.5489	5.3133	5.8872	5.29103	6.701	5.02065	5.79584	4.81591	-1.61284	-1.81245	-2.43259	-1.18411	-3.06841	-2.24398	-1.76493	-2.78548	-2.13848
ENSMUSG00000000628	10.2021	9.49952	9.60208	9.52327	9.91142	10.2322	10.2742	9.87012	8.5948	12.543	11.6166	12.0946	12.1052	12.1329	12.7138	12.6512	12.3462	11.1807	-2.34083	-2.1171	-2.49248	-2.58192	-2.22147	-2.48158	-2.37701	-2.47608	-2.58588
ENSMUSG00000000631	7.15514	6.94159	7.17548	7.78193	7.13766	8.05087	7.27015	7.51897	7.15165	10.0907	10.1181	10.2077	10.4825	10.3633	11.0471	10.4207	10.6432	9.87774	-2.9356	-3.17646	-3.0322	-2.70056	-3.22565	-2.99621	-3.15054	-3.12427	-2.72609
ENSMUSG00000000708	6.66892	6.13426	6.33648	6.98852	5.65822	6.61994	6.15008	5.84258	6.66017	11.2942	10.5374	10.4599	11.1745	9.79692	10.6328	10.5781	9.72275	10.6233	-4.62526	-4.4031	-4.1234	-4.18599	-4.1387	-4.01291	-4.42799	-3.88017	-3.96316
ENSMUSG00000000730	4.97607	6.0309	4.41458	2.99574	9.20688	10.5353	10.1599	9.30088	7.91257	7.37063	8.10036	6.68534	5.71555	11.4241	12.8922	12.6645	11.8129	10.343	-2.39456	-2.06946	-2.27076	-2.71981	-2.21721	-2.35688	-2.50458	-2.51201	-2.43045
ENSMUSG00000000732	2.51246	1.67105	1.53914	1.37232	3.71354	4.53606	3.66327	4.34053	4.52244	4.89493	4.18913	3.02025	2.47333	5.85685	7.00315	5.85757	6.83407	6.53515	-2.38247	-2.51808	-1.48111	-1.10102	-2.14331	-2.46709	-2.1943	-2.49354	-2.01272
ENSMUSG00000000738	6.94686	5.60746	5.9222	6.31688	6.81873	6.81527	6.66127	7.27157	7.14557	10.8985	10.099	10.2466	10.0885	10.7999	10.6611	10.6627	10.8521	10.6771	-3.95159	-4.49151	-4.32445	-3.77165	-3.98116	-3.84579	-4.00142	-3.58054	-3.53153
ENSMUSG00000000740	5.58251	5.32813	4.36191	4.49568	2.78322	4.85837	4.08051	3.9612	4.46308	6.82375	7.4549	6.81803	6.88361	6.46217	6.87541	6.82472	6.79323	6.19273	-1.24124	-2.12677	-2.45612	-2.38793	-3.67895	-2.01704	-2.74421	-2.83203	-1.72966
ENSMUSG00000000743	5.79915	5.61521	5.60262	5.00215	4.85365	5.30448	5.62477	5.70696	5.45291	8.87646	8.73866	9.18122	9.23815	8.43931	8.90294	9.00418	9.06092	8.23804	-3.07731	-3.12345	-3.5786	-4.236	-3.58566	-3.59846	-3.37942	-3.35396	-2.78513
ENSMUSG00000000751	9.65964	9.68463	9.71079	9.38543	9.84481	10.0547	9.79079	9.52912	9.06358	12.4213	12.0778	12.2157	12.362	12.1843	12.5065	12.5969	12.176	11.6327	-2.76171	-2.3932	-2.50488	-2.97653	-2.33953	-2.45183	-2.80615	-2.64689	-2.56913
ENSMUSG00000000753	3.82745	2.36385	3.27135	2.61607	3.76334	2.48892	2.67914	3.58773	5.35717	6.42832	5.70874	6.09826	4.44844	7.08815	4.77887	6.28147	5.92487	8.00045	-2.60087	-3.34489	-2.8269	-1.83237	-3.32481	-2.28994	-3.60232	-2.33714	-2.64329
ENSMUSG00000000759	6.29185	6.66336	6.30829	6.07623	6.03093	6.37345	6.03809	6.53793	6.03196	9.92999	9.9093	9.70758	9.58813	9.60528	9.63112	9.63394	9.92369	9.32272	-3.63814	-3.24594	-3.3993	-3.51189	-3.57435	-3.25767	-3.59585	-3.38576	-3.29076
ENSMUSG00000000776	4.79169	5.8266	5.46889	5.07399	5.32741	5.32782	5.71551	6.20941	5.72941	7.73325	9.05582	8.60693	8.50546	8.63604	8.57004	8.88802	9.23581	8.92197	-2.94156	-3.22922	-3.13804	-3.43148	-3.30863	-3.24221	-3.17251	-3.0264	-3.19256
ENSMUSG00000000782	6.25691	6.02868	6.22278	6.4801	6.14604	5.85133	6.27974	6.45752	7.56841	7.22611	7.18966	6.96669	6.55276	7.14014	6.97717	6.96773	7.97619	8.48269	-0.969207	-1.16098	-0.743906	-0.0726576	-0.994095	-1.12584	-0.687992	-1.51867	-0.914273
ENSMUSG00000000787	10.4893	11.3087	10.8648	10.0253	10.8994	10.6477	10.8597	10.8564	10.9031	13.1458	13.8403	13.9189	13.4185	13.8886	13.6431	13.6778	13.9337	14.367	-2.65643	-2.53162	-3.05403	-3.39325	-2.98916	-2.99543	-2.8181	-3.0773	-3.46394
ENSMUSG00000000804	7.01786	6.58862	6.31417	6.88545	6.81368	6.42754	7.09491	6.8441	7.0023	10.7996	10.4641	9.95709	10.3776	10.5541	10.4992	11.0393	10.8142	10.8495	-3.78178	-3.87551	-3.64292	-3.49213	-3.74038	-4.07163	-3.94443	-3.97008	-3.84721
ENSMUSG00000000811	6.0978	5.58179	5.02215	4.48832	4.67911	5.68782	5.63897	4.92491	6.35821	8.99463	8.45164	8.37194	7.9714	7.43282	8.78673	9.00028	8.25344	8.98889	-2.89684	-2.86985	-3.34979	-3.48308	-2.7537	-3.09892	-3.3613	-3.32853	-2.63068
ENSMUSG00000000823	5.74401	5.6806	5.11539	5.38518	5.59606	5.99921	6.21515	6.20788	6.56968	8.09541	8.22349	7.3975	6.78519	7.73259	8.47143	8.33849	9.0119	8.78913	-2.3514	-2.54289	-2.2821	-1.40001	-2.13653	-2.47222	-2.12334	-2.80403	-2.21945
ENSMUSG00000000826	5.39639	5.8629	6.15481	5.57292	5.84003	5.20633	5.66892	6.04433	5.92785	8.62081	8.90871	9.04137	8.35383	8.59963	8.51166	8.45684	8.69913	8.42424	-3.22443	-3.04581	-2.88656	-2.78092	-2.7596	-3.30533	-2.78792	-2.6548	-2.49639
ENSMUSG00000000827	6.88917	7.39115	7.17256	7.00402	7.09752	7.14126	7.23524	6.69354	6.8486	9.9867	10.2072	10.2331	10.3859	10.129	10.1412	10.2518	9.91512	9.97534	-3.09753	-2.81606	-3.0605	-3.38184	-3.03147	-2.99993	-3.01659	-3.22158	-3.12673
ENSMUSG00000000838	7.50985	8.26437	7.89531	7.7118	7.68939	7.35938	7.32862	7.24051	7.09859	10.4867	10.9646	10.8835	11.0353	10.7225	10.5718	10.373	10.3288	10.5544	-2.97685	-2.70023	-2.98816	-3.32348	-3.03316	-3.21246	-3.04434	-3.08825	-3.4558
ENSMUSG00000000881	5.3392	5.30696	4.93219	5.3558	5.02043	4.80144	4.71849	5.29162	5.51671	8.13523	7.69875	7.56387	8.34639	7.86218	7.88212	8.10784	8.31262	8.44529	-2.79603	-2.39179	-2.63168	-2.99058	-2.84175	-3.08068	-3.38935	-3.021	-2.92858
ENSMUSG00000000884	3.94352	3.81953	4.43396	4.19957	3.77513	4.21699	4.51306	4.01876	5.72899	7.36983	7.08186	6.85195	6.82772	6.77413	6.92512	7.49519	7.31174	7.85623	-3.42631	-3.26233	-2.418	-2.62815	-2.99899	-2.70812	-2.98213	-3.29298	-2.12724
ENSMUSG00000000901	6.21118	4.95615	5.54625	6.09966	5.79532	5.70568	5.52715	5.74786	4.59281	8.51199	7.85091	8.17804	8.04112	8.69681	7.8645	7.91474	7.81551	7.08333	-2.30082	-2.89476	-2.63179	-1.94147	-2.90149	-2.15882	-2.38759	-2.06765	-2.49052
ENSMUSG00000000902	8.32227	8.70853	8.66051	8.37621	8.4864	8.67784	8.36966	8.14926	7.4922	10.6542	10.7783	10.9446	10.6824	10.7075	10.607	10.5436	10.4856	10.0598	-2.33191	-2.06975	-2.28405	-2.30621	-2.2211	-1.92917	-2.17393	-2.33632	-2.56761
ENSMUSG00000000915	4.91071	4.61232	4.76809	4.90429	5.62224	4.00833	4.59435	5.68445	4.54929	8.44316	8.31766	7.91528	7.77024	8.69916	7.23342	8.10925	8.45714	7.82474	-3.53245	-3.70534	-3.14719	-2.86595	-3.07692	-3.22509	-3.5149	-2.77269	-3.27545
ENSMUSG00000000916	5.52511	6.54909	6.31309	5.68396	6.41715	6.13124	5.91257	6.09624	6.2708	8.42583	9.00929	8.88987	8.45443	8.88685	8.76671	8.6655	8.76191	8.52348	-2.90072	-2.46019	-2.57678	-2.77047	-2.4697	-2.63547	-2.75293	-2.66567	-2.25267
ENSMUSG00000000934	3.49302	3.83869	3.57755	4.07036	4.21616	3.29258	4.4813	4.68016	4.97728	7.37413	7.83817	7.91424	7.68998	8.3073	7.2156	8.41307	8.09452	8.24449	-3.88111	-3.99948	-4.33669	-3.61962	-4.09113	-3.92302	-3.93177	-3.41436	-3.26721
ENSMUSG00000000948	5.07754	5.06021	5.01409	4.9647	6.47725	6.09572	6.61819	6.935	7.53216	9.03287	9.54697	8.92091	8.49467	10.74	10.3738	10.5702	11.1385	11.1398	-3.95533	-4.48676	-3.90682	-3.52997	-4.26275	-4.2781	-3.95202	-4.20351	-3.60768
ENSMUSG00000000957	5.33459	5.02101	4.73509	5.09896	5.95041	5.43287	5.34679	6.41676	4.2793	6.51765	7.08905	6.93611	6.71112	7.95271	7.47325	6.64599	8.21687	6.27888	-1.18307	-2.06804	-2.20102	-1.61216	-2.0023	-2.04038	-1.2992	-1.80011	-1.99958
ENSMUSG00000000958	4.9994	3.48664	4.20342	3.02276	7.36635	8.34742	7.39512	7.96544	8.48529	7.35801	6.43686	6.56238	5.46997	10.2524	10.8333	9.97046	10.3539	11.0189	-2.35861	-2.95022	-2.35896	-2.44721	-2.88608	-2.48584	-2.57534	-2.38844	-2.53356
ENSMUSG00000000959	7.52712	7.47214	7.87731	7.47814	7.46807	7.06585	7.47842	6.95129	6.979	10.0731	10.0445	10.0442	9.71762	9.77305	9.47251	9.50487	9.32485	9.5497	-2.54597	-2.57239	-2.16688	-2.23948	-2.30499	-2.40666	-2.02645	-2.37356	-2.5707
ENSMUSG00000000976	6.59988	6.77687	6.81527	6.5903	6.65535	6.67454	6.73046	7.00088	6.86489	9.37634	9.40622	9.23235	9.22028	9.33685	9.48912	9.476	9.7789	9.71679	-2.77646	-2.62935	-2.41708	-2.62998	-2.6815	-2.81459	-2.74554	-2.77802	-2.8519
ENSMUSG00000001016	8.8826	9.31097	9.1162	8.84088	9.07018	9.02327	9.0033	8.6918	8.2636	11.6747	11.757	12.0864	12.3788	11.8224	11.7827	11.9577	11.6086	11.2392	-2.79213	-2.44606	-2.97021	-3.53792	-2.75226	-2.75948	-2.95441	-2.91678	-2.97556
ENSMUSG00000001017	6.74632	7.348	7.10586	6.85434	6.35574	6.86445	6.69792	6.57249	6.27642	9.78381	10.0506	10.1416	10.0759	9.40356	9.50619	9.67553	9.51666	9.09409	-3.03749	-2.70259	-3.03576	-3.22152	-3.04782	-2.64174	-2.97761	-2.94417	-2.81767
ENSMUSG00000001018	4.36211	4.8389	4.75238	4.62614	4.12617	4.09301	4.4393	4.58784	4.38223	8.02374	8.48469	8.39665	7.80237	7.8833	7.83291	7.97403	7.71891	7.65111	-3.66162	-3.6458	-3.64427	-3.17623	-3.75714	-3.7399	-3.53472	-3.13107	-3.26888
ENSMUSG00000001025	3.77385	5.75146	3.88508	2.11086	7.89749	8.57414	4.51306	6.8248	2.5863	5.05613	8.23574	6.77869	5.19544	10.2881	10.659	7.48586	9.02344	4.0953	-1.28228	-2.48428	-2.89361	-3.08458	-2.39066	-2.08487	-2.9728	-2.19863	-1.50899
ENSMUSG00000001034	6.28479	6.23612	6.38487	6.60352	6.425	7.07849	6.73204	6.95061	7.42434	8.94702	9.07478	8.98275	8.73825	8.73896	9.49843	9.24423	9.47342	9.48884	-2.66223	-2.83865	-2.59788	-2.13473	-2.31396	-2.41994	-2.51219	-2.52282	-2.0645
ENSMUSG00000001036	7.22478	6.80374	7.27495	7.39176	6.27851	6.86633	6.6463	6.83015	7.17235	10.2622	9.88069	10.2533	10.0564	9.44777	9.86787	9.51953	9.67463	10.2573	-3.0374	-3.07695	-2.97831	-2.66467	-3.16926	-3.00154	-2.87323	-2.84448	-3.08498
ENSMUSG00000001039	5.22566	5.2152	5.19237	4.8547	5.26777	5.84717	5.39109	5.55558	6.1315	7.92376	7.67434	7.95907	7.66045	7.99462	8.44776	8.08476	8.13702	8.41886	-2.6981	-2.45914	-2.7667	-2.80575	-2.72685	-2.60059	-2.69367	-2.58144	-2.28736
ENSMUSG00000001052	7.26224	7.14423	7.18687	7.06947	7.20083	7.29483	7.05073	7.53357	7.04708	8.73956	8.59357	7.90314	7.80236	8.89577	9.44576	8.78504	9.79276	9.41711	-1.47732	-1.44934	-0.716267	-0.732887	-1.69494	-2.15093	-1.73431	-2.25918	-2.37003
ENSMUSG00000001053	6.12323	5.87973	6.01934	6.16729	6.15311	6.3095	6.38906	6.60082	6.22636	9.50693	9.58307	9.71346	8.91056	9.39505	9.19668	9.63867	9.36201	8.50901	-3.3837	-3.70334	-3.69412	-2.74327	-3.24194	-2.88717	-3.24961	-2.76119	-2.28265
ENSMUSG00000001054	5.90429	5.57598	6.11653	6.26336	6.15594	5.85133	5.89646	5.45507	4.91364	9.58696	9.70679	9.57406	9.38246	9.5097	9.09891	9.29325	8.74055	7.57882	-3.68267	-4.13082	-3.45753	-3.1191	-3.35376	-3.24758	-3.39679	-3.28548	-2.66519
ENSMUSG00000001056	8.10617	8.17296	8.38398	7.32185	8.17444	8.49048	8.72576	8.81949	8.63346	11.5767	11.6926	11.9166	11.1432	11.9531	12.0486	12.1657	12.1495	12.0333	-3.47049	-3.51967	-3.5326	-3.82136	-3.77869	-3.55816	-3.43993	-3.32999	-3.39989
ENSMUSG00000001062	3.40805	3.27722	3.66214	3.62587	3.49547	3.25105	3.47439	3.86954	4.55599	6.6104	6.45376	6.11125	6.02821	5.79129	6.58344	6.17156	6.66685	6.14437	-3.20235	-3.17654	-2.44911	-2.40234	-2.29582	-3.3324	-2.69717	-2.79731	-1.58838
ENSMUSG00000001082	7.20804	6.63377	7.12655	6.92981	7.06921	7.0374	6.30325	6.99535	6.74574	9.47482	8.94427	9.31263	8.92749	9.63707	9.1949	8.96843	9.05328	8.76109	-2.26679	-2.3105	-2.18608	-1.99768	-2.56786	-2.1575	-2.66518	-2.05792	-2.01535
ENSMUSG00000001089	6.9514	6.74582	6.94571	7.1403	7.16891	7.71115	7.09235	7.10992	7.55418	10.3203	10.3544	10.2964	10.5016	10.6136	11.2234	10.35	10.589	11.0497	-3.36888	-3.60858	-3.35065	-3.36133	-3.44466	-3.51225	-3.25765	-3.47913	-3.49553
ENSMUSG00000001098	5.4525	6.72125	5.99597	5.35234	6.34389	5.68769	6.08372	6.28668	5.41878	7.77274	8.99071	8.85756	8.04881	8.83127	8.10593	8.33522	8.87681	7.80517	-2.32023	-2.26946	-2.8616	-2.69647	-2.48738	-2.41823	-2.2515	-2.59013	-2.38639
ENSMUSG00000001100	7.68363	7.0088	7.25304	7.41057	7.31893	8.01089	7.36301	7.44546	7.24058	10.7783	10.335	10.5313	10.3998	10.3853	11.0317	10.4188	10.2906	10.1797	-3.09467	-3.3262	-3.27828	-2.98919	-3.06636	-3.02077	-3.05584	-2.8451	-2.93909
ENSMUSG00000001105	4.79093	4.16916	4.53303	4.5684	4.1005	4.73656	4.46189	4.94604	4.04269	9.13435	8.89031	8.74304	8.97005	8.69156	8.87541	8.9152	8.44366	7.78084	-4.34342	-4.72115	-4.21001	-4.40166	-4.59106	-4.13884	-4.45331	-3.49762	-3.73815
ENSMUSG00000001120	2.98938	4.49599	4.68896	4.4757	4.94751	4.00656	4.73464	4.65188	4.45112	5.66171	7.05005	6.86467	6.12913	6.99057	6.32976	6.56333	6.91245	6.85607	-2.67233	-2.55407	-2.1757	-1.65343	-2.04306	-2.3232	-1.82869	-2.26057	-2.40496
ENSMUSG00000001123	5.33244	4.81933	2.59398	2.48053	4.51335	4.82324	5.79994	4.90541	3.99562	6.2279	5.17886	2.76933	2.77706	5.03054	6.04526	6.72997	6.64204	5.97329	-0.895462	-0.359531	-0.175352	-0.296526	-0.517182	-1.22202	-0.930025	-1.73663	-1.97767
ENSMUSG00000001127	6.07718	6.02868	5.98382	6.32738	6.3383	6.18274	6.34612	6.32682	6.47108	9.29677	9.00973	8.94277	9.04752	9.07892	9.2449	9.16479	9.28229	9.37988	-3.21959	-2.98104	-2.95895	-2.72014	-2.74062	-3.06216	-2.81868	-2.95547	-2.9088
ENSMUSG00000001131	6.44204	5.19249	6.35848	6.47922	5.6939	5.921	5.1989	4.79401	3.25138	8.71839	7.84837	8.6376	8.67482	8.54016	8.1532	7.63827	7.32412	5.81854	-2.27634	-2.65588	-2.27912	-2.1956	-2.84626	-2.23219	-2.43937	-2.53011	-2.56716
ENSMUSG00000001138	5.79798	4.88758	5.16009	5.89528	5.81073	5.59645	5.75016	6.30136	6.53543	7.88442	7.14695	7.4659	7.63453	8.09656	7.87782	7.74125	8.21446	8.30602	-2.08644	-2.25937	-2.30581	-1.73925	-2.28583	-2.28137	-1.9911	-1.9131	-1.77059
ENSMUSG00000001143	3.53451	3.21639	3.69442	4.55381	4.14175	2.54122	2.85582	4.27628	4.37693	4.68709	4.9891	5.55071	5.90688	6.11944	4.84878	4.35551	5.15795	5.78803	-1.15258	-1.77271	-1.85629	-1.35307	-1.97769	-2.30756	-1.4997	-0.881668	-1.4111
ENSMUSG00000001150	9.32843	8.4659	8.58164	8.46933	8.44542	9.27416	9.46641	8.82284	8.63403	12.1036	11.2992	11.2147	11.2144	11.2584	12.2122	12.4588	11.8876	11.4189	-2.77522	-2.83326	-2.63303	-2.74511	-2.813	-2.93807	-2.99241	-3.06474	-2.7849
ENSMUSG00000001151	8.7301	8.31634	8.92542	9.32182	9.0584	9.5894	9.05642	9.13633	8.85712	11.962	11.694	12.0918	12.3362	12.2552	12.7695	12.2618	12.3014	11.7976	-3.23192	-3.37769	-3.16639	-3.01436	-3.19683	-3.18012	-3.20539	-3.16505	-2.94048
ENSMUSG00000001157	6.08507	5.09968	5.26465	5.80046	5.40546	5.99074	6.14297	5.87413	6.53913	9.92693	9.25536	9.21006	9.47316	9.10699	9.92067	9.81154	9.47573	10.1837	-3.84186	-4.15568	-3.94541	-3.67271	-3.70153	-3.92993	-3.66857	-3.6016	-3.64461
ENSMUSG00000001158	6.21882	6.55	5.95372	5.73561	5.70292	6.2183	6.40677	6.23744	5.93075	8.79483	9.30993	9.24507	9.36867	9.02227	9.2751	9.24797	8.97223	9.73653	-2.57601	-2.75993	-3.29135	-3.63306	-3.31935	-3.05681	-2.84121	-2.73479	-3.80579
ENSMUSG00000001173	5.80999	6.25312	6.11048	6.4845	5.57731	5.44499	5.32025	5.20204	5.56229	9.02329	9.04056	8.53051	9.242	8.75803	8.87234	8.42756	8.71581	8.99585	-3.2133	-2.78745	-2.42003	-2.7575	-3.18072	-3.42735	-3.10731	-3.51377	-3.43356
ENSMUSG00000001175	8.4774	8.8463	8.53995	8.23978	8.54686	8.72774	8.62943	8.46931	8.04491	11.2251	11.2487	11.7137	11.5552	11.3508	11.4935	11.62	11.4873	11.2305	-2.74766	-2.40238	-3.17372	-3.31544	-2.80393	-2.76574	-2.99059	-3.01803	-3.18555
ENSMUSG00000001211	4.68192	3.71239	4.71833	5.40317	5.44317	5.13172	4.95052	5.03298	6.40107	8.72173	8.30414	8.14862	8.31787	9.05921	8.92301	8.56908	8.67414	9.38535	-4.03981	-4.59175	-3.43029	-2.91469	-3.61603	-3.79129	-3.61856	-3.64117	-2.98428
ENSMUSG00000001228	10.3802	10.0071	10.0481	10.1565	9.27384	9.71958	9.38796	9.19311	9.03277	13.1414	12.6679	12.9943	13.2424	12.0681	12.6608	12.2098	12.0323	11.8573	-2.76117	-2.66088	-2.9462	-3.08593	-2.79425	-2.94123	-2.82183	-2.83916	-2.82452
ENSMUSG00000001229	6.30833	6.93521	6.67664	6.72412	6.92584	7.17743	7.11052	7.2722	7.24917	9.02728	9.29147	9.11919	8.59798	9.36174	9.77032	9.38635	10.1292	9.64997	-2.71895	-2.35626	-2.44255	-1.87386	-2.43589	-2.59289	-2.27583	-2.857	-2.4008
ENSMUSG00000001247	5.67924	5.96801	5.85785	5.46795	7.1255	6.02398	6.77815	7.78087	8.03162	8.46745	9.01687	8.49571	7.64687	9.79855	8.51737	9.18621	10.2111	10.0461	-2.78821	-3.04885	-2.63786	-2.17891	-2.67306	-2.49339	-2.40806	-2.43021	-2.01452
ENSMUSG00000001248	5.66825	5.48651	5.97438	6.25947	5.9073	5.66606	5.78306	5.55412	5.19933	9.09786	8.60888	8.87175	9.23764	8.65431	8.73623	9.0726	8.60292	7.81062	-3.42961	-3.12237	-2.89737	-2.97817	-2.74701	-3.07017	-3.28954	-3.0488	-2.61129
ENSMUSG00000001270	9.10039	10.2308	10.1877	9.82942	8.44937	7.54263	7.41103	7.92244	5.28908	12.525	13.0972	13.3101	12.9446	11.1951	10.432	10.564	10.9348	7.56081	-3.42464	-2.86638	-3.12235	-3.1152	-2.74572	-2.88941	-3.15298	-3.01239	-2.27173
ENSMUSG00000001280	8.88601	9.02116	8.71913	8.78243	8.51331	8.59817	8.64283	8.50034	8.87596	10.9143	10.7027	10.4119	10.5329	10.7997	11.1093	10.7617	10.9938	11.4512	-2.02834	-1.68153	-1.69274	-1.75044	-2.28634	-2.51112	-2.11882	-2.49348	-2.57523
ENSMUSG00000001281	5.05872	5.46735	5.35995	4.97807	6.00025	5.63985	6.03731	5.1333	1.92752	7.66362	8.2224	7.56561	7.54763	8.75663	8.06751	8.54489	7.65321	5.05741	-2.6049	-2.75505	-2.20566	-2.56956	-2.75638	-2.42766	-2.50758	-2.51992	-3.12989
ENSMUSG00000001285	6.96042	7.39346	7.35934	6.84803	7.24462	7.17111	6.99212	7.06441	6.70159	9.17694	9.19911	9.63082	9.39646	9.42364	9.32537	9.21333	9.34765	8.77469	-2.21653	-1.80565	-2.27148	-2.54843	-2.17903	-2.15425	-2.22121	-2.28324	-2.0731
ENSMUSG00000001288	6.34291	6.47819	4.19155	6.32595	6.69099	8.79523	7.61089	7.51278	8.13437	9.36514	9.22643	7.4031	8.61717	9.3316	11.5284	10.4197	10.6079	10.8307	-3.02223	-2.74824	-3.21155	-2.29122	-2.64061	-2.73316	-2.80882	-3.0951	-2.6963
ENSMUSG00000001289	6.30836	6.75759	6.76561	6.18611	6.4476	6.65353	6.01414	6.269	5.76444	9.54427	9.69253	9.85838	9.79681	9.60467	9.31175	9.2734	9.04569	8.92552	-3.23592	-2.93495	-3.09277	-3.61071	-3.15707	-2.65822	-3.25926	-2.77669	-3.16108
ENSMUSG00000001300	2.87566	3.221	4.71533	3.50815	5.85687	4.15766	4.15983	5.46028	5.85944	5.05877	6.23066	7.10478	6.05083	8.91591	7.71454	6.47538	8.30884	8.89635	-2.18312	-3.00966	-2.38945	-2.54267	-3.05904	-3.55687	-2.31555	-2.84856	-3.03691
ENSMUSG00000001305	6.95584	7.35823	7.2419	6.53695	6.9326	7.08519	7.15884	7.21324	6.38034	10.7895	11.1085	11.4196	11.0771	11.1229	11.0922	11.1753	10.8787	10.744	-3.83369	-3.75031	-4.17772	-4.54014	-4.19027	-4.00705	-4.01648	-3.66545	-4.36365
ENSMUSG00000001348	4.97019	3.21639	3.28178	4.30163	2.45547	3.9803	3.47328	1.63327	3.52014	7.80146	6.46922	6.0114	6.74283	5.52959	6.2139	6.18214	5.98027	6.77486	-2.83127	-3.25283	-2.72962	-2.4412	-3.07411	-2.23361	-2.70886	-4.347	-3.25472
ENSMUSG00000001366	3.88447	4.71937	4.28592	3.99232	4.38431	3.91721	4.81706	4.5218	5.37195	7.61607	8.16034	8.11871	7.94806	7.74778	7.94733	8.16006	7.56205	7.95301	-3.7316	-3.44098	-3.83278	-3.95575	-3.36347	-4.03013	-3.343	-3.04025	-2.58106
ENSMUSG00000001376	7.48146	7.13186	7.06016	7.04129	7.20089	7.22285	7.70737	7.19862	6.82034	11.2592	10.9102	10.8686	11.1805	10.7666	11.0985	11.391	10.963	10.717	-3.77777	-3.77836	-3.80842	-4.13924	-3.56567	-3.87567	-3.68365	-3.76441	-3.8967
ENSMUSG00000001380	7.88194	8.21168	8.14228	7.74958	8.31392	8.19806	8.26771	8.20471	7.92788	10.6609	11.0675	11.2892	11.039	11.2146	11.104	11.101	11.0636	10.8703	-2.77895	-2.85586	-3.14697	-3.28947	-2.90065	-2.90589	-2.83331	-2.85885	-2.94239
ENSMUSG00000001383	7.4036	7.91103	7.77591	7.26026	7.72042	7.70079	7.67814	7.38448	6.82584	9.41147	9.8573	10.4534	10.2919	10.1735	10.2562	9.96296	9.85495	9.84245	-2.00787	-1.94627	-2.67746	-3.03163	-2.45305	-2.55543	-2.28482	-2.47047	-3.01661
ENSMUSG00000001403	8.55539	8.8406	8.67306	8.40054	8.67156	8.82358	8.40382	8.39507	7.62787	10.8091	10.4831	10.7785	10.5173	10.1756	10.8363	10.3548	10.3904	9.84997	-2.25374	-1.64245	-2.1054	-2.11673	-1.50404	-2.01268	-1.95095	-1.99533	-2.2221
ENSMUSG00000001415	7.88838	7.86618	8.17792	7.92022	7.78807	8.13899	8.08995	8.36506	8.834	11.6094	11.7612	11.8507	11.1003	11.1837	11.4982	11.6022	11.9157	11.8695	-3.72101	-3.89498	-3.67282	-3.18009	-3.39559	-3.35916	-3.51225	-3.55064	-3.03552
ENSMUSG00000001416	10.5295	10.9519	10.9811	10.6261	10.9854	10.9848	10.9466	10.6588	10.4113	13.3371	13.6243	13.9964	13.9871	13.5987	13.6819	13.8446	13.3958	13.2461	-2.80758	-2.67237	-3.01528	-3.36106	-2.61326	-2.69707	-2.89798	-2.73695	-2.83487
ENSMUSG00000001418	7.61201	6.55648	7.1191	7.51979	6.41143	6.50626	6.4898	6.35171	6.37859	9.43422	8.46705	8.92451	9.1267	8.72887	8.32861	8.42257	8.34143	8.23907	-1.82221	-1.91057	-1.80541	-1.6069	-2.31744	-1.82236	-1.93276	-1.98973	-1.86048
ENSMUSG00000001419	5.77587	5.56882	5.70864	5.7425	5.54174	5.83637	5.99034	5.96222	6.32895	5.86997	5.87146	5.29504	5.24753	6.04282	7.05349	6.21038	7.51008	6.93625	-0.0941065	-0.30264	0.413605	0.494976	-0.501086	-1.21712	-0.220043	-1.54785	-0.607297
ENSMUSG00000001424	10.126	9.01127	9.35135	9.2445	9.6735	9.83626	9.80984	9.79891	9.108	12.4869	11.2043	11.6021	11.7132	12.0984	12.1363	12.2096	12.223	11.6973	-2.36089	-2.19299	-2.25076	-2.46873	-2.42486	-2.30003	-2.39974	-2.42406	-2.58927
ENSMUSG00000001435	6.97924	8.27644	8.74082	7.97767	10.1809	9.38527	9.89331	10.3921	10.7235	9.50223	10.9477	11.1273	9.97591	12.9728	11.8663	12.3827	13.0101	12.9692	-2.52299	-2.67131	-2.38652	-1.99824	-2.7919	-2.48099	-2.4894	-2.61803	-2.24568
ENSMUSG00000001436	4.45373	3.97746	4.57267	4.89771	5.4167	5.08074	4.7781	5.57515	6.04515	7.91849	7.5967	7.89787	7.23673	8.49239	8.02252	8.12148	8.36463	8.34562	-3.46477	-3.61924	-3.3252	-2.33901	-3.07569	-2.94179	-3.34339	-2.78948	-2.30047
ENSMUSG00000001440	11.3113	11.482	11.4713	11.0541	11.4547	11.7465	11.7245	11.7474	11.627	13.9954	13.8095	13.9154	13.7999	13.8864	14.3628	14.2887	14.5663	14.5003	-2.68413	-2.32747	-2.44408	-2.74587	-2.43167	-2.61631	-2.56422	-2.81887	-2.8733
ENSMUSG00000001441	9.28378	8.91586	9.16361	9.20667	9.13615	9.3999	9.49094	9.12084	8.64703	11.1532	10.4701	10.8498	10.9776	11.265	11.8388	11.6755	11.7138	11.535	-1.86945	-1.55423	-1.68621	-1.77094	-2.12887	-2.43887	-2.18458	-2.59295	-2.88794
ENSMUSG00000001445	7.22084	6.65602	7.05672	6.34978	7.03257	7.7158	7.49483	7.30717	7.27799	9.96744	9.19411	9.76802	9.04798	9.37059	10.0284	9.95104	10.0049	9.52364	-2.7466	-2.53809	-2.7113	-2.6982	-2.33801	-2.31258	-2.45621	-2.69773	-2.24565
ENSMUSG00000001467	8.60905	8.03357	8.18002	8.26186	7.71667	7.88475	8.18119	7.32162	8.8186	11.1479	11.1224	10.895	11.3058	10.9917	10.6201	10.9713	9.90507	11.9496	-2.53888	-3.0888	-2.71499	-3.04395	-3.27504	-2.73533	-2.79011	-2.58345	-3.13099
ENSMUSG00000001472	8.62817	8.36632	8.13895	7.87923	8.06034	8.74714	8.62926	8.82598	8.7634	11.7006	11.2097	11.0518	10.8012	11.0272	11.8029	11.7572	11.9513	11.6688	-3.07238	-2.84336	-2.91281	-2.92199	-2.96686	-3.05577	-3.12789	-3.12535	-2.90536
ENSMUSG00000001473	7.22197	7.68429	7.22064	7.1039	7.71372	7.54413	7.55557	8.48973	8.09761	9.6591	10.2535	9.83647	9.43188	10.2546	9.61718	9.82689	10.9384	10.3658	-2.43713	-2.56921	-2.61583	-2.32798	-2.54084	-2.07304	-2.27132	-2.44872	-2.26817
ENSMUSG00000001482	6.55709	6.08037	6.16338	6.16602	5.5163	6.65848	6.23391	6.44519	6.49749	9.41104	9.31227	9.32131	9.24978	9.07157	9.64809	9.23524	9.91069	9.13519	-2.85395	-3.2319	-3.15793	-3.08376	-3.55527	-2.98962	-3.00132	-3.4655	-2.6377
ENSMUSG00000001506	2.32113	7.07246	4.91139	1.65663	8.46878	2.31136	2.04271	4.84772	1.35355	2.35335	8.77225	5.55813	2.14421	10.218	3.92964	2.78283	6.46409	1.97849	-0.0322223	-1.69979	-0.646737	-0.487585	-1.74923	-1.61828	-0.740121	-1.61638	-0.624939
ENSMUSG00000001507	7.11665	5.70233	5.08185	6.73211	8.04531	8.97509	6.19923	8.70029	8.369	9.46753	7.85278	6.98721	8.44622	10.7842	11.4532	8.63891	11.4433	10.796	-2.35088	-2.15045	-1.90537	-1.71411	-2.73887	-2.47813	-2.43968	-2.743	-2.42701
ENSMUSG00000001517	6.79442	6.31327	6.56428	6.89122	6.27514	6.90064	6.58779	7.02586	7.03899	9.26284	8.85911	8.78358	8.39835	8.78761	9.708	9.05004	10.1328	9.75753	-2.46841	-2.54583	-2.2193	-1.50713	-2.51247	-2.80736	-2.46225	-3.10696	-2.71853
ENSMUSG00000001518	6.53431	6.11963	5.94735	5.6961	5.6509	5.22251	6.13749	6.30832	7.1468	8.94474	8.56732	8.77249	8.10447	7.52333	8.04236	8.70381	8.63605	9.11652	-2.41044	-2.44769	-2.82514	-2.40836	-1.87243	-2.81984	-2.56632	-2.32773	-1.96972
ENSMUSG00000001521	6.41295	6.26639	6.38701	6.67326	6.2173	6.30459	6.78766	6.85636	6.73079	7.73409	7.63313	7.61502	7.47524	8.08193	8.64943	8.28099	9.32049	9.0073	-1.32113	-1.36674	-1.22801	-0.80198	-1.86463	-2.34484	-1.49332	-2.46413	-2.27651
ENSMUSG00000001524	6.23529	6.76561	6.55928	6.5988	7.17616	6.45663	6.8845	7.10791	6.55772	8.70246	8.90416	9.17326	8.86302	9.25434	9.18373	9.2014	8.96921	8.65355	-2.46717	-2.13856	-2.61398	-2.26422	-2.07818	-2.7271	-2.3169	-1.8613	-2.09583
ENSMUSG00000001525	12.0929	13.213	12.7722	12.1233	12.3657	12.2045	12.3923	12.291	11.8644	14.4626	15.1064	14.9873	14.7068	14.5237	14.4631	14.8663	14.8037	14.3512	-2.36971	-1.89335	-2.21507	-2.58342	-2.15806	-2.25864	-2.47399	-2.51272	-2.48681
ENSMUSG00000001542	5.76895	5.35695	5.26945	5.72513	5.96058	5.97268	5.80675	6.00857	5.89725	9.13368	8.9465	8.59248	9.29341	9.18773	8.84445	9.15973	9.0156	9.06086	-3.36473	-3.58955	-3.32302	-3.56828	-3.22716	-2.87176	-3.35297	-3.00703	-3.16361
ENSMUSG00000001552	8.78826	8.9626	9.21661	9.37102	8.82532	8.80042	8.62414	9.42871	7.70728	11.2112	10.8143	11.0309	10.971	10.7017	11.0368	10.8655	11.6935	9.76726	-2.4229	-1.85165	-1.8143	-1.59999	-1.87642	-2.23635	-2.24134	-2.26475	-2.05998
ENSMUSG00000001555	2.4293	3.90266	3.56885	2.18214	6.45114	5.06403	4.67457	6.83369	5.56235	4.75921	7.12553	5.84507	4.73203	9.19276	7.06849	7.19808	9.0865	8.02512	-2.32991	-3.22287	-2.27622	-2.54989	-2.74163	-2.00446	-2.5235	-2.25281	-2.46278
ENSMUSG00000001569	7.02219	6.99206	7.02595	6.5988	7.18664	7.44992	7.47925	7.61689	6.72086	10.1074	10.2868	10.3158	9.94051	10.3798	10.4694	10.5921	10.5447	9.97452	-3.08521	-3.29475	-3.28983	-3.34171	-3.19312	-3.01945	-3.11286	-2.92781	-3.25366
ENSMUSG00000001576	6.173	6.07144	6.6919	6.53221	6.48041	6.43688	6.30158	6.77043	6.21148	9.30092	9.64976	9.67188	9.33297	9.99031	9.53514	9.27421	9.41687	8.80306	-3.12791	-3.57831	-2.97998	-2.80077	-3.5099	-3.09826	-2.97263	-2.64644	-2.59159
ENSMUSG00000001583	5.0979	5.68057	4.76809	4.70446	5.2047	3.6133	4.89547	4.95863	5.31667	6.55809	6.99732	5.89019	6.21682	6.15072	5.44769	6.38138	7.12881	6.48873	-1.46019	-1.31675	-1.1221	-1.51236	-0.946025	-1.83439	-1.48591	-2.17018	-1.17205
ENSMUSG00000001588	5.23061	5.69809	4.82987	5.2368	5.44351	5.47845	4.4813	4.82262	2.99308	8.11043	8.35248	7.7894	8.06032	8.01651	8.48652	7.25618	7.20965	5.57147	-2.87982	-2.65439	-2.95952	-2.82352	-2.573	-3.00807	-2.77488	-2.38703	-2.57839
ENSMUSG00000001604	5.749	5.20997	6.12194	5.741	6.64383	7.31329	6.99124	6.37828	5.90894	9.324	8.76653	9.02249	8.86446	9.86235	10.3864	10.0403	9.42154	9.0902	-3.575	-3.55656	-2.90055	-3.12346	-3.21853	-3.07313	-3.04911	-3.04326	-3.18126
ENSMUSG00000001627	6.12162	6.92955	6.47881	6.02813	7.2943	6.90481	7.05159	7.71711	8.42157	10.9668	11.9042	11.5714	10.5201	11.5021	11.3963	11.7176	11.8693	12.1123	-4.84515	-4.97466	-5.09255	-4.49202	-4.20775	-4.49149	-4.66599	-4.15221	-3.69069
ENSMUSG00000001632	7.36333	6.80042	6.75773	6.77765	6.39011	7.27058	7.36836	7.5336	7.71126	10.8729	10.3396	10.1924	9.93691	9.74746	10.7969	10.8077	10.9074	10.7332	-3.5096	-3.53922	-3.43468	-3.15926	-3.35735	-3.52629	-3.43936	-3.37382	-3.02191
ENSMUSG00000001642	5.65466	4.67643	4.88027	4.31652	5.87031	6.57147	6.04505	6.12906	5.36888	8.28355	7.7308	7.90228	7.51796	8.90834	9.65735	9.26613	9.30614	8.37463	-2.62889	-3.05438	-3.02201	-3.20144	-3.03804	-3.08588	-3.22107	-3.17709	-3.00575
ENSMUSG00000001666	4.69718	4.31506	4.17097	4.02248	4.23315	4.17166	3.99137	4.27628	3.21198	6.73862	6.82288	7.25886	5.78486	6.86556	6.70819	5.85168	5.55351	6.32909	-2.04144	-2.50782	-3.08789	-1.76238	-2.63241	-2.53653	-1.8603	-1.27722	-3.11711
ENSMUSG00000001674	5.81428	6.75589	6.55819	5.95982	6.95263	6.66875	6.59064	6.58499	5.99199	8.93764	9.07898	9.30522	8.96799	9.86235	9.91268	9.64394	10.1997	9.46318	-3.12336	-2.32309	-2.74703	-3.00817	-2.90972	-3.24393	-3.0533	-3.61474	-3.47119
ENSMUSG00000001707	7.284	8.13241	7.54782	7.00189	7.48536	7.42968	7.8216	7.45419	7.24026	9.60088	9.96341	9.65036	9.62402	9.72533	9.75793	10.0136	9.68894	9.77447	-2.31688	-1.831	-2.10254	-2.62213	-2.23997	-2.32825	-2.19196	-2.23475	-2.53421
ENSMUSG00000001729	5.58194	4.71255	5.22301	5.34859	5.42201	5.41733	5.42287	6.24488	5.57239	8.75912	8.74691	8.42247	8.14085	8.41618	8.59443	8.96756	9.72858	8.29197	-3.17719	-4.03437	-3.19946	-2.79226	-2.99417	-3.1771	-3.54469	-3.48369	-2.71958
ENSMUSG00000001750	5.92269	4.49596	4.98585	5.95983	5.32971	5.07803	4.411	5.34255	5.34325	8.36075	7.28989	7.78226	8.26353	8.27322	7.24775	7.54028	8.04534	7.80528	-2.43805	-2.79393	-2.79641	-2.3037	-2.94351	-2.16972	-3.12928	-2.70279	-2.46203
ENSMUSG00000001755	6.02402	5.46192	5.76941	6.03228	5.44315	5.88433	5.56579	5.25899	6.44137	9.42911	8.436	8.68878	8.55795	8.49221	8.6803	8.72795	8.06832	8.99494	-3.40509	-2.97408	-2.91937	-2.52568	-3.04906	-2.79597	-3.16216	-2.80933	-2.55358
ENSMUSG00000001761	6.14826	3.96756	4.61073	5.10439	5.29097	5.79053	5.67584	6.43934	7.3782	9.97519	8.72283	8.71053	8.00983	9.20354	9.58736	9.4639	10.137	10.1313	-3.82693	-4.75527	-4.0998	-2.90543	-3.91258	-3.79683	-3.78805	-3.69764	-2.7531
ENSMUSG00000001767	7.16145	7.99361	7.74698	7.09809	8.21819	7.95774	7.60829	7.17915	6.44563	10.2359	10.7226	10.785	10.973	10.9946	10.9909	10.7528	10.4795	10.1326	-3.07448	-2.72898	-3.03797	-3.87493	-2.77641	-3.03315	-3.1445	-3.3003	-3.68695
ENSMUSG00000001768	3.98796	4.36605	3.39866	4.02407	3.90613	3.39617	4.11774	4.37234	4.21473	6.9979	7.24703	6.74108	6.67513	6.73953	5.98281	6.71494	7.5798	6.8811	-3.00994	-2.88098	-3.34243	-2.65106	-2.83341	-2.58664	-2.5972	-3.20746	-2.66636
ENSMUSG00000001774	6.90076	7.46081	7.10811	7.15812	7.32742	7.20449	6.73052	6.74378	6.3516	9.72968	10.0379	10.1113	10.6126	10.1376	10.227	9.61384	9.93291	9.74096	-2.82891	-2.57708	-3.00318	-3.45452	-2.81019	-3.02251	-2.88333	-3.18913	-3.38935
ENSMUSG00000001783	8.67334	9.06361	9.1424	8.52434	8.84177	8.81719	8.66907	8.83221	8.85956	11.3155	11.6214	12.1012	11.6912	11.426	11.3328	11.547	11.4266	11.5475	-2.64218	-2.55777	-2.95876	-3.16689	-2.5842	-2.51563	-2.87788	-2.5944	-2.6879
ENSMUSG00000001785	7.5059	8.18954	8.06553	7.2845	8.16756	8.20301	8.20809	8.14233	7.87335	10.7449	11.0369	11.0641	10.5827	11.3444	11.2351	11.3412	11.2544	11.0341	-3.23897	-2.84741	-2.99852	-3.2982	-3.17679	-3.03206	-3.13309	-3.11203	-3.16078
ENSMUSG00000001786	5.5114	6.1264	5.83761	5.83634	5.76578	5.49159	4.88766	5.50455	5.24963	8.6091	8.81044	8.63093	8.64887	8.28895	8.12417	8.14234	8.25353	8.10601	-3.0977	-2.68404	-2.79332	-2.81253	-2.52317	-2.63257	-3.25468	-2.74898	-2.85638
ENSMUSG00000001794	9.53429	9.8905	9.24798	9.77692	8.80339	9.34491	8.28564	8.32075	7.7773	11.2193	11.2314	10.9361	11.5475	10.1128	11.0373	9.95962	10.2155	9.59338	-1.68505	-1.34095	-1.68815	-1.77063	-1.30943	-1.69238	-1.67398	-1.89471	-1.81608
ENSMUSG00000001802	4.21487	2.7173	2.9657	3.77297	3.30607	4.68829	4.02782	3.77222	5.10224	7.03227	6.08756	5.89189	5.64687	5.58782	6.03112	6.5492	6.58379	7.06322	-2.8174	-3.37026	-2.92619	-1.8739	-2.28174	-1.34283	-2.52138	-2.81157	-1.96098
ENSMUSG00000001827	5.51816	3.91456	4.56804	5.76396	5.39452	7.46675	5.9679	6.11379	5.05913	8.35655	7.29835	8.10436	8.90077	8.73003	10.488	8.91958	8.72019	7.98164	-2.83839	-3.38378	-3.53631	-3.13681	-3.33552	-3.02124	-2.95168	-2.6064	-2.9225
ENSMUSG00000001829	7.19454	6.10266	6.72003	6.86391	7.02497	7.19175	7.30807	7.2843	7.05712	10.3318	9.62247	9.8679	10.0262	10.4628	10.1643	10.3936	10.3379	9.96132	-3.13731	-3.51982	-3.14787	-3.16225	-3.43786	-2.97257	-3.08551	-3.05362	-2.9042
ENSMUSG00000001833	8.45067	8.9055	8.58519	8.32176	8.76782	8.73157	8.4443	8.4618	7.83883	11.444	11.7284	11.4185	11.9892	11.6299	11.648	11.639	11.37	11.4295	-2.9933	-2.82286	-2.83334	-3.66747	-2.86208	-2.91639	-3.19474	-2.90823	-3.59064
ENSMUSG00000001847	7.41466	8.04417	7.98138	7.49892	7.67227	7.57083	7.45652	7.62137	7.36047	8.55714	8.74358	8.82912	8.6059	8.50185	8.77954	8.48955	9.03881	8.62615	-1.14248	-0.699409	-0.84774	-1.10698	-0.829574	-1.20871	-1.03303	-1.41744	-1.26568
ENSMUSG00000001855	8.78079	8.84196	9.08005	8.56923	8.82124	9.06667	8.81897	8.96966	8.45736	10.7559	10.5279	10.4998	9.99067	10.7082	11.4526	10.9275	11.4033	10.9522	-1.97507	-1.68596	-1.41977	-1.42144	-1.88692	-2.38591	-2.10851	-2.43363	-2.4948
ENSMUSG00000001870	5.13381	4.16916	4.24751	4.24646	5.73398	3.41829	5.21937	5.58481	5.77851	7.83316	6.83153	6.62043	6.51283	8.9372	7.03721	7.72024	8.51148	8.06633	-2.69935	-2.66237	-2.37292	-2.26637	-3.20322	-3.61892	-2.50087	-2.92667	-2.28783
ENSMUSG00000001891	6.24963	6.31491	5.70304	6.01937	6.00733	6.45498	6.24032	6.08125	6.00214	10.153	9.77522	9.64366	10.0043	9.60207	10.1492	10.2848	9.69429	10.1578	-3.9034	-3.46031	-3.94061	-3.98491	-3.59474	-3.69418	-4.04443	-3.61304	-4.15567
ENSMUSG00000001909	7.17294	7.08827	7.23671	7.05662	7.37413	7.71659	7.67587	7.7768	7.91382	10.7241	10.4042	10.4669	10.3531	10.5366	10.8757	10.7399	10.7875	10.7496	-3.55115	-3.31596	-3.23022	-3.29653	-3.16248	-3.15915	-3.06404	-3.01068	-2.83576
ENSMUSG00000001910	7.2738	7.39536	7.40066	7.23998	7.27193	8.05356	7.8997	7.8749	7.6666	9.99764	9.88614	9.6456	9.28712	9.86733	10.7842	10.3255	10.7133	10.0928	-2.72385	-2.49078	-2.24494	-2.04714	-2.59541	-2.7306	-2.42578	-2.83836	-2.42618
ENSMUSG00000001918	8.0822	6.36333	7.03101	7.93817	7.67073	7.54413	6.72066	6.31496	7.69369	9.45852	8.00822	8.09638	8.85346	9.61151	9.52759	8.4664	8.4296	9.58174	-1.37632	-1.64489	-1.06537	-0.915292	-1.94078	-1.98345	-1.74574	-2.11464	-1.88805
ENSMUSG00000001924	11.1433	11.3423	11.2262	11.2239	11.0288	10.8819	11.0088	10.6119	10.2649	13.5123	13.295	13.2716	13.369	13.1995	13.2289	13.2819	13.1439	12.6818	-2.36906	-1.95269	-2.04541	-2.14516	-2.17072	-2.347	-2.27305	-2.53194	-2.41692
ENSMUSG00000001930	6.61173	5.8702	6.17095	6.77038	4.82269	2.61931	5.83418	3.35174	3.0367	9.10875	8.31786	8.24321	8.60925	7.75468	5.62091	8.29114	6.36246	5.56392	-2.49702	-2.44766	-2.07225	-1.83886	-2.93199	-3.00159	-2.45695	-3.01071	-2.52721
ENSMUSG00000001942	5.33527	3.85224	4.14419	4.96646	4.10224	5.07407	4.48295	3.94496	4.50603	7.5387	6.19012	6.61017	7.33402	7.13077	7.19118	6.67958	6.29829	7.23874	-2.20343	-2.33789	-2.46598	-2.36757	-3.02854	-2.11711	-2.19664	-2.35333	-2.73271
ENSMUSG00000001962	7.08177	7.70715	7.12083	7.09278	7.0718	6.76719	6.71694	6.24836	6.94389	8.81354	9.61856	9.33294	9.83117	9.45941	8.97641	8.79641	8.37125	9.26177	-1.73177	-1.91141	-2.21212	-2.73838	-2.38761	-2.20922	-2.07947	-2.12289	-2.31788
ENSMUSG00000001964	7.10407	7.34954	7.32122	7.07044	6.876	7.20564	6.91014	6.89049	7.29704	9.48262	9.45422	9.82964	9.56082	9.29753	9.71657	9.26105	9.31101	9.68591	-2.37855	-2.10468	-2.50842	-2.49038	-2.42152	-2.51093	-2.35091	-2.42052	-2.38887
ENSMUSG00000001983	4.97019	5.12851	4.85889	4.68302	5.45957	5.56931	5.72668	5.15591	5.32807	8.08738	7.76636	7.80253	7.94791	8.17199	8.51737	8.34985	8.10164	8.31341	-3.11719	-2.63786	-2.94364	-3.26489	-2.71242	-2.94806	-2.62318	-2.94574	-2.98534
ENSMUSG00000001985	6.91668	6.09654	6.82279	7.49882	5.71162	6.11408	4.82681	5.06603	4.25243	9.74284	8.86428	9.3429	9.44819	9.04271	9.25001	7.54658	7.83294	6.62652	-2.82616	-2.76775	-2.52011	-1.94937	-3.3311	-3.13593	-2.71976	-2.76691	-2.37409
ENSMUSG00000001995	7.83059	7.03921	7.24552	8.2878	6.9313	7.1663	7.10683	7.54589	7.8664	10.8881	10.5618	10.737	11.0499	9.99784	10.277	10.3479	10.5959	10.5668	-3.05747	-3.52262	-3.49144	-2.76212	-3.06653	-3.11068	-3.24104	-3.04999	-2.70036
ENSMUSG00000001998	6.41431	6.12108	6.15911	5.86204	6.1227	6.13124	6.23734	6.00156	6.19552	9.5887	9.4856	9.61352	9.59134	9.52716	9.29844	9.62612	9.5515	9.63139	-3.17439	-3.36453	-3.45441	-3.7293	-3.40447	-3.1672	-3.38878	-3.54994	-3.43587
ENSMUSG00000001999	4.02786	4.73511	4.46629	4.08037	4.71269	3.9606	3.83491	3.70866	3.36911	7.06634	7.59078	7.7324	7.78562	7.56436	7.30916	7.05753	6.7307	6.82703	-3.03848	-2.85567	-3.26611	-3.70525	-2.85167	-3.34856	-3.22263	-3.02204	-3.45792
ENSMUSG00000002006	4.86022	4.51697	3.64419	3.42778	7.72965	7.66163	7.9491	8.74258	8.73258	8.38086	8.28119	7.49028	6.90986	10.9201	10.6817	11.2834	11.7577	11.5378	-3.52064	-3.76423	-3.84609	-3.48207	-3.19041	-3.02004	-3.33434	-3.01511	-2.80521
ENSMUSG00000002010	8.6657	8.92157	8.74272	8.33545	8.40592	8.59733	8.26683	8.04313	7.81781	11.248	10.8648	10.9018	10.763	10.5645	10.863	10.6514	10.2289	10.2235	-2.58225	-1.94325	-2.15907	-2.42751	-2.15856	-2.26571	-2.38455	-2.18577	-2.4057
ENSMUSG00000002014	5.91707	6.01703	6.30215	6.19576	6.13661	6.13042	5.55866	5.72441	5.24111	9.76291	9.38075	9.66747	9.53642	9.51796	9.36417	9.21747	8.82318	8.6803	-3.84584	-3.36371	-3.36531	-3.34067	-3.38135	-3.23376	-3.65881	-3.09878	-3.43919
ENSMUSG00000002015	8.34534	7.35715	7.84681	7.65068	7.93965	8.29202	7.66441	7.49152	7.08697	10.9004	10.0035	10.6811	10.8346	11.033	11.2371	10.5279	10.2566	10.5673	-2.55507	-2.64636	-2.83424	-3.18387	-3.09334	-2.9451	-2.8635	-2.76506	-3.48034
ENSMUSG00000002017	6.71997	7.02822	6.40186	5.98166	6.77991	6.72144	6.91393	7.18017	6.89571	8.51694	8.70006	8.46171	8.33679	8.99435	9.11265	9.05374	9.27089	9.47846	-1.79696	-1.67184	-2.05985	-2.35513	-2.21445	-2.39122	-2.13981	-2.09072	-2.58276
ENSMUSG00000002028	7.4775	6.80305	7.36621	7.35089	7.66954	7.66815	7.11396	8.11951	7.87999	8.81947	8.34737	8.00449	7.92564	9.29648	9.87732	8.62533	10.2963	10.1625	-1.34197	-1.54432	-0.638281	-0.574746	-1.62694	-2.20918	-1.51137	-2.17677	-2.28256
ENSMUSG00000002031	5.85044	6.03843	5.62027	5.63483	5.58314	5.49006	5.733	5.68412	5.19934	9.11206	9.16668	8.93828	8.85116	9.088	8.73777	9.06241	8.86148	8.93632	-3.26162	-3.12825	-3.31801	-3.21633	-3.50486	-3.24771	-3.32941	-3.17736	-3.73699
ENSMUSG00000002043	4.25897	4.83277	4.50585	4.78984	4.48625	2.97264	4.13838	3.60604	3.559	7.30569	8.19591	7.87597	7.48266	7.05409	6.10044	7.05579	6.59258	6.43541	-3.04672	-3.36314	-3.37012	-2.69282	-2.56784	-3.1278	-2.91741	-2.98654	-2.87641
ENSMUSG00000002052	9.20185	8.98288	9.16177	8.87301	9.30935	9.67681	9.55832	9.62468	9.95171	11.7002	11.3662	11.4578	11.4403	11.9471	12.6577	12.3085	12.6105	12.9007	-2.49834	-2.38329	-2.29604	-2.56732	-2.63775	-2.98093	-2.75017	-2.98579	-2.94899
ENSMUSG00000002055	8.02472	7.68441	7.83983	7.8406	8.04654	7.9078	7.66529	7.43017	7.2069	11.0895	10.6505	10.822	11.1908	11.1295	10.9686	10.7686	10.6174	10.5607	-3.06477	-2.96607	-2.98218	-3.35019	-3.08292	-3.06079	-3.10334	-3.18727	-3.35375
ENSMUSG00000002058	5.55967	4.47968	4.43223	4.4757	4.20644	5.21188	5.00145	5.17622	5.96425	8.50099	7.52827	7.5936	7.33478	7.50954	7.83128	8.07411	7.92989	8.23825	-2.94132	-3.04859	-3.16137	-2.85908	-3.30311	-2.6194	-3.07267	-2.75367	-2.274
ENSMUSG00000002059	5.05428	5.21454	5.57045	4.71885	5.23599	4.99193	5.23412	5.69902	6.17789	8.15707	8.42178	8.59467	7.76879	8.01794	7.95052	8.19293	8.22617	8.87159	-3.10279	-3.20724	-3.02422	-3.04994	-2.78195	-2.95859	-2.95881	-2.52715	-2.69371
ENSMUSG00000002064	5.55924	4.77842	5.52734	5.35572	5.8062	5.76868	5.39712	5.55558	5.81168	8.28758	7.90166	8.46019	8.7065	8.82963	8.66173	8.34805	8.39333	9.16624	-2.72834	-3.12324	-2.93284	-3.35078	-3.02342	-2.89304	-2.95094	-2.83775	-3.35456
ENSMUSG00000002068	7.69785	7.65888	8.20482	7.51235	8.66307	9.283	8.83439	9.29686	8.72282	10.9987	10.8498	11.223	10.6149	11.7419	12.356	12.0152	12.3058	11.5068	-3.30087	-3.19096	-3.01819	-3.10257	-3.07883	-3.07302	-3.1808	-3.00898	-2.78399
ENSMUSG00000002076	7.19966	7.29526	6.86938	6.82166	6.6988	7.5305	7.07553	5.77002	5.86936	10.2155	10.313	10.3249	10.6737	9.94731	10.765	10.5072	8.93858	9.4794	-3.01585	-3.0177	-3.45549	-3.85204	-3.2485	-3.23446	-3.43162	-3.16856	-3.61004
ENSMUSG00000002083	3.65508	4.04208	3.76815	3.88246	4.38049	3.87089	5.32043	4.74056	5.49129	5.9307	6.6684	5.74607	5.76408	6.25852	5.79991	7.06879	7.15477	6.31715	-2.27562	-2.62631	-1.97791	-1.88162	-1.87802	-1.92903	-1.74837	-2.4142	-0.825859
ENSMUSG00000002102	9.25879	9.8082	9.60204	9.26542	9.16615	9.22989	9.04925	9.03166	9.07634	12.3248	12.463	12.5548	12.5261	11.9939	12.0591	12.1307	11.9223	12.0151	-3.06602	-2.65484	-2.95274	-3.26064	-2.82771	-2.82924	-3.08147	-2.89068	-2.93874
ENSMUSG00000002103	4.89395	4.81143	5.476	4.84694	4.96163	4.66939	3.96819	4.2353	5.10275	7.1115	6.7822	7.31423	6.82874	7.44427	6.56101	6.36125	6.58383	7.17719	-2.21755	-1.97077	-1.83823	-1.9818	-2.48264	-1.89162	-2.39306	-2.34854	-2.07443
ENSMUSG00000002109	4.43764	5.30697	4.2258	4.70808	4.33786	3.6028	3.74192	3.19456	4.92569	7.24436	7.33682	7.54844	7.93988	6.8997	6.4424	6.59795	5.69388	7.57169	-2.80672	-2.02984	-3.32263	-3.2318	-2.56184	-2.8396	-2.85603	-2.49932	-2.64599
ENSMUSG00000002129	9.37297	9.41136	9.3434	9.0316	9.44378	9.51228	9.41384	9.43199	8.84744	10.5604	10.5509	10.4457	10.3182	10.4229	11.0639	10.6348	11.3103	10.7548	-1.18745	-1.13951	-1.10226	-1.28658	-0.979084	-1.55167	-1.22092	-1.8783	-1.90733
ENSMUSG00000002147	6.37296	5.5528	5.60437	6.34981	6.17874	6.64043	6.43054	5.12171	6.11438	8.84133	8.41237	8.46472	8.76284	8.6642	8.53323	8.60218	7.13268	8.01546	-2.46838	-2.85957	-2.86035	-2.41304	-2.48547	-1.8928	-2.17164	-2.01098	-1.90108
ENSMUSG00000002190	5.40958	4.86197	5.25928	5.64543	5.07116	5.41843	4.89911	5.60802	4.68361	7.17863	7.33767	7.13414	7.97665	7.68366	8.13738	6.93288	8.18082	7.76801	-1.76905	-2.4757	-1.87486	-2.33122	-2.6125	-2.71895	-2.03377	-2.5728	-3.0844
ENSMUSG00000002205	5.54969	5.97577	5.7735	6.13805	5.7505	5.82474	6.01711	5.84902	5.54123	8.23336	8.02983	8.10005	8.30548	7.80288	7.97039	7.94821	7.94269	7.83889	-2.68368	-2.05406	-2.32655	-2.16742	-2.05237	-2.14565	-1.93111	-2.09366	-2.29766
ENSMUSG00000002210	5.25266	5.96012	5.632	5.09728	5.35813	4.99193	5.00852	5.64662	5.76053	7.65785	7.59401	7.71411	7.08981	7.25408	7.19075	7.38551	7.73354	7.59266	-2.40519	-1.63388	-2.08211	-1.99253	-1.89594	-2.19882	-2.37699	-2.08692	-1.83213
ENSMUSG00000002221	7.59409	7.4165	7.74981	8.05784	7.32779	7.6814	7.37945	7.58202	7.37235	11.2746	10.9301	11.0772	11.0058	10.468	10.6046	10.5848	10.671	10.2836	-3.68054	-3.51359	-3.3274	-2.94801	-3.14021	-2.92316	-3.20532	-3.08896	-2.91127
ENSMUSG00000002222	6.66181	6.27146	6.10438	6.51522	6.27313	6.83456	6.84501	6.86609	7.20179	10.549	10.1113	9.85746	10.2799	10.0832	10.7571	10.8364	10.6832	10.9544	-3.88717	-3.83988	-3.75307	-3.7647	-3.81004	-3.92251	-3.99137	-3.81713	-3.75259
ENSMUSG00000002227	8.68829	9.19092	8.87993	8.67116	8.41853	8.33099	8.46923	7.73159	6.94134	10.5684	10.7464	10.5171	10.1421	10.1292	10.1836	10.3433	9.87114	8.94146	-1.88006	-1.55546	-1.63714	-1.47097	-1.71065	-1.85256	-1.87405	-2.13955	-2.00012
ENSMUSG00000002228	4.18628	4.48608	3.27135	3.9111	5.02965	6.06312	4.4552	3.69202	3.8553	6.99548	7.58718	6.63822	6.79144	7.38583	9.06078	7.56497	6.51773	6.50703	-2.8092	-3.1011	-3.36687	-2.88035	-2.35618	-2.99766	-3.10977	-2.8257	-2.65173
ENSMUSG00000002233	4.99577	5.09968	4.14419	4.95317	5.31912	6.14261	5.29279	5.4601	5.39955	7.52819	8.19186	7.66386	7.53478	8.20188	8.69685	7.96256	8.12326	7.71403	-2.53243	-3.09218	-3.51967	-2.58162	-2.88275	-2.55424	-2.66977	-2.66316	-2.31448
ENSMUSG00000002257	6.10215	5.69079	5.58735	5.94579	4.91222	6.11153	6.03722	5.51244	5.72941	8.98734	8.78265	8.48941	8.91979	7.9161	9.20413	8.93624	8.5603	8.4616	-2.88518	-3.09186	-2.90206	-2.974	-3.00387	-3.0926	-2.89902	-3.04786	-2.7322
ENSMUSG00000002265	6.81792	7.42666	7.09018	6.89313	9.30858	7.36007	9.36554	8.96775	7.52649	9.86092	9.97593	9.55246	9.26507	12.1505	10.4636	12.2258	12.0312	10.8156	-3.04299	-2.54927	-2.46228	-2.37195	-2.84189	-3.10354	-2.86021	-3.06344	-3.2891
ENSMUSG00000002274	3.97031	2.47004	4.00801	4.758	4.23468	5.27591	4.2543	5.15115	4.99807	7.4524	7.1618	8.10231	7.4879	7.90112	7.93995	7.77661	8.20818	7.14543	-3.48209	-4.69176	-4.0943	-2.7299	-3.66644	-2.66404	-3.52231	-3.05703	-2.14736
ENSMUSG00000002279	5.11079	4.17175	4.58793	4.90429	4.83202	4.60187	4.63569	4.38968	5.51671	7.78458	7.4172	7.64648	7.33706	7.86653	6.91605	7.1805	7.34908	7.49831	-2.67379	-3.24545	-3.05855	-2.43277	-3.03451	-2.31418	-2.54481	-2.9594	-1.9816
ENSMUSG00000002280	5.31631	5.95723	5.73168	5.53068	5.25594	5.77631	5.36767	5.65349	5.04806	8.33864	8.5018	8.52224	8.44558	8.45596	8.73073	8.59482	8.3914	8.22428	-3.02233	-2.54457	-2.79057	-2.9149	-3.20002	-2.95442	-3.22715	-2.73791	-3.17622
ENSMUSG00000002289	5.9359	4.62629	5.07869	4.76229	4.40135	6.07367	5.81542	5.50063	4.57773	8.66735	7.65991	7.56889	7.55329	8.01268	8.89277	8.5522	8.19336	7.46914	-2.73144	-3.03362	-2.4902	-2.791	-3.61134	-2.81911	-2.73678	-2.69273	-2.89141
ENSMUSG00000002297	6.87181	7.84482	7.87694	7.66865	7.93222	7.41297	7.60738	8.03891	7.73466	11.7041	12.6036	12.4905	12.2187	12.2937	11.8103	12.1455	12.1954	12.0709	-4.8323	-4.75877	-4.6136	-4.55007	-4.36146	-4.39731	-4.53817	-4.15647	-4.33624
ENSMUSG00000002307	7.19225	6.51255	7.12258	7.36592	6.92716	7.68797	7.20508	7.50068	7.40033	10.5197	10.162	10.699	10.4049	10.1933	11.0136	10.6246	10.6271	10.0413	-3.32741	-3.64948	-3.57645	-3.039	-3.26613	-3.32558	-3.41947	-3.12647	-2.64099
ENSMUSG00000002308	6.25798	5.17676	6.04488	5.93362	5.69181	6.62436	6.21221	6.33513	6.53374	9.23507	8.24498	8.92176	8.65169	9.16288	9.39087	9.28205	9.09897	9.15895	-2.97709	-3.06822	-2.87689	-2.71808	-3.47107	-2.76651	-3.06984	-2.76384	-2.62521
ENSMUSG00000002319	8.10498	7.92026	8.28185	8.16117	8.80548	8.97395	8.59416	8.83632	8.55508	10.3344	9.98675	10.268	10.1358	10.921	11.3263	10.7307	11.1852	10.6992	-2.22941	-2.06649	-1.98615	-1.97466	-2.1155	-2.35237	-2.13652	-2.34892	-2.1441
ENSMUSG00000002320	6.11704	5.41258	5.90907	6.37332	5.98075	6.03684	5.31123	6.03821	5.9989	9.22323	8.53656	9.23043	9.09376	9.35231	8.90067	8.3117	8.94627	8.5939	-3.10619	-3.12398	-3.32136	-2.72044	-3.37156	-2.86383	-3.00047	-2.90806	-2.59499
ENSMUSG00000002324	5.74148	5.94451	5.67794	6.31457	5.02965	5.05046	5.31721	4.65762	5.00317	8.66918	8.70705	7.87882	8.82832	7.41352	6.97702	7.88134	7.16837	7.75524	-2.9277	-2.76255	-2.20087	-2.51375	-2.38387	-1.92657	-2.56413	-2.51075	-2.75206
ENSMUSG00000002326	4.53072	5.70264	5.53999	4.83431	6.11462	5.55127	5.45349	5.15115	5.03576	7.62233	8.37047	8.52314	8.08955	8.92248	8.26707	8.11029	8.2928	8.25345	-3.09161	-2.66783	-2.98315	-3.25524	-2.80787	-2.7158	-2.6568	-3.14165	-3.21769
ENSMUSG00000002329	5.36916	5.67841	5.08942	5.19438	4.51053	4.44762	4.18229	4.32858	4.45589	7.98109	8.51586	8.59193	8.69019	7.98708	7.90952	7.02732	7.42898	7.82531	-2.61193	-2.83746	-3.50251	-3.49581	-3.47655	-3.4619	-2.84502	-3.1004	-3.36942
ENSMUSG00000002332	5.08866	5.18973	5.66246	5.91071	5.283	4.82324	4.85281	4.44264	3.66009	8.08259	7.83286	8.03485	8.15421	7.83338	7.36907	7.33769	7.18639	6.28464	-2.99393	-2.64312	-2.37239	-2.2435	-2.55038	-2.54583	-2.48487	-2.74375	-2.62456
ENSMUSG00000002341	1.1399	2.90253	2.45913	4.1592	5.21824	2.71878	4.05273	5.37222	4.49001	2.93753	5.18073	4.15632	5.79836	7.62497	4.5132	6.21758	7.61036	6.64913	-1.79763	-2.2782	-1.69719	-1.63915	-2.40673	-1.79442	-2.16485	-2.23814	-2.15912
ENSMUSG00000002342	6.49935	5.09966	5.64507	5.81894	6.22954	5.72982	5.8748	5.83927	6.62278	8.73306	7.78909	8.09996	7.8544	8.59127	8.00249	8.28529	8.31709	8.71038	-2.2337	-2.68944	-2.45489	-2.03546	-2.36173	-2.27267	-2.4105	-2.47782	-2.0876
ENSMUSG00000002343	6.40992	6.22463	6.07514	5.46795	6.24892	7.04157	7.22048	7.32728	7.08875	9.11255	8.82934	8.72848	7.91336	8.75421	9.28588	9.72561	9.81556	9.37974	-2.70263	-2.60471	-2.65335	-2.44541	-2.50529	-2.2443	-2.50513	-2.48829	-2.29099
ENSMUSG00000002345	4.77571	3.95229	4.66291	4.34591	4.05798	4.14539	3.87991	3.14434	3.87498	7.95839	7.85032	7.75835	7.91565	7.59489	7.69753	6.97539	7.55157	7.4061	-3.18268	-3.89803	-3.09544	-3.56975	-3.53691	-3.55213	-3.09548	-4.40723	-3.53112
ENSMUSG00000002365	5.05115	5.59274	5.68922	5.54737	4.93999	4.75405	5.22694	5.10247	5.22291	8.02627	8.30432	8.59877	8.58139	7.89602	8.13916	7.98194	8.225	8.16512	-2.97512	-2.71157	-2.90955	-3.03403	-2.95602	-3.38511	-2.75499	-3.12252	-2.94221
ENSMUSG00000002372	7.57899	7.51376	7.52875	7.21939	7.36424	7.81793	7.52814	7.94714	7.48347	10.3384	10.3434	10.4229	9.87022	10.2122	10.3699	10.4658	10.7456	10.1092	-2.7594	-2.82961	-2.89411	-2.65083	-2.84798	-2.55201	-2.93768	-2.79848	-2.62571
ENSMUSG00000002379	7.54211	7.69765	7.51361	7.06469	7.02436	7.40552	7.48658	6.79741	6.76347	9.77104	9.96253	10.0787	9.46364	9.62471	9.52593	9.57225	9.43153	8.97065	-2.22893	-2.26488	-2.56512	-2.39895	-2.60035	-2.12042	-2.08567	-2.63412	-2.20717
ENSMUSG00000002393	5.78513	4.1402	4.39467	5.01408	5.21824	6.64792	6.4648	6.92885	7.30202	8.66212	7.83155	8.07438	7.30628	8.03972	8.94441	9.37102	9.56724	9.01517	-2.87699	-3.69135	-3.67971	-2.2922	-2.82148	-2.29649	-2.90622	-2.63839	-1.71315
ENSMUSG00000002395	6.95982	6.82363	6.83896	6.68922	6.41834	7.24968	6.34529	6.88339	6.84949	9.74897	9.93379	10.0741	9.983	9.40963	9.99039	9.61047	9.72341	9.30395	-2.78915	-3.11016	-3.23518	-3.29378	-2.9913	-2.74071	-3.26518	-2.84003	-2.45446
ENSMUSG00000002413	5.59076	5.66947	5.43765	5.20462	6.10293	6.40034	6.5829	6.44149	7.15515	8.76133	8.29333	8.12656	7.6436	8.84083	9.73856	9.47304	9.57161	10.4885	-3.17057	-2.62386	-2.68891	-2.43898	-2.7379	-3.33822	-2.89014	-3.13011	-3.33335
ENSMUSG00000002416	6.33496	6.27697	6.15752	5.88886	5.39672	6.26737	6.24395	5.51812	5.75007	8.47054	8.48638	9.29279	8.94383	8.19527	8.67867	8.7546	8.35441	8.00483	-2.13557	-2.20941	-3.13527	-3.05497	-2.79855	-2.4113	-2.51065	-2.83629	-2.25476
ENSMUSG00000002428	6.79773	6.79416	6.67243	6.88406	7.02955	6.79561	7.12562	6.91338	6.64026	10.1663	10.1758	10.287	10.7309	10.4174	10.3561	10.8875	10.3128	10.5023	-3.36859	-3.38165	-3.61461	-3.84685	-3.38787	-3.56045	-3.76188	-3.3994	-3.86207
ENSMUSG00000002455	8.3733	8.73674	8.65188	8.54577	8.64115	8.69868	8.51147	8.25775	7.87072	11.1732	11.2701	11.2985	11.5603	11.1968	11.3503	11.2871	11.1971	10.7357	-2.79991	-2.53331	-2.64663	-3.01451	-2.55564	-2.65163	-2.77561	-2.93933	-2.86496
ENSMUSG00000002458	4.4664	5.47822	4.80692	4.34025	4.80156	5.151	5.60681	5.65433	6.1315	6.33882	6.62496	6.01153	5.64194	6.38882	7.06305	6.78852	7.79536	7.20217	-1.87242	-1.14675	-1.20461	-1.30169	-1.58726	-1.91204	-1.18171	-2.14103	-1.07067
ENSMUSG00000002477	6.75609	7.59479	7.46117	6.41475	6.95505	7.04074	6.90759	6.88896	6.42646	10.8319	10.9971	11.3941	11.3173	11.0356	11.1758	11.0207	10.6696	11.1295	-4.07583	-3.40235	-3.93289	-4.90257	-4.08055	-4.13509	-4.11307	-3.78061	-4.70305
ENSMUSG00000002486	4.17907	4.22416	4.44219	4.37179	3.78361	2.85537	4.15983	4.48821	5.1057	7.30541	7.50115	7.76102	7.98216	7.05263	7.26707	6.99148	6.97879	7.78861	-3.12634	-3.277	-3.31884	-3.61037	-3.26902	-4.4117	-2.83166	-2.49057	-2.68291
ENSMUSG00000002489	6.52078	7.19206	7.09512	7.15139	7.03502	6.23544	7.03775	6.80492	6.233	9.66749	10.5721	10.0822	9.90153	10.1462	9.49169	10.0945	10.2695	9.37081	-3.1467	-3.38007	-2.98705	-2.75014	-3.11114	-3.25625	-3.05679	-3.4646	-3.13781
ENSMUSG00000002496	8.325	8.17077	8.31739	8.50211	7.95809	8.16314	8.03381	8.14169	7.80629	10.7812	10.4654	10.2413	10.193	10.3797	10.8817	10.5507	10.9282	10.3413	-2.45616	-2.29466	-1.92391	-1.69085	-2.42157	-2.71858	-2.51684	-2.78656	-2.53504
ENSMUSG00000002524	8.481	8.87667	8.85276	8.71415	9.07945	8.7043	9.17643	8.94604	8.47356	10.98	11.2084	11.3062	11.2553	11.2899	11.0767	11.5772	11.4999	10.9124	-2.49903	-2.33168	-2.45345	-2.54118	-2.21044	-2.37236	-2.40081	-2.55387	-2.43885
ENSMUSG00000002546	6.58478	6.30967	6.27076	6.66659	6.48156	6.59359	6.36203	6.44239	5.98047	9.68002	9.31642	9.24288	9.64139	9.44364	9.41624	9.31321	9.3328	8.52553	-3.09524	-3.00675	-2.97212	-2.97479	-2.96208	-2.82265	-2.95118	-2.89042	-2.54506
ENSMUSG00000002580	5.46846	5.15424	4.8482	4.78073	4.74242	4.62161	5.10657	5.09128	5.44993	7.03605	7.26756	7.67711	7.385	6.70427	6.75363	7.04158	7.49614	7.05046	-1.56759	-2.11332	-2.82891	-2.60427	-1.96185	-2.13203	-1.93501	-2.40486	-1.60053
ENSMUSG00000002603	3.49302	4.31196	3.89635	3.57184	5.22137	5.23455	3.25572	4.52115	2.58685	4.96372	6.77217	5.11946	4.59843	7.54934	7.52373	5.43147	7.23338	5.55512	-1.47069	-2.46021	-1.22311	-1.02659	-2.32797	-2.28919	-2.17575	-2.71224	-2.96828
ENSMUSG00000002608	4.96844	5.42484	5.32067	5.53091	5.06559	5.20689	5.11342	5.46865	5.41088	6.73225	7.11085	6.80167	6.1477	6.85688	7.56033	6.97402	7.80451	7.49492	-1.76381	-1.68601	-1.481	-0.616792	-1.7913	-2.35345	-1.8606	-2.33585	-2.08405
ENSMUSG00000002625	6.20438	7.14155	6.34005	6.18725	6.61299	5.91523	6.56722	5.73751	7.09624	9.1476	9.82508	9.51572	9.63542	9.59042	8.8977	9.11334	8.89421	9.95364	-2.94322	-2.68353	-3.17567	-3.44817	-2.97743	-2.98247	-2.54612	-3.1567	-2.85739
ENSMUSG00000002635	7.10014	7.39659	7.13484	7.03241	6.77875	6.58768	6.93773	6.75005	6.52213	9.98815	9.9217	10.1243	10.0487	9.50797	9.40845	9.80966	9.2515	9.0683	-2.888	-2.5251	-2.98944	-3.01626	-2.72922	-2.82077	-2.87193	-2.50145	-2.54617
ENSMUSG00000002658	7.58792	8.10819	7.85047	7.62375	7.81964	7.95887	7.60258	7.65084	7.45856	10.6513	11.0355	10.9639	11.0925	10.8894	11.0682	10.5518	10.8682	10.3587	-3.06342	-2.92732	-3.11338	-3.46875	-3.06971	-3.10929	-2.94922	-3.21734	-2.9001
ENSMUSG00000002660	7.1974	7.60399	7.53652	7.13161	7.64826	7.69846	7.70065	7.54236	7.66571	9.89656	10.3169	10.2392	9.87296	10.3225	9.9747	10.3181	10.1401	10.1361	-2.69916	-2.71291	-2.70271	-2.74135	-2.67427	-2.27624	-2.61746	-2.59777	-2.47042
ENSMUSG00000002661	5.62303	6.24631	5.7182	5.9313	5.6742	5.42433	5.2927	4.72756	5.76444	8.54083	8.9889	8.94812	9.35304	8.33767	8.19308	8.3832	7.70261	7.83807	-2.91781	-2.74259	-3.22992	-3.42173	-2.66348	-2.76876	-3.0905	-2.97505	-2.07362
ENSMUSG00000002679	6.44378	7.29729	6.88268	6.15381	6.44898	6.56482	6.50199	6.49221	5.7266	9.3953	9.87321	9.96515	9.83858	9.39114	9.56623	9.55009	9.55421	8.96382	-2.95152	-2.57592	-3.08246	-3.68477	-2.94216	-3.00141	-3.0481	-3.062	-3.23722
ENSMUSG00000002718	9.82378	10.2715	10.1545	9.83232	10.3263	10.2128	10.2044	10.0345	9.53357	12.7676	12.8033	12.8794	13.0295	13.0615	13.1657	13.2273	12.9647	12.9624	-2.94378	-2.53176	-2.72495	-3.19721	-2.73519	-2.95294	-3.02284	-2.93015	-3.42879
ENSMUSG00000002728	4.57119	4.93586	4.84525	4.48167	4.75656	4.92906	5.4373	4.73857	4.69412	8.29795	8.67892	9.23568	8.42151	8.34923	8.37531	8.63392	8.52952	8.41222	-3.72676	-3.74306	-4.39043	-3.93984	-3.59267	-3.44625	-3.19663	-3.79095	-3.7181
ENSMUSG00000002731	4.06901	4.58542	5.0769	4.8978	5.14636	3.48188	4.81758	4.49377	4.50942	7.81642	8.32397	8.54411	8.4787	8.54119	7.38916	8.07292	7.95435	7.79428	-3.74741	-3.73855	-3.46721	-3.58089	-3.39483	-3.90728	-3.25533	-3.46058	-3.28486
ENSMUSG00000002733	4.72345	3.2508	3.10224	4.48484	4.23232	4.09301	3.83172	4.96314	4.49586	8.94125	8.89869	8.70895	8.61258	8.56609	8.64233	8.69773	8.998	8.56864	-4.2178	-5.64789	-5.6067	-4.12774	-4.33377	-4.54932	-4.86601	-4.03486	-4.07278
ENSMUSG00000002741	5.86863	5.77839	6.12495	5.70561	5.81835	6.296	6.33393	6.4387	6.51716	9.14142	8.96983	9.39856	8.81231	9.16988	9.58766	9.58605	9.53469	9.32843	-3.27279	-3.19144	-3.27361	-3.1067	-3.35152	-3.29166	-3.25212	-3.09599	-2.81127
ENSMUSG00000002748	8.84428	8.95942	8.93386	8.98725	8.76582	8.87724	8.62165	8.68073	8.44527	12.0873	12.1392	12.0851	12.4662	12.0634	12.2315	11.8667	11.9371	12.0065	-3.243	-3.17974	-3.15121	-3.47892	-3.29759	-3.35427	-3.24506	-3.25636	-3.56121
ENSMUSG00000002763	6.02456	5.98712	5.9766	6.30909	6.4944	6.2105	5.94804	6.48123	6.44689	7.80047	8.08148	8.19729	8.19315	8.56806	8.18367	8.22882	8.44521	8.03841	-1.7759	-2.09436	-2.22069	-1.88406	-2.07366	-1.97317	-2.28078	-1.96398	-1.59152
ENSMUSG00000002767	7.36923	7.42331	7.68044	7.41903	7.25026	7.39838	7.48829	7.32856	7.84326	10.3661	10.5325	10.7827	10.2684	10.3235	10.02	10.2477	10.0118	9.94536	-2.99682	-3.10922	-3.10225	-2.84934	-3.07328	-2.62162	-2.75937	-2.68324	-2.10211
ENSMUSG00000002768	4.48363	5.61105	5.67236	5.58426	5.62837	5.38856	6.02976	5.58395	5.8192	7.17382	8.24824	8.41979	8.40143	8.36875	7.89123	8.10007	8.55683	8.16611	-2.69019	-2.63719	-2.74743	-2.81717	-2.74039	-2.50266	-2.07031	-2.97289	-2.34691
ENSMUSG00000002778	7.46523	6.54413	7.26483	7.195	6.91129	6.97487	6.42463	6.54609	6.16418	9.29125	8.54107	9.00549	9.15216	8.85457	8.80786	8.35181	8.07401	8.26586	-1.82602	-1.99694	-1.74066	-1.95716	-1.94328	-1.83299	-1.92718	-1.52791	-2.10168
ENSMUSG00000002781	5.22965	4.9482	5.20245	5.54589	4.97855	5.878	5.60624	5.38965	5.02925	8.14816	7.5533	7.77701	8.05381	7.78144	8.19848	8.29414	7.84099	7.2804	-2.91851	-2.6051	-2.57456	-2.50792	-2.80289	-2.32048	-2.6879	-2.45134	-2.25115
ENSMUSG00000002797	4.2514	4.784	4.02049	4.08037	4.82741	4.55092	4.895	5.41643	4.57766	6.97276	7.50964	7.32056	7.41684	7.78132	7.39466	8.05796	8.1366	7.99023	-2.72136	-2.72564	-3.30007	-3.33646	-2.95391	-2.84374	-3.16295	-2.72018	-3.41257
ENSMUSG00000002799	5.90724	4.86214	4.07972	5.12772	6.34034	6.80931	6.77976	7.23738	7.00624	8.75295	8.16419	7.22347	7.39083	9.2081	9.16532	9.52846	9.94074	9.1397	-2.84571	-3.30205	-3.14375	-2.26311	-2.86776	-2.35601	-2.7487	-2.70336	-2.13346
ENSMUSG00000002803	3.29352	3.2508	3.02355	3.69487	3.81731	4.14539	3.96651	4.68016	4.5183	7.2988	7.38306	7.10831	6.80001	7.51291	7.29358	7.48423	7.86413	7.70973	-4.00528	-4.13226	-4.08476	-3.10513	-3.6956	-3.14819	-3.51773	-3.18396	-3.19143
ENSMUSG00000002804	4.75337	5.19807	5.05563	4.86846	5.38344	4.87891	5.55447	5.64662	6.22646	6.90957	7.20852	6.89458	6.8212	6.86585	6.95292	7.74499	7.2705	8.03735	-2.1562	-2.01045	-1.83895	-1.95274	-1.48242	-2.07401	-2.19052	-1.62388	-1.81089
ENSMUSG00000002808	2.91895	2.89185	3.46188	3.13615	4.56237	3.76149	3.96819	4.38871	5.54605	5.53363	5.06399	5.63398	5.11939	6.46054	5.80743	6.16318	6.55102	7.85345	-2.61468	-2.17214	-2.17211	-1.98325	-1.89817	-2.04594	-2.19499	-2.1623	-2.3074
ENSMUSG00000002812	8.68028	8.44908	8.2276	8.52592	7.581	7.90374	7.93654	8.04771	7.7211	11.239	10.7047	10.7113	10.9207	10.1818	10.3671	10.4168	10.5533	10.1801	-2.55872	-2.25566	-2.48374	-2.3948	-2.60081	-2.46332	-2.48029	-2.50558	-2.45897
ENSMUSG00000002814	6.70772	6.5866	6.79973	6.56878	6.30243	6.75216	6.52284	6.97333	6.11279	9.87003	9.49772	9.94505	9.54127	9.24614	9.61039	9.53379	9.60446	9.04422	-3.16231	-2.91112	-3.14532	-2.97249	-2.94371	-2.85823	-3.01095	-2.63114	-2.93143
ENSMUSG00000002820	5.41962	5.45095	5.53574	6.13039	4.95	5.01099	5.37663	4.86232	5.26348	8.94757	8.94758	8.47005	9.00272	8.24256	8.16879	8.56304	8.18833	7.92961	-3.52795	-3.49662	-2.93432	-2.87233	-3.29257	-3.15781	-3.18641	-3.32601	-2.66613
ENSMUSG00000002825	6.89862	7.14105	7.10571	6.99987	6.7154	7.06585	6.68618	6.63895	6.25012	9.76163	9.53755	9.9192	9.86295	9.37442	9.3446	9.41795	8.98468	8.8779	-2.86301	-2.3965	-2.81349	-2.86308	-2.65902	-2.27875	-2.73176	-2.34574	-2.62778
ENSMUSG00000002833	7.68589	7.65887	7.68493	7.67645	8.13458	8.14056	8.1277	7.77993	7.97262	10.7551	10.938	11.1228	10.9675	11.1806	11.3058	11.0743	10.908	10.7298	-3.06924	-3.27914	-3.43789	-3.29109	-3.04606	-3.1652	-2.94656	-3.12804	-2.75715
ENSMUSG00000002835	7.59138	7.84482	7.99554	7.67043	7.86172	8.00907	7.837	8.10139	7.72145	10.6299	10.9968	11.2281	10.7635	10.8572	10.9441	10.7143	10.9888	10.6905	-3.03857	-3.152	-3.23255	-3.09305	-2.99552	-2.93503	-2.87732	-2.88737	-2.96902
ENSMUSG00000002844	8.77943	7.21489	7.89243	8.227	7.66042	9.10837	8.6616	7.81591	7.74871	10.7581	9.15037	9.66547	9.96668	9.59506	11.3114	10.6322	9.68854	9.66727	-1.97863	-1.93548	-1.77304	-1.73968	-1.93464	-2.20302	-1.97062	-1.87263	-1.91856
ENSMUSG00000002845	7.96987	6.76878	6.93327	7.89762	7.08619	7.11814	7.25903	6.6829	6.44267	10.5917	9.70213	9.58013	10.4441	10.0581	10.0549	10.1377	9.65701	9.42519	-2.62186	-2.93336	-2.64687	-2.54647	-2.97193	-2.93672	-2.87871	-2.97411	-2.98252
ENSMUSG00000002846	5.72943	5.19166	5.6258	5.55348	5.92394	5.6077	6.11981	6.28907	6.25013	8.68818	8.68852	8.54917	8.59816	8.72963	8.49106	8.68584	8.742	8.99886	-2.95875	-3.49686	-2.92337	-3.04468	-2.80569	-2.88336	-2.56602	-2.45293	-2.74873
ENSMUSG00000002847	6.85977	5.70233	6.2072	6.3593	4.21616	4.26389	5.03784	2.51904	3.03709	9.56469	8.04524	8.95437	9.50861	6.93297	7.55431	7.9308	5.33665	5.77226	-2.70492	-2.3429	-2.74716	-3.14931	-2.7168	-3.29043	-2.89296	-2.81761	-2.73517
ENSMUSG00000002870	10.8351	10.5617	10.4207	10.2576	10.4207	11.1658	10.9618	10.7637	10.673	13.3913	12.7682	12.9308	12.7489	12.7951	13.5304	13.4675	13.3567	13.1343	-2.55621	-2.2065	-2.51012	-2.49126	-2.37447	-2.36455	-2.50563	-2.59299	-2.46138
ENSMUSG00000002871	4.67688	2.55315	2.98926	4.19957	3.84911	3.54151	4.29629	4.05622	5.45509	8.29149	6.24821	6.21612	6.73646	7.35799	7.14283	7.47983	6.98004	7.5905	-3.61461	-3.69506	-3.22687	-2.53689	-3.50889	-3.60132	-3.18354	-2.92382	-2.13542
ENSMUSG00000002885	8.94074	6.57813	5.86218	8.19863	6.20147	7.59907	7.12699	6.39173	5.34253	11.2394	9.30197	8.34602	10.6779	8.73119	10.1188	9.21466	8.67522	8.02069	-2.29867	-2.72383	-2.48385	-2.47922	-2.52972	-2.51976	-2.08767	-2.28349	-2.67816
ENSMUSG00000002897	4.33936	3.02004	2.8104	3.63607	4.43278	4.34186	4.24193	5.04265	4.61542	7.13616	5.75833	5.95463	5.77367	6.86558	6.82044	6.97903	7.70321	6.84947	-2.7968	-2.7383	-3.14423	-2.13761	-2.43281	-2.47858	-2.7371	-2.66057	-2.23405
ENSMUSG00000002900	7.36435	8.00171	8.48571	7.94414	9.66176	8.37352	9.93932	9.69189	9.6547	9.6657	10.8542	10.7955	10.3856	12.6668	10.8031	12.3641	12.3466	12.4877	-2.30135	-2.85246	-2.30979	-2.44142	-3.00501	-2.42955	-2.42478	-2.65466	-2.83296
ENSMUSG00000002910	4.21614	4.43481	4.26331	4.26075	3.57336	3.94191	3.96819	3.55515	5.00486	7.14359	6.90112	6.78689	6.81186	5.91194	5.93844	6.60377	6.11452	7.29637	-2.92745	-2.46631	-2.52357	-2.55111	-2.33858	-1.99652	-2.63558	-2.55938	-2.2915
ENSMUSG00000002948	7.11393	6.74732	6.65643	6.6003	5.91722	6.64043	6.67738	6.95039	6.88789	9.5944	8.85221	8.82889	8.60879	8.35916	9.25505	9.18013	9.53113	9.37181	-2.48046	-2.10489	-2.17246	-2.00849	-2.44194	-2.61462	-2.50275	-2.58074	-2.48391
ENSMUSG00000002949	7.04676	6.86693	6.80061	6.57298	6.84513	7.34231	7.32134	7.24025	7.06032	10.1658	10.0668	10.3051	10.1467	10.0564	10.0914	10.4753	10.4466	10.5702	-3.11905	-3.19985	-3.50448	-3.57372	-3.21127	-2.74913	-3.15393	-3.20636	-3.50987
ENSMUSG00000002957	8.06981	8.00605	8.40605	8.57116	8.37616	8.51528	8.5089	8.41031	8.36772	11.7592	11.7458	11.8204	11.8837	11.7927	12.0112	11.879	11.8952	11.7416	-3.68935	-3.73971	-3.41439	-3.31258	-3.41652	-3.49596	-3.37011	-3.48486	-3.37383
ENSMUSG00000002963	5.63349	5.80516	5.80031	5.8825	6.18758	5.80981	5.52968	5.25333	5.70888	8.58195	8.7517	8.96719	8.90943	8.9764	8.33622	8.53865	7.98239	8.11619	-2.94846	-2.94654	-3.16688	-3.02693	-2.78883	-2.52641	-3.00896	-2.72906	-2.40731
ENSMUSG00000002968	7.71201	7.94307	8.07906	8.35512	7.63228	7.76832	7.50098	7.9394	8.43467	10.3316	10.1239	10.0185	9.58897	9.75283	9.83527	9.68756	10.4676	9.98806	-2.61958	-2.18084	-1.93943	-1.23385	-2.12055	-2.06696	-2.18658	-2.5282	-1.55339
ENSMUSG00000002980	7.49181	6.92704	7.27602	8.20145	8.34498	8.84165	6.94709	8.49004	7.61043	9.28464	9.39638	9.2059	9.6379	10.8906	11.1939	9.05429	10.9695	9.38566	-1.79283	-2.46935	-1.92988	-1.43645	-2.54565	-2.35224	-2.1072	-2.4795	-1.77523
ENSMUSG00000002981	8.46051	7.32061	8.21072	8.09794	8.32284	8.50433	8.12926	8.3554	8.22676	11.0744	10.2198	10.4596	10.3717	11.173	10.9448	10.6495	11.0396	10.9387	-2.6139	-2.89915	-2.24885	-2.27371	-2.85019	-2.44047	-2.52026	-2.68421	-2.71193
ENSMUSG00000002983	5.57474	5.43256	5.91911	6.00833	4.84801	4.41498	4.56084	4.66852	4.1571	8.59171	8.39295	9.01427	8.97573	8.06282	7.24769	7.29822	7.37964	6.17104	-3.01697	-2.96039	-3.09516	-2.9674	-3.21481	-2.8327	-2.73738	-2.71111	-2.01394
ENSMUSG00000002984	8.2596	8.51307	9.0016	8.47526	8.53177	8.78855	8.70675	8.81231	8.78112	11.1062	10.964	11.2544	10.537	11.1839	11.1393	11.1183	11.4174	10.8987	-2.84663	-2.45089	-2.25275	-2.06177	-2.65215	-2.35078	-2.41156	-2.60505	-2.11754
ENSMUSG00000002985	9.93841	10.1066	10.6208	10.9352	10.0937	8.82148	9.80243	8.28494	7.61029	12.757	13.2434	13.4426	13.9519	13.3841	11.4831	12.5489	10.9965	10.405	-2.81859	-3.13683	-2.82187	-3.01666	-3.29043	-2.66161	-2.74642	-2.71157	-2.79476
ENSMUSG00000002996	6.81528	7.42487	7.00879	6.93886	7.34797	6.73083	7.57885	6.56749	6.76795	9.65139	9.94583	9.71295	10.2087	10.0887	9.38231	10.5441	9.41334	9.98242	-2.8361	-2.52095	-2.70416	-3.26982	-2.74074	-2.65148	-2.96526	-2.84584	-3.21447
ENSMUSG00000003031	5.79404	5.80363	6.02127	6.11453	5.10101	4.70194	4.81758	4.54384	4.77598	8.63435	8.38801	8.78167	9.17762	7.55209	7.20947	7.71502	7.68765	7.10799	-2.84031	-2.58438	-2.7604	-3.06309	-2.45108	-2.50753	-2.89744	-3.14381	-2.33201
ENSMUSG00000003032	7.80769	7.46958	8.24344	8.97209	7.46077	7.12682	6.70477	6.02994	2.93558	10.6411	10.4644	10.7924	10.7546	9.86257	9.57678	9.02549	8.44245	4.50434	-2.83339	-2.99483	-2.54892	-1.78255	-2.4018	-2.44997	-2.32072	-2.41251	-1.56876
ENSMUSG00000003033	7.14781	6.83452	7.34656	6.9353	6.35627	7.13048	6.63221	6.92196	6.47374	9.21061	9.05075	9.13598	8.83733	8.81501	9.5149	8.50208	9.14786	8.55189	-2.0628	-2.21623	-1.78942	-1.90203	-2.45873	-2.38442	-1.86987	-2.2259	-2.07815
ENSMUSG00000003037	7.43232	7.22882	6.88693	6.84562	6.65248	7.06919	7.127	6.82146	6.37014	10.182	9.81156	10.2821	10.1386	9.60807	10.1725	9.85843	10.0943	9.67994	-2.74969	-2.58274	-3.39513	-3.29296	-2.95559	-3.1033	-2.73142	-3.2728	-3.3098
ENSMUSG00000003039	4.94246	5.45138	5.18523	4.52517	4.93945	5.43891	5.26405	5.62104	4.65468	8.02614	8.48118	8.32422	8.77459	8.55992	9.1268	8.50767	8.94633	8.17329	-3.08368	-3.0298	-3.13899	-4.24942	-3.62046	-3.68789	-3.24363	-3.32529	-3.51861
ENSMUSG00000003051	7.58445	7.36443	6.25829	8.03303	5.65191	4.89484	6.78819	5.2821	4.45112	8.89076	8.63387	7.83328	9.49076	7.10563	6.82448	8.23998	7.46769	5.80617	-1.30631	-1.26944	-1.57499	-1.45773	-1.45373	-1.92965	-1.45179	-2.18558	-1.35505
ENSMUSG00000003062	4.98488	3.99787	4.92691	5.36714	4.4201	3.67952	4.65296	4.76778	4.87147	9.19089	9.3276	9.6476	10.0179	9.5477	9.4097	9.3819	9.26111	9.29193	-4.20601	-5.32973	-4.72069	-4.65076	-5.12761	-5.73018	-4.72894	-4.49333	-4.42045
ENSMUSG00000003068	5.96803	5.47485	5.93055	6.46848	6.4039	6.56518	6.18148	6.60196	6.43111	9.45048	9.90781	9.98009	9.65519	10.043	9.77588	9.59885	9.79643	9.5373	-3.48245	-4.43296	-4.04954	-3.18671	-3.63909	-3.2107	-3.41737	-3.19447	-3.10619
ENSMUSG00000003072	8.57555	8.88354	8.54944	8.18665	8.3886	8.37614	8.4458	8.3545	8.03383	10.0867	10.637	10.5236	9.97119	10.1586	10.0854	9.95594	10.0047	9.67579	-1.51119	-1.75347	-1.97415	-1.78454	-1.77005	-1.7093	-1.51014	-1.65015	-1.64195
ENSMUSG00000003099	7.75739	7.90802	7.73042	7.2103	7.69315	7.57477	7.97232	8.15	8.0372	9.7755	9.88509	9.82584	9.53883	10.0055	10.0709	10.2155	10.4742	10.415	-2.01811	-1.97708	-2.09542	-2.32853	-2.31234	-2.49613	-2.24319	-2.32419	-2.37783
ENSMUSG00000003119	8.79556	8.73426	8.49366	8.34697	8.24239	9.11364	8.55799	9.07848	8.71401	11.8374	11.5494	11.36	11.107	11.1717	12.2449	11.5584	12.1798	11.8439	-3.04181	-2.81518	-2.86634	-2.75998	-2.92931	-3.13125	-3.00046	-3.1013	-3.12993
ENSMUSG00000003123	5.70339	5.13116	4.28799	5.62148	4.25518	5.82921	5.18288	3.91607	3.44135	8.05058	7.5478	6.94249	7.74735	6.68027	7.86149	7.41054	6.39247	6.17089	-2.34719	-2.41664	-2.6545	-2.12587	-2.42509	-2.03228	-2.22766	-2.4764	-2.72954
ENSMUSG00000003131	6.0718	6.24054	6.35268	5.88112	5.81835	5.98031	5.72161	6.03821	5.77848	9.04264	9.38757	9.56962	9.38284	9.24082	9.25	8.86833	9.20171	9.07325	-2.97084	-3.14703	-3.21695	-3.50172	-3.42247	-3.26969	-3.14672	-3.1635	-3.29476
ENSMUSG00000003134	6.0506	4.29935	5.54772	6.7566	4.19117	4.88337	4.95052	4.7267	4.67033	9.70743	8.28635	9.09463	9.95687	7.30527	8.34882	8.34659	8.162	7.57557	-3.65683	-3.987	-3.54691	-3.20027	-3.1141	-3.46545	-3.39606	-3.43529	-2.90525
ENSMUSG00000003135	7.19639	7.83286	8.15741	7.63354	7.51154	7.30576	7.08605	7.09283	6.21021	9.95333	10.0619	10.2721	9.77514	9.74311	9.54668	9.602	9.60057	8.9855	-2.75694	-2.22906	-2.11468	-2.1416	-2.23157	-2.24092	-2.51595	-2.50774	-2.77529
ENSMUSG00000003153	12.5448	11.3487	11.8238	12.0669	11.812	11.2571	11.3628	10.5951	8.85776	14.6383	13.6099	14.2668	14.5229	14.5155	13.5984	13.7134	13.0006	11.6032	-2.09349	-2.26121	-2.44303	-2.45598	-2.70356	-2.34139	-2.35056	-2.4055	-2.74547
ENSMUSG00000003154	4.29838	3.43801	2.3809	3.49124	3.46186	4.02141	3.4431	3.76252	3.74881	5.02628	3.93901	3.56949	3.29754	3.97837	5.13659	4.09857	4.769	4.34528	-0.727905	-0.501002	-1.18859	0.193703	-0.516516	-1.11519	-0.655475	-1.00648	-0.596476
ENSMUSG00000003161	5.21529	5.85982	5.62564	5.55072	5.39131	5.3921	5.37553	5.20777	4.70608	7.04202	7.84057	7.76714	7.55793	7.7632	6.84914	7.21017	7.44806	6.49271	-1.82673	-1.98075	-2.1415	-2.00721	-2.37188	-1.45704	-1.83464	-2.2403	-1.78662
ENSMUSG00000003178	6.68404	5.73143	5.65801	6.37031	5.72487	6.19755	6.31735	6.47487	6.74178	9.58188	8.35154	8.23636	8.7534	8.72315	9.87426	9.44337	9.68892	9.9236	-2.89783	-2.62011	-2.57835	-2.38309	-2.99828	-3.67671	-3.12603	-3.21405	-3.18182
ENSMUSG00000003184	4.91174	4.63032	4.3438	5.00289	5.45379	4.92906	4.9623	4.92536	5.16676	7.03444	7.01813	6.96837	7.30926	6.83441	6.80642	6.78039	7.14965	6.67559	-2.12271	-2.38781	-2.62458	-2.30637	-1.38061	-1.87736	-1.8181	-2.22428	-1.50883
ENSMUSG00000003190	4.56599	4.61232	4.6804	4.47208	4.1348	3.81902	3.35744	4.02417	3.47023	6.37485	6.27821	6.59059	6.34601	5.77949	5.49817	5.1832	6.09209	5.29438	-1.80886	-1.6659	-1.91019	-1.87393	-1.64469	-1.67915	-1.82576	-2.06792	-1.82415
ENSMUSG00000003199	6.97531	6.40916	6.38794	6.81334	5.72508	6.28455	6.30295	6.25463	6.94768	9.87825	9.8938	9.51994	9.69205	9.2599	9.1919	9.59199	9.15275	9.08482	-2.90294	-3.48464	-3.13199	-2.8787	-3.53483	-2.90735	-3.28904	-2.89813	-2.13713
ENSMUSG00000003200	6.71537	6.99694	7.34859	6.9882	6.97432	7.26235	7.12126	7.16315	6.8421	9.40886	9.70063	10.0638	9.72137	9.48588	9.59287	9.56905	9.56123	9.25916	-2.69349	-2.70369	-2.71517	-2.73317	-2.51156	-2.33052	-2.44779	-2.39808	-2.41706
ENSMUSG00000003208	4.20856	4.79388	4.82033	4.22587	3.43769	4.00656	4.28362	4.73821	4.45342	7.21866	7.78193	8.25765	7.51263	6.96452	7.16202	7.22137	7.50079	7.12533	-3.0101	-2.98805	-3.43732	-3.28676	-3.52683	-3.15546	-2.93776	-2.76258	-2.67191
ENSMUSG00000003226	9.29002	9.23566	9.45352	8.96542	9.66329	9.63884	9.42768	9.31692	8.83437	12.8306	12.7483	12.8422	12.6564	13.4399	13.2745	13.0088	12.8555	12.6809	-3.54059	-3.51264	-3.38865	-3.69095	-3.77656	-3.63566	-3.58108	-3.53858	-3.84648
ENSMUSG00000003233	6.66736	5.79393	6.13185	6.80152	5.56646	6.43005	5.98508	6.00607	6.31641	7.95398	7.09923	7.1432	6.87549	7.12356	8.44654	7.43627	8.52069	8.14506	-1.28662	-1.3053	-1.01134	-0.0739714	-1.5571	-2.01649	-1.4512	-2.51462	-1.82865
ENSMUSG00000003234	7.09829	7.15365	6.55692	6.93718	6.70948	6.95136	7.03147	6.63897	6.47564	10.0159	9.73247	9.6541	10.0488	9.43542	9.84561	9.97734	9.61694	9.48164	-2.91764	-2.57882	-3.09718	-3.11166	-2.72594	-2.89424	-2.94586	-2.97797	-3.00601
ENSMUSG00000003235	9.67464	8.61547	8.67704	8.64594	8.456	9.53689	9.16305	8.99212	9.10455	13.5302	12.223	12.3752	12.4581	12.0096	13.1975	12.8763	12.4424	12.5252	-3.85561	-3.60751	-3.69816	-3.8122	-3.55364	-3.66063	-3.71325	-3.45024	-3.42063
ENSMUSG00000003269	6.20887	6.12574	6.24569	6.5127	6.03972	6.21457	6.08823	6.36903	6.30201	9.96949	10.4188	10.2686	10.1382	9.89932	9.9302	9.84316	9.92567	9.36034	-3.76062	-4.29304	-4.02296	-3.62549	-3.8596	-3.71564	-3.75493	-3.55664	-3.05833
ENSMUSG00000003283	1.76694	6.23511	5.92983	5.868	5.90317	4.59952	4.29629	3.29219	1.35355	5.41231	9.48323	8.97416	9.01202	9.28089	7.54045	7.81476	6.50835	4.11016	-3.64537	-3.24812	-3.04433	-3.14402	-3.37772	-2.94093	-3.51846	-3.21615	-2.75661
ENSMUSG00000003299	6.55183	7.04749	6.99477	6.84159	6.67519	6.46554	6.68843	6.78146	6.1632	9.06582	9.46556	9.46217	9.12444	9.27494	8.97913	9.03362	8.92721	8.75936	-2.51399	-2.41807	-2.4674	-2.28285	-2.59975	-2.51359	-2.34518	-2.14575	-2.59616
ENSMUSG00000003308	6.32995	6.28146	6.52799	6.65838	5.38951	5.70534	5.4887	5.10339	4.99807	9.17906	9.2864	9.44241	9.24523	7.9434	8.4742	8.28969	7.97969	7.31793	-2.84911	-3.00494	-2.91442	-2.58686	-2.5539	-2.76886	-2.80099	-2.87629	-2.31986
ENSMUSG00000003309	4.05485	6.88629	4.30897	4.99193	6.41837	4.38789	6.05519	6.43347	6.05112	6.84997	8.85541	7.12863	7.47009	8.69333	6.39368	8.54314	9.00653	8.58095	-2.79511	-1.96912	-2.81965	-2.47816	-2.27496	-2.00579	-2.48795	-2.57306	-2.52983
ENSMUSG00000003316	9.70724	8.1169	9.07064	9.00938	8.87059	9.53256	9.05149	8.87503	8.74908	11.4809	10.0175	10.5509	10.7301	11.611	11.9981	11.1979	11.5506	11.7074	-1.77367	-1.90063	-1.48031	-1.72072	-2.74037	-2.46555	-2.1464	-2.67552	-2.95832
ENSMUSG00000003344	6.51917	6.20453	6.75609	7.22155	7.15609	6.62744	6.76872	6.74224	7.45115	9.5077	9.25599	9.54116	9.37549	9.65703	9.0971	9.41604	9.37389	9.62098	-2.98853	-3.05146	-2.78507	-2.15394	-2.50094	-2.46966	-2.64732	-2.63165	-2.16983
ENSMUSG00000003345	6.27855	5.38742	5.86194	6.60132	6.39492	6.73276	6.31969	7.00411	7.56309	10.3767	10.725	10.6558	10.1832	10.7017	10.4542	10.6047	10.708	10.6597	-4.09816	-5.33758	-4.79389	-3.58191	-4.30677	-3.72142	-4.28501	-3.70388	-3.09661
ENSMUSG00000003346	5.34011	3.47993	4.62454	5.52959	5.1668	5.5461	5.44826	5.72867	5.70139	9.48384	8.82224	8.9666	9.11277	9.22591	9.31455	9.30387	9.46577	8.58842	-4.14373	-5.34231	-4.34206	-3.58318	-4.05911	-3.76845	-3.85561	-3.7371	-2.88702
ENSMUSG00000003352	4.24652	3.61551	3.91158	4.48324	3.84746	4.89484	4.28542	4.66852	5.65002	7.36978	7.25231	7.2538	7.48476	7.14049	8.12637	7.79322	8.15543	8.70056	-3.12326	-3.6368	-3.34223	-3.00152	-3.29302	-3.23153	-3.5078	-3.48691	-3.05054
ENSMUSG00000003355	5.62466	4.83591	4.59665	3.87658	5.30071	5.61741	5.79589	5.33148	5.65986	8.56837	7.645	7.42965	7.50317	8.54075	8.54707	8.83543	8.44312	8.82993	-2.94371	-2.80909	-2.83301	-3.62659	-3.24004	-2.92966	-3.03955	-3.11164	-3.17007
ENSMUSG00000003360	8.08337	8.64043	8.47185	8.33004	8.3376	8.42543	8.53056	8.72065	8.05344	11.2486	11.7283	11.9024	11.5664	11.6284	11.5689	11.5428	11.59	11.1237	-3.16519	-3.08789	-3.43059	-3.23638	-3.29084	-3.14342	-3.01221	-2.86931	-3.07025
ENSMUSG00000003363	7.40141	6.22448	6.79685	7.29463	6.74998	6.94237	6.95518	6.6829	6.59101	9.42433	8.52043	8.39878	8.87406	8.99843	8.93674	8.75075	8.54109	8.80036	-2.02292	-2.29595	-1.60193	-1.57944	-2.24845	-1.99437	-1.79557	-1.85819	-2.20935
ENSMUSG00000003378	3.32392	3.0764	2.62178	3.82552	4.58351	3.61428	3.57465	4.36936	5.64233	5.62299	5.69817	5.38888	4.8241	6.55345	5.63678	5.75109	7.04992	7.39645	-2.29907	-2.62177	-2.7671	-0.998577	-1.96994	-2.02249	-2.17644	-2.68056	-1.75413
ENSMUSG00000003380	6.37592	6.38465	6.49383	6.57367	6.37426	6.3478	6.22514	6.40972	6.69159	9.02317	9.34341	9.35042	9.11026	9.30481	8.78643	9.36918	8.95219	8.73304	-2.64724	-2.95876	-2.85659	-2.53659	-2.93055	-2.43862	-3.14403	-2.54247	-2.04145
ENSMUSG00000003382	4.97802	5.03339	4.55268	4.79499	3.76612	4.50308	4.15983	4.3609	3.8278	7.076	6.91142	6.27646	6.77923	6.24089	6.20646	6.2553	6.42932	5.78537	-2.09798	-1.87803	-1.72378	-1.98424	-2.47476	-1.70337	-2.09547	-2.06842	-1.95757
ENSMUSG00000003402	8.97147	8.00555	8.72016	8.71938	8.79284	8.83626	8.25723	8.22062	8.27501	11.0024	10.6484	11.1277	11.2397	11.5017	11.216	10.6797	10.9635	10.9645	-2.03093	-2.64282	-2.40752	-2.52036	-2.70886	-2.37976	-2.42249	-2.74283	-2.68947
ENSMUSG00000003418	5.75627	2.93742	4.02362	3.67797	2.37619	4.45184	3.50361	2.62187	3.57141	8.63612	6.2459	6.4484	6.0674	5.38914	7.46487	5.88717	4.93491	6.33084	-2.87985	-3.30849	-2.42477	-2.38943	-3.01295	-3.01303	-2.38356	-2.31305	-2.75943
ENSMUSG00000003421	6.60205	7.66245	7.39692	7.08042	7.102	6.86948	6.80359	6.84185	6.75316	9.41452	10.0316	10.1634	9.69184	9.44418	9.21187	9.2657	9.33078	9.14078	-2.81247	-2.36917	-2.76646	-2.61142	-2.34218	-2.34239	-2.46211	-2.48893	-2.38762
ENSMUSG00000003423	5.65524	5.86411	6.0774	5.99186	5.81594	5.9154	5.48011	5.83927	5.08579	8.87675	9.17828	9.35838	9.12127	8.85079	8.68803	8.5569	8.67497	8.13874	-3.22152	-3.31417	-3.28099	-3.12941	-3.03484	-2.77263	-3.07679	-2.8357	-3.05295
ENSMUSG00000003429	8.65116	9.34765	8.80532	8.61392	8.98404	8.86431	8.78902	8.85356	8.75528	11.6926	11.8839	11.9137	11.5306	11.4298	11.2539	11.6973	11.5885	11.3182	-3.04147	-2.53623	-3.10843	-2.9167	-2.44576	-2.38961	-2.90831	-2.73495	-2.5629
ENSMUSG00000003435	9.20361	9.00474	9.22059	9.10885	8.74448	8.93414	8.84693	8.99558	8.75436	11.1867	11.18	11.4051	11.2169	10.9627	11.2633	11.1885	11.5147	11.1568	-1.9831	-2.1753	-2.18455	-2.10805	-2.21825	-2.32916	-2.34158	-2.51913	-2.40243
ENSMUSG00000003437	7.20648	7.69131	7.33632	7.05114	7.41397	7.45412	7.4484	7.40411	6.98295	9.53432	9.55552	9.6517	9.73349	9.5957	9.80419	9.75353	9.63039	9.62469	-2.32784	-1.8642	-2.31537	-2.68235	-2.18172	-2.35007	-2.30513	-2.22628	-2.64174
ENSMUSG00000003438	7.13921	7.46882	7.64947	7.16461	7.24602	7.10122	7.29444	7.47307	8.0519	9.94598	10.0117	10.1184	9.73839	9.85898	9.6163	9.80868	9.80156	10.3365	-2.80677	-2.54291	-2.46897	-2.57378	-2.61296	-2.51508	-2.51424	-2.32848	-2.2846
ENSMUSG00000003452	4.6121	3.4536	3.62853	3.48947	4.40447	5.11239	4.69496	5.38219	5.65002	8.07877	7.41103	7.24948	7.13265	7.84705	8.4626	8.214	8.84306	9.23021	-3.46667	-3.95743	-3.62096	-3.64319	-3.44257	-3.35021	-3.51905	-3.46087	-3.58019
ENSMUSG00000003458	7.801	6.79419	7.51388	7.66578	7.25766	6.83512	6.85816	6.90666	6.39033	9.43518	8.69458	9.06036	9.03188	9.81178	9.28638	8.71711	9.62182	9.11776	-1.63418	-1.90039	-1.54648	-1.36609	-2.55412	-2.45126	-1.85895	-2.71516	-2.72743
ENSMUSG00000003464	6.14726	6.96233	6.78012	6.5553	6.25624	6.39716	6.39458	6.4732	6.76506	9.03193	9.12022	9.1794	9.22813	8.89151	8.9063	9.00977	9.15652	9.11087	-2.88467	-2.15789	-2.39927	-2.67282	-2.63526	-2.50913	-2.6152	-2.68331	-2.34581
ENSMUSG00000003500	6.84822	5.38552	5.17406	5.32083	6.08381	7.60411	7.53943	7.59528	7.62453	9.74341	8.30075	7.73794	7.66745	8.76534	10.1945	10.1319	10.5664	9.96146	-2.89519	-2.91523	-2.56388	-2.34662	-2.68153	-2.59037	-2.59248	-2.97108	-2.33693
ENSMUSG00000003518	4.67612	4.58113	3.02327	3.60527	4.01017	5.11833	5.47289	4.93485	6.1315	6.1439	6.2111	5.58066	4.7593	6.28867	6.59991	7.13414	7.32218	7.65306	-1.46778	-1.62997	-2.55739	-1.15404	-2.2785	-1.48158	-1.66125	-2.38732	-1.52156
ENSMUSG00000003526	5.32607	5.38744	5.39034	4.5525	5.90863	5.57179	5.96514	6.52555	5.94214	8.25081	8.37787	8.48465	7.75983	8.83418	8.39764	8.85902	9.17246	8.61488	-2.92475	-2.99044	-3.09431	-3.20733	-2.92556	-2.82585	-2.89387	-2.64691	-2.67274
ENSMUSG00000003527	5.8507	6.13325	5.78587	5.56457	5.35781	6.03684	6.24385	6.03577	6.07544	8.85679	8.62615	8.59975	8.45844	8.31461	8.72173	8.98194	8.79082	8.94421	-3.00609	-2.4929	-2.81388	-2.89387	-2.9568	-2.6849	-2.73809	-2.75505	-2.86877
ENSMUSG00000003528	7.81241	7.82584	7.86669	7.84541	7.09528	6.86367	7.75699	7.37449	7.75237	11.0651	11.1759	11.0512	10.8822	10.2814	9.9866	10.7792	10.3806	10.4678	-3.25267	-3.35005	-3.18452	-3.03676	-3.18613	-3.12293	-3.02216	-3.00607	-2.71544
ENSMUSG00000003531	4.97064	4.19112	4.8482	4.74641	3.99762	5.01038	5.00145	5.39012	5.76131	7.42694	7.68975	7.78193	7.34394	7.5951	7.67129	7.61884	8.37311	7.94928	-2.45629	-3.49863	-2.93373	-2.59753	-3.59748	-2.66092	-2.6174	-2.98299	-2.18797
ENSMUSG00000003534	4.65243	4.98152	5.62959	5.65221	6.85282	5.96894	6.53408	7.66945	6.95981	6.82903	7.52557	7.68053	7.19003	9.22822	8.33434	8.2297	9.96896	8.75376	-2.1766	-2.54405	-2.05094	-1.53782	-2.3754	-2.3654	-1.69563	-2.29951	-1.79395
ENSMUSG00000003546	4.9463	5.53137	5.5753	5.53641	5.44898	5.16017	5.49578	4.86232	4.55707	8.24913	8.18149	8.26855	8.49568	8.2942	8.01081	8.58825	7.70903	7.32922	-3.30282	-2.65011	-2.69324	-2.95927	-2.84522	-2.85064	-3.09247	-2.84671	-2.77215
ENSMUSG00000003549	5.53241	5.54223	5.34206	5.35596	5.61142	5.32096	4.93688	5.3839	3.89893	8.77503	8.55727	9.06068	8.47684	8.80534	8.71173	8.29922	8.59892	7.35649	-3.24262	-3.01504	-3.71862	-3.12088	-3.19392	-3.39077	-3.36234	-3.21502	-3.45756
ENSMUSG00000003559	4.90402	5.49196	4.73962	5.38385	4.73893	4.69432	4.50995	3.97063	4.40737	8.07408	8.40464	8.10281	8.6144	8.0077	7.79478	7.71682	7.04622	7.25467	-3.17006	-2.91268	-3.36319	-3.23055	-3.26877	-3.10045	-3.20687	-3.07559	-2.8473
ENSMUSG00000003573	5.74518	4.55521	4.86853	5.06916	4.03479	5.27489	5.07875	5.40011	6.36903	8.37052	7.82824	7.66015	7.96945	6.7776	7.6174	8.13485	8.52732	8.52787	-2.62534	-3.27303	-2.79162	-2.9003	-2.74282	-2.34251	-3.0561	-3.12721	-2.15884
ENSMUSG00000003575	5.05077	4.70774	4.86944	4.69158	3.81415	4.73896	3.99462	5.09012	4.81366	5.57672	4.65885	5.14588	4.05072	4.70001	5.89625	5.46087	6.52999	5.83215	-0.525947	0.0488896	-0.276434	0.640859	-0.885855	-1.15729	-1.46625	-1.43987	-1.01849
ENSMUSG00000003604	5.43745	5.20359	5.91599	5.78223	5.26689	5.77631	5.44912	5.5286	5.2592	8.86638	8.82464	9.09012	9.1276	8.68779	9.09765	8.74163	8.55613	8.34307	-3.42893	-3.62105	-3.17413	-3.34537	-3.4209	-3.32134	-3.29251	-3.02753	-3.08387
ENSMUSG00000003623	6.69297	7.18151	6.7632	6.78299	6.9632	5.59638	6.61004	5.90893	5.37967	9.78269	9.90371	10.0887	10.4808	10.0297	8.72283	9.71092	9.26714	9.09631	-3.08972	-2.7222	-3.3255	-3.69783	-3.06654	-3.12644	-3.10087	-3.35821	-3.71664
ENSMUSG00000003644	7.86266	8.03561	8.40683	8.76241	8.01336	8.33872	8.3862	8.30791	8.21482	11.2251	11.146	11.446	11.5	11.0627	11.6216	11.5507	11.387	10.8444	-3.36245	-3.1104	-3.03913	-2.73756	-3.04937	-3.28288	-3.16445	-3.07905	-2.62956
ENSMUSG00000003657	3.85303	6.84349	6.11935	5.44765	5.53182	3.31176	2.94274	2.33968	3.12538	6.27449	9.09235	8.78314	8.55481	7.9434	6.43432	5.75862	5.12607	5.52651	-2.42146	-2.24886	-2.66379	-3.10715	-2.41159	-3.12256	-2.81588	-2.78639	-2.40113
ENSMUSG00000003660	10.6582	11.2599	10.9622	10.5352	10.9098	10.6625	10.7754	10.4785	10.3394	13.3558	13.5301	13.4395	13.4122	13.4211	13.3207	13.5291	13.1838	13.1544	-2.69765	-2.27024	-2.4773	-2.87697	-2.51138	-2.65818	-2.75365	-2.70528	-2.81497
ENSMUSG00000003662	6.55228	7.20753	6.97191	6.68367	6.89496	6.66366	6.80583	6.22588	6.0603	9.30947	9.71181	9.59121	9.58372	9.64162	9.43736	9.5934	9.29974	8.76661	-2.75719	-2.50428	-2.6193	-2.90005	-2.74667	-2.7737	-2.78757	-3.07386	-2.70632
ENSMUSG00000003680	5.97888	6.07975	6.26512	6.70264	6.08688	6.51933	6.00341	5.57301	5.93129	8.89135	8.70371	8.9957	9.09179	8.45553	8.77775	8.31185	8.15044	8.02778	-2.91246	-2.62396	-2.73058	-2.38915	-2.36865	-2.25842	-2.30845	-2.57743	-2.0965
ENSMUSG00000003731	7.85754	8.07266	7.71066	7.66678	7.7289	8.2613	8.19844	7.85619	7.80251	10.4264	10.3369	10.2274	10.1899	10.2613	10.9369	10.7811	10.5577	10.7915	-2.56887	-2.26422	-2.5167	-2.52311	-2.5324	-2.67559	-2.58262	-2.70149	-2.98895
ENSMUSG00000003752	5.36692	5.56035	5.34806	6.11191	4.78046	5.60009	5.0887	5.40838	5.16945	8.3079	8.01353	8.03349	8.4911	7.3665	7.62014	7.74904	7.82435	7.1714	-2.94097	-2.45318	-2.68543	-2.37919	-2.58604	-2.02005	-2.66034	-2.41597	-2.00195
ENSMUSG00000003778	8.25124	8.35815	8.42783	8.08191	8.12686	8.18541	8.12182	7.73214	7.23701	11.0372	10.9607	11.1571	11.2473	10.7292	11.0062	10.9224	10.6505	10.3983	-2.78597	-2.6026	-2.72926	-3.16541	-2.60233	-2.82083	-2.80058	-2.91831	-3.16134
ENSMUSG00000003779	9.5753	9.9037	9.81315	9.58441	9.74199	9.6783	9.62007	9.41348	8.72387	12.6142	12.6133	12.7278	12.8503	12.5627	12.6567	12.6682	12.4695	12.0858	-3.03888	-2.70955	-2.91462	-3.26588	-2.82067	-2.97839	-3.04815	-3.05606	-3.36194
ENSMUSG00000003808	8.00855	8.27492	8.10312	7.72281	8.34676	8.41047	8.41651	8.36419	7.98156	10.4985	10.362	10.4674	10.2258	10.7641	10.635	10.914	10.8185	10.4041	-2.48999	-2.08709	-2.36428	-2.50297	-2.41731	-2.22453	-2.49751	-2.45432	-2.42256
ENSMUSG00000003809	6.93389	5.6806	5.94986	6.16484	5.91084	6.63862	6.61819	6.05101	6.03441	9.64294	8.73312	9.02138	9.13561	8.77456	9.44102	9.37779	8.82887	8.85406	-2.70905	-3.05252	-3.07152	-2.97077	-2.86372	-2.80241	-2.7596	-2.77786	-2.81965
ENSMUSG00000003810	7.18441	6.14203	6.66044	7.43548	6.91225	7.146	6.83301	7.52212	7.45265	9.77631	9.58674	9.46472	9.25912	9.69036	10.2244	9.63783	10.4608	9.92781	-2.5919	-3.4447	-2.80428	-1.82364	-2.77811	-3.07837	-2.80483	-2.9387	-2.47516
ENSMUSG00000003812	6.60024	4.83591	6.14387	6.26169	4.39486	4.8211	5.03321	4.10497	3.65608	9.27708	8.18589	8.89434	9.03189	7.50409	7.51719	7.47074	6.66435	6.27888	-2.67684	-3.34998	-2.75048	-2.77021	-3.10924	-2.69608	-2.43753	-2.55938	-2.62281
ENSMUSG00000003813	7.04331	6.49413	6.68739	6.83414	6.85796	7.11149	7.32822	7.41134	7.6277	10.2377	9.78771	9.76763	9.55744	9.69672	10.2102	10.2816	10.2544	10.1052	-3.19435	-3.29358	-3.08024	-2.72329	-2.83876	-3.09866	-2.95335	-2.84309	-2.47749
ENSMUSG00000003814	10.5975	9.69832	10.2882	10.2178	10.3318	11.0452	10.6094	10.5503	9.33201	12.9437	12.1947	12.5708	12.7315	13.0113	13.3649	13.0109	12.9906	11.9074	-2.34622	-2.49638	-2.28254	-2.51372	-2.67953	-2.31971	-2.4015	-2.44027	-2.57541
ENSMUSG00000003824	6.10903	6.23164	5.5542	5.25015	5.89438	6.0242	6.06426	5.59291	6.84033	9.28313	9.64455	9.09571	9.10381	9.41565	9.45883	9.6723	9.50437	10.3326	-3.17409	-3.4129	-3.5415	-3.85366	-3.52127	-3.43463	-3.60804	-3.91146	-3.4923
ENSMUSG00000003847	6.51064	5.39778	5.33202	5.45415	6.46131	6.90481	6.28612	6.84768	6.64057	8.44517	7.2478	6.62697	6.90986	8.37029	9.51502	8.37008	9.19057	9.43326	-1.93452	-1.85003	-1.29495	-1.45571	-1.90898	-2.61021	-2.08395	-2.34289	-2.79269
ENSMUSG00000003848	8.08456	7.97197	7.69187	7.19362	7.98505	8.62515	8.41879	8.57561	8.19607	9.68924	9.48521	9.27218	9.04805	9.60824	10.2203	10.1014	10.5914	10.1616	-1.60468	-1.51324	-1.58031	-1.85443	-1.62319	-1.59519	-1.68258	-2.01583	-1.96554
ENSMUSG00000003849	8.2293	7.03024	7.57671	7.05655	5.13436	6.99005	6.34473	6.55777	6.32324	10.8927	9.35592	10.5396	10.2689	7.54807	9.64455	9.03397	8.9652	9.1604	-2.66344	-2.32569	-2.9629	-3.21239	-2.41371	-2.6545	-2.68924	-2.40742	-2.83716
ENSMUSG00000003863	4.74721	4.34091	3.81884	4.71885	3.79397	4.21787	3.90195	3.81979	2.67727	6.60566	6.8162	6.80629	6.82052	6.19908	6.19812	5.98501	5.7928	5.30964	-1.85844	-2.47529	-2.98745	-2.10167	-2.40511	-1.98025	-2.08306	-1.973	-2.63236
ENSMUSG00000003865	6.5528	6.59791	6.93347	7.20419	6.38845	6.62899	6.28612	5.54457	5.10274	9.07453	8.57474	9.09692	9.49338	8.93633	9.00242	8.57911	8.27741	7.52463	-2.52174	-1.97684	-2.16345	-2.28919	-2.54788	-2.37343	-2.29298	-2.73283	-2.42189
ENSMUSG00000003868	8.34399	9.32753	9.31331	8.77929	9.52952	9.36629	9.13333	9.03449	8.86117	10.8571	11.6833	11.7531	11.0356	11.7091	11.5757	11.3322	11.7247	11.6033	-2.51307	-2.35582	-2.43975	-2.25633	-2.1796	-2.20945	-2.19889	-2.69018	-2.7421
ENSMUSG00000003873	8.22829	8.38161	8.42218	8.33708	7.97153	7.95445	8.24878	8.46268	8.35604	10.7634	10.7695	10.9795	10.7037	10.4972	10.6761	11.0014	10.9131	10.4634	-2.53516	-2.38786	-2.55735	-2.36657	-2.52565	-2.7217	-2.75258	-2.45045	-2.10737
ENSMUSG00000003923	6.57778	7.20018	7.14839	6.55824	7.17009	6.76073	6.8629	7.17119	6.89571	9.54398	9.95299	9.93821	9.90489	10.0495	9.9502	10.0736	9.79954	10.0881	-2.9662	-2.75281	-2.78982	-3.34665	-2.87944	-3.18947	-3.21074	-2.62836	-3.19237
ENSMUSG00000003929	4.10244	4.69894	4.42351	4.0709	3.95733	4.08606	3.25422	4.2373	4.73127	7.68827	8.00209	7.95852	8.15165	7.69858	7.44884	7.72169	7.37834	8.24762	-3.58583	-3.30315	-3.53502	-4.08075	-3.74125	-3.36278	-4.46747	-3.14104	-3.51635
ENSMUSG00000003955	5.99783	6.39971	6.56745	5.9313	7.3434	6.74175	7.65586	6.95061	5.53476	9.08263	9.20175	9.30882	8.94481	10.4219	9.42024	10.3292	9.57757	8.78875	-3.0848	-2.80204	-2.74138	-3.01351	-3.07853	-2.67849	-2.67336	-2.62696	-3.25399
ENSMUSG00000003970	11.4013	12.0018	11.8716	11.3932	11.7831	11.8374	11.6695	11.6915	11.6871	14.6551	15.3546	15.391	14.9993	15.062	14.5229	14.9094	14.5807	14.5008	-3.2537	-3.35283	-3.51934	-3.60611	-3.27887	-2.68554	-3.23986	-2.88923	-2.81366
ENSMUSG00000004018	6.75272	7.24009	6.68342	6.23085	6.35974	6.28012	6.41081	6.4966	6.79225	9.4072	9.72127	9.68789	9.62084	9.15004	9.424	9.41987	9.10535	9.67775	-2.65448	-2.48118	-3.00447	-3.38999	-2.7903	-3.14388	-3.00907	-2.60875	-2.8855
ENSMUSG00000004032	2.5533	4.00586	3.95596	2.9943	4.64414	3.41143	4.15983	4.69401	5.54924	6.13007	7.01365	7.11929	6.73103	7.36146	6.01844	7.63214	7.69967	8.39195	-3.57677	-3.00779	-3.16333	-3.73672	-2.71732	-2.60701	-3.47232	-3.00566	-2.8427
ENSMUSG00000004040	8.49998	8.43027	8.0173	8.3055	8.15792	8.24875	8.19593	7.95599	6.31036	11.0206	10.7278	10.3393	10.7073	10.5047	10.7717	10.6559	10.6671	8.83108	-2.52066	-2.2975	-2.32205	-2.40184	-2.34676	-2.52299	-2.45993	-2.71115	-2.52072
ENSMUSG00000004044	4.64676	7.01408	5.80945	5.62824	6.60034	6.59965	4.69777	6.35129	3.73912	6.48594	8.46853	7.40354	7.27806	8.72043	8.69437	6.55958	8.5772	5.5692	-1.83918	-1.45444	-1.59408	-1.64982	-2.12008	-2.09472	-1.86181	-2.22591	-1.83008
ENSMUSG00000004054	5.26368	4.75717	4.69994	5.74624	5.03782	5.151	5.17306	5.20777	5.1797	8.06677	8.17261	8.03802	7.74908	7.8895	7.28481	7.72173	8.1447	7.21689	-2.80309	-3.41544	-3.33809	-2.00283	-2.85168	-2.13381	-2.54868	-2.93694	-2.0372
ENSMUSG00000004056	4.88681	4.31182	4.96285	5.33503	4.07623	4.66092	4.24154	4.41699	4.2558	8.50519	7.96164	8.66124	8.43312	7.79432	8.24263	7.98323	8.10923	7.39344	-3.61839	-3.64982	-3.69839	-3.09809	-3.71809	-3.58171	-3.74169	-3.69224	-3.13764
ENSMUSG00000004069	7.82313	7.59367	7.31652	7.40072	7.54773	7.707	7.7352	7.74886	7.90441	10.8657	10.7611	10.5032	10.6154	10.4887	10.8587	10.9947	10.7242	10.8075	-3.04253	-3.16744	-3.18668	-3.21471	-2.94099	-3.15167	-3.25947	-2.97535	-2.90306
ENSMUSG00000004070	6.59719	6.26151	6.10438	5.85414	5.81524	6.39186	6.50808	6.66534	6.60618	9.40448	9.28987	9.50288	9.36827	9.14092	9.33711	9.44279	9.71596	9.14448	-2.80729	-3.02836	-3.3985	-3.51413	-3.32568	-2.94525	-2.93471	-3.05061	-2.53829
ENSMUSG00000004071	6.02298	5.86878	5.07115	5.7727	5.24268	5.51058	5.51757	5.77681	5.44994	8.0851	7.76682	7.58292	7.54403	7.04211	7.46172	7.32508	7.5245	7.45319	-2.06211	-1.89804	-2.51176	-1.77133	-1.79943	-1.95115	-1.8075	-1.74769	-2.00325
ENSMUSG00000004085	4.66992	5.00623	4.53596	4.76331	4.80212	4.39668	4.68686	4.76801	5.06691	8.23753	8.43263	7.94865	8.19444	7.95097	7.61792	8.0717	8.51092	8.40556	-3.56761	-3.4264	-3.41269	-3.43113	-3.14885	-3.22125	-3.38484	-3.74291	-3.33865
ENSMUSG00000004096	6.3819	6.76755	6.94306	6.85327	6.53234	6.82294	6.76481	6.66057	6.1013	10.2534	10.9244	11.0021	11.0431	10.784	10.844	10.5848	10.7367	10.4116	-3.87153	-4.15687	-4.05902	-4.18983	-4.25163	-4.02108	-3.82004	-4.07617	-4.31033
ENSMUSG00000004099	10.2379	10.4636	10.4646	10.2568	10.023	9.97482	9.97774	9.77664	9.70502	12.945	12.9914	13.1623	13.1079	12.7314	12.8302	12.7721	12.702	12.4727	-2.70711	-2.52774	-2.69775	-2.85106	-2.70841	-2.85539	-2.79435	-2.92535	-2.76769
ENSMUSG00000004100	8.18849	8.55547	8.81231	8.15899	8.36605	8.62515	8.55472	8.58967	8.07256	10.2295	10.595	10.9351	10.3268	10.5255	10.5108	10.5924	10.5863	9.95889	-2.04102	-2.03953	-2.12284	-2.16777	-2.15949	-1.88566	-2.03764	-1.99663	-1.88632
ENSMUSG00000004127	4.93727	5.41353	5.5941	4.71201	5.63358	5.05002	5.66683	5.40824	4.87665	7.8198	8.12918	8.36113	8.30628	8.1266	8.10047	8.52317	8.35142	8.43649	-2.88253	-2.71565	-2.76703	-3.59427	-2.49302	-3.05045	-2.85634	-2.94318	-3.55984
ENSMUSG00000004207	9.89512	8.94025	9.61727	9.85841	8.96337	8.9521	8.75798	8.87657	8.83891	11.8881	11.1484	11.5628	11.8276	11.5207	10.9177	10.9473	11.1265	11.1183	-1.99301	-2.20819	-1.94549	-1.96915	-2.55734	-1.96556	-2.18936	-2.2499	-2.27938
ENSMUSG00000004221	4.96624	5.05138	5.14084	4.70309	3.89726	4.25116	4.55476	4.0669	5.28221	8.13178	8.22212	8.11028	8.25902	7.62341	7.87953	7.98258	7.69742	8.27895	-3.16554	-3.17075	-2.96944	-3.55593	-3.72615	-3.62837	-3.42782	-3.63051	-2.99674
ENSMUSG00000004263	7.95393	6.46573	7.1155	7.58066	6.55435	7.46948	6.8003	7.37827	7.27008	6.3468	5.9081	5.6359	5.23328	5.28764	7.35198	5.71896	7.83695	7.06158	1.60713	0.557636	1.4796	2.34738	1.26672	0.117503	1.08134	-0.458677	0.208497
ENSMUSG00000004264	9.2083	8.84346	9.26667	8.85205	8.95095	9.66062	9.44758	9.75569	9.60139	12.4812	12.0008	12.2561	11.9024	11.9744	12.5802	12.4796	12.526	12.2357	-3.27285	-3.15731	-2.98947	-3.05033	-3.02347	-2.91962	-3.03204	-2.77034	-2.63432
ENSMUSG00000004266	7.23796	6.77561	6.53881	6.73021	6.42364	6.19755	6.30367	6.18514	5.10275	9.82425	9.37807	9.49053	9.47628	8.527	8.69713	9.07553	8.99009	7.77291	-2.58629	-2.60246	-2.95171	-2.74607	-2.10337	-2.49958	-2.77185	-2.80495	-2.67016
ENSMUSG00000004268	8.23109	8.31802	8.31985	7.79335	8.09449	8.98914	8.55172	8.63252	7.96948	12.0124	11.4676	12.0919	11.7127	11.5334	12.2345	12.1105	12.0309	11.6478	-3.78134	-3.14961	-3.7721	-3.91938	-3.4389	-3.24534	-3.5588	-3.39836	-3.67837
ENSMUSG00000004270	7.86999	6.16975	7.071	7.27824	6.72029	7.00065	7.119	6.84392	7.4839	10.5932	9.373	9.80005	9.80527	9.84242	9.61269	9.73713	9.55057	10.1596	-2.72316	-3.20325	-2.72905	-2.52703	-3.12213	-2.61205	-2.61813	-2.70666	-2.67568
ENSMUSG00000004285	5.99783	5.81935	5.58033	5.36914	5.45415	6.04776	5.39109	5.83499	5.90434	9.17597	9.25356	9.71934	8.79044	8.55522	8.96479	8.88982	8.59398	9.3604	-3.17814	-3.43421	-4.13901	-3.42131	-3.10107	-2.91703	-3.49874	-2.75899	-3.45606
ENSMUSG00000004317	5.36769	5.64781	5.70791	5.21006	6.46303	4.33769	5.4373	6.04433	5.94444	7.72622	8.00983	7.80539	7.49646	9.57538	7.26047	8.0935	8.97148	9.20018	-2.35853	-2.36202	-2.09748	-2.2864	-3.11235	-2.92278	-2.6562	-2.92715	-3.25574
ENSMUSG00000004319	7.5267	6.70409	6.90846	7.19677	7.30791	7.25452	7.29307	7.1347	7.67682	11.0024	10.2917	10.2658	10.5859	11.2347	10.7741	10.6431	10.6244	10.9983	-3.47565	-3.58758	-3.35731	-3.38918	-3.92681	-3.5196	-3.35007	-3.48967	-3.32152
ENSMUSG00000004328	3.05777	3.71006	3.99385	4.06453	4.66432	2.48892	4.16154	4.00099	4.69151	3.32731	4.47744	3.11912	3.43715	5.1018	4.39823	4.42758	5.57409	5.48292	-0.269539	-0.767382	0.874727	0.62738	-0.437481	-1.9093	-0.266036	-1.57309	-0.791413
ENSMUSG00000004356	9.69128	9.89938	9.62775	9.19025	9.86749	10.0257	10.116	10.1439	9.51303	12.6993	12.7976	12.5925	12.4344	13.0068	13.2579	13.3109	13.3004	13.0938	-3.008	-2.89822	-2.96479	-3.24419	-3.13928	-3.23219	-3.19489	-3.15647	-3.58073
ENSMUSG00000004364	7.6993	8.172	8.11071	7.92795	8.22723	8.09824	8.01693	8.066	8.00898	11.8749	12.1383	11.9915	12.091	11.9639	12.1024	12.0672	11.8327	12.085	-4.17558	-3.96627	-3.8808	-4.16305	-3.73667	-4.00412	-4.05029	-3.76674	-4.07599
ENSMUSG00000004383	5.04597	3.4536	4.58229	4.91292	4.53635	5.04846	4.34718	4.55591	4.71959	9.21237	8.25508	8.66212	8.78202	8.56169	8.42296	8.51525	7.9651	8.28774	-4.1664	-4.80148	-4.07983	-3.8691	-4.02534	-3.3745	-4.16807	-3.4092	-3.56815
ENSMUSG00000004393	8.20775	8.18266	8.33982	7.72827	8.34682	8.67112	8.46474	8.60647	8.82987	11.0763	10.9992	11.1869	10.6963	11.0209	11.4629	11.5373	11.41	11.4626	-2.86854	-2.81649	-2.84705	-2.96807	-2.67413	-2.79183	-3.07252	-2.80357	-2.63277
ENSMUSG00000004394	5.87906	4.83998	5.20396	5.25755	5.70283	5.42771	5.17306	5.46028	6.07245	8.19956	7.75054	8.10092	7.90642	8.11072	7.92153	7.69024	7.89186	8.43729	-2.3205	-2.91056	-2.89696	-2.64887	-2.40789	-2.49383	-2.51718	-2.43158	-2.36484
ENSMUSG00000004446	6.82018	6.48899	6.36479	6.53206	5.96057	6.22813	6.45145	6.47807	6.09908	9.48	8.96332	8.93821	8.96412	8.4159	8.82453	8.88241	9.11424	8.7165	-2.65982	-2.47433	-2.57342	-2.43207	-2.45533	-2.59639	-2.43096	-2.63617	-2.61742
ENSMUSG00000004451	6.29883	6.255	6.31727	6.90831	5.16702	5.00303	5.84512	5.14785	5.07158	9.36679	9.28891	9.43656	9.79711	8.42386	7.99925	8.54983	8.21034	7.86913	-3.06795	-3.03391	-3.11929	-2.8888	-3.25684	-2.99622	-2.70471	-3.06249	-2.79755
ENSMUSG00000004460	7.6724	6.45202	7.09674	6.64089	6.82067	7.64902	7.3091	7.29481	7.1916	10.9416	10.0473	10.2406	10.1435	10.6273	11.0492	10.4781	10.6312	10.646	-3.26918	-3.59527	-3.14383	-3.50261	-3.80667	-3.40016	-3.16905	-3.33642	-3.45445
ENSMUSG00000004462	5.38043	4.90783	4.76809	4.94943	5.01967	5.46283	5.65895	5.18324	5.15308	8.70341	8.51217	8.25238	8.3436	8.07001	8.46129	8.74923	8.40585	8.16916	-3.32298	-3.60434	-3.48429	-3.39417	-3.05034	-2.99846	-3.09027	-3.22261	-3.01608
ENSMUSG00000004530	7.97836	8.3637	8.41628	7.84203	8.40516	8.27312	8.20294	8.38806	7.9186	10.7838	10.9642	11.051	10.6632	10.9747	11.0296	11.0457	11.2807	10.8697	-2.80547	-2.60048	-2.63468	-2.82121	-2.56958	-2.75649	-2.84275	-2.89268	-2.95115
ENSMUSG00000004535	8.97903	8.67788	8.81034	8.4924	8.59709	9.40812	9.00156	8.8228	8.64938	12.2834	11.8052	11.8274	12.1032	11.8467	12.6809	12.2746	11.9921	12.3924	-3.30435	-3.12729	-3.01702	-3.61076	-3.24965	-3.27282	-3.273	-3.16925	-3.74302
ENSMUSG00000004558	4.33732	5.86106	4.66602	4.73603	5.85423	2.47921	5.45012	4.2373	3.93915	7.0862	7.79104	6.80567	6.90819	7.86741	5.49928	7.97669	6.34492	6.42749	-2.74888	-1.92998	-2.13964	-2.17216	-2.01318	-3.02007	-2.52657	-2.10762	-2.48834
ENSMUSG00000004561	5.26978	4.70757	4.98405	5.53008	4.72094	4.26389	3.83172	4.96314	4.57773	7.45635	7.21687	8.01899	8.21237	7.2442	7.017	6.64449	7.35859	7.2208	-2.18657	-2.5093	-3.03494	-2.6823	-2.52326	-2.75311	-2.81277	-2.39545	-2.64307
ENSMUSG00000004562	4.47077	2.21183	3.23522	3.78739	4.67204	4.02199	3.13727	4.42486	4.89157	7.4008	6.36102	6.17439	6.56984	7.61964	6.36479	6.08613	7.48384	7.00794	-2.93003	-4.14919	-2.93917	-2.78245	-2.9476	-2.34281	-2.94886	-3.05899	-2.11637
ENSMUSG00000004565	8.13352	6.56706	7.48149	7.76362	7.95776	8.5348	8.30966	8.41752	8.54221	10.8129	9.54737	10.166	10.225	10.7844	11.0543	10.9521	11.0398	10.815	-2.67938	-2.98031	-2.68452	-2.46141	-2.8266	-2.51946	-2.64246	-2.62229	-2.27279
ENSMUSG00000004567	6.48418	4.76676	5.47347	5.90135	5.63365	5.77248	6.22631	5.89712	6.66267	9.64849	8.3688	8.40695	8.58504	8.75066	8.51376	9.0903	8.61506	9.18046	-3.16431	-3.60204	-2.93348	-2.68369	-3.11701	-2.74128	-2.86399	-2.71793	-2.51779
ENSMUSG00000004568	8.34265	7.40036	7.25245	8.29999	6.98815	7.19932	7.65204	7.26472	7.59772	11.3781	10.804	10.3888	10.9809	9.78968	10.1931	10.5041	10.3439	10.2326	-3.03543	-3.40366	-3.1364	-2.68095	-2.80153	-2.99376	-2.85204	-3.07923	-2.63484
ENSMUSG00000004591	6.70243	7.32606	7.29235	7.30329	7.53549	7.19175	7.12699	7.20535	7.5297	11.2591	11.4431	11.4181	11.5363	11.6296	11.3555	11.4369	11.2037	11.6208	-4.55669	-4.11701	-4.12579	-4.23297	-4.09409	-4.16372	-4.3099	-3.99834	-4.09109
ENSMUSG00000004610	7.85329	8.13826	7.92981	7.9087	7.60698	7.56217	7.62541	6.862	6.79496	9.88683	9.86546	10.3384	10.3524	9.65145	9.61938	9.84058	9.08391	9.06025	-2.03353	-1.72719	-2.40862	-2.4437	-2.04447	-2.05721	-2.21517	-2.22191	-2.26529
ENSMUSG00000004626	8.06915	7.5811	7.06999	7.33026	6.9528	7.47447	7.56092	6.9713	7.63109	10.5904	10.0466	9.75161	9.92482	9.61411	9.95537	10.0539	9.90892	10.2938	-2.52125	-2.46545	-2.68162	-2.59456	-2.66131	-2.4809	-2.49301	-2.93762	-2.6627
ENSMUSG00000004631	2.99843	3.90646	3.61769	3.1289	4.579	4.02141	3.83172	5.04473	4.73127	5.8138	6.85223	6.89137	6.21565	7.90695	6.67212	6.93648	7.91344	7.92164	-2.81536	-2.94577	-3.27368	-3.08675	-3.32795	-2.65071	-3.10476	-2.86871	-3.19037
ENSMUSG00000004637	4.88681	4.55502	3.91158	4.71739	4.25995	3.29258	3.96819	3.84077	3.81021	7.55065	7.52429	7.23913	7.3249	6.86579	7.07777	6.72228	6.70947	6.43836	-2.66384	-2.96927	-3.32755	-2.60751	-2.60584	-3.78519	-2.75409	-2.8687	-2.62815
ENSMUSG00000004642	7.62906	8.36005	8.09462	7.31366	7.88244	7.78311	7.66482	7.75701	7.32774	10.6025	11.0559	11.3618	10.8447	10.7941	10.779	10.8006	11.0226	10.6049	-2.97339	-2.69586	-3.2672	-3.53099	-2.91162	-2.99589	-3.13575	-3.26562	-3.27716
ENSMUSG00000004661	5.8934	7.12775	7.15851	6.66835	6.61	5.97558	6.29883	6.33589	6.53306	8.68922	9.54552	9.26507	8.53302	9.21356	8.79105	8.53637	9.33186	9.23826	-2.79582	-2.41777	-2.10656	-1.86468	-2.60356	-2.81547	-2.23755	-2.99596	-2.7052
ENSMUSG00000004665	3.94352	6.40366	5.62035	5.39224	7.60633	5.7636	5.96442	8.10637	6.99711	6.83916	8.99188	8.82075	8.00081	10.423	8.45048	8.69292	10.7999	9.62036	-2.89564	-2.58822	-3.2004	-2.60856	-2.81662	-2.68688	-2.72851	-2.69355	-2.62325
ENSMUSG00000004667	8.25911	8.82243	8.4694	8.16052	8.21919	8.4393	8.27917	8.22048	7.73155	10.366	10.7838	10.6329	10.3578	10.8907	11.1391	10.7521	10.9946	10.2785	-2.1069	-1.96136	-2.16349	-2.19726	-2.67147	-2.69982	-2.47293	-2.77415	-2.54693
ENSMUSG00000004677	8.31275	7.1808	7.55879	7.7614	7.20737	7.69672	7.62541	7.90533	8.27268	11.4663	10.498	10.5881	10.5675	10.2229	10.7253	10.7782	10.9402	10.9712	-3.15354	-3.31717	-3.02927	-2.80608	-3.01558	-3.02854	-3.15282	-3.03487	-2.69857
ENSMUSG00000004748	4.43764	4.31607	4.63579	3.89526	4.18077	3.63169	4.50995	4.68016	4.74816	6.98455	6.52268	6.96392	6.08812	6.42678	6.24893	6.97382	6.84431	7.06515	-2.54691	-2.20662	-2.32813	-2.19286	-2.24601	-2.61724	-2.46387	-2.16415	-2.31699
ENSMUSG00000004768	4.69706	5.32089	5.25415	5.08596	4.94124	4.43547	4.75169	5.12701	4.1139	6.28645	7.24104	6.7394	7.03365	7.02163	7.1469	6.70542	7.49997	7.39939	-1.58939	-1.92015	-1.48526	-1.94769	-2.08039	-2.71142	-1.95373	-2.37296	-3.28549
ENSMUSG00000004771	7.4761	7.64948	7.10015	7.29226	7.10874	7.23978	7.20035	6.60002	6.69212	9.27281	9.36372	9.16306	9.62175	9.10235	9.07455	9.12416	8.82939	9.29988	-1.79671	-1.71423	-2.06291	-2.3295	-1.99361	-1.83477	-1.9238	-2.22937	-2.60775
ENSMUSG00000004788	6.60348	7.06593	6.95955	6.77834	7.05297	7.02649	6.94708	6.92802	6.82139	9.13557	9.42847	9.69664	9.19501	9.41853	9.31817	9.42395	9.30504	8.99265	-2.53209	-2.36254	-2.73709	-2.41666	-2.36556	-2.29168	-2.47686	-2.37703	-2.17126
ENSMUSG00000004789	8.01299	8.0312	7.90342	7.50857	7.79176	7.57638	7.92709	7.75439	8.09547	10.0484	9.89724	9.86863	9.75338	9.91619	9.83049	10.0979	10.1261	10.4556	-2.03538	-1.86604	-1.96521	-2.24481	-2.12443	-2.25411	-2.1708	-2.37169	-2.36017
ENSMUSG00000004798	3.69674	3.21639	2.30138	3.5304	3.31698	1.73595	2.54049	3.19456	4.65125	8.09979	7.47127	6.82485	7.37841	7.3893	6.06845	6.76008	6.42698	8.10804	-4.40305	-4.25488	-4.52347	-3.84801	-4.07232	-4.3325	-4.21959	-3.23242	-3.45679
ENSMUSG00000004815	4.2263	4.43635	4.21119	4.79119	4.01017	4.27181	4.72448	4.42486	4.65125	7.63793	7.18666	6.90397	7.23919	6.64853	7.2652	7.43618	7.31847	7.01082	-3.41162	-2.75031	-2.69278	-2.448	-2.63836	-2.99339	-2.7117	-2.89361	-2.35957
ENSMUSG00000004843	5.81249	5.58181	5.42128	5.57367	5.01069	5.26667	5.23412	5.53443	5.45291	8.69455	8.30103	8.11063	8.72169	7.88497	8.13181	8.37667	8.45457	8.71886	-2.88206	-2.71922	-2.68935	-3.14802	-2.87429	-2.86515	-3.14256	-2.92014	-3.26596
ENSMUSG00000004846	6.24381	5.46196	6.18495	6.42626	6.59797	6.8331	6.43144	7.03883	6.63519	9.20852	8.71011	9.06448	9.06886	9.65036	9.39426	9.34798	9.71473	9.19294	-2.96471	-3.24815	-2.87952	-2.6426	-3.0524	-2.56116	-2.91654	-2.6759	-2.55776
ENSMUSG00000004849	6.38984	6.15438	6.26322	6.15259	5.57694	6.24404	5.85791	5.35427	5.06577	7.63799	7.72676	8.18693	8.14592	7.80922	8.46742	7.81313	7.4208	7.16776	-1.24815	-1.57239	-1.92371	-1.99333	-2.23228	-2.22338	-1.95523	-2.06654	-2.10198
ENSMUSG00000004865	8.37387	8.75315	8.52859	8.24404	8.58239	8.72263	8.60451	8.91931	8.73828	11.4634	11.9105	11.8129	11.6565	11.8498	11.8778	11.8501	12.1816	12.1126	-3.08955	-3.15735	-3.28433	-3.41246	-3.26742	-3.1552	-3.24564	-3.26224	-3.37427
ENSMUSG00000004880	9.49916	9.04332	9.52015	9.43857	9.69801	9.06121	9.22045	9.4008	9.6081	12.143	12.0292	12.4893	12.4415	12.7922	11.922	12.0713	12.2352	12.7147	-2.64383	-2.98586	-2.96911	-3.00291	-3.09421	-2.86076	-2.85086	-2.83439	-3.10663
ENSMUSG00000004891	6.77893	6.23128	6.54664	6.24166	7.97864	6.6056	6.62805	8.30279	7.72407	9.76728	9.34309	9.81307	9.45579	10.8701	9.38162	9.34319	11.0083	10.4924	-2.98834	-3.11181	-3.26643	-3.21413	-2.8915	-2.77602	-2.71514	-2.70555	-2.76835
ENSMUSG00000004895	6.96687	6.75524	7.24514	7.24778	7.16749	7.12181	7.11512	7.38912	7.06046	9.6375	9.68778	9.77187	9.57522	9.69903	9.59163	9.6818	9.81144	9.02025	-2.67063	-2.93253	-2.52673	-2.32744	-2.53153	-2.46982	-2.56668	-2.42232	-1.95979
ENSMUSG00000004896	4.07453	3.75843	4.12375	4.37934	4.11514	3.48553	4.11774	4.18094	4.62594	6.91533	6.90933	7.3489	7.08901	6.65269	6.21267	7.07187	7.03245	6.73181	-2.84081	-3.1509	-3.22515	-2.70967	-2.53755	-2.72714	-2.95413	-2.8515	-2.10587
ENSMUSG00000004897	7.75705	8.33369	8.496	8.45023	8.78947	8.87394	8.88419	8.96609	9.23266	10.6766	11.386	11.159	10.8518	11.3522	11.6149	11.3457	12.0134	11.7261	-2.91959	-3.05235	-2.66304	-2.40154	-2.56276	-2.74093	-2.46154	-3.04733	-2.49342
ENSMUSG00000004929	7.85062	8.35198	8.47493	8.06292	9.01615	8.86808	9.0101	9.16005	9.08823	10.9908	11.2383	11.3469	10.8299	11.8551	11.6017	11.8973	11.9057	11.6741	-3.14023	-2.88634	-2.87199	-2.76696	-2.83898	-2.73366	-2.88716	-2.74564	-2.58592
ENSMUSG00000004931	5.24233	4.87657	5.1286	5.95214	5.47388	5.40162	5.50585	5.55837	6.13455	9.32511	8.95037	9.02962	8.76823	8.94075	8.55873	8.94501	9.01678	8.65464	-4.08278	-4.0738	-3.90103	-2.8161	-3.46687	-3.15711	-3.43916	-3.45841	-2.52008
ENSMUSG00000004934	7.43927	7.67244	7.4117	7.47095	7.13238	7.29483	7.22236	6.91733	7.32441	9.45649	9.37025	9.32499	9.26491	8.99977	8.97297	9.30582	8.90156	8.8205	-2.01722	-1.6978	-1.91329	-1.79397	-1.86739	-1.67814	-2.08346	-1.98424	-1.49609
ENSMUSG00000004936	7.74212	8.15321	8.1329	8.08405	7.84768	7.41064	7.89386	7.61374	7.32749	10.5189	10.6504	10.8748	10.8687	10.4336	10.1522	10.5863	10.3498	10.0484	-2.77678	-2.49717	-2.74194	-2.78468	-2.58596	-2.74158	-2.69242	-2.73609	-2.72094
ENSMUSG00000004937	6.97841	7.51823	7.54897	7.07149	7.45622	7.38578	7.37446	7.26948	6.9975	9.52957	9.54669	9.47924	9.23762	9.58691	9.64054	9.65412	9.92252	9.37824	-2.55116	-2.02846	-1.93028	-2.16612	-2.13069	-2.25476	-2.27965	-2.65304	-2.38073
ENSMUSG00000004945	4.68362	5.31566	5.12211	4.57187	4.73169	4.0659	4.23128	4.87216	4.62594	7.96444	8.73758	9.00189	8.43633	8.21382	7.2233	7.79269	8.2542	7.63189	-3.28082	-3.42192	-3.87978	-3.86446	-3.48214	-3.1574	-3.56141	-3.38204	-3.00595
ENSMUSG00000004947	5.45718	5.75287	5.65801	5.93713	5.51762	5.97264	5.99841	6.24913	6.22394	8.09725	8.04418	7.87408	7.53692	7.60701	7.92905	8.3291	8.50255	7.71531	-2.64007	-2.29131	-2.21607	-1.59979	-2.08939	-1.95641	-2.33069	-2.25341	-1.49137
ENSMUSG00000004951	6.01579	6.98723	6.33073	6.27224	6.33171	7.33631	6.93891	5.82244	4.35245	8.87944	9.15982	8.70772	9.0216	8.80124	9.73699	9.22868	7.88999	6.99226	-2.86366	-2.17259	-2.37699	-2.74936	-2.46953	-2.40067	-2.28977	-2.06755	-2.63981
ENSMUSG00000004952	5.34394	4.80685	5.03432	5.98366	4.77361	5.35788	5.48025	4.19955	3.35263	8.36476	7.76067	7.61765	8.35359	7.59089	8.09422	8.31977	7.37537	6.48203	-3.02082	-2.95382	-2.58333	-2.36994	-2.81728	-2.73634	-2.83952	-3.17582	-3.12939
ENSMUSG00000004980	11.0034	11.4804	11.1088	10.7634	11.0879	11.1326	11.485	11.257	10.9337	12.963	13.1081	13.4299	13.3365	13.3765	13.5103	13.6577	13.6372	13.7585	-1.95951	-1.62776	-2.32107	-2.57317	-2.28852	-2.37768	-2.17274	-2.3802	-2.82485
ENSMUSG00000004994	4.56739	4.49116	4.46629	4.58657	4.22057	4.72801	4.85281	4.6201	4.56118	6.88664	6.74405	6.09755	6.42985	6.50824	6.79448	6.77465	6.43702	6.96433	-2.31925	-2.25289	-1.63126	-1.84328	-2.28767	-2.06647	-1.92183	-1.81692	-2.40316
ENSMUSG00000004996	6.4333	5.82298	5.84065	5.69204	6.50166	7.41958	6.98533	6.84087	6.44781	8.68655	7.57521	7.9217	7.72306	8.40122	9.11744	9.24586	9.16785	8.47622	-2.25325	-1.75223	-2.08106	-2.03102	-1.89956	-1.69785	-2.26053	-2.32698	-2.02841
ENSMUSG00000005034	6.11944	6.26069	6.00675	5.94622	6.17734	6.04467	5.92187	6.01731	6.32893	8.48259	8.60951	8.54012	8.57654	8.55428	8.35434	8.64207	8.64276	9.09508	-2.36315	-2.34882	-2.53337	-2.63033	-2.37694	-2.30966	-2.7202	-2.62545	-2.76615
ENSMUSG00000005045	3.7519	3.62072	3.02025	3.85506	4.02884	4.41498	4.40742	3.57723	5.28984	6.32475	6.82845	5.9088	6.61726	7.0404	7.40799	7.00733	6.72212	7.74609	-2.57285	-3.20774	-2.88855	-2.7622	-3.01155	-2.993	-2.59991	-3.14489	-2.45626
ENSMUSG00000005054	7.88084	6.93581	6.72689	7.24315	5.98111	6.7392	6.59844	5.27652	6.31733	11.1097	10.059	10.2409	10.6753	9.4414	9.52295	10.0191	8.62444	9.64467	-3.22884	-3.12317	-3.514	-3.43212	-3.46028	-2.78376	-3.42063	-3.34792	-3.32734
ENSMUSG00000005069	7.42931	7.13127	7.22845	7.3785	6.95642	7.52221	7.55536	7.24241	7.48644	10.1295	9.57391	9.86979	9.83513	9.15966	9.73371	10.1511	9.67209	9.61765	-2.70021	-2.44263	-2.64133	-2.45663	-2.20324	-2.21149	-2.59571	-2.42967	-2.13121
ENSMUSG00000005078	5.29972	4.50015	5.0769	5.36725	4.88334	4.93072	4.72057	5.21168	5.02925	8.66806	8.18479	8.49196	8.74744	8.83721	8.49799	8.5651	8.13923	8.49634	-3.36834	-3.68464	-3.41506	-3.38019	-3.95388	-3.56728	-3.84453	-2.92755	-3.46709
ENSMUSG00000005102	5.93404	6.01818	5.9535	6.56945	5.77025	5.2339	5.9315	5.39858	5.6802	9.68556	9.62196	9.79857	10.2109	9.47149	9.02582	9.54006	9.19635	9.30558	-3.75152	-3.60378	-3.84507	-3.64143	-3.70124	-3.79191	-3.60855	-3.79777	-3.62538
ENSMUSG00000005103	8.15239	8.19148	8.73755	8.27009	8.25252	8.68728	8.16102	8.65961	8.51754	11.341	11.0429	11.5974	11.1898	11.2483	11.6021	11.1612	11.5361	11.3945	-3.18858	-2.85144	-2.85985	-2.9197	-2.99579	-2.9148	-3.00022	-2.87649	-2.877
ENSMUSG00000005125	5.67572	5.64118	4.86941	4.46149	5.57584	4.46279	5.10929	4.67011	2.89376	7.03548	6.71234	6.44874	5.67817	7.29094	6.32703	6.99191	6.45691	4.78211	-1.35976	-1.07115	-1.57933	-1.21667	-1.71509	-1.86424	-1.88262	-1.78679	-1.88835
ENSMUSG00000005142	8.08502	6.52211	7.25799	7.51529	7.01713	7.41941	7.45514	7.22349	7.13947	10.8759	9.43198	10.0551	10.1161	10.1221	10.0373	10.1176	9.96526	9.97144	-2.79088	-2.90987	-2.79709	-2.60082	-3.10498	-2.61787	-2.66243	-2.74177	-2.83197
ENSMUSG00000005148	9.4379	8.89095	9.53279	9.71692	9.60968	9.55298	9.11917	8.60127	6.46855	8.89159	7.91623	8.34111	8.62521	8.64232	9.43044	8.22217	8.81706	6.56362	0.546312	0.974724	1.19168	1.09171	0.967363	0.12254	0.897004	-0.215788	-0.0950666
ENSMUSG00000005150	4.69125	4.13998	4.12375	4.61667	4.55289	5.07407	4.59601	4.84974	5.13828	8.00141	7.85311	8.106	7.72143	8.11897	8.36748	7.95072	7.82132	7.73316	-3.31016	-3.71313	-3.98225	-3.10476	-3.56607	-3.29341	-3.35472	-2.97158	-2.59488
ENSMUSG00000005161	7.87168	8.31496	8.3743	7.75068	8.0861	8.02317	7.98584	8.15818	7.54727	11.5711	11.7075	12.2584	11.5727	11.7831	11.3726	11.5324	11.7399	11.1555	-3.69943	-3.39253	-3.88415	-3.82198	-3.69701	-3.34941	-3.54659	-3.58169	-3.60818
ENSMUSG00000005198	11.0494	10.6552	10.1966	10.5667	9.76144	9.98408	10.3128	10.1798	9.92075	11.9289	11.4218	10.4984	10.6434	11.4199	12.3211	11.7765	12.7235	12.2741	-0.879493	-0.766631	-0.301735	-0.0767779	-1.65846	-2.337	-1.46371	-2.54366	-2.35334
ENSMUSG00000005204	7.86731	7.95179	8.01891	8.09121	8.05244	9.01286	8.2259	8.2729	8.32659	10.975	10.9329	11.0479	10.6323	10.9586	11.7614	11.0827	11.3104	10.866	-3.10768	-2.98106	-3.02894	-2.54104	-2.90612	-2.74858	-2.85683	-3.03753	-2.53944
ENSMUSG00000005225	4.75391	3.75784	4.2258	4.90152	3.94384	4.99193	5.0751	5.09163	5.44076	9.65921	8.88689	8.91249	9.09429	8.73165	9.59157	9.51885	9.20741	9.13538	-4.9053	-5.12905	-4.68669	-4.19277	-4.78781	-4.59964	-4.44375	-4.11577	-3.69463
ENSMUSG00000005233	6.21882	6.94557	6.46827	6.57862	6.4746	6.17226	6.83682	6.33589	5.70135	9.50202	10.1719	9.78125	10.4747	9.83662	9.78963	9.83562	9.57762	9.43517	-3.28319	-3.22637	-3.31298	-3.89604	-3.36202	-3.61738	-2.9988	-3.24172	-3.73382
ENSMUSG00000005251	5.73084	5.21724	3.60131	4.49293	5.2169	5.10393	5.99356	6.27628	6.55779	8.7838	8.12153	6.75768	7.56877	7.92493	8.07818	9.0789	9.08815	9.18927	-3.05296	-2.90429	-3.15637	-3.07585	-2.70803	-2.97425	-3.08534	-2.81187	-2.63148
ENSMUSG00000005262	7.28504	7.46066	7.05373	6.45316	6.64958	6.86603	7.00446	6.83015	6.30553	9.83077	9.63735	9.72912	9.47463	9.27554	9.68727	9.73472	9.6304	9.40849	-2.54574	-2.17669	-2.6754	-3.02147	-2.62596	-2.82124	-2.73026	-2.80025	-3.10296
ENSMUSG00000005299	6.54669	6.35025	6.49203	6.38916	6.8973	7.02581	7.05255	7.40023	7.2804	9.42872	9.50583	9.45224	9.13353	10.0757	9.88562	9.58759	10.139	10.0187	-2.88203	-3.15557	-2.96021	-2.74437	-3.17844	-2.85981	-2.53504	-2.73873	-2.73829
ENSMUSG00000005312	8.36251	8.80079	8.30187	8.39887	9.07261	8.97672	9.09171	8.98786	8.46625	11.6389	11.6436	11.0757	11.2593	11.9585	12.0007	12.1993	12.0458	11.7886	-3.27635	-2.84286	-2.77388	-2.86044	-2.88586	-3.02393	-3.10757	-3.0579	-3.32232
ENSMUSG00000005354	6.25834	6.23511	7.02504	6.36977	6.67493	6.53147	6.7669	6.98735	6.96899	8.30612	8.87048	8.95541	8.28941	9.30262	8.60102	8.51292	9.23061	8.72014	-2.04778	-2.63537	-1.93037	-1.91964	-2.62769	-2.06955	-1.74602	-2.24326	-1.75116
ENSMUSG00000005362	6.88036	6.94422	6.57884	6.24768	6.07966	6.21857	6.67327	6.15681	6.08558	9.89742	9.7116	9.65074	9.7877	9.36944	9.52607	10.1533	9.46439	9.50082	-3.01707	-2.76737	-3.0719	-3.54002	-3.28978	-3.30749	-3.48	-3.30758	-3.41524
ENSMUSG00000005370	11.2556	11.4994	11.3354	11.2347	10.8553	11.3539	11.181	10.6175	10.3547	14.4859	14.6708	14.7327	14.8929	14.1062	14.5923	14.5132	13.7735	13.7467	-3.2303	-3.17141	-3.39723	-3.65826	-3.25087	-3.2384	-3.3322	-3.15602	-3.39198
ENSMUSG00000005371	7.07831	7.01547	6.99549	7.38339	7.00081	6.83518	6.5384	6.4597	6.76796	10.0532	9.7813	9.60708	10.3529	10.2639	10.2269	9.63851	9.99932	10.2163	-2.97484	-2.76583	-2.6116	-2.96951	-3.26312	-3.39175	-3.10011	-3.53962	-3.44836
ENSMUSG00000005373	5.38552	4.23114	4.62595	3.92042	3.87515	3.87453	4.55401	4.11954	4.02323	6.4043	5.43109	5.02259	4.9724	4.94804	5.35125	5.55514	6.16463	5.70492	-1.01878	-1.19994	-0.396644	-1.05198	-1.07289	-1.47672	-1.00113	-2.04509	-1.68169
ENSMUSG00000005374	6.26864	5.3745	5.38035	6.05748	6.47189	6.6056	6.04372	5.96222	6.57097	9.21992	8.36648	8.48516	8.76683	9.38816	9.3012	8.97317	8.94	9.53712	-2.95129	-2.99198	-3.10481	-2.70935	-2.91627	-2.6956	-2.92945	-2.97778	-2.96615
ENSMUSG00000005378	6.99213	7.20668	7.08333	6.80923	7.13074	7.091	7.12699	7.09789	7.05597	10.0629	10.2937	10.7944	10.6036	10.7094	10.5524	10.3666	10.2864	10.1651	-3.07078	-3.08706	-3.71103	-3.79438	-3.57863	-3.4614	-3.23962	-3.18848	-3.10911
ENSMUSG00000005397	10.5451	8.30616	9.8955	10.5618	8.54864	8.97534	7.96262	7.44007	5.64885	12.0934	10.2458	11.1864	11.8185	11.1528	11.0218	9.8993	9.71961	7.69765	-1.54826	-1.93962	-1.29088	-1.2567	-2.60419	-2.0465	-1.93668	-2.27954	-2.0488
ENSMUSG00000005410	10.5946	10.5588	10.5877	10.2032	10.2821	10.8084	10.4081	10.3995	9.9803	13.1415	12.8359	13.1003	12.8168	12.7256	13.3469	13.0573	12.9732	12.4334	-2.54686	-2.27709	-2.51264	-2.61362	-2.44345	-2.53853	-2.6492	-2.57367	-2.45306
ENSMUSG00000005413	7.96272	7.91232	6.99864	6.26532	7.41405	8.36556	8.40286	8.19406	7.58049	10.3724	10.5937	9.71949	8.87425	9.96466	10.9618	10.6756	11.0803	10.3788	-2.40965	-2.68135	-2.72085	-2.60892	-2.55061	-2.5962	-2.27269	-2.88628	-2.79835
ENSMUSG00000005417	7.52043	6.80573	7.09137	7.66214	7.48539	8.03103	7.81431	8.15762	8.36349	11.4491	11.1192	11.3017	11.069	11.3911	11.6528	11.501	11.6837	11.4164	-3.92862	-4.31348	-4.21032	-3.40684	-3.90575	-3.62172	-3.68667	-3.52605	-3.05286
ENSMUSG00000005442	8.8028	8.14381	8.28755	8.98921	8.17098	8.76342	8.53995	8.57536	8.32501	9.62688	9.34023	8.96062	8.72422	8.90344	10.0539	9.38593	10.2479	9.15669	-0.824086	-1.19642	-0.673067	0.264989	-0.732458	-1.29049	-0.845976	-1.67251	-0.831681
ENSMUSG00000005447	5.7618	6.20985	6.26282	6.01104	6.1714	5.85855	5.92572	6.03538	5.85874	8.79827	9.05319	9.01961	8.83067	9.08782	8.47018	8.82627	8.89085	8.50875	-3.03647	-2.84334	-2.7568	-2.81964	-2.91642	-2.61164	-2.90055	-2.85548	-2.65001
ENSMUSG00000005469	6.33951	6.14875	6.31345	6.58761	6.38542	6.73532	6.40878	6.66354	7.09799	9.24481	8.62705	8.38573	8.58854	9.0144	9.9622	9.38148	9.84432	9.79714	-2.9053	-2.4783	-2.07228	-2.00093	-2.62898	-3.22688	-2.97271	-3.18078	-2.69916
ENSMUSG00000005470	6.42383	6.18133	5.89318	5.67773	5.38503	5.86966	6.21515	5.9473	4.8836	8.61208	8.27923	8.2207	7.94339	7.79418	8.44439	8.36002	8.49182	7.2061	-2.18825	-2.0979	-2.32751	-2.26566	-2.40915	-2.57473	-2.14487	-2.54452	-2.3225
ENSMUSG00000005481	9.57943	9.47379	9.2266	8.78054	9.10416	9.45739	9.41801	9.69604	9.55359	12.3955	12.2134	12.4311	11.9569	12.2501	12.4815	12.757	12.6603	12.2155	-2.8161	-2.7396	-3.20447	-3.17641	-3.1459	-3.02411	-3.33899	-2.96431	-2.66194
ENSMUSG00000005483	6.92221	6.66037	6.50422	6.70425	6.24249	6.97926	6.78284	6.81034	6.34258	10.3106	9.94701	9.92706	10.2087	9.39079	10.1972	9.99873	9.96912	9.52288	-3.38837	-3.28664	-3.42285	-3.50444	-3.1483	-3.21794	-3.21589	-3.15877	-3.1803
ENSMUSG00000005501	4.88566	5.07248	4.6616	5.14253	4.89945	4.72912	4.88688	4.66861	4.4035	8.37166	8.3884	8.20818	8.64877	8.44935	8.05722	8.10564	8.1523	8.35477	-3.48599	-3.31592	-3.54658	-3.50625	-3.5499	-3.32809	-3.21876	-3.48369	-3.95127
ENSMUSG00000005505	5.64704	5.97972	5.88042	5.7874	5.33126	5.70903	5.0624	5.54071	5.19933	8.26784	8.43159	8.67293	8.65112	8.10915	8.27401	7.9702	7.93586	7.22889	-2.6208	-2.45187	-2.79251	-2.86371	-2.77789	-2.56498	-2.90779	-2.39514	-2.02956
ENSMUSG00000005506	8.67568	9.24317	8.8186	8.77099	8.87182	8.78043	8.76054	8.64075	8.67764	10.5755	10.8922	10.7263	10.5209	10.7159	10.941	10.8017	11.2728	10.9844	-1.8998	-1.64906	-1.90775	-1.74991	-1.84407	-2.16052	-2.04114	-2.63202	-2.30679
ENSMUSG00000005510	6.1731	6.62039	6.46172	6.01452	5.58045	6.12925	5.75016	5.70652	5.90434	8.95205	9.39339	9.55566	8.90696	8.66203	8.78027	8.63253	8.76328	8.5814	-2.77895	-2.773	-3.09395	-2.89244	-3.08158	-2.65103	-2.88237	-3.05676	-2.67706
ENSMUSG00000005514	7.51973	6.8344	6.99879	7.42206	7.41683	6.83456	7.03269	7.18413	7.17814	9.70219	9.26329	9.34244	9.79302	9.92602	9.51455	9.46427	9.4497	9.44544	-2.18246	-2.42889	-2.34365	-2.37097	-2.50918	-2.67999	-2.43158	-2.26558	-2.2673
ENSMUSG00000005533	4.37237	4.71843	5.71195	5.41118	6.5735	4.84928	5.61808	6.34973	6.84555	7.47724	7.58197	8.32972	7.70089	10.0482	8.19892	8.40411	9.66846	9.80162	-3.10487	-2.86354	-2.61778	-2.2897	-3.47471	-3.34963	-2.78603	-3.31874	-2.95607
ENSMUSG00000005534	6.05711	4.22872	4.93219	5.72392	5.91491	5.34577	5.45349	5.55783	6.97032	8.64608	7.20679	7.36289	8.00349	9.0695	8.13944	8.23895	8.68091	9.81725	-2.58897	-2.97808	-2.4307	-2.27957	-3.15459	-2.79367	-2.78546	-3.12308	-2.84693
ENSMUSG00000005566	11.9393	12.546	12.5463	12.2299	12.7414	12.7829	12.413	12.4402	11.4149	14.8074	14.8937	15.0427	14.7764	15.0938	15.1836	15.0645	14.9273	13.9152	-2.86811	-2.34766	-2.49633	-2.54649	-2.35241	-2.4007	-2.65153	-2.48706	-2.50033
ENSMUSG00000005575	7.10019	7.65671	7.89272	7.53204	7.64547	7.57443	7.14086	7.4005	6.79496	9.71761	10.0443	10.2153	9.77248	10.0546	9.78177	9.27898	9.51498	8.79843	-2.61742	-2.38761	-2.32257	-2.24044	-2.40908	-2.20734	-2.13812	-2.11449	-2.00347
ENSMUSG00000005580	4.67612	2.00973	2.4663	4.24127	3.25831	4.37034	3.77241	3.19865	5.14201	7.87197	5.84338	5.2694	6.71208	6.30289	7.15747	6.96636	6.28253	7.5458	-3.19586	-3.83364	-2.80309	-2.47081	-3.04458	-2.78713	-3.19396	-3.08389	-2.40379
ENSMUSG00000005609	8.05098	8.02967	7.94265	8.17761	8.08619	8.19511	8.56061	8.54404	8.05809	11.1847	10.9407	10.937	11.546	11.0173	11.1411	11.5022	11.4856	11.2461	-3.13369	-2.91103	-2.99437	-3.36841	-2.93116	-2.94598	-2.94156	-2.94159	-3.18799
ENSMUSG00000005610	10.5346	10.9501	10.6039	10.6817	10.6148	10.8689	10.8045	10.863	11.2112	13.7978	14.35	13.9047	13.7658	14.2719	14.8476	14.3218	14.9816	15.0854	-3.26317	-3.39986	-3.3008	-3.08403	-3.65708	-3.97863	-3.51736	-4.11861	-3.87417
ENSMUSG00000005615	5.5417	5.57361	5.27234	5.01523	4.73024	5.7545	5.73429	5.60186	5.43329	8.39465	8.19825	8.17615	8.15215	7.57779	8.64634	8.47073	8.01412	8.56565	-2.85295	-2.62464	-2.90381	-3.13692	-2.84756	-2.89184	-2.73644	-2.41226	-3.13236
ENSMUSG00000005621	6.1913	6.19497	6.36331	6.78148	5.80997	5.81799	5.98542	6.31597	6.69804	8.79724	8.85236	8.51859	8.601	8.30113	8.51907	8.05697	9.12093	8.97233	-2.60594	-2.65739	-2.15528	-1.81953	-2.49116	-2.70107	-2.07155	-2.80496	-2.27429
ENSMUSG00000005625	8.84478	9.38084	9.26642	8.76114	9.11403	9.22918	9.14464	8.99003	8.75657	11.6949	11.8603	11.9842	11.8993	11.6863	11.6895	11.7294	11.6638	11.4821	-2.85008	-2.47947	-2.71778	-3.13814	-2.57227	-2.46036	-2.58481	-2.6738	-2.72558
ENSMUSG00000005656	7.76448	8.18402	7.96798	7.78241	7.37516	7.18239	7.01867	6.87541	6.27271	10.6607	10.886	11.0385	11.2267	10.5992	10.2922	10.3399	9.97548	10.0126	-2.89624	-2.70202	-3.07048	-3.44429	-3.22409	-3.10985	-3.32125	-3.10007	-3.73989
ENSMUSG00000005667	8.09906	7.05138	7.27229	7.72991	8.10438	8.45475	8.38635	8.41245	9.59345	11.0686	10.2206	10.1703	10.7373	11.1144	11.1722	11.2646	11.25	12.5614	-2.9695	-3.16921	-2.898	-3.00735	-3.00998	-2.71747	-2.87827	-2.83751	-2.96799
ENSMUSG00000005672	9.92953	9.10131	9.8771	10.1552	8.78556	7.06449	7.3083	6.9025	5.10224	11.5224	10.702	11.2734	11.6066	11.3437	9.44687	9.10774	9.42185	7.89892	-1.59289	-1.60071	-1.39635	-1.45141	-2.55811	-2.38238	-1.79944	-2.51934	-2.79667
ENSMUSG00000005674	3.20011	3.60154	3.90711	3.99416	4.10488	3.92935	4.46189	4.19081	5.33545	7.20436	7.68945	8.21639	7.61695	7.80362	7.38005	7.75818	7.74744	7.59883	-4.00425	-4.08791	-4.30929	-3.62279	-3.69874	-3.4507	-3.29629	-3.55662	-2.26338
ENSMUSG00000005682	7.28955	7.40305	7.57855	7.5787	7.39237	7.16731	7.28564	6.91048	7.05755	10.1375	9.65631	9.79436	9.78862	9.68735	9.84906	9.96049	9.75163	9.88127	-2.84798	-2.25326	-2.2158	-2.20991	-2.29499	-2.68175	-2.67485	-2.84115	-2.82372
ENSMUSG00000005683	9.40189	9.3928	9.48689	9.08567	9.02514	9.24952	9.22441	9.02789	8.65541	11.7644	11.6175	11.7836	11.6573	11.4953	11.5143	11.7035	11.5134	11.1839	-2.36251	-2.22473	-2.2967	-2.5716	-2.47014	-2.26476	-2.47914	-2.48551	-2.52846
ENSMUSG00000005686	5.99285	4.2501	4.39467	5.41466	3.49729	4.73656	4.58062	2.96643	4.02323	7.5387	5.89238	5.73116	7.045	5.1487	6.81407	6.07066	5.06516	6.20771	-1.54584	-1.64228	-1.3365	-1.63034	-1.65141	-2.07751	-1.49005	-2.09873	-2.18449
ENSMUSG00000005687	8.05447	8.70715	8.49514	8.28598	8.13168	7.99329	7.69437	7.83327	7.0167	11.0014	11.8645	11.6805	11.6353	11.3366	11.0624	10.954	11.0842	10.736	-2.9469	-3.15733	-3.18534	-3.34929	-3.20492	-3.06911	-3.25967	-3.25096	-3.71934
ENSMUSG00000005698	8.25532	8.55155	8.57829	8.14023	8.30287	8.58383	8.68572	8.79222	8.50866	11.4386	11.3842	11.4955	11.4231	11.4862	12.0621	11.5796	11.8512	11.9578	-3.18324	-2.83262	-2.91723	-3.28282	-3.1833	-3.47822	-2.89393	-3.05899	-3.4491
ENSMUSG00000005699	3.96715	4.10777	3.7357	3.17329	3.63593	3.61428	4.13139	4.05485	5.34253	7.21866	6.85715	6.94839	6.23496	6.64178	6.54001	7.40772	7.09921	7.58014	-3.25151	-2.74939	-3.21269	-3.06167	-3.00585	-2.92572	-3.27633	-3.04435	-2.23761
ENSMUSG00000005718	5.92876	6.29955	6.39564	5.62	5.85884	6.04467	6.19321	6.35521	6.82013	8.48853	8.46355	8.43628	7.73967	8.11199	8.45745	8.58404	8.97735	8.99961	-2.55977	-2.164	-2.04063	-2.11967	-2.25315	-2.41277	-2.39083	-2.62214	-2.17948
ENSMUSG00000005732	9.63654	10.0253	9.89479	9.39918	9.66633	9.84204	9.99104	9.98634	9.76259	12.1872	12.5997	12.5931	12.4071	12.3169	12.7114	12.4407	12.8151	12.6146	-2.55062	-2.57446	-2.69827	-3.00787	-2.65052	-2.8694	-2.44966	-2.82872	-2.85196
ENSMUSG00000005774	4.59529	4.39903	4.37146	4.99067	4.13116	3.67952	3.59265	3.22349	4.94243	7.66388	7.76353	7.3994	7.61648	7.11761	5.94546	7.18656	6.88398	7.8085	-3.0686	-3.3645	-3.02794	-2.62581	-2.98645	-2.26594	-3.59391	-3.66049	-2.86607
ENSMUSG00000005779	9.14672	9.85733	9.57299	9.16757	9.66997	9.39092	9.23396	9.18838	9.03327	11.5864	11.9923	12.1116	11.6457	11.797	11.5329	11.7106	11.6795	11.3141	-2.43968	-2.13493	-2.53864	-2.4781	-2.12707	-2.14197	-2.47659	-2.49108	-2.28081
ENSMUSG00000005813	7.41642	8.0268	7.64408	7.08641	7.59259	7.62183	7.75924	7.65525	7.25876	10.1115	10.4062	10.2941	10.2328	10.2645	10.3107	10.4684	10.411	10.297	-2.69508	-2.37943	-2.65002	-3.14635	-2.67189	-2.6889	-2.7092	-2.75577	-3.03825
ENSMUSG00000005823	5.69877	4.337	5.26945	5.40665	5.2359	5.04293	5.03656	4.48481	4.93136	8.45127	7.49494	7.74205	7.94139	8.17679	7.74011	7.49993	6.93611	7.72534	-2.7525	-3.15794	-2.47259	-2.53473	-2.94089	-2.69718	-2.46337	-2.4513	-2.79398
ENSMUSG00000005846	9.75923	9.88458	9.81814	9.03611	9.90406	10.2696	10.0799	10.1364	9.85569	12.7295	12.8324	13.121	12.7119	12.844	13.3584	13.2203	13.0919	13.4332	-2.97028	-2.94782	-3.30286	-3.67583	-2.93991	-3.08887	-3.14038	-2.95547	-3.57754
ENSMUSG00000005871	7.86942	7.74553	8.0351	8.18373	8.18864	7.82438	7.73097	8.32074	8.2687	11.4046	11.3422	11.0713	11.1178	11.5716	11.467	11.2523	11.5184	11.5928	-3.53521	-3.59665	-3.03617	-2.93411	-3.38293	-3.64262	-3.52129	-3.19762	-3.3241
ENSMUSG00000005873	6.00749	5.29278	5.71527	5.46684	5.66364	4.60187	5.42979	5.7604	6.8854	7.43125	7.32169	6.95064	7.11198	7.3889	6.18572	6.99665	7.2515	8.37285	-1.42377	-2.02891	-1.23537	-1.64514	-1.72526	-1.58385	-1.56686	-1.4911	-1.48745
ENSMUSG00000005881	7.16222	6.56276	7.19232	7.11092	7.13368	6.96055	6.66938	7.21947	7.33836	9.43141	9.15989	9.57868	9.5138	9.97703	9.46699	9.09852	9.6092	9.64162	-2.2692	-2.59713	-2.38636	-2.40288	-2.84335	-2.50643	-2.42914	-2.38973	-2.30326
ENSMUSG00000005882	5.48927	5.33454	5.55776	5.29309	5.38552	5.57247	5.16471	4.88381	5.89051	8.33189	8.47273	8.78837	8.74227	8.32435	8.31738	8.304	8.14652	8.47665	-2.84262	-3.13819	-3.23061	-3.44917	-2.93884	-2.74491	-3.13928	-3.26271	-2.58614
ENSMUSG00000005886	6.96489	6.19083	6.47141	7.10076	6.08947	6.59603	6.69542	6.72284	7.15923	9.97543	9.24809	9.3571	9.52006	9.16938	9.74917	9.72495	9.71596	10.1621	-3.01053	-3.05726	-2.88569	-2.4193	-3.07991	-3.15314	-3.02953	-2.99313	-3.00283
ENSMUSG00000005892	8.14399	6.55564	8.24747	5.89516	9.93863	8.71303	10.5491	9.55058	7.33169	10.5063	9.39035	11.122	8.58195	12.7423	11.0987	13.0104	12.2629	9.69384	-2.36231	-2.83471	-2.87452	-2.68679	-2.80368	-2.38569	-2.46133	-2.71233	-2.36216
ENSMUSG00000005893	5.95259	5.81309	5.5565	6.11561	5.3394	5.54766	5.61292	5.60802	5.41759	9.42792	9.03948	8.74152	9.08232	8.46638	8.68468	8.69499	9.04858	8.9604	-3.47532	-3.22639	-3.18502	-2.9667	-3.12698	-3.13702	-3.08208	-3.44056	-3.54281
ENSMUSG00000005897	3.31726	4.26631	3.98568	4.21818	4.62777	3.68229	3.77931	4.01463	4.49586	6.31402	7.04332	6.89824	7.05028	7.57781	6.8664	6.57731	7.36383	7.59685	-2.99676	-2.77701	-2.91256	-2.8321	-2.95004	-3.18411	-2.798	-3.34921	-3.10099
ENSMUSG00000005899	8.36882	7.99274	8.28672	8.01352	8.01458	8.92338	8.43837	8.66869	8.96092	11.3603	10.5934	10.7373	10.2907	10.3786	11.3991	11.0179	11.2146	11.2724	-2.99153	-2.60064	-2.45061	-2.27719	-2.36401	-2.47576	-2.57957	-2.54593	-2.3115
ENSMUSG00000005907	6.58382	7.00879	6.6747	6.41244	6.18223	6.08754	6.42454	6.30832	5.62038	9.26507	9.56859	9.33681	9.42495	9.05955	8.79609	9.33624	9.24236	8.66668	-2.68125	-2.55981	-2.66211	-3.01251	-2.87731	-2.70855	-2.9117	-2.93403	-3.04629
ENSMUSG00000005936	6.69738	6.63381	6.83032	6.62294	6.71452	6.85615	6.84357	6.88925	6.95231	9.45866	9.67189	9.84678	9.66456	9.61696	9.65736	9.80213	9.66549	9.91214	-2.76128	-3.03808	-3.01646	-3.04162	-2.90243	-2.80121	-2.95856	-2.77623	-2.95984
ENSMUSG00000005949	6.61939	5.24646	5.13996	5.57769	4.98803	4.69432	5.37553	4.8963	5.11538	8.9762	7.74855	7.56935	8.13711	7.93951	7.41143	8.1523	7.44494	7.71527	-2.35681	-2.50209	-2.42939	-2.55942	-2.95148	-2.71711	-2.77677	-2.54864	-2.59988
ENSMUSG00000005958	7.02708	6.44474	6.91795	7.36919	6.54313	6.07523	6.93007	6.47929	5.97521	9.44149	8.9379	9.25024	9.18078	9.21051	8.40583	9.17345	8.86352	7.91445	-2.41441	-2.49317	-2.33229	-1.81159	-2.66738	-2.3306	-2.24338	-2.38423	-1.93925
ENSMUSG00000005973	7.93648	6.34963	8.1394	8.08507	6.56764	7.34231	6.28549	6.1459	6.53631	11.2777	10.4923	12.0075	11.9313	10.7537	10.9503	9.93284	9.86546	10.4095	-3.34125	-4.14263	-3.86808	-3.84627	-4.18609	-3.60804	-3.64735	-3.71956	-3.87322
ENSMUSG00000005981	9.68908	9.53445	9.39118	9.039	9.35031	9.72741	9.91378	9.48162	9.69979	12.3898	12.1181	11.9737	11.9774	12.1328	12.4998	12.5664	12.4252	12.9328	-2.70073	-2.58364	-2.58257	-2.93837	-2.78254	-2.77239	-2.65267	-2.9436	-3.23301
ENSMUSG00000005982	3.85097	3.0492	3.13712	3.49124	3.45004	3.8105	3.96819	4.382	4.45353	6.35152	5.93526	5.74614	5.65967	6.34027	6.77204	6.22966	7.17735	7.28163	-2.50055	-2.88607	-2.60902	-2.16843	-2.89023	-2.96154	-2.26147	-2.79535	-2.8281
ENSMUSG00000006005	10.0517	10.579	10.4351	9.97816	10.4048	10.272	10.2154	10.2785	9.99291	13.4017	13.7112	13.5271	13.5707	13.753	13.8057	13.7302	13.7044	13.867	-3.35004	-3.13217	-3.09195	-3.59252	-3.34817	-3.53369	-3.5148	-3.42595	-3.87413
ENSMUSG00000006010	4.60849	4.7608	4.77031	4.19905	4.8575	4.90095	3.91037	4.79401	4.91618	8.38977	9.13337	8.89516	8.979	8.927	8.1739	8.17966	8.10111	9.31092	-3.78128	-4.37257	-4.12485	-4.77995	-4.0695	-3.27296	-4.26929	-3.3071	-4.39474
ENSMUSG00000006019	5.41988	5.12606	5.52507	5.60936	5.09318	4.45702	5.20428	5.27875	5.96634	7.75105	7.32627	7.87886	7.27561	7.26457	6.88475	7.12164	7.64704	7.89474	-2.33117	-2.20021	-2.35378	-1.66625	-2.17139	-2.42773	-1.91735	-2.36829	-1.92841
ENSMUSG00000006021	4.75639	4.85607	4.87297	4.65765	4.38431	4.39668	4.38452	4.71124	5.23051	7.46715	7.90137	8.0531	7.92115	7.34127	7.27921	7.27995	7.28345	7.50293	-2.71076	-3.0453	-3.18013	-3.2635	-2.95696	-2.88254	-2.89544	-2.57221	-2.27243
ENSMUSG00000006024	7.68286	7.84464	7.74034	7.60911	7.25739	7.64309	7.50901	7.33271	7.28174	10.4331	10.562	10.3	10.2955	10.1751	10.4129	10.2955	10.2121	10.1428	-2.75023	-2.71733	-2.55963	-2.68642	-2.91772	-2.76981	-2.78653	-2.87935	-2.86101
ENSMUSG00000006050	6.36568	6.94774	6.61327	6.41084	6.61039	6.66639	6.60536	6.33968	6.44551	9.1365	9.59254	9.59526	9.36928	9.4381	9.11472	9.13771	9.23922	9.48952	-2.77082	-2.6448	-2.98199	-2.95845	-2.82772	-2.44833	-2.53235	-2.89954	-3.04402
ENSMUSG00000006056	7.94787	7.00471	6.9829	7.70117	4.54889	6.9526	6.18124	6.77781	1.35355	11.0207	10.0142	10.4508	11.2458	7.78521	10.174	9.25788	9.87427	5.1957	-3.0728	-3.00954	-3.46795	-3.54458	-3.23632	-3.22136	-3.07664	-3.09646	-3.84215
ENSMUSG00000006058	4.62763	4.07254	4.86562	5.06601	5.36489	5.4472	5.44976	5.60459	6.10855	8.74359	9.13197	9.29857	8.7649	9.25466	9.24392	9.03622	9.40998	8.95588	-4.11597	-5.05943	-4.43295	-3.69888	-3.88977	-3.79672	-3.58647	-3.80539	-2.84733
ENSMUSG00000006095	7.21011	7.64933	7.53702	7.24747	7.36819	7.74016	7.42349	7.27019	6.85113	9.79699	10.0922	10.1484	10.2114	10.0985	10.0803	10.103	9.91517	9.69606	-2.58688	-2.44283	-2.61143	-2.96389	-2.73029	-2.34012	-2.67949	-2.64498	-2.84493
ENSMUSG00000006127	5.70244	6.2077	6.11894	5.84045	5.30901	5.42551	5.41562	5.19782	5.19543	8.57675	8.0921	8.48634	8.30543	7.61312	8.02173	8.07354	7.70252	7.99426	-2.87431	-1.88439	-2.3674	-2.46497	-2.30411	-2.59622	-2.65792	-2.5047	-2.79883
ENSMUSG00000006134	6.48518	6.66994	6.59176	6.55444	6.2535	6.60112	6.73655	6.67413	6.38467	9.52332	9.05014	8.78166	8.97448	8.69507	9.25577	9.22354	8.95052	8.9631	-3.03814	-2.3802	-2.1899	-2.42004	-2.44157	-2.65465	-2.487	-2.27639	-2.57843
ENSMUSG00000006169	7.62241	7.93024	7.57107	7.22947	7.81416	7.91743	8.14529	8.21216	8.26691	10.4285	10.4597	10.2329	9.9252	10.7094	10.7752	10.9467	11.2337	11.2033	-2.8061	-2.5295	-2.66185	-2.69574	-2.89528	-2.85777	-2.80138	-3.0215	-2.93637
ENSMUSG00000006191	5.92241	6.57721	6.19779	5.86286	6.49014	5.75274	6.06714	5.85125	5.339	8.78643	9.30968	9.11534	9.26692	9.23711	9.11772	9.14806	8.9061	9.08989	-2.86402	-2.73247	-2.91755	-3.40406	-2.74697	-3.36498	-3.08092	-3.05485	-3.75089
ENSMUSG00000006205	5.89109	3.27722	4.4621	5.2457	5.20354	7.92762	6.23015	5.04357	4.45112	8.47745	6.01869	7.16615	8.21834	8.29605	10.5935	8.97096	8.00679	7.01521	-2.58637	-2.74147	-2.70405	-2.97264	-3.09251	-2.66592	-2.74081	-2.96322	-2.56409
ENSMUSG00000006215	5.71119	5.21732	5.91579	5.79848	5.58569	6.09737	5.64453	5.79777	6.32671	9.57335	9.01918	9.37851	9.28971	8.9086	9.42771	9.13768	9.16084	8.93635	-3.86215	-3.80186	-3.46272	-3.49123	-3.32291	-3.33034	-3.49315	-3.36307	-2.60964
ENSMUSG00000006219	7.65689	8.28961	8.33181	8.26211	8.28359	8.03949	7.36238	7.16329	5.45176	8.30514	9.0257	8.67312	8.61687	8.82114	8.89794	8.10262	8.56983	6.59124	-0.648249	-0.73609	-0.341313	-0.354758	-0.537548	-0.85845	-0.740245	-1.40655	-1.13948
ENSMUSG00000006262	5.15761	5.88501	5.53719	4.4927	4.99934	5.09269	4.55401	5.06838	4.93253	6.6086	6.93123	6.5097	6.25628	6.94587	7.14994	6.58579	7.55195	7.79548	-1.451	-1.04622	-0.972506	-1.76357	-1.94653	-2.05725	-2.03178	-2.48357	-2.86295
ENSMUSG00000006273	9.48494	9.35289	8.89969	9.08718	8.90717	9.01191	9.3671	8.84405	8.41856	11.5346	10.9514	10.8591	11.1816	10.7439	11.2227	11.4607	11.1477	10.8866	-2.04965	-1.59849	-1.95945	-2.09446	-1.83672	-2.21083	-2.09359	-2.30363	-2.46805
ENSMUSG00000006276	7.98891	7.75063	7.57551	7.37369	7.5496	7.97838	7.97761	7.89622	7.69463	10.184	9.54798	9.64661	9.41904	9.63294	10.0366	10.0332	10.1031	9.98843	-2.1951	-1.79735	-2.0711	-2.04535	-2.08333	-2.05823	-2.05554	-2.20692	-2.29381
ENSMUSG00000006281	5.63667	5.94335	5.71527	5.37789	6.37726	6.35624	6.19585	5.89927	5.574	8.08066	8.23794	7.70352	7.96071	8.7968	8.85153	8.78155	8.20857	8.38885	-2.44399	-2.29459	-1.98825	-2.58282	-2.41954	-2.49529	-2.5857	-2.3093	-2.81485
ENSMUSG00000006288	6.16179	6.05249	6.13911	5.69705	5.88204	5.30448	5.71551	6.10365	5.86341	8.70862	8.98529	9.26528	9.09347	8.8469	8.29721	8.75689	8.65279	8.54643	-2.54684	-2.9328	-3.12617	-3.39643	-2.96486	-2.99273	-3.04137	-2.54914	-2.68302
ENSMUSG00000006289	4.87568	5.62891	5.4398	5.46318	5.81561	4.39668	5.29032	5.11273	6.01562	8.24599	8.81939	8.70709	8.66021	8.70938	8.16408	8.28814	7.99854	8.9403	-3.3703	-3.19047	-3.26729	-3.19703	-2.89377	-3.7674	-2.99781	-2.8858	-2.92469
ENSMUSG00000006299	8.12017	7.68819	7.82886	7.84316	7.61093	8.01927	7.71687	7.78044	7.8913	11.277	11.3247	11.6972	11.519	11.3112	11.6387	11.4189	11.0592	10.8788	-3.15685	-3.63656	-3.86831	-3.67583	-3.70025	-3.61945	-3.70205	-3.27875	-2.98749
ENSMUSG00000006301	5.74447	4.83792	5.33436	5.63666	5.214	5.18203	4.60837	4.78974	5.16131	8.55545	7.50483	7.634	7.98994	7.99219	7.84662	7.00967	7.45221	7.30779	-2.81098	-2.66691	-2.29965	-2.35328	-2.77819	-2.66459	-2.4013	-2.66247	-2.14648
ENSMUSG00000006304	7.133	8.04262	8.21088	7.83812	7.97622	8.15957	7.63671	7.94153	7.28897	10.7954	11.0704	11.2981	11.3271	11.0636	11.3261	10.6584	11.0282	10.8882	-3.66237	-3.02782	-3.08726	-3.489	-3.08733	-3.16652	-3.02167	-3.08667	-3.59928
ENSMUSG00000006307	8.54118	7.75623	8.46112	8.86094	8.27944	8.35887	8.11451	8.70889	8.55318	9.79863	9.27259	9.38173	9.0371	9.47798	10.2789	9.49017	10.8262	10.0591	-1.25745	-1.51637	-0.920612	-0.176167	-1.19854	-1.92	-1.37566	-2.11729	-1.50595
ENSMUSG00000006315	5.75542	5.06876	6.05334	5.86286	5.95927	6.2105	6.02596	5.88032	6.54716	9.70598	8.98998	9.49743	9.0416	9.72405	9.53756	9.52656	9.20539	9.43171	-3.95056	-3.92122	-3.4441	-3.17874	-3.76478	-3.32706	-3.5006	-3.32507	-2.88455
ENSMUSG00000006333	8.47916	9.17452	9.1637	8.65623	8.8555	8.81856	8.62752	8.86706	8.9595	11.4807	12.5251	12.6065	12.3414	12.0769	11.6298	11.4118	11.4536	11.5595	-3.0015	-3.35062	-3.44279	-3.68516	-3.22138	-2.81128	-2.78425	-2.58652	-2.59997
ENSMUSG00000006335	4.4151	4.6096	4.62323	4.43846	4.56055	4.80144	4.35625	4.67517	4.84951	7.74607	8.04709	8.51394	8.09952	7.87919	7.7907	7.49917	7.55509	7.77885	-3.33097	-3.4375	-3.89071	-3.66105	-3.31863	-2.98926	-3.14292	-2.87992	-2.92934
ENSMUSG00000006342	6.629	5.56734	6.45857	6.95148	5.92645	6.13042	5.89129	4.81974	2.24306	7.77687	6.85307	7.47185	7.82672	7.79972	7.82547	7.25084	6.66816	4.36011	-1.14787	-1.28572	-1.01328	-0.875241	-1.87327	-1.69505	-1.35954	-1.84842	-2.11705
ENSMUSG00000006345	6.53551	4.22416	3.71829	5.03823	4.03479	5.35861	4.35593	3.9234	3.25138	9.54524	7.25906	6.66484	8.03203	7.13982	8.42296	7.03483	6.915	6.22614	-3.00973	-3.0349	-2.94655	-2.9938	-3.10504	-3.06435	-2.67891	-2.9916	-2.97475
ENSMUSG00000006356	5.04098	6.94654	6.39146	5.53378	6.06531	6.63862	6.73655	7.55128	7.23341	6.54816	7.82302	7.68763	6.70976	7.76437	7.95336	7.97679	9.26534	8.6973	-1.50718	-0.876484	-1.29617	-1.17598	-1.69906	-1.31474	-1.24024	-1.71407	-1.46389
ENSMUSG00000006360	5.7528	6.32498	5.71623	4.75594	5.39996	4.88442	5.9457	5.86217	4.49111	8.70615	8.67133	8.79948	7.25665	8.12475	7.7083	8.02821	8.50955	7.68142	-2.95335	-2.34635	-3.08324	-2.50071	-2.72479	-2.82388	-2.08251	-2.64738	-3.19031
ENSMUSG00000006369	7.47886	7.61925	8.44522	8.49141	7.69273	6.9664	6.83012	6.34119	6.14043	9.83529	9.91512	10.4716	10.3211	10.2797	9.21566	8.97192	8.6234	8.53218	-2.35643	-2.29587	-2.02642	-1.82969	-2.587	-2.24926	-2.1418	-2.28221	-2.39174
ENSMUSG00000006373	6.85996	6.62909	7.13048	6.70764	7.03464	6.8989	6.57743	6.78411	7.48347	9.45504	9.51741	10.071	9.50832	9.88173	9.43763	9.30958	9.70407	10.0694	-2.59508	-2.88832	-2.94052	-2.80068	-2.84709	-2.53874	-2.73215	-2.91996	-2.58598
ENSMUSG00000006378	8.47382	8.69399	8.76355	8.56758	7.66266	7.33545	7.388	7.03896	7.84714	11.2144	11.3642	11.4402	11.1294	10.4338	9.77175	10.1989	9.36355	10.1592	-2.7406	-2.6702	-2.67661	-2.5618	-2.77112	-2.4363	-2.81092	-2.32458	-2.31206
ENSMUSG00000006386	4.86022	3.5324	4.07972	4.4032	4.39486	3.29258	5.35986	5.06838	3.57141	8.32716	7.53488	7.65822	7.6796	8.1168	7.46596	8.67349	8.70133	6.79849	-3.46694	-4.00247	-3.5785	-3.2764	-3.72194	-4.17338	-3.31363	-3.63294	-3.22708
ENSMUSG00000006390	5.46846	4.28814	3.88508	4.45836	4.96233	4.69684	5.2927	5.62961	4.89553	7.28141	6.46283	6.26507	6.08812	7.21978	6.97717	7.04452	6.95774	7.0861	-1.81295	-2.17469	-2.37999	-1.62976	-2.25745	-2.28033	-1.75182	-1.32814	-2.19057
ENSMUSG00000006392	6.46189	6.77602	6.31637	6.02421	6.34115	6.48044	6.26185	6.58114	5.81313	9.14499	9.65589	9.9	9.67584	9.3805	9.42204	9.30861	9.58348	9.64244	-2.6831	-2.87988	-3.58364	-3.65163	-3.03935	-2.9416	-3.04676	-3.00234	-3.8293
ENSMUSG00000006398	8.43665	9.02261	8.7963	8.35641	9.04486	9.44945	8.84749	8.8401	8.39726	11.934	11.9402	12.0285	11.7812	12.0585	12.5528	12.1221	12.1714	11.5372	-3.49738	-2.91758	-3.23223	-3.42481	-3.0136	-3.10333	-3.27466	-3.33133	-3.13998
ENSMUSG00000006412	7.43895	7.87424	7.63533	7.11809	7.76443	7.66639	7.5718	7.44062	7.34193	7.8856	8.65856	8.73979	8.51946	9.2309	8.88853	8.63703	8.86103	9.21646	-0.446645	-0.784312	-1.10447	-1.40137	-1.46647	-1.22214	-1.06522	-1.42041	-1.87452
ENSMUSG00000006418	6.95162	7.29689	6.25102	6.74434	6.30541	6.37345	6.52879	6.44371	6.40537	9.46183	9.48631	9.20559	9.46294	8.8117	8.70227	9.03259	8.98711	9.18522	-2.51021	-2.18942	-2.95457	-2.7186	-2.50629	-2.32882	-2.5038	-2.5434	-2.77985
ENSMUSG00000006435	5.07184	4.55521	4.2258	5.24464	3.59875	3.56502	4.17638	4.77233	4.50606	7.94428	7.43645	7.2715	6.97655	6.70074	6.67004	6.86386	6.61251	6.16181	-2.87244	-2.88124	-3.0457	-1.73191	-3.10199	-3.10502	-2.68748	-1.84018	-1.65575
ENSMUSG00000006442	8.09089	8.35246	8.40479	7.83981	8.85109	8.97668	9.1482	9.27553	9.03006	10.3054	10.3774	10.0532	9.36001	10.7335	10.8364	10.8658	11.2059	10.7846	-2.21456	-2.02494	-1.64846	-1.5202	-1.8824	-1.85968	-1.71758	-1.93034	-1.75458
ENSMUSG00000006445	8.17454	6.49054	7.31515	7.92473	8.63336	8.85897	8.47682	8.93477	7.21732	10.5966	9.34948	10.0719	10.2285	11.3919	11.3563	10.9469	11.5247	9.49392	-2.42206	-2.85895	-2.75673	-2.30374	-2.75857	-2.49737	-2.4701	-2.58991	-2.2766
ENSMUSG00000006456	8.94428	9.35064	9.05365	8.82737	8.64749	8.81221	8.81856	9.00204	8.24487	10.7787	10.8802	10.6386	10.4131	10.4328	10.7112	10.4718	10.879	10.1548	-1.83443	-1.52959	-1.58498	-1.58569	-1.78535	-1.89895	-1.65328	-1.87697	-1.90996
ENSMUSG00000006457	4.75047	5.06748	4.34722	3.69803	6.12654	4.60187	5.25909	5.04473	4.17867	7.55004	8.57122	7.04604	6.99194	9.24257	7.67937	8.18557	7.91171	7.12915	-2.79957	-3.50375	-2.69882	-3.29391	-3.11603	-3.0775	-2.92648	-2.86698	-2.95049
ENSMUSG00000006463	4.28979	2.95845	3.3259	4.17257	2.83494	2.71878	3.25572	3.69827	4.81807	6.45236	5.77122	5.67144	6.14887	5.9865	5.26396	5.55378	5.77488	6.38784	-2.16257	-2.81276	-2.34553	-1.97629	-3.15156	-2.54518	-2.29806	-2.07661	-1.56977
ENSMUSG00000006471	6.04134	6.18015	5.84984	5.73216	6.06032	6.21457	6.08022	6.20219	5.92785	8.27965	8.10515	8.00775	7.79596	7.94981	8.48066	8.14747	8.28851	8.08081	-2.2383	-1.925	-2.15791	-2.0638	-1.88949	-2.26609	-2.06725	-2.08632	-2.15296
ENSMUSG00000006494	5.53409	4.78604	5.44002	4.9893	7.53687	7.39376	7.71317	7.32728	7.71282	9.65183	8.98245	9.41359	8.71919	11.2817	11.0441	11.4427	10.9373	11.3074	-4.11774	-4.19641	-3.97357	-3.72989	-3.74487	-3.65029	-3.72958	-3.61001	-3.59455
ENSMUSG00000006498	10.1934	10.6389	10.6103	10.2179	10.1855	10.3625	10.5029	10.4178	9.84669	12.2885	12.1573	12.1528	12.0493	11.9835	12.5748	12.5179	12.7602	12.09	-2.09514	-1.51841	-1.54253	-1.83134	-1.79793	-2.21228	-2.015	-2.34239	-2.24334
ENSMUSG00000006517	7.13184	7.35454	6.63826	6.57767	6.47594	7.03425	7.57282	6.9789	7.83795	9.44332	9.61099	9.15845	9.01492	8.79683	9.14285	9.97039	9.12247	9.73591	-2.31148	-2.25645	-2.52019	-2.43725	-2.32089	-2.1086	-2.39757	-2.14357	-1.89796
ENSMUSG00000006519	6.21892	5.70705	5.80031	6.0405	5.85884	4.7502	4.95153	5.68996	4.75717	8.85855	9.22412	8.87988	8.35484	8.99499	7.78807	7.84414	8.19557	7.40661	-2.63962	-3.51707	-3.07957	-2.31433	-3.13615	-3.03788	-2.89262	-2.50561	-2.64944
ENSMUSG00000006526	4.14408	3.57506	3.69442	4.23141	4.004	4.58188	4.13438	4.52749	5.11055	7.43032	7.23101	7.06556	7.23245	7.40931	7.35288	7.3958	7.69994	7.90972	-3.28624	-3.65595	-3.37114	-3.00105	-3.40531	-2.771	-3.26142	-3.17246	-2.79917
ENSMUSG00000006527	5.26425	5.14292	4.9891	4.95935	4.7025	4.72912	5.51705	5.57301	5.73884	8.30019	8.218	8.01259	8.05722	7.87299	8.67311	8.52818	8.97786	9.1405	-3.03595	-3.07509	-3.02349	-3.09788	-3.17049	-3.94399	-3.01112	-3.40485	-3.40165
ENSMUSG00000006567	3.48139	3.48025	2.96908	3.81841	4.74626	2.12602	4.59601	4.19583	5.16133	6.05253	5.82963	6.15127	6.39989	7.70023	5.11032	7.11843	7.18689	7.49283	-2.57115	-2.34938	-3.18219	-2.58148	-2.95396	-2.9843	-2.52243	-2.99106	-2.33149
ENSMUSG00000006576	2.06874	2.81038	2.15257	2.12081	3.90722	3.1502	2.68248	4.41405	4.26364	5.6154	5.98617	5.52833	4.95373	6.53283	6.27471	6.74428	7.45354	6.26564	-3.54667	-3.17579	-3.37576	-2.83291	-2.6256	-3.12451	-4.0618	-3.03949	-2.002
ENSMUSG00000006585	9.03706	8.80605	8.88835	8.6574	8.57373	9.17966	9.11711	8.88726	9.04075	11.3318	10.6811	10.8184	10.6145	10.5386	11.0159	11.2314	10.9682	10.6923	-2.29476	-1.87506	-1.93	-1.95708	-1.9649	-1.83619	-2.11431	-2.08091	-1.65157
ENSMUSG00000006589	7.77473	8.29099	8.21897	7.3598	8.23631	8.25498	8.07678	8.13383	7.29492	10.3151	11.0234	11.3626	10.3809	10.8783	10.8249	10.7663	10.8655	9.83501	-2.54033	-2.73238	-3.14361	-3.02111	-2.64198	-2.56994	-2.68953	-2.73169	-2.54008
ENSMUSG00000006599	6.11489	7.18479	6.95339	7.21884	7.0497	6.5682	6.91925	6.89706	6.51173	11.1446	11.8043	11.3584	11.5419	11.3943	10.933	11.1824	10.8219	10.9309	-5.02973	-4.61947	-4.40498	-4.32302	-4.34458	-4.36478	-4.26312	-3.92488	-4.41921
ENSMUSG00000006641	5.00261	3.9357	4.86224	4.8926	4.76922	4.85134	4.24193	4.79618	3.35251	7.16143	6.06739	6.77412	6.9386	7.27701	7.42139	6.76677	7.30388	5.5522	-2.15882	-2.1317	-1.91187	-2.046	-2.50779	-2.57005	-2.52485	-2.50769	-2.19969
ENSMUSG00000006649	6.53868	6.85658	5.59847	6.62982	6.3369	6.92455	7.03788	5.98275	6.44137	8.78451	9.11032	7.96192	8.75215	8.66221	9.1137	9.38056	8.3217	8.63132	-2.24583	-2.25374	-2.36345	-2.12234	-2.32532	-2.18915	-2.34268	-2.33895	-2.18995
ENSMUSG00000006651	6.31138	7.12784	5.93917	7.00299	7.15358	7.65213	7.23534	6.59315	7.18084	7.74527	7.59124	6.97988	7.32659	8.26157	8.97072	8.205	8.13245	8.49622	-1.43389	-0.463409	-1.04071	-0.323592	-1.108	-1.31859	-0.969655	-1.5393	-1.31538
ENSMUSG00000006673	8.70881	9.29966	9.26055	8.84155	8.83752	8.98699	8.87639	9.02797	8.65679	12.0568	12.2603	12.1508	11.9053	11.9073	11.8878	11.9716	12.054	11.6333	-3.34801	-2.96063	-2.89028	-3.06375	-3.06978	-2.90081	-3.09522	-3.02603	-2.97646
ENSMUSG00000006676	8.36582	8.47217	8.6624	8.73281	8.36692	8.20742	8.26848	8.53446	8.31087	10.5988	10.4001	10.732	10.7591	10.5369	10.6546	10.5496	11.0388	10.4269	-2.23296	-1.92792	-2.06961	-2.02625	-2.16998	-2.44717	-2.28116	-2.50433	-2.11598
ENSMUSG00000006678	8.85585	9.05766	9.09936	9.15321	8.93783	9.06702	8.45072	7.8631	8.00689	12.0439	12.1304	12.4507	12.9669	12.0959	12.1862	11.9634	11.0934	11.887	-3.18805	-3.0727	-3.35137	-3.81367	-3.15805	-3.11915	-3.51271	-3.23031	-3.88014
ENSMUSG00000006699	7.58196	8.34492	7.75981	7.46895	8.08348	7.55762	7.73383	7.52625	7.54316	10.6661	11.365	11.1297	11.542	11.1309	11.1144	11.0792	10.9063	10.8743	-3.08414	-3.0201	-3.36987	-4.07306	-3.04739	-3.55679	-3.34532	-3.38006	-3.3311
ENSMUSG00000006705	4.9311	4.87074	4.21119	5.12995	4.36473	4.50279	4.34483	4.61424	4.15702	8.67129	8.43292	8.03505	8.66383	8.38328	8.64446	8.45029	8.10129	8.25394	-3.74019	-3.56218	-3.82386	-3.53387	-4.01855	-4.14167	-4.10546	-3.48706	-4.09692
ENSMUSG00000006715	6.99099	7.74672	7.80915	6.92078	7.58215	7.26239	7.37068	6.79676	6.64731	10.2271	10.9089	11.0677	10.8011	10.6279	10.5942	10.6706	10.1711	10.2725	-3.2361	-3.16222	-3.25855	-3.88031	-3.04571	-3.3318	-3.29991	-3.37429	-3.6252
ENSMUSG00000006717	4.91394	6.49535	5.7273	5.31092	5.49896	4.43677	5.52981	4.65883	4.30038	7.85288	8.85358	8.44704	8.3747	8.38125	6.96981	8.37534	7.51301	7.76824	-2.93894	-2.35823	-2.71974	-3.06378	-2.88229	-2.53303	-2.84553	-2.85418	-3.46786
ENSMUSG00000006720	4.08385	3.94365	3.76377	4.45755	4.43765	4.15814	3.47439	4.22878	4.41376	8.62472	8.8833	8.91036	8.89101	8.63571	8.57523	8.5988	8.32384	9.12339	-4.54087	-4.93965	-5.14659	-4.43345	-4.19807	-4.41709	-5.12441	-4.09506	-4.70963
ENSMUSG00000006728	8.61885	8.64401	9.28475	9.22574	8.79841	8.76984	8.8278	8.75565	8.89271	12.6742	12.7585	13.1017	12.5813	12.4905	12.4823	12.4935	12.2666	12.3102	-4.05533	-4.11446	-3.81692	-3.35561	-3.69209	-3.71244	-3.6657	-3.51094	-3.41747
ENSMUSG00000006731	3.90087	2.36385	1.62889	2.96353	3.08768	4.33694	2.70125	3.43667	5.10569	6.63139	3.34625	3.9837	4.71428	5.52184	6.4063	5.3083	6.01071	6.71583	-2.73053	-0.982399	-2.35481	-1.75075	-2.43416	-2.06936	-2.60705	-2.57404	-1.61014
ENSMUSG00000006732	5.99243	6.66168	6.71272	5.81718	6.01427	5.85508	5.85473	6.0213	6.06615	8.23599	8.74132	8.73616	8.29583	8.20025	8.30524	7.91173	8.23911	8.40255	-2.24355	-2.07964	-2.02344	-2.47865	-2.18597	-2.45015	-2.05699	-2.21782	-2.33639
ENSMUSG00000006736	5.98859	5.53063	6.24293	6.2107	5.9423	6.20105	5.83418	6.1459	5.47652	9.13445	8.57308	9.3214	9.36591	9.60996	9.34179	9.00632	8.90085	8.42315	-3.14586	-3.04245	-3.07846	-3.15521	-3.66766	-3.14074	-3.17214	-2.75495	-2.94663
ENSMUSG00000006740	8.35429	9.44155	9.22694	9.03684	8.73065	8.30888	8.78203	8.52006	8.27438	12.2388	12.7452	12.5987	12.7942	12.183	11.9018	12.3175	11.9358	12.21	-3.88455	-3.30361	-3.37172	-3.7574	-3.4523	-3.59294	-3.53546	-3.41575	-3.93564
ENSMUSG00000006763	5.62636	6.52656	6.28223	6.27545	6.15559	5.31081	5.69018	5.86375	5.98686	8.0372	8.91867	9.15956	9.12918	9.02106	8.2053	8.51145	8.3688	8.81803	-2.41084	-2.39212	-2.87734	-2.85374	-2.86547	-2.89449	-2.82127	-2.50504	-2.83117
ENSMUSG00000006782	4.95449	4.61232	5.03644	5.15136	5.31313	5.60055	5.21427	5.44115	4.69412	7.49356	7.25631	6.99817	7.52718	7.65071	8.10595	7.76314	7.48912	7.12406	-2.53906	-2.64399	-1.96173	-2.37582	-2.33758	-2.5054	-2.54887	-2.04798	-2.42993
ENSMUSG00000006800	8.85159	7.83808	8.64654	8.65325	8.03574	8.41352	8.12466	8.01244	8.00306	11.2888	10.5401	10.6229	10.5166	10.9285	10.9805	10.7046	10.9004	10.5709	-2.43717	-2.70198	-1.97641	-1.86332	-2.89274	-2.56694	-2.57995	-2.88799	-2.56783
ENSMUSG00000006818	8.64842	9.27646	9.29842	9.14164	8.1723	7.8608	8.18123	7.79466	7.33957	11.5843	11.8654	12.1701	12.0667	10.9975	10.6678	10.9014	10.5482	10.2195	-2.93586	-2.58894	-2.87169	-2.92501	-2.8252	-2.80705	-2.72014	-2.75352	-2.87997
ENSMUSG00000006850	5.08199	5.01805	4.55268	4.76879	5.45415	4.73896	5.39451	4.81989	6.36639	7.83338	7.92058	7.48115	8.09564	8.48849	7.55405	8.36121	7.75634	8.81004	-2.75139	-2.90252	-2.92848	-3.32685	-3.03434	-2.81509	-2.9667	-2.93645	-2.44365
ENSMUSG00000006920	6.1181	5.66832	4.97529	5.58028	5.93016	5.79516	6.31677	5.52902	6.15088	9.29058	8.33195	7.993	8.72605	8.48301	8.65676	9.41801	8.53552	9.25306	-3.17248	-2.66363	-3.01772	-3.14578	-2.55285	-2.8616	-3.10124	-3.00651	-3.10219
ENSMUSG00000006930	7.40975	7.08022	7.72562	8.01948	6.07208	6.8704	5.40113	6.16317	5.10569	10.0695	9.65341	10.2903	10.7184	8.76449	9.51935	8.51239	9.10259	7.2162	-2.65979	-2.57319	-2.56469	-2.6989	-2.69241	-2.64895	-3.11125	-2.93942	-2.11051
ENSMUSG00000006931	2.92142	2.87719	3.38023	3.5304	5.01651	3.7921	3.72199	5.40643	4.22827	6.32972	6.14276	5.97368	6.52892	8.16097	6.60695	6.58717	7.82284	6.83362	-3.4083	-3.26557	-2.59345	-2.99851	-3.14446	-2.81485	-2.86518	-2.41641	-2.60535
ENSMUSG00000006932	10.9002	11.1665	11.2367	11.1151	10.8879	11.0108	10.9378	10.8223	10.3257	13.8913	13.7705	14.0195	14.161	13.779	13.8007	13.9858	13.6166	13.3082	-2.99111	-2.60403	-2.78279	-3.04591	-2.89103	-2.78988	-3.04807	-2.79432	-2.98255
ENSMUSG00000006958	4.50862	1.85907	2.70755	3.50546	3.63593	4.0659	3.3013	4.19583	4.3005	6.76665	4.64822	5.31954	5.14141	5.57427	6.01574	5.86281	5.93437	6.50703	-2.25802	-2.78915	-2.612	-1.63595	-1.93834	-1.94985	-2.56151	-1.73854	-2.20653
ENSMUSG00000006998	9.88736	9.61872	9.49077	9.35203	9.34236	9.90007	9.83579	9.79382	9.31764	12.8349	12.547	12.6589	12.7809	12.4825	12.9209	12.9522	12.8877	12.4177	-2.94751	-2.92833	-3.16817	-3.42884	-3.14009	-3.02085	-3.1164	-3.09386	-3.10004
ENSMUSG00000007029	9.57702	9.69699	9.85946	9.67971	10.1172	9.93653	9.93211	9.91145	9.83502	12.0043	12.0565	12.1748	12.1103	12.4238	12.2134	12.3102	12.4288	11.9778	-2.42726	-2.35949	-2.31535	-2.43054	-2.30663	-2.27686	-2.37811	-2.51739	-2.14273
ENSMUSG00000007036	4.03267	3.86214	4.68896	4.79827	4.83949	4.39668	4.65398	4.97505	3.47023	7.70179	7.59902	8.07932	7.70697	8.45227	7.53071	7.53407	7.85445	6.88351	-3.66912	-3.73688	-3.39036	-2.9087	-3.61278	-3.13404	-2.88009	-2.8794	-3.41327
ENSMUSG00000007038	5.7618	4.56627	5.29174	6.04177	5.11623	4.29875	5.19547	4.59023	5.06694	8.8707	7.89975	8.26235	8.45614	7.98221	6.85957	8.06653	7.2069	7.54011	-3.1089	-3.33349	-2.9706	-2.41437	-2.86598	-2.56083	-2.87106	-2.61667	-2.47317
ENSMUSG00000007039	5.91695	6.95913	6.79049	7.07299	6.7419	4.71442	6.24385	5.63404	5.37195	9.24643	10.19	10.1642	9.90968	9.73237	7.86262	9.25025	8.55418	8.22631	-3.32947	-3.23092	-3.37375	-2.83669	-2.99048	-3.1482	-3.0064	-2.92014	-2.85436
ENSMUSG00000007041	7.03759	7.36075	7.4917	7.6532	6.97082	5.91263	6.59513	6.57497	6.19618	9.61623	9.98449	9.81859	10.3956	9.91831	8.65601	9.06077	9.35913	8.47298	-2.57864	-2.62373	-2.32689	-2.74243	-2.94749	-2.74338	-2.46564	-2.78416	-2.27681
ENSMUSG00000007050	6.66436	7.36632	7.15781	6.79337	6.19477	6.74716	6.56305	6.69231	6.35557	7.81549	8.20709	8.16986	7.80252	7.95177	8.17022	7.56309	8.17293	7.7942	-1.15113	-0.840766	-1.01205	-1.00915	-1.757	-1.42306	-1.00004	-1.48062	-1.43864
ENSMUSG00000007080	8.58798	8.76811	8.72202	8.55248	8.87482	8.81906	8.81826	8.64451	8.62907	11.6762	11.7306	11.6954	11.5756	11.6615	11.8274	11.8695	11.6721	11.8089	-3.08817	-2.96245	-2.97333	-3.02314	-2.78673	-3.00837	-3.05126	-3.02759	-3.17985
ENSMUSG00000007216	4.91864	3.20206	2.88071	4.40337	3.30607	4.69432	4.77565	4.44474	5.68775	8.32826	6.96512	6.30243	7.20422	6.45483	7.42068	7.67158	6.83252	7.79027	-3.40962	-3.76306	-3.42172	-2.80085	-3.14875	-2.72636	-2.89593	-2.38778	-2.10251
ENSMUSG00000007338	6.33161	6.74324	6.37809	6.17609	6.38079	6.45476	6.14761	6.29262	6.03359	8.9477	9.33468	9.50046	9.19303	9.04696	9.06084	8.91528	8.80795	8.90561	-2.61609	-2.59144	-3.12237	-3.01694	-2.66616	-2.60608	-2.76767	-2.51533	-2.87202
ENSMUSG00000007379	7.37906	6.74963	7.00984	7.39508	6.06347	6.21042	6.06951	5.54523	5.36378	10.5959	9.84997	10.03	10.4401	8.85414	9.52967	9.16637	8.73397	8.43461	-3.2168	-3.10034	-3.02017	-3.04504	-2.79067	-3.31925	-3.09686	-3.18875	-3.07084
ENSMUSG00000007411	6.42797	6.95611	7.14499	7.31692	7.33707	7.34231	7.23309	7.34746	7.72026	11.0579	11.4955	11.3314	11.3707	11.2926	11.2047	11.3198	11.0703	11.2977	-4.62994	-4.53936	-4.18639	-4.05382	-3.95556	-3.86235	-4.08676	-3.72282	-3.57744
ENSMUSG00000007415	5.30091	5.11577	4.86224	5.607	5.38344	5.76868	5.74855	6.11176	6.65572	9.33861	9.65764	9.54339	9.34435	9.4496	9.64798	9.50503	9.73584	10.0216	-4.0377	-4.54187	-4.68114	-3.73735	-4.06617	-3.8793	-3.75649	-3.62408	-3.36586
ENSMUSG00000007458	7.19852	6.00022	6.7637	6.76227	6.64486	7.31484	6.6666	7.07558	7.01416	11.4911	10.4203	11.099	11.0311	11.2869	11.6984	11.2482	10.9956	11.047	-4.29259	-4.42003	-4.33534	-4.2688	-4.64206	-4.38352	-4.58163	-3.92002	-4.03288
ENSMUSG00000007476	5.8907	5.5475	6.27652	6.32732	6.45086	6.30142	5.8118	6.32594	6.28556	8.58571	8.06462	8.15014	8.10698	9.25452	8.58185	8.11612	9.10802	8.6845	-2.69501	-2.51713	-1.87362	-1.77966	-2.80366	-2.28042	-2.30432	-2.78208	-2.39894
ENSMUSG00000007564	9.52254	10.0834	9.82042	9.6197	9.56083	9.41356	9.56468	9.41607	9.03664	11.713	11.9514	11.9418	11.5648	11.5606	11.5959	11.7027	11.8026	11.2572	-2.19046	-1.86805	-2.12138	-1.94506	-1.99977	-2.18231	-2.13801	-2.38652	-2.22054
ENSMUSG00000007570	5.70278	5.42577	5.45852	5.34578	5.49529	5.4633	5.22573	5.78353	6.17899	8.10149	7.94968	8.10632	7.50743	7.75526	7.49696	8.12807	8.1108	8.18228	-2.39872	-2.52391	-2.64779	-2.16165	-2.25998	-2.03366	-2.90235	-2.32727	-2.00329
ENSMUSG00000007589	5.79458	5.86912	6.31889	6.23597	6.27122	6.05926	5.64698	5.94938	6.2602	9.67606	9.70394	9.96085	9.93447	9.85442	9.76742	9.59875	9.40586	9.68394	-3.88148	-3.83482	-3.64196	-3.6985	-3.58321	-3.70816	-3.95177	-3.45648	-3.42375
ENSMUSG00000007603	6.92833	6.85359	6.89438	6.9624	6.94232	6.99325	6.88593	7.47584	6.3363	9.14835	9.3308	9.70425	9.18171	9.34014	9.2922	9.30641	9.76864	8.66285	-2.22002	-2.47721	-2.80987	-2.21931	-2.39782	-2.29896	-2.42048	-2.29279	-2.32655
ENSMUSG00000007610	6.16824	5.34794	5.2008	5.40056	5.43209	6.6408	6.3581	6.30791	6.51687	8.97258	8.46808	8.29361	7.9374	8.48437	9.17664	9.11672	9.20348	8.91343	-2.80433	-3.12014	-3.0928	-2.53684	-3.05227	-2.53584	-2.75862	-2.89557	-2.39656
ENSMUSG00000007613	5.82592	5.2278	6.02506	5.69479	5.51657	4.81684	5.03321	5.52869	5.30002	8.88503	8.89841	9.23544	9.05249	9.33826	8.44734	8.464	8.66284	8.54979	-3.0591	-3.67061	-3.21038	-3.3577	-3.82169	-3.6305	-3.43079	-3.13415	-3.24976
ENSMUSG00000007617	3.98269	2.95845	3.49921	3.94377	3.37961	3.87089	3.52174	4.26298	4.72135	8.39611	8.16064	7.84306	8.32207	7.9556	8.06985	8.12169	7.94714	8.94389	-4.41342	-5.20219	-4.34385	-4.3783	-4.57599	-4.19896	-4.59995	-3.68415	-4.22254
ENSMUSG00000007646	4.78333	5.22173	4.31105	4.87407	5.35325	5.19798	5.29279	4.59175	5.03662	8.13658	8.21341	8.11163	8.60145	8.52045	8.35925	8.5855	8.15586	8.58789	-3.35325	-2.99167	-3.80058	-3.72739	-3.1672	-3.16127	-3.29272	-3.56411	-3.55127
ENSMUSG00000007656	7.10491	7.92259	7.50511	6.89819	7.13744	7.14212	7.35003	6.79676	7.09312	9.72393	10.5487	11.0797	10.5215	10.23	10.0971	9.83592	9.92467	10.2776	-2.61903	-2.62614	-3.57458	-3.6233	-3.09258	-2.955	-2.4859	-3.12792	-3.18451
ENSMUSG00000007659	5.00261	5.15938	4.92252	5.5366	4.92709	5.53766	4.54093	5.37207	4.83889	6.575	6.67948	6.57976	6.95504	6.79128	7.82619	6.584	7.92559	6.48538	-1.57239	-1.5201	-1.65723	-1.41843	-1.86419	-2.28853	-2.04307	-2.55351	-1.64648
ENSMUSG00000007670	9.65327	9.86095	9.85004	9.89324	9.56824	9.57762	9.61129	9.66957	9.73713	11.0748	11.1992	10.8619	10.6414	10.802	11.2262	11.0067	11.8517	11.3079	-1.42154	-1.33825	-1.01185	-0.748213	-1.23375	-1.64857	-1.39539	-2.18214	-1.57081
ENSMUSG00000007721	6.32603	6.33694	6.42705	5.35978	6.34494	7.1336	6.88004	6.94327	6.32671	8.64638	9.01163	9.41617	8.62038	9.37468	9.78011	9.49154	9.74483	9.46379	-2.32035	-2.67469	-2.98913	-3.2606	-3.02973	-2.64651	-2.6115	-2.80155	-3.13709
ENSMUSG00000007739	11.0747	11.4287	11.1792	10.614	11.4044	11.3523	11.3533	11.0975	10.6081	13.8868	14.2278	14.0853	14.1722	14.1198	14.0963	14.3179	13.8894	14.0204	-2.8121	-2.7991	-2.90613	-3.55816	-2.71547	-2.74405	-2.96462	-2.79192	-3.41238
ENSMUSG00000007777	4.9146	5.37404	4.63428	4.48534	5.39672	5.21481	5.40136	5.06286	5.41085	8.42638	8.54268	8.44694	8.48719	8.75884	8.82008	8.93124	8.55541	8.66013	-3.51178	-3.16864	-3.81266	-4.00185	-3.36212	-3.60527	-3.52988	-3.49255	-3.24928
ENSMUSG00000007783	5.24027	4.63032	4.91452	6.03818	5.65825	5.68887	5.50053	5.54523	6.10451	8.75166	8.12117	8.20081	8.79586	8.76716	8.43951	8.68633	8.82932	8.52767	-3.51139	-3.49085	-3.28628	-2.75768	-3.10891	-2.75064	-3.1858	-3.28409	-2.42316
ENSMUSG00000007812	6.93967	7.75146	7.2881	7.40378	7.21343	6.49909	7.23524	6.13559	6.06824	10.8539	11.4223	10.8587	11.3923	10.8191	10.1208	10.8708	9.90168	10.467	-3.91421	-3.67082	-3.57064	-3.98853	-3.60562	-3.62167	-3.6356	-3.76608	-4.39879
ENSMUSG00000007815	7.83814	8.51276	8.23195	7.87838	8.08855	7.91807	7.89019	7.61747	7.22191	9.77459	10.1819	10.1675	10.1868	10.0687	9.89907	9.77244	9.83486	9.68385	-1.93646	-1.66915	-1.93552	-2.30838	-1.98012	-1.981	-1.88225	-2.21739	-2.46193
ENSMUSG00000007817	6.40688	5.76338	5.80986	6.94198	6.01771	6.23092	5.57131	6.09173	5.12552	5.93548	5.50086	4.28904	4.9037	5.50028	6.68283	4.89955	7.32827	6.09069	0.471403	0.262521	1.52082	2.03828	0.51743	-0.451913	0.671752	-1.23654	-0.965174
ENSMUSG00000007827	6.0539	5.53602	5.47597	5.5915	5.72305	6.3276	5.90862	6.30834	6.22874	9.85124	9.32322	9.22326	9.72344	9.33212	10.2077	9.69298	9.96934	9.97602	-3.79735	-3.78721	-3.7473	-4.13194	-3.60907	-3.88013	-3.78436	-3.66101	-3.74729
ENSMUSG00000007833	7.80356	7.26545	7.45293	7.42754	6.83578	7.43949	7.11865	7.08044	6.37017	10.5167	9.90233	10.1917	10.2102	9.42162	9.73521	9.93599	9.49437	8.67406	-2.71314	-2.63689	-2.73875	-2.78265	-2.58584	-2.29572	-2.81733	-2.41394	-2.3039
ENSMUSG00000007836	8.54308	8.82501	9.36005	9.34491	8.95461	8.86221	8.77874	9.26443	9.40512	10.3476	10.7193	10.983	10.6816	10.4899	10.3311	10.3859	10.5368	10.3368	-1.8045	-1.8943	-1.62299	-1.33667	-1.53529	-1.46886	-1.60711	-1.27237	-0.931715
ENSMUSG00000007850	8.77166	9.88585	9.68077	9.04409	9.95873	9.29114	9.57651	9.61166	9.1499	11.5877	12.1751	12.4902	12.3561	12.5547	12.0568	12.2152	12.2909	12.2686	-2.81607	-2.28925	-2.80943	-3.31205	-2.59595	-2.76562	-2.63872	-2.67921	-3.11874
ENSMUSG00000007867	4.01414	5.54674	4.7537	5.08872	4.61792	2.71878	3.12462	4.64145	3.9637	6.50595	8.23153	8.21064	8.06688	7.58969	5.75292	5.93576	7.04014	6.66434	-2.49182	-2.68479	-3.45694	-2.97816	-2.97177	-3.03414	-2.81113	-2.39868	-2.70064
ENSMUSG00000007872	3.48338	3.14928	4.63251	3.0599	5.6509	4.7812	3.75241	6.51172	1.35355	6.55004	6.37939	8.2198	6.33637	8.87021	7.95196	7.3629	9.26209	3.75734	-3.06666	-3.23011	-3.58729	-3.27647	-3.21932	-3.17076	-3.6105	-2.75037	-2.40379
ENSMUSG00000007880	9.60183	9.74737	9.8853	9.7877	10.1358	10.2511	10.1527	10.5456	10.2469	10.0024	10.2088	9.60441	9.0179	10.9729	11.7523	10.9143	12.5409	11.7461	-0.400571	-0.461466	0.280895	0.769809	-0.837044	-1.50122	-0.761563	-1.99527	-1.49919
ENSMUSG00000007888	1.37586	2.61111	1.20315	1.66944	3.96498	3.17531	2.50581	5.72794	5.54605	2.98696	4.01626	1.11869	2.29948	6.01965	5.47925	4.15507	7.83357	7.00195	-1.6111	-1.40515	0.0844642	-0.630046	-2.05466	-2.30395	-1.64926	-2.10563	-1.4559
ENSMUSG00000007891	9.66863	8.70142	9.27831	9.37722	8.73981	8.99046	9.28639	8.91793	9.17069	12.1703	11.529	11.9763	11.8993	11.7807	11.5071	11.9074	11.396	11.7859	-2.50165	-2.82758	-2.69797	-2.52211	-3.04089	-2.51667	-2.62105	-2.47804	-2.61522
ENSMUSG00000007892	7.41805	7.78292	8.03141	7.79601	7.35333	7.55406	7.85053	7.8902	8.0188	12.778	13.9335	13.4722	13.5718	13.3527	12.8923	12.7472	12.9849	12.8197	-5.35996	-6.15059	-5.44076	-5.77581	-5.99937	-5.33827	-4.89663	-5.09465	-4.80092
ENSMUSG00000008035	3.40509	5.16201	4.59874	4.6106	5.26632	2.48892	4.29629	4.74056	5.85876	6.29947	7.89086	7.5819	7.47634	8.07487	6.05208	7.3749	7.56427	8.58816	-2.89437	-2.72885	-2.98316	-2.86574	-2.80855	-3.56316	-3.07861	-2.8237	-2.7294
ENSMUSG00000008036	6.75826	6.80995	6.86835	6.76913	6.7011	6.7258	6.60088	6.54275	6.30553	9.5563	9.42785	9.81316	9.33025	9.7045	9.47077	9.25319	9.42447	8.97297	-2.79803	-2.6179	-2.94481	-2.56112	-3.0034	-2.74498	-2.65231	-2.88172	-2.66744
ENSMUSG00000008090	5.02261	2.80984	3.23522	4.5618	2.5269	4.50279	4.5586	4.68337	5.90749	8.25423	6.20302	6.3459	6.31638	6.25387	7.55452	7.43189	7.79536	8.039	-3.23162	-3.39318	-3.11068	-1.75458	-3.72697	-3.05173	-2.87329	-3.11199	-2.13151
ENSMUSG00000008140	6.73978	6.07437	7.03118	6.69937	6.18451	5.98651	5.79414	6.59241	6.70545	7.46276	7.58687	7.93425	7.60303	7.841	7.45791	7.35922	8.0606	7.70288	-0.722973	-1.51251	-0.903069	-0.90366	-1.65649	-1.4714	-1.56509	-1.4682	-0.997424
ENSMUSG00000008153	4.62776	4.62629	5.03438	4.99303	6.45319	6.28458	6.80038	6.7344	6.34162	7.14359	7.26205	7.16139	7.13497	9.09203	8.57244	9.27369	8.93133	8.16566	-2.51583	-2.63576	-2.12701	-2.14193	-2.63883	-2.28786	-2.47331	-2.19693	-1.82404
ENSMUSG00000008167	6.20381	5.20123	5.56778	5.44018	4.8424	6.24207	5.69682	6.01493	5.84586	8.65372	8.08417	8.11442	8.09219	8.01022	8.56679	8.46512	8.4634	8.18556	-2.44991	-2.88294	-2.54664	-2.65201	-3.16782	-2.32472	-2.7683	-2.44847	-2.33969
ENSMUSG00000008200	7.55126	7.95589	7.71225	7.44786	7.86548	7.62782	7.62721	8.04808	7.87928	10.5784	10.8866	10.6665	10.7609	10.7967	10.8358	10.7917	10.9299	10.8851	-3.02714	-2.9307	-2.95426	-3.31304	-2.93125	-3.20794	-3.16446	-2.88178	-3.00584
ENSMUSG00000008206	5.18999	5.12926	5.02901	4.85351	5.73731	5.25109	5.62477	5.26513	6.00453	7.13154	7.3535	6.93541	7.0419	7.84773	6.92543	7.7735	7.44515	8.03558	-1.94156	-2.22425	-1.9064	-2.18838	-2.11042	-1.67434	-2.14874	-2.18002	-2.03105
ENSMUSG00000008226	4.54639	5.30697	4.62271	4.77194	4.78378	4.48011	4.13139	4.35927	4.12918	7.26741	7.96088	7.65151	8.35975	7.82468	7.50566	7.49081	6.83137	7.10713	-2.72102	-2.65391	-3.0288	-3.58781	-3.04091	-3.02555	-3.35942	-2.47209	-2.97795
ENSMUSG00000008301	6.8337	7.01758	6.90846	6.53276	6.86946	6.75922	7.07761	7.18017	6.40665	10.1677	10.484	10.679	10.6051	10.602	10.4699	10.519	10.6038	10.3127	-3.33401	-3.46638	-3.77051	-4.07239	-3.73256	-3.71068	-3.44142	-3.42363	-3.90603
ENSMUSG00000008305	5.18254	5.35746	5.21992	5.4659	5.13596	5.14817	5.06788	5.85352	5.16764	9.50337	9.6317	8.95001	8.88416	9.06472	8.95402	9.05252	8.94577	9.10074	-4.32083	-4.27425	-3.73009	-3.41826	-3.92876	-3.80585	-3.98465	-3.09225	-3.9331
ENSMUSG00000008333	7.26056	8.32138	7.84788	7.08056	7.89763	7.69008	7.89448	7.49868	6.99422	10.59	11.0412	11.0693	11.2186	10.9636	10.9393	11.0495	10.5005	10.6187	-3.32943	-2.71987	-3.2214	-4.13805	-3.06597	-3.24919	-3.15497	-3.00181	-3.62449
ENSMUSG00000008348	4.84995	4.68539	4.74076	4.52591	4.40211	4.81427	4.41629	3.70816	4.02323	7.34345	7.52407	7.34319	7.59538	7.18422	6.68642	7.00019	7.30051	6.82447	-2.4935	-2.83869	-2.60243	-3.06947	-2.78211	-1.87215	-2.58391	-3.59235	-2.80125
ENSMUSG00000008373	7.51943	7.74655	7.9015	7.43194	7.61854	7.71682	7.68736	7.70985	8.01333	10.8501	11.2499	11.6791	10.985	11.2147	11.3554	11.2742	11.1399	11.1036	-3.33063	-3.5033	-3.77761	-3.55311	-3.59612	-3.63855	-3.58683	-3.43008	-3.09028
ENSMUSG00000008429	4.36466	4.93092	4.96121	4.85351	4.88447	4.86808	4.59592	5.27966	5.47238	7.48997	7.20741	6.83038	6.98951	7.83174	7.78703	7.48857	7.90409	8.80229	-3.12531	-2.27649	-1.86917	-2.136	-2.94728	-2.91895	-2.89265	-2.62443	-3.32991
ENSMUSG00000008435	5.30624	5.63336	5.0035	5.3836	4.75167	5.01081	5.40193	4.95131	5.44626	8.70313	8.84864	8.65022	8.70863	8.00021	8.13241	8.66954	8.17104	8.39003	-3.39689	-3.21528	-3.64672	-3.32504	-3.24854	-3.12159	-3.26761	-3.21973	-2.94377
ENSMUSG00000008475	5.58248	6.08686	5.56595	5.68652	5.59375	5.30577	5.36914	6.05546	5.5269	9.00729	9.01336	9.43651	9.42186	9.03143	8.8152	8.7563	9.53361	8.60303	-3.42481	-2.92649	-3.87056	-3.73534	-3.43768	-3.50943	-3.38716	-3.47815	-3.07613
ENSMUSG00000008489	5.87267	6.23186	6.14566	5.53823	5.45379	4.97692	5.42187	5.68633	5.26586	8.59966	8.98074	8.80772	8.6275	8.58975	8.20509	8.74923	9.10118	8.4057	-2.72699	-2.74888	-2.66207	-3.08927	-3.13596	-3.22817	-3.32736	-3.41485	-3.13983
ENSMUSG00000008604	7.74474	7.86225	7.97148	8.14278	7.89182	8.07118	8.2019	8.28607	7.90203	10.553	10.4266	10.3138	10.1419	10.3402	10.6072	10.8414	10.998	10.0069	-2.80831	-2.56431	-2.34236	-1.99909	-2.44839	-2.53605	-2.63954	-2.71197	-2.10489
ENSMUSG00000008668	7.8766	8.61049	8.27849	7.73222	8.31358	8.66242	8.14895	8.3624	8.2836	10.2813	11.0582	10.8542	11.1572	10.6203	10.2965	10.612	10.1282	9.66437	-2.40467	-2.44771	-2.57571	-3.42494	-2.30676	-1.6341	-2.46305	-1.76578	-1.38077
ENSMUSG00000008682	6.265	6.57749	4.85625	5.36855	4.17318	4.90061	4.24154	3.57723	4.34228	7.03149	8.25389	7.8149	8.52385	7.45362	7.97393	7.38222	7.79442	5.9948	-0.766488	-1.6764	-2.95865	-3.1553	-3.28044	-3.07333	-3.14068	-4.21719	-1.65252
ENSMUSG00000008683	6.83278	7.72607	7.24419	6.24701	7.25568	7.033	6.84375	6.53283	6.24014	11.8124	13.1231	13.2733	11.8649	12.1818	11.8192	11.2476	11.364	12.0997	-4.97958	-5.39707	-6.02915	-5.61784	-4.92613	-4.78619	-4.40389	-4.83114	-5.85957
ENSMUSG00000008690	7.51712	7.81849	7.61089	7.80418	7.74557	7.58702	7.48717	7.39685	7.42739	11.3607	11.5586	11.6991	11.351	11.3635	11.1694	11.0778	10.8402	10.7047	-3.84359	-3.74009	-4.08823	-3.54683	-3.61795	-3.58243	-3.59066	-3.44337	-3.2773
ENSMUSG00000008730	6.86537	6.42238	6.61574	7.21989	6.8465	7.17493	6.76447	7.32215	7.93564	9.86058	9.58882	9.39254	9.48862	10.012	10.5402	9.7393	10.6274	10.8981	-2.99521	-3.16644	-2.7768	-2.26872	-3.16553	-3.36523	-2.97483	-3.30528	-2.96248
ENSMUSG00000008734	3.77385	2.00973	4.07395	4.59056	3.52467	3.39342	3.83172	3.85786	4.85784	5.28398	4.7005	5.81829	5.66804	5.49998	5.7969	4.94772	5.62445	5.99199	-1.51013	-2.69077	-1.74435	-1.07748	-1.97531	-2.40348	-1.116	-1.76658	-1.13415
ENSMUSG00000008763	5.44907	4.89399	5.57763	6.12215	5.79123	5.17956	5.67115	6.05648	6.01059	9.32724	9.03324	9.45973	9.58066	9.47985	9.39495	9.06167	9.3983	9.66061	-3.87817	-4.13925	-3.88209	-3.45851	-3.68861	-4.21538	-3.39053	-3.34182	-3.65002
ENSMUSG00000008822	4.2514	5.09113	4.96244	5.00121	3.67339	2.85216	3.66327	2.72612	4.21452	6.82907	7.60279	8.2198	7.99342	7.00182	5.58431	5.91818	5.4463	6.83422	-2.57767	-2.51166	-3.25736	-2.99221	-3.32844	-2.73215	-2.25491	-2.72019	-2.6197
ENSMUSG00000008855	6.69164	6.04588	6.2242	7.20029	6.78477	6.2237	6.77761	6.78369	7.12534	9.57281	9.51737	9.35133	9.27405	9.683	9.02737	9.45452	9.66291	9.16305	-2.88117	-3.47149	-3.12713	-2.07376	-2.89824	-2.80367	-2.67691	-2.87922	-2.03771
ENSMUSG00000008859	5.55348	5.77411	6.33753	5.74384	5.38552	6.10145	5.66337	5.98839	6.12292	9.82864	10.3151	9.92917	10.2719	9.74665	10.0489	9.93705	9.42434	10.0793	-4.27516	-4.54099	-3.59164	-4.52803	-4.36114	-3.94747	-4.27368	-3.43595	-3.9564
ENSMUSG00000008892	5.62346	5.62722	5.26985	4.78854	4.4597	4.77585	4.90694	4.31437	4.13267	7.50762	7.72305	8.07779	7.63177	7.26213	7.71516	7.5266	7.63299	7.40293	-1.88416	-2.09584	-2.80794	-2.84323	-2.80243	-2.93931	-2.61966	-3.31862	-3.27026
ENSMUSG00000008958	6.63195	6.79856	6.96022	6.58588	6.50911	6.31643	6.41896	6.4239	6.40893	9.1694	9.32029	9.75338	9.29683	9.11002	8.87805	8.8743	9.2673	8.92784	-2.53745	-2.52173	-2.79316	-2.71095	-2.60091	-2.56162	-2.45534	-2.84339	-2.51891
ENSMUSG00000008976	7.97935	8.35299	8.03448	7.93117	7.81247	8.05037	7.93856	7.82348	7.90451	11.2163	11.4081	11.3454	11.4712	10.7484	11.27	11.1617	10.8889	11.1204	-3.23699	-3.05511	-3.31087	-3.54008	-2.93596	-3.21967	-3.22318	-3.06543	-3.21586
ENSMUSG00000008999	4.7632	3.47922	4.30392	5.55098	2.88	3.1502	2.09501	3.08161	3.73912	7.69282	6.57266	6.45881	7.55819	5.37674	4.71598	4.93007	5.25552	5.43736	-2.92962	-3.09344	-2.15488	-2.00721	-2.49674	-1.56578	-2.83506	-2.17391	-1.69824
ENSMUSG00000009013	7.66661	8.13811	7.62391	7.58361	7.38223	7.4381	7.54835	7.71883	7.13284	11.4546	12.1081	11.9611	11.4545	11.6526	11.6059	11.4208	11.9679	11.0438	-3.78801	-3.96996	-4.33715	-3.87084	-4.27042	-4.16782	-3.87243	-4.24909	-3.91092
ENSMUSG00000009030	6.37236	7.10022	6.2352	6.167	6.62422	6.50138	6.94709	6.35999	5.86217	9.43218	10.0374	9.69587	10.0385	9.71502	9.84228	9.9586	9.29379	9.11902	-3.05982	-2.93717	-3.46068	-3.87151	-3.0908	-3.3409	-3.01151	-2.93379	-3.25684
ENSMUSG00000009035	5.94684	4.797	5.48574	6.05912	5.02704	5.60009	5.17952	5.03098	4.74913	7.92017	7.00813	6.61733	7.22187	7.30081	8.06194	7.03891	7.81574	7.09816	-1.97333	-2.21113	-1.13159	-1.16275	-2.27377	-2.46185	-1.8594	-2.78476	-2.34902
ENSMUSG00000009073	6.82331	6.66555	7.06668	7.25418	6.94834	7.06867	7.25524	7.1713	7.14767	10.4992	10.588	11.0037	10.7079	10.5637	10.9051	10.8315	10.6359	10.5995	-3.67593	-3.92247	-3.93704	-3.45368	-3.61537	-3.83648	-3.57622	-3.46464	-3.45187
ENSMUSG00000009076	5.5315	5.95245	5.75438	5.59569	4.99102	5.30079	4.97263	4.87363	4.64942	8.48713	9.26875	8.95558	8.27318	7.84531	7.40844	7.57719	7.80913	7.70447	-2.95563	-3.3163	-3.20119	-2.67749	-2.8543	-2.10765	-2.60456	-2.9355	-3.05505
ENSMUSG00000009079	8.78308	9.08687	8.69877	8.28636	7.93706	8.26113	8.47468	8.40402	8.32276	12.0135	12.1628	12.0951	11.7129	11.5259	11.6849	11.7718	11.7462	11.3067	-3.23046	-3.07589	-3.39636	-3.42651	-3.58882	-3.4238	-3.29709	-3.3422	-2.98393
ENSMUSG00000009090	8.54148	8.60741	8.33331	8.06322	8.48735	8.33528	8.60355	8.55406	8.29027	10.6167	10.2756	10.2508	10.3853	10.5389	10.5893	10.7279	10.8734	10.7246	-2.07526	-1.66818	-1.91747	-2.32209	-2.05158	-2.25407	-2.1244	-2.31939	-2.43437
ENSMUSG00000009112	6.01716	5.67649	6.13439	5.83595	6.30183	6.49378	6.35913	6.76379	6.96363	9.06274	8.50459	8.63254	8.25188	8.76216	9.11046	9.12654	9.39066	9.74284	-3.04557	-2.82809	-2.49815	-2.41592	-2.46033	-2.61668	-2.76741	-2.62687	-2.77921
ENSMUSG00000009207	5.8505	5.4781	5.32997	5.8201	5.78888	5.34503	5.23412	5.50796	5.37297	9.41144	9.37012	8.92088	9.67895	9.32321	8.95383	9.01619	8.50804	9.35221	-3.56094	-3.89202	-3.5909	-3.85884	-3.53433	-3.6088	-3.78208	-3.00007	-3.97924
ENSMUSG00000009291	6.05951	5.04908	5.7526	6.15134	5.45415	5.33205	5.26277	5.03948	4.99807	8.69652	8.56143	9.08662	9.14408	8.52582	8.30996	8.15346	8.34197	8.53381	-2.63701	-3.51235	-3.33402	-2.99275	-3.07167	-2.97791	-2.89069	-3.30249	-3.53574
ENSMUSG00000009293	5.03371	5.56077	5.14774	5.15206	5.04434	4.97629	4.85794	5.52949	5.54659	7.81134	8.18529	8.726	8.25714	8.04853	7.52589	7.83523	8.27402	7.8767	-2.77763	-2.62452	-3.57826	-3.10508	-3.00419	-2.5496	-2.97729	-2.74454	-2.33011
ENSMUSG00000009376	3.99136	4.07676	3.28178	2.91483	3.85264	2.89283	4.41629	4.94649	5.06691	7.68994	7.60046	6.8706	6.64489	8.26597	6.84754	8.08075	9.11877	8.70537	-3.69859	-3.5237	-3.58882	-3.73006	-4.41333	-3.95472	-3.66446	-4.17229	-3.63846
ENSMUSG00000009406	4.69604	4.77192	4.57267	5.12318	4.52067	4.53985	4.94495	4.97505	4.86262	7.72511	7.95568	7.53746	7.50848	7.00885	7.48147	7.71569	7.53477	6.75734	-3.02907	-3.18377	-2.96479	-2.3853	-2.48818	-2.94162	-2.77075	-2.55972	-1.89473
ENSMUSG00000009418	7.0655	6.41869	6.96648	7.49781	7.20901	7.24249	7.62105	7.63249	7.51073	8.32496	7.27778	7.18509	7.48809	8.23411	9.08991	8.509	9.63402	9.54414	-1.25946	-0.859095	-0.21861	0.00972134	-1.02511	-1.84742	-0.887958	-2.00154	-2.03341
ENSMUSG00000009470	9.03559	9.25664	9.12911	9.03275	8.76586	8.64854	8.61616	8.48877	8.62263	12.1711	11.8502	11.9132	12.1943	11.7266	11.7614	11.8826	11.597	12.0056	-3.13548	-2.5936	-2.78414	-3.16154	-2.9607	-3.11288	-3.26645	-3.10819	-3.38301
ENSMUSG00000009535	7.91405	8.34629	7.9485	7.36184	8.39636	7.93387	8.33361	7.95347	7.70628	10.8782	11.2021	11.2931	11.0734	11.402	11.0708	11.5751	10.8699	10.8855	-2.96417	-2.85586	-3.34459	-3.71159	-3.00561	-3.13697	-3.24152	-2.91647	-3.17923
ENSMUSG00000009549	6.24452	6.69289	6.60371	6.22231	6.40416	6.70538	6.42309	6.20799	6.11905	8.74918	9.07362	9.05194	9.72284	9.12448	9.31649	8.96555	9.1693	9.19278	-2.50466	-2.38074	-2.44823	-3.50053	-2.72032	-2.61111	-2.54246	-2.96131	-3.07372
ENSMUSG00000009555	7.46709	7.14477	7.1554	7.14436	7.25007	7.59208	7.33617	7.45274	7.02181	9.28156	8.99076	9.25643	9.21525	9.14422	9.54357	9.22175	9.63111	9.0883	-1.81447	-1.84599	-2.10103	-2.0709	-1.89415	-1.95149	-1.88558	-2.17837	-2.06649
ENSMUSG00000009563	4.8641	4.3901	4.78828	4.92155	5.77826	5.66002	5.50578	5.66764	6.09012	8.45259	8.00951	7.99333	8.00724	9.31227	8.47355	8.59246	8.72957	8.62629	-3.58849	-3.61941	-3.20505	-3.0857	-3.53402	-2.81353	-3.08668	-3.06193	-2.53617
ENSMUSG00000009566	7.76328	7.71964	7.78658	7.40865	7.97693	7.91807	8.18502	8.16642	7.68853	9.40705	9.11622	9.17222	8.90626	9.47503	9.67841	9.86553	10.1067	9.18843	-1.64377	-1.39658	-1.38564	-1.49762	-1.49811	-1.76034	-1.68051	-1.94028	-1.4999
ENSMUSG00000009569	6.4207	6.31004	5.97996	5.61149	5.60675	6.28737	6.55191	6.69231	6.22021	7.20314	6.89512	6.00366	5.67632	6.30907	7.74642	7.26478	8.35769	7.97313	-0.782434	-0.585076	-0.0237006	-0.0648303	-0.702316	-1.45905	-0.712875	-1.66538	-1.75292
ENSMUSG00000009575	6.97026	8.32424	8.03331	7.50954	7.97988	7.39838	7.22773	7.11495	7.08268	9.97806	11.0609	11.0517	11.1189	11.0836	10.9428	10.274	10.5651	10.902	-3.0078	-2.73664	-3.01835	-3.6094	-3.10377	-3.5444	-3.04626	-3.45015	-3.8193
ENSMUSG00000009585	7.75783	8.37701	8.18699	7.93816	8.08885	8.22372	7.63689	7.19402	7.04073	9.33567	9.46068	9.78901	9.67001	9.4806	10.0015	9.51446	9.24258	9.22319	-1.57785	-1.08367	-1.60203	-1.73185	-1.39175	-1.77773	-1.87757	-2.04856	-2.18246
ENSMUSG00000009596	1.81454	3.8192	1.3745	2.08066	2.69852	2.47921	2.50581	3.55203	4.96547	4.25242	6.17394	3.77968	4.9229	5.25718	6.33735	5.99579	5.76998	8.25076	-2.43789	-2.35474	-2.40518	-2.84223	-2.55866	-3.85815	-3.48998	-2.21795	-3.28529
ENSMUSG00000009621	4.71025	4.53894	4.76204	5.30624	4.75322	5.26667	5.15638	5.6838	6.51687	8.47466	8.22635	8.57512	8.4238	8.46977	8.62851	8.5885	9.29929	9.49754	-3.7644	-3.68741	-3.81308	-3.11756	-3.71655	-3.36184	-3.43212	-3.61549	-2.98067
ENSMUSG00000009628	6.31126	5.41364	4.9896	3.85404	4.8121	5.57008	5.07983	5.54523	5.3354	10.5724	9.51579	8.60171	8.35872	8.89984	9.62116	9.51154	9.11988	9.11855	-4.26114	-4.10215	-3.61211	-4.50469	-4.08774	-4.05108	-4.43171	-3.57466	-3.78315
ENSMUSG00000009630	6.39235	7.04341	7.3283	6.97514	7.4834	6.96221	7.19426	8.08722	7.79666	10.6377	10.492	10.5543	10.1489	10.8186	10.6175	10.5767	11.1226	10.9299	-4.24535	-3.44862	-3.22598	-3.17375	-3.33515	-3.65529	-3.38249	-3.03542	-3.1332
ENSMUSG00000009640	6.3076	7.07439	6.76835	6.3778	6.57545	6.45524	6.24512	6.41014	6.20348	8.98734	9.48221	9.58052	9.35787	8.98411	8.97459	9.01528	8.93999	8.81885	-2.67974	-2.40783	-2.81217	-2.98006	-2.40866	-2.51935	-2.77016	-2.52985	-2.61537
ENSMUSG00000009647	4.85171	5.78335	5.46634	5.53103	5.20354	4.97692	5.25909	4.95384	5.16945	7.51436	8.34195	8.14488	7.99977	7.84915	7.22832	7.66283	7.81589	7.49634	-2.66265	-2.5586	-2.67854	-2.46874	-2.64561	-2.25139	-2.40374	-2.86205	-2.32689
ENSMUSG00000009670	4.30888	4.9243	4.44219	5.04175	5.22891	5.15088	3.96651	3.29487	4.20804	7.26614	7.76316	7.68277	8.89747	7.9652	8.63366	7.97082	7.02823	7.85075	-2.95726	-2.83886	-3.24058	-3.85572	-2.7363	-3.48278	-4.00431	-3.73336	-3.64271
ENSMUSG00000009681	6.70054	5.43541	5.24573	6.61833	6.17734	6.9573	6.66208	6.73362	6.84149	9.59582	8.46973	8.269	8.83572	8.83892	9.84908	9.55253	9.85329	9.5754	-2.89528	-3.03432	-3.02327	-2.21739	-2.66158	-2.89178	-2.89045	-3.11966	-2.73391
ENSMUSG00000009733	4.99646	4.73114	4.68258	5.27815	4.97855	3.56502	3.59265	4.06437	4.38223	7.98162	7.47402	7.64123	8.453	7.47647	7.08679	7.48748	6.82239	7.63654	-2.98517	-2.74289	-2.95865	-3.17485	-2.49792	-3.52177	-3.89483	-2.75802	-3.25431
ENSMUSG00000009741	6.29003	6.4934	6.25102	6.51956	6.64175	7.01681	6.51923	6.95523	6.93267	10.4037	10.4436	10.1228	10.1422	10.1635	10.4297	10.2665	10.5269	10.1835	-4.11371	-3.95017	-3.87175	-3.62264	-3.52174	-3.41287	-3.74731	-3.57164	-3.25086
ENSMUSG00000009828	3.89486	3.65423	4.03269	4.26245	4.10769	3.67952	4.28217	4.45398	5.08979	7.72376	7.56224	7.74502	7.68809	7.51256	7.17092	7.44935	7.8494	8.4895	-3.82891	-3.90801	-3.71233	-3.42564	-3.40487	-3.4914	-3.16718	-3.39542	-3.39971
ENSMUSG00000009863	7.94357	8.0316	8.1674	7.66567	7.24961	7.36918	7.23366	6.98634	7.39518	10.941	11.1745	11.5017	11.1502	10.8438	10.5811	10.7924	10.4061	10.4245	-2.99745	-3.14295	-3.33431	-3.4845	-3.59416	-3.21195	-3.55876	-3.41975	-3.02929
ENSMUSG00000009894	7.03137	7.23036	6.42272	6.47389	7.69412	8.13031	7.62268	7.41195	7.75186	9.60291	9.59002	9.02323	9.23415	10.1404	10.5966	10.3023	10.372	10.7613	-2.57154	-2.35966	-2.60052	-2.76026	-2.44631	-2.46624	-2.6796	-2.96008	-3.00947
ENSMUSG00000009905	6.21485	6.0625	6.26199	5.80519	6.10192	5.62036	5.98421	5.89916	6.63758	8.90171	9.02305	9.01608	9.0851	9.29331	8.86105	8.92457	8.81607	9.31055	-2.68685	-2.96055	-2.75408	-3.27991	-3.19138	-3.24069	-2.94036	-2.91691	-2.67297
ENSMUSG00000009907	6.95051	7.55919	7.17622	6.87471	7.34677	7.26962	7.02674	7.16329	6.2202	10.3401	10.4712	10.4459	10.5828	10.5636	10.5435	10.5292	10.3607	10.1551	-3.38956	-2.91205	-3.2697	-3.70807	-3.21687	-3.27383	-3.5025	-3.19741	-3.93489
ENSMUSG00000009927	5.43035	6.11505	4.87699	4.89294	4.49491	5.04293	4.69777	4.16787	4.08481	5.58464	6.76236	6.53889	6.26037	6.52585	6.66548	5.73781	5.8715	5.92862	-0.154289	-0.647312	-1.6619	-1.36743	-2.03094	-1.62256	-1.04004	-1.70363	-1.84381
ENSMUSG00000010025	6.6538	6.25956	6.55101	6.72017	6.10842	5.97268	6.04537	5.63574	5.82912	9.48485	8.89118	9.28296	9.78871	8.83729	8.92212	8.99324	8.67907	9.12234	-2.83105	-2.63162	-2.73195	-3.06853	-2.72888	-2.94944	-2.94788	-3.04333	-3.29323
ENSMUSG00000010045	4.70292	4.03592	4.88636	5.09896	4.96278	5.44499	4.39471	5.27817	5.07963	7.18098	6.45894	6.79887	6.52463	7.34654	7.39245	7.08323	7.40467	7.0304	-2.47805	-2.42302	-1.91251	-1.42567	-2.38376	-1.94747	-2.68852	-2.1265	-1.95077
ENSMUSG00000010047	5.83291	5.19818	5.53189	5.8704	5.79123	6.2414	5.21881	6.18201	5.52823	8.5457	8.07226	8.25972	7.89587	8.76586	8.62037	8.01779	8.91285	7.83101	-2.71279	-2.87408	-2.72784	-2.02547	-2.97463	-2.37897	-2.79898	-2.73084	-2.30278
ENSMUSG00000010048	6.4842	6.07846	6.02803	6.49402	6.56234	6.48822	6.77143	7.13084	7.64384	9.67564	9.55211	9.61782	9.45933	9.75539	9.46041	9.94883	9.93936	9.90875	-3.19144	-3.47365	-3.58979	-2.96532	-3.19305	-2.97218	-3.1774	-2.80853	-2.26491
ENSMUSG00000010051	5.79458	4.44145	4.37146	5.50077	4.03973	2.73658	3.8149	3.06266	3.30043	7.68194	6.59925	6.39796	7.62455	6.37519	5.47169	5.29983	5.40824	5.45534	-1.88736	-2.1578	-2.0265	-2.12378	-2.33545	-2.73511	-1.48492	-2.34558	-2.15491
ENSMUSG00000010057	5.13339	5.31573	4.9574	4.87759	4.95013	5.11666	4.80888	4.48396	3.93915	7.712	7.56751	7.60402	7.74229	7.75507	7.61451	7.83768	6.81821	6.65283	-2.57861	-2.25178	-2.64661	-2.8647	-2.80494	-2.49785	-3.0288	-2.33426	-2.71368
ENSMUSG00000010067	4.06901	4.6776	3.80648	3.8054	4.38366	4.50308	3.83105	4.79434	5.7877	6.47216	7.27761	6.84879	6.67992	7.33769	6.81408	7.01075	7.49708	8.37728	-2.40315	-2.60001	-3.04232	-2.87452	-2.95402	-2.311	-3.1797	-2.70274	-2.58958
ENSMUSG00000010095	9.84245	8.48762	9.10315	9.21922	9.75465	10.0287	9.68802	9.48347	10.4855	11.8689	11.1249	11.4225	11.5115	12.4951	12.3577	11.9232	11.9767	13.0133	-2.02647	-2.63724	-2.31933	-2.29223	-2.74046	-2.32905	-2.23523	-2.49325	-2.52783
ENSMUSG00000010097	8.06693	8.51007	8.17796	7.95445	8.5804	8.4691	8.06573	8.17905	7.61145	10.7435	10.8516	10.9221	10.8589	11.1027	11.2445	10.9235	11.0707	10.7292	-2.6766	-2.3415	-2.7441	-2.90441	-2.52233	-2.77537	-2.85774	-2.89162	-3.11778
ENSMUSG00000010110	6.23227	5.98587	6.07348	6.45156	5.94327	5.806	5.48106	5.57509	5.574	9.45502	9.1694	9.26383	9.54765	9.17371	9.09186	8.82216	8.80945	8.50134	-3.22275	-3.18353	-3.19035	-3.09609	-3.23043	-3.28586	-3.34111	-3.23435	-2.92733
ENSMUSG00000010154	5.38613	4.07676	4.42171	4.89833	4.16786	5.97362	5.23154	4.94568	4.83894	8.54896	7.63521	7.48885	7.65352	7.1254	8.7862	8.41212	7.54301	7.19541	-3.16283	-3.55845	-3.06714	-2.75519	-2.95754	-2.81258	-3.18058	-2.59733	-2.35647
ENSMUSG00000010205	8.52865	8.49689	8.79714	8.56825	8.14568	8.59062	8.23731	8.50693	8.51412	9.94958	9.81404	9.59662	9.05649	9.89071	10.5896	9.8066	11.0487	10.2115	-1.42093	-1.31715	-0.799479	-0.488237	-1.74502	-1.99902	-1.56929	-2.54176	-1.69733
ENSMUSG00000010277	9.60193	8.29766	8.76797	9.4599	9.26104	9.70014	9.71816	10.1972	10.4746	13.3862	12.8319	12.9171	12.7301	13.4569	13.7376	13.6501	13.9737	13.8015	-3.78423	-4.5342	-4.14909	-3.27023	-4.19589	-4.03746	-3.93194	-3.77652	-3.32691
ENSMUSG00000010290	4.50092	4.94816	4.64752	4.70145	4.4597	4.39702	5.02346	4.52115	4.60473	7.72632	7.82672	7.63276	8.10425	8.0031	7.61242	7.81157	7.49197	7.66269	-3.22541	-2.87856	-2.98524	-3.4028	-3.54341	-3.2154	-2.78811	-2.97082	-3.05797
ENSMUSG00000010342	6.32612	6.79481	6.36623	6.3076	6.01203	6.72144	6.14386	5.1275	5.52663	9.8059	10.328	9.62476	9.72079	9.33015	10.2329	9.67143	8.53985	9.07329	-3.47977	-3.53322	-3.25853	-3.41319	-3.31812	-3.51148	-3.52756	-3.41235	-3.54666
ENSMUSG00000010358	5.26693	3.97746	3.90707	4.57271	5.1361	3.25606	4.26551	4.34053	5.14196	8.12623	6.62353	6.91264	7.53402	7.74803	5.77226	7.18586	7.22782	8.03772	-2.8593	-2.64607	-3.00557	-2.9613	-2.61194	-2.5162	-2.92035	-2.8873	-2.89575
ENSMUSG00000010362	6.05785	7.01726	6.7195	7.08571	6.7266	5.87377	6.49004	5.97663	6.11438	8.14215	9.0724	9.22568	9.22643	8.8242	8.02082	8.44431	7.83438	8.21195	-2.08429	-2.05514	-2.50618	-2.14072	-2.0976	-2.14705	-1.95427	-1.85775	-2.09757
ENSMUSG00000010376	6.05961	6.84349	6.74721	6.02812	6.52377	6.81527	6.6888	6.64202	6.03181	9.01636	9.85859	10.3359	9.81646	9.94055	9.71403	9.6907	9.90751	9.34876	-2.95675	-3.0151	-3.58871	-3.78834	-3.41678	-2.89877	-3.0019	-3.26549	-3.31695
ENSMUSG00000010392	5.92386	6.42076	5.33981	5.33073	5.29031	5.73344	5.48965	5.44179	4.7402	8.50114	8.37667	8.31507	8.25607	8.04719	8.64521	8.35551	8.3559	8.21176	-2.57728	-1.95592	-2.97525	-2.92534	-2.75689	-2.91177	-2.86586	-2.9141	-3.47156
ENSMUSG00000010406	6.63247	6.79394	7.17852	6.62372	6.91927	7.42499	6.53181	6.65529	5.88416	9.68087	10.119	10.215	9.82242	9.77085	10.1758	9.40188	9.78429	9.14579	-3.0484	-3.32508	-3.03646	-3.1987	-2.85158	-2.75078	-2.87007	-3.129	-3.26164
ENSMUSG00000010453	6.35205	6.48768	6.56659	6.54989	5.85003	5.69519	6.06398	6.41676	6.94796	9.48478	9.83273	9.56681	9.24017	9.0775	8.61417	9.07365	9.02737	9.59134	-3.13272	-3.34505	-3.00022	-2.69028	-3.22746	-2.91898	-3.00966	-2.61061	-2.64337
ENSMUSG00000010517	7.86126	8.83396	8.49022	8.27577	8.76434	8.39261	8.56594	8.10469	8.08136	11.698	12.1886	11.8733	12.0336	11.9247	11.6041	11.9743	11.3097	11.6311	-3.83678	-3.35464	-3.38305	-3.75786	-3.16037	-3.2115	-3.40838	-3.20502	-3.54972
ENSMUSG00000010554	6.95941	6.45796	6.49633	6.61896	7.32213	7.91755	7.48097	7.73931	7.72033	10.3743	10.2395	10.1418	10.3565	10.9143	11.6187	11.4442	11.2041	11.3884	-3.41484	-3.78149	-3.64544	-3.73752	-3.59212	-3.70112	-3.96323	-3.46479	-3.66811
ENSMUSG00000010592	7.934	5.52436	4.88909	6.3053	3.49048	7.12759	4.56084	4.29786	4.3859	10.6718	7.90395	8.07889	9.7329	6.41625	10.0529	7.80002	6.43501	7.62467	-2.73778	-2.37959	-3.1898	-3.4276	-2.92577	-2.92527	-3.23918	-2.13715	-3.23877
ENSMUSG00000010608	9.02021	9.4423	8.93698	8.36385	8.93625	9.18806	8.98768	9.06527	8.58612	11.4518	11.849	11.6722	11.8652	11.4082	11.7008	11.4901	11.3855	11.4451	-2.43162	-2.40672	-2.73523	-3.50131	-2.47198	-2.51273	-2.50244	-2.32022	-2.85897
ENSMUSG00000010609	4.65077	3.18284	3.91158	4.71739	4.64892	4.02199	3.3013	4.76897	3.97792	6.93319	6.15397	6.86487	6.72214	7.15039	6.10063	6.237	6.55782	6.42843	-2.28241	-2.97113	-2.95329	-2.00474	-2.50147	-2.07865	-2.9357	-1.78886	-2.45051
ENSMUSG00000010660	3.17735	4.81521	3.96439	4.60559	5.38599	5.33453	4.54093	5.22836	5.79226	5.44511	6.91709	6.17016	6.85563	7.38081	7.70341	7.31791	7.70656	8.23658	-2.26776	-2.10189	-2.20577	-2.25005	-1.99482	-2.36889	-2.77698	-2.47821	-2.44432
ENSMUSG00000010663	7.98495	6.68685	7.63269	7.68559	7.03109	6.2255	6.88465	6.57395	7.91697	10.3916	9.12904	9.65698	9.66305	9.47669	8.98755	9.13925	9.01376	10.209	-2.40667	-2.44219	-2.02429	-1.97746	-2.44559	-2.76205	-2.25461	-2.43981	-2.29207
ENSMUSG00000010755	9.0798	9.08952	9.07252	9.12023	9.22005	8.82876	8.69935	7.96351	9.08686	11.9926	11.893	11.9579	12.3381	12.0879	11.692	11.7308	10.7902	12.2087	-2.91284	-2.80344	-2.88535	-3.21791	-2.86783	-2.86327	-3.03149	-2.82673	-3.12186
ENSMUSG00000010760	4.37842	7.34283	6.31944	5.26711	6.56143	4.94051	6.50199	6.53118	3.57512	6.09056	9.33519	8.40505	7.52287	9.16248	6.96479	9.03211	8.64989	6.02097	-1.71214	-1.99236	-2.08561	-2.25576	-2.60105	-2.02428	-2.53012	-2.11871	-2.44585
ENSMUSG00000010911	5.42578	6.30093	6.25242	5.90069	5.71509	5.85855	4.65296	4.57887	4.51821	8.2761	8.89728	8.84429	8.96263	8.25048	8.36128	7.61276	7.2995	7.53926	-2.85032	-2.59635	-2.59187	-3.06194	-2.53539	-2.50274	-2.9598	-2.72063	-3.02105
ENSMUSG00000010914	6.55412	6.7024	6.7183	6.50468	6.54019	6.72881	6.49373	6.37962	5.94582	9.57429	9.74289	9.83561	9.85669	9.77055	9.605	9.7388	9.3731	9.22193	-3.02017	-3.04048	-3.11731	-3.35201	-3.23036	-2.87619	-3.24506	-2.99348	-3.27611
ENSMUSG00000010936	7.48396	7.27524	7.60525	7.42386	7.40672	7.50487	7.77715	7.64787	7.57396	10.3149	9.63854	9.67151	9.32706	9.61569	10.2238	10.1827	10.437	9.92546	-2.83091	-2.3633	-2.06626	-1.90321	-2.20897	-2.71895	-2.40551	-2.7891	-2.3515
ENSMUSG00000011096	5.65596	5.11577	5.44002	5.86319	5.03148	5.27591	5.30332	5.34762	5.49704	7.71301	7.45361	7.71551	7.60452	7.15508	6.94775	7.40248	7.5078	7.19805	-2.05706	-2.33784	-2.27549	-1.74133	-2.12361	-1.67184	-2.09917	-2.16017	-1.70101
ENSMUSG00000011114	9.296	9.3083	9.1623	9.05509	8.63252	8.80248	8.9541	8.47817	8.79959	12.0253	11.7703	11.9193	12.1161	11.2188	11.5189	11.635	11.2342	11.732	-2.72933	-2.46197	-2.75704	-3.06104	-2.58628	-2.71644	-2.68092	-2.756	-2.93237
ENSMUSG00000011158	4.81926	5.05456	5.50818	5.36817	5.40353	5.36219	4.69496	4.92536	4.55377	8.4631	8.88901	9.15707	8.83953	8.43332	8.56045	8.38871	8.53071	8.25533	-3.64384	-3.83445	-3.64889	-3.47136	-3.02979	-3.19826	-3.69375	-3.60534	-3.70156
ENSMUSG00000011179	4.9994	5.93234	6.03738	5.64214	6.81641	6.87602	7.2936	7.69283	7.53926	9.85211	10.8803	10.9003	10.2173	11.0648	11.4132	11.623	11.7921	11.654	-4.85271	-4.94799	-4.8629	-4.57512	-4.2484	-4.53716	-4.32939	-4.09923	-4.11473
ENSMUSG00000011254	5.68301	5.43801	5.56342	5.42479	6.04178	5.76407	5.76845	6.60122	6.38035	9.91869	9.93051	10.3516	9.78658	10.0499	9.75333	9.88121	10.4168	10.0456	-4.23568	-4.4925	-4.78816	-4.3618	-4.00816	-3.98927	-4.11276	-3.8156	-3.66525
ENSMUSG00000011256	7.79921	6.38054	7.85884	8.21988	7.23062	6.74565	7.64802	7.52934	7.69419	10.281	9.10395	10.1627	10.0676	10.2461	9.52829	10.2299	10.5346	10.1081	-2.48183	-2.72341	-2.3039	-1.84773	-3.01552	-2.78264	-2.58185	-3.00522	-2.41395
ENSMUSG00000011257	5.52879	6.62467	6.12578	5.31805	5.98812	5.68921	5.87055	5.97501	6.40708	9.09611	10.3211	10.0544	9.46786	9.5639	9.77205	9.75192	9.95878	10.0098	-3.56732	-3.6964	-3.92858	-4.14981	-3.57578	-4.08284	-3.88138	-3.98377	-3.60274
ENSMUSG00000011267	7.33958	7.37147	6.95666	7.49438	6.68742	7.20265	7.28598	6.49997	4.40347	8.6865	8.67032	8.11677	8.68098	8.23992	8.95663	8.24545	8.54959	6.27958	-1.34692	-1.29885	-1.16011	-1.1866	-1.5525	-1.75398	-0.959464	-2.04962	-1.87611
ENSMUSG00000011306	7.08288	7.11993	7.0524	6.79748	7.17395	7.19088	7.00078	6.98222	6.75186	9.71628	9.33634	9.27535	9.44492	9.45669	9.435	9.42671	9.41905	9.20587	-2.63339	-2.21641	-2.22295	-2.64744	-2.28274	-2.24412	-2.42593	-2.43683	-2.45401
ENSMUSG00000011382	3.64314	5.15938	4.05656	4.45388	3.95637	3.81902	4.297	4.05394	5.91836	5.62301	6.99467	6.4781	6.66112	6.41742	5.73459	6.36523	6.76492	8.15756	-1.97987	-1.83528	-2.42154	-2.20723	-2.46105	-1.91557	-2.06823	-2.71097	-2.23919
ENSMUSG00000011589	4.75398	4.71612	4.05222	4.23696	5.46955	5.14804	5.32144	5.99094	5.55083	7.31201	7.47025	6.93508	6.91552	8.28561	7.83269	8.42861	8.66045	8.05747	-2.55804	-2.75412	-2.88286	-2.67856	-2.81606	-2.68465	-3.10717	-2.66951	-2.50664
ENSMUSG00000011751	5.90746	5.10891	5.27205	6.15003	5.11807	6.2929	5.52715	5.54349	5.74635	8.29589	7.71446	7.51103	8.2755	7.69446	8.67418	8.47862	8.03184	7.91282	-2.38842	-2.60555	-2.23898	-2.12547	-2.57639	-2.38129	-2.95147	-2.48835	-2.16647
ENSMUSG00000011752	5.09215	5.69216	4.64755	4.36345	3.37697	3.61428	3.77707	3.44308	3.75332	3.78231	4.92246	4.79003	4.52535	4.59962	4.8429	4.29476	3.95774	3.37745	1.30984	0.769699	-0.142483	-0.161898	-1.22265	-1.22862	-0.517687	-0.514658	0.375865
ENSMUSG00000011831	5.34539	5.52396	5.35995	5.70561	4.86996	5.1704	4.9642	5.51002	5.72693	9.78654	10.3095	9.86216	10.3407	9.44951	9.68595	9.63106	9.62229	9.80617	-4.44115	-4.78552	-4.50221	-4.63514	-4.57955	-4.51555	-4.66686	-4.11228	-4.07924
ENSMUSG00000011837	5.60793	5.08252	5.13048	4.38582	4.2922	5.79497	5.26277	5.16498	5.55529	7.83567	6.88715	7.16538	6.89988	6.59216	7.75117	7.6369	7.72475	7.36447	-2.22774	-1.80463	-2.0349	-2.51406	-2.29996	-1.95621	-2.37413	-2.55977	-1.80918
ENSMUSG00000011877	7.52526	6.8248	7.12722	7.61947	7.36862	7.97348	7.81158	8.1554	7.80205	9.96011	9.5122	9.36986	8.993	9.86214	10.6198	10.2749	10.9797	10.2678	-2.43486	-2.6874	-2.24264	-1.37353	-2.49352	-2.64635	-2.4633	-2.82431	-2.46574
ENSMUSG00000011884	4.87339	4.63299	5.00046	5.43038	4.10777	4.80144	4.40681	4.67517	4.85576	8.43689	8.08783	8.28513	8.09749	7.68629	8.17452	7.7422	8.5118	7.65729	-3.5635	-3.45484	-3.28467	-2.66711	-3.57852	-3.37308	-3.33539	-3.83663	-2.80153
ENSMUSG00000011958	5.63325	5.60496	5.21108	5.50059	5.46408	5.56931	5.54956	5.45507	5.66599	9.3768	9.47107	9.2981	9.43984	9.39779	9.33669	9.23443	9.2137	9.45701	-3.74354	-3.86611	-4.08702	-3.93925	-3.9337	-3.76738	-3.68487	-3.75864	-3.79103
ENSMUSG00000011960	6.93924	6.86684	6.85525	6.84471	6.87588	6.55762	6.31377	6.66254	6.60342	9.83513	9.71185	9.74578	9.93919	9.77023	9.68836	9.39192	9.37971	9.38478	-2.89589	-2.84501	-2.89052	-3.09448	-2.89435	-3.13074	-3.07816	-2.71718	-2.78137
ENSMUSG00000012076	4.45699	4.8933	4.35311	4.52574	4.33813	4.60161	4.45434	3.97063	4.73621	8.2761	8.62603	8.06516	8.79809	7.91608	8.05391	8.23384	7.95195	8.17075	-3.81911	-3.73272	-3.71205	-4.27235	-3.57795	-3.45229	-3.7795	-3.98132	-3.43454
ENSMUSG00000012114	7.54007	7.28827	7.28784	7.27548	6.92522	7.65448	7.35122	7.31254	6.89223	8.04251	7.37331	7.11468	7.07474	7.5908	8.50744	7.67937	8.366	8.28308	-0.502434	-0.085035	0.173158	0.200746	-0.665574	-0.85296	-0.328158	-1.05346	-1.39085
ENSMUSG00000012117	5.3536	5.5133	5.38035	5.5046	5.29821	4.90061	4.73977	4.19159	4.49586	7.28069	7.12437	7.24781	7.62693	7.18708	7.15662	7.08803	6.86542	6.9561	-1.92709	-1.61107	-1.86746	-2.12233	-1.88888	-2.25601	-2.34826	-2.67383	-2.46023
ENSMUSG00000012123	3.96715	5.14629	4.96331	4.30759	4.69014	3.41829	4.23128	3.05309	4.2381	6.55389	7.75044	7.40122	6.60943	7.38963	6.09651	6.88045	5.79884	6.21206	-2.58673	-2.60415	-2.43792	-2.30184	-2.69949	-2.67822	-2.64917	-2.74574	-1.97396
ENSMUSG00000012296	5.63141	6.16975	5.97372	6.33811	5.61806	5.93082	5.73318	6.33255	6.22874	7.34603	7.62668	7.58198	7.44479	7.20634	7.44267	7.40589	8.02084	8.11102	-1.71462	-1.45693	-1.60826	-1.10668	-1.58828	-1.51184	-1.67271	-1.68829	-1.88228
ENSMUSG00000012396	10.6162	10.6224	9.94511	10.2313	9.46084	9.36184	9.14197	8.4587	6.94102	13.2056	13.152	12.6225	13.0912	12.1043	12.2663	11.788	11.3714	9.99263	-2.58941	-2.52963	-2.67742	-2.85984	-2.64345	-2.90445	-2.646	-2.91271	-3.05161
ENSMUSG00000012405	5.17346	5.63834	4.5374	4.30071	2.43063	3.61428	3.35482	3.14755	3.21257	4.44425	5.13566	5.20986	5.72145	4.97505	4.58872	4.9036	5.44453	4.60054	0.72921	0.50268	-0.672456	-1.42074	-2.54442	-0.974434	-1.54877	-2.29698	-1.38797
ENSMUSG00000012422	4.99878	5.41327	5.4652	4.81885	4.89989	5.05002	5.17952	5.05241	4.69151	6.85158	7.52444	8.34816	6.94184	7.38383	7.16572	6.94046	7.41797	7.2911	-1.8528	-2.11116	-2.88297	-2.123	-2.48394	-2.1157	-1.76094	-2.36556	-2.59959
ENSMUSG00000012443	8.68042	9.34663	9.0118	8.83435	9.40215	9.14497	9.16117	8.65109	8.21132	12.2804	12.4973	12.4349	12.7476	12.6911	12.6158	12.7783	12.2382	12.2644	-3.59995	-3.15072	-3.42312	-3.91329	-3.289	-3.47082	-3.61716	-3.58713	-4.05309
ENSMUSG00000012483	6.71576	6.38199	5.83307	5.79729	5.58474	6.35792	5.74987	6.10619	5.49234	7.65157	7.05244	7.16404	7.46429	6.50877	7.28534	7.25978	7.18394	7.1036	-0.935813	-0.670447	-1.33097	-1.66699	-0.924036	-0.927421	-1.50991	-1.07775	-1.61126
ENSMUSG00000012535	9.00526	8.94	8.72762	8.60436	8.99922	9.2933	9.55663	9.22247	9.42453	12.2758	11.8537	11.7291	11.7288	12.0528	12.6307	12.7286	12.5568	12.8915	-3.27056	-2.91369	-3.00152	-3.1244	-3.05362	-3.33737	-3.17199	-3.33436	-3.46697
ENSMUSG00000012609	4.51251	4.19088	5.02863	4.87076	4.97547	4.82072	4.91642	5.19595	5.57528	8.19194	8.28063	8.47651	8.39952	8.40544	8.57021	8.31933	8.68967	9.0114	-3.67942	-4.08975	-3.44787	-3.52875	-3.42997	-3.74949	-3.40291	-3.49372	-3.43612
ENSMUSG00000012640	6.15939	6.10022	5.96965	5.78021	5.62198	5.8517	5.62477	5.40372	5.11048	10.0215	10.0163	9.9624	10.1458	9.53935	9.66866	9.63883	9.14739	8.93551	-3.86213	-3.91612	-3.99276	-4.36556	-3.91737	-3.81696	-4.01407	-3.74367	-3.82503
ENSMUSG00000012848	10.9692	11.2274	11.4406	10.8036	11.173	11.4546	11.108	11.2427	11.0072	14.2285	14.6199	14.5952	14.3743	14.3012	13.9624	14.4189	14.0504	13.8244	-3.25926	-3.39256	-3.15462	-3.5707	-3.1282	-2.5079	-3.31091	-2.80774	-2.81721
ENSMUSG00000013033	8.00361	6.96692	7.16437	7.55644	8.4759	8.78322	9.04666	9.09197	9.33293	10.496	9.58694	9.54322	9.15564	11.1721	11.4689	11.4411	11.6953	11.203	-2.49235	-2.62002	-2.37885	-1.5992	-2.69622	-2.68567	-2.39442	-2.6033	-1.87003
ENSMUSG00000013076	5.82649	5.54564	5.48134	6.17689	5.7276	4.86314	4.96892	6.6229	5.53613	8.99054	8.6521	8.75741	9.0446	8.7026	8.26756	8.0827	9.86858	8.24355	-3.16406	-3.10646	-3.27607	-2.86771	-2.97501	-3.40443	-3.11378	-3.24568	-2.70742
ENSMUSG00000013089	8.21837	7.63304	7.74978	7.63208	8.13314	7.93561	8.50425	8.14731	8.76712	9.72711	9.09755	9.67196	9.52087	9.453	9.79993	10.0283	10.0213	10.1979	-1.50873	-1.4645	-1.92219	-1.88879	-1.31986	-1.86431	-1.52403	-1.87403	-1.43077
ENSMUSG00000013150	3.62178	2.93742	2.88871	3.58873	3.56451	3.33951	3.71645	4.14569	4.9474	6.40181	6.334	5.8929	6.46507	6.452	6.40355	6.74574	7.07149	6.42571	-2.78003	-3.39658	-3.0042	-2.87634	-2.88748	-3.06404	-3.02929	-2.92579	-1.47831
ENSMUSG00000013155	5.22381	4.14149	4.44522	4.8324	4.51103	4.86314	4.24193	4.97576	6.53306	7.9136	7.06638	7.28541	7.20771	7.0405	7.65685	7.45789	8.00811	8.78148	-2.68979	-2.9249	-2.8402	-2.37531	-2.52946	-2.79371	-3.21597	-3.03235	-2.24842
ENSMUSG00000013160	8.10704	7.85775	7.72719	7.73737	7.63225	7.89627	8.40624	7.75924	7.78442	10.8352	10.3005	10.1301	10.3352	10.0856	10.4964	10.8504	10.0932	10.3511	-2.72812	-2.44274	-2.40292	-2.59781	-2.45331	-2.60014	-2.4442	-2.33396	-2.56669
ENSMUSG00000013236	7.62383	8.43596	7.93303	8.47625	8.44564	7.6507	7.91537	8.50519	8.84686	10.0486	11.4092	10.2631	10.2507	11.4889	10.4275	10.4978	11.2502	11.0678	-2.42482	-2.97321	-2.33005	-1.77448	-3.04323	-2.77682	-2.58244	-2.74503	-2.2209
ENSMUSG00000013275	5.46037	3.99545	5.10071	6.0528	4.60067	4.60161	4.08979	4.34724	4.30324	8.12091	7.33946	7.52654	7.84133	7.45232	7.30563	6.80381	6.8943	6.37303	-2.66054	-3.34401	-2.42583	-1.78853	-2.85165	-2.70402	-2.71402	-2.54706	-2.06979
ENSMUSG00000013415	10.0001	10.5603	10.2307	9.85398	10.3615	10.4317	10.1448	10.8177	9.99017	12.0865	12.4874	12.1401	11.9722	12.5522	12.9354	12.3368	13.2103	12.4222	-2.08641	-1.92712	-1.90935	-2.11825	-2.19065	-2.50372	-2.19202	-2.39256	-2.43208
ENSMUSG00000013465	7.24101	6.89896	7.03536	7.34473	6.86466	6.86115	6.99493	6.91153	7.04522	10.573	10.2606	10.5812	10.5245	10.0008	10.2267	10.3821	10.1994	9.99017	-3.33194	-3.36169	-3.54586	-3.17976	-3.13609	-3.36556	-3.3872	-3.28791	-2.94495
ENSMUSG00000013539	4.7944	4.47097	4.20534	4.30752	4.15416	4.58321	4.77981	4.27651	3.57141	6.21686	5.99351	6.29693	6.33625	5.59026	5.86572	6.02828	6.17925	5.74152	-1.42246	-1.52254	-2.09159	-2.02874	-1.4361	-1.28251	-1.24847	-1.90274	-2.1701
ENSMUSG00000013593	8.22406	8.24794	8.5878	8.29839	8.31776	8.15644	8.18872	8.07994	7.92568	11.4746	11.2428	11.599	11.5879	11.4534	11.1356	11.36	11.0229	10.7339	-3.2505	-2.99489	-3.0112	-3.28951	-3.13566	-2.97916	-3.17125	-2.94295	-2.80818
ENSMUSG00000013622	6.14599	5.56999	6.06619	5.61206	5.05122	5.68782	5.20428	4.99602	4.38237	8.64605	8.05637	8.80383	8.68629	8.07094	7.65348	7.83435	7.1334	7.10312	-2.50006	-2.48639	-2.73764	-3.07423	-3.01971	-1.96566	-2.63007	-2.13738	-2.72075
ENSMUSG00000013629	10.6004	10.8297	10.9064	10.7729	10.5626	10.2664	10.7594	10.7598	10.9141	12.818	12.7131	12.8712	12.6389	12.7242	12.5308	13.0098	13.2533	13.1988	-2.21761	-1.8834	-1.96476	-1.86598	-2.16161	-2.26444	-2.25043	-2.49356	-2.28472
ENSMUSG00000013646	4.19208	3.78486	4.13446	4.82994	4.8635	4.49521	4.49894	5.02167	5.42392	8.02768	7.98302	7.9031	7.75007	8.14988	7.96909	8.20092	8.49312	7.89644	-3.83559	-4.19816	-3.76864	-2.92013	-3.28638	-3.47388	-3.70198	-3.47146	-2.47253
ENSMUSG00000013662	7.23515	6.87689	6.91829	6.73293	7.98419	7.40127	7.42692	7.6591	8.21084	10.0326	9.89053	10.0112	10.0582	11.035	10.3581	10.3228	10.4894	11.8341	-2.79747	-3.01364	-3.09289	-3.32526	-3.05081	-2.95687	-2.89585	-2.83034	-3.62322
ENSMUSG00000013663	5.49246	6.01234	5.7735	6.00751	6.37994	6.3638	6.13294	6.70289	8.54133	10.2929	10.9138	10.4914	10.632	10.7812	10.6356	10.8374	10.7347	12.6852	-4.80041	-4.90142	-4.71792	-4.62452	-4.40129	-4.27182	-4.70447	-4.03179	-4.1439
ENSMUSG00000013736	7.3733	7.38454	7.16816	6.72204	7.45612	7.63606	7.99535	7.98848	8.35395	11.2767	10.9347	10.7337	10.6867	10.8901	11.3929	11.811	11.7115	12.2723	-3.90339	-3.55014	-3.56556	-3.9647	-3.43402	-3.75682	-3.81561	-3.72306	-3.9183
ENSMUSG00000013766	3.43215	4.38462	4.22133	4.56524	4.60738	2.71526	3.81282	3.58773	1.6968	6.31451	7.40446	7.43138	7.23932	7.65063	5.10757	6.59838	5.57409	1.26417	-2.88237	-3.01984	-3.21005	-2.67408	-3.04325	-2.39231	-2.78556	-1.98636	0.432628
ENSMUSG00000013787	8.1199	7.1505	7.86256	8.38646	8.4132	9.35734	8.76541	8.70615	8.55809	11.2001	10.5387	11.0812	11.0351	11.3211	12.1599	11.775	11.6668	11.0296	-3.08021	-3.38817	-3.21859	-2.64859	-2.9079	-2.80259	-3.00958	-2.9606	-2.47154
ENSMUSG00000013822	4.89014	5.08319	4.76285	4.04232	4.68289	5.12027	4.82164	4.11444	3.73905	7.52706	7.81998	8.41695	7.79573	8.17712	7.80388	7.80368	7.82528	6.44426	-2.63691	-2.73679	-3.6541	-3.75341	-3.49422	-2.68361	-2.98205	-3.71084	-2.70521
ENSMUSG00000013833	6.23433	6.63982	6.64435	6.46845	6.23719	6.39478	6.33012	6.61302	6.55311	8.9014	8.82317	8.69175	8.2015	8.43092	8.5133	8.70652	9.08637	8.56026	-2.66707	-2.18335	-2.0474	-1.73305	-2.19374	-2.11853	-2.37639	-2.47335	-2.00715
ENSMUSG00000013858	6.79411	5.89815	6.47841	7.00246	6.95505	6.91417	6.57383	7.02065	7.37198	9.90317	9.35923	9.66954	9.42974	9.9989	9.58823	9.67426	9.92796	9.5275	-3.10906	-3.46109	-3.19114	-2.42728	-3.04386	-2.67406	-3.10043	-2.90731	-2.15552
ENSMUSG00000013921	3.10332	5.00121	4.83536	4.57529	5.6939	3.39342	4.82164	5.52577	4.91622	2.43445	4.46271	3.91367	3.38496	5.59145	4.45143	4.43166	6.78945	5.67364	0.668867	0.538509	0.921697	1.19033	0.102442	-1.05801	0.389973	-1.26368	-0.757414
ENSMUSG00000013973	5.34128	5.2194	4.95658	5.23821	5.30857	5.70903	5.57131	6.14009	6.01687	8.45729	8.49638	8.2176	8.52519	8.73763	8.8283	8.88663	9.05532	9.03338	-3.11601	-3.27698	-3.26102	-3.28698	-3.42905	-3.11927	-3.31532	-2.91523	-3.01651
ENSMUSG00000013997	4.94176	5.03011	4.86224	5.10818	5.37705	5.05972	4.22352	5.08693	4.68528	8.28442	8.50699	8.6635	8.82474	8.40731	8.23611	8.11333	7.90616	7.88942	-3.34266	-3.47688	-3.80126	-3.71656	-3.03026	-3.17639	-3.88981	-2.81922	-3.20414
ENSMUSG00000014039	5.34153	5.01807	4.97595	5.17208	5.20478	5.41843	5.32443	4.84803	5.68775	7.8853	7.78127	7.76527	8.24609	7.98207	7.91856	8.04222	7.95953	8.50947	-2.54377	-2.7632	-2.78932	-3.07401	-2.77729	-2.50013	-2.71778	-3.1115	-2.82172
ENSMUSG00000014074	5.67426	5.57798	5.48692	5.71352	5.50565	6.08721	6.03586	5.93907	6.39593	10.2138	10.0861	10.0083	10.2792	9.60885	10.1839	10.1373	9.88884	10.3467	-4.53957	-4.50812	-4.52134	-4.5657	-4.1032	-4.09671	-4.10147	-3.94977	-3.95081
ENSMUSG00000014075	4.63626	4.99963	4.44311	4.19433	3.98355	4.02141	4.0829	3.35819	4.80477	6.98466	7.09501	7.32244	7.16781	6.79462	6.64246	7.33228	6.33418	7.50975	-2.3484	-2.09538	-2.87933	-2.97348	-2.81107	-2.62105	-3.24938	-2.97599	-2.70498
ENSMUSG00000014077	4.45373	5.03491	4.3033	4.3324	4.58066	4.88442	4.90694	4.31241	4.47845	6.73883	6.92124	7.11524	6.86171	6.72304	6.573	6.79251	7.08102	6.62225	-2.28511	-1.88633	-2.81193	-2.52931	-2.14238	-1.68858	-1.88557	-2.76861	-2.1438
ENSMUSG00000014177	5.61071	4.94027	5.01595	5.23127	5.06467	5.61115	5.57844	5.24282	5.3689	8.79898	8.13018	7.98399	8.43549	8.67413	8.54625	8.57928	7.99508	8.93951	-3.18827	-3.18991	-2.96804	-3.20422	-3.60946	-2.9351	-3.00084	-2.75226	-3.57061
ENSMUSG00000014195	9.66393	9.92749	9.63598	9.25839	9.48074	9.76565	9.30307	9.27999	8.87013	11.9827	12.1952	12.2212	12.4336	12.071	12.5737	11.8264	11.8588	11.8631	-2.31873	-2.26769	-2.5852	-3.17517	-2.59024	-2.80807	-2.5233	-2.57883	-2.99295
ENSMUSG00000014226	7.79189	8.35541	8.26437	7.9046	8.34212	8.19954	8.0794	7.8878	7.35782	11.4595	12.1433	12.1028	11.9863	12.1123	12.0039	11.827	11.5231	11.762	-3.6676	-3.78788	-3.8384	-4.0817	-3.77013	-3.80434	-3.74756	-3.63528	-4.40417
ENSMUSG00000014232	5.0557	4.89089	4.85889	4.57341	4.31864	4.64625	4.297	4.25133	4.61535	8.37205	7.78605	8.15241	8.61381	7.70291	8.32673	7.92738	7.64055	8.36418	-3.31635	-2.89517	-3.29352	-4.04041	-3.38427	-3.68047	-3.63038	-3.38923	-3.74883
ENSMUSG00000014243	5.01227	5.16101	4.20936	4.19967	4.56055	5.40162	5.07034	5.62303	5.61822	8.2827	8.31726	7.73189	7.36924	7.73522	8.37933	8.34063	8.3186	8.70967	-3.27043	-3.15625	-3.52254	-3.16957	-3.17467	-2.97771	-3.27029	-2.69556	-3.09145
ENSMUSG00000014245	5.83334	4.49596	5.02022	5.03805	4.93038	6.16017	5.9679	5.54295	5.26039	8.09669	6.59584	6.74496	7.07324	7.1394	8.40203	7.84505	7.59862	7.87309	-2.26336	-2.09988	-1.72474	-2.03519	-2.20902	-2.24186	-1.87715	-2.05567	-2.6127
ENSMUSG00000014294	6.65486	6.98312	7.08198	6.54209	6.26954	6.62223	6.54271	6.43593	6.44657	9.07727	9.85365	10.1948	9.84594	9.72634	9.16298	9.31358	9.21606	8.94718	-2.42241	-2.87054	-3.11282	-3.30384	-3.4568	-2.54075	-2.77087	-2.78013	-2.50061
ENSMUSG00000014303	5.72647	4.89324	5.02022	5.81303	4.40664	5.48212	5.0751	5.84049	5.63205	7.37577	6.31719	6.3188	6.31783	5.74004	7.46871	5.95022	7.09953	6.13419	-1.6493	-1.42395	-1.29858	-0.504803	-1.33341	-1.98659	-0.875119	-1.25904	-0.502146
ENSMUSG00000014313	5.77612	5.94335	5.69937	5.54807	5.86781	5.27581	5.71319	5.10339	5.98118	6.62301	6.334	6.90652	6.44239	7.16154	6.50958	6.02365	5.98909	6.38078	-0.846882	-0.390651	-1.20715	-0.894317	-1.29373	-1.23377	-0.310468	-0.885692	-0.399605
ENSMUSG00000014349	8.52621	8.283	8.02124	8.10916	7.80813	8.22597	8.24559	8.39508	8.07785	11.0023	10.4546	10.4439	10.4969	10.3356	10.6366	10.7085	10.7714	10.5116	-2.47611	-2.17157	-2.42269	-2.38776	-2.52744	-2.41068	-2.46296	-2.37631	-2.43372
ENSMUSG00000014353	5.30779	5.0008	5.03469	5.37485	4.64606	4.50308	4.73464	3.85158	5.22303	8.56063	8.43186	8.47407	8.9638	8.35002	7.59151	7.82601	7.6071	8.24816	-3.25284	-3.43106	-3.43939	-3.58896	-3.70395	-3.08843	-3.09137	-3.75552	-3.02513
ENSMUSG00000014355	8.59348	9.04745	9.00464	8.92774	9.11494	8.89836	9.10227	9.02514	9.03268	12.18	12.4321	12.4265	12.2581	12.7205	12.4703	12.5116	12.5688	12.7243	-3.58653	-3.38467	-3.42183	-3.33033	-3.60561	-3.57193	-3.40931	-3.5437	-3.69159
ENSMUSG00000014402	5.4111	6.05923	6.30305	5.94256	6.16132	5.73202	5.90862	6.33589	6.58422	8.38623	9.1097	9.07569	8.73604	9.08149	8.87724	8.69084	9.17644	8.85849	-2.97513	-3.05047	-2.77263	-2.79348	-2.92017	-3.14522	-2.78222	-2.84055	-2.27428
ENSMUSG00000014418	4.49504	4.2501	4.66477	4.99032	4.68356	4.52215	4.45597	4.59175	4.2793	7.65936	7.55744	7.5895	8.41153	7.96976	7.53155	7.63533	7.6723	7.79556	-3.16432	-3.30734	-2.92473	-3.4212	-3.28619	-3.0094	-3.17936	-3.08055	-3.51626
ENSMUSG00000014426	7.00351	7.0489	7.22814	7.41801	7.27446	6.97006	7.47251	7.00157	8.02968	10.6061	10.7057	10.7704	10.8994	10.6435	10.3517	10.9958	10.4214	11.2449	-3.60259	-3.65675	-3.5423	-3.48138	-3.36904	-3.38162	-3.5233	-3.41984	-3.21524
ENSMUSG00000014444	8.64986	7.39915	7.38547	7.93723	8.7479	9.21791	9.21031	9.54951	9.31575	11.3991	10.5607	10.2758	9.83643	12.0135	12.396	11.9778	12.5155	11.6497	-2.74926	-3.16158	-2.89036	-1.8992	-3.2656	-3.17805	-2.76748	-2.96603	-2.334
ENSMUSG00000014496	7.57699	8.24946	7.88634	8.1024	7.83832	7.62023	7.5067	7.68442	7.43109	10.3301	10.6284	10.5449	10.6559	10.8407	10.7686	10.4673	10.8053	10.6145	-2.75313	-2.37892	-2.65857	-2.55348	-3.00239	-3.14834	-2.96064	-3.12083	-3.18337
ENSMUSG00000014498	6.17055	6.09489	6.08751	6.3056	5.97888	5.99074	5.64718	6.07496	5.79055	8.00385	7.95417	7.55413	7.52229	8.06063	8.4431	7.50616	8.72524	8.27448	-1.83329	-1.85928	-1.46662	-1.21669	-2.08176	-2.45236	-1.85898	-2.65029	-2.48392
ENSMUSG00000014504	5.45738	5.84883	5.87725	5.48659	5.97639	5.63005	6.02561	5.9936	5.20936	8.76113	9.2313	9.33312	9.0417	9.45124	9.23144	9.08059	9.12057	8.94056	-3.30376	-3.38247	-3.45587	-3.55511	-3.47485	-3.60139	-3.05498	-3.12697	-3.73119
ENSMUSG00000014547	4.45263	3.83166	3.62452	4.1394	4.43871	4.00656	4.28217	4.28172	5.3689	7.34894	7.36884	7.01476	6.91743	7.27073	7.34559	7.37431	7.57761	7.92042	-2.89631	-3.53717	-3.39025	-2.77803	-2.83202	-3.33903	-3.09215	-3.29588	-2.55152
ENSMUSG00000014550	6.28119	5.23595	5.86948	5.38799	5.55628	6.30597	6.11207	6.18251	6.66966	9.83488	9.19235	9.44803	9.05844	9.07118	9.88155	9.83408	9.71787	9.82692	-3.55369	-3.95639	-3.57855	-3.67044	-3.5149	-3.57558	-3.72201	-3.53536	-3.15725
ENSMUSG00000014551	6.67571	6.3155	6.13402	5.47156	6.27402	6.87336	6.88303	6.7096	6.3894	9.51476	9.08051	9.23205	9.03209	9.21767	9.48931	9.75205	9.51251	9.54677	-2.83905	-2.76501	-3.09803	-3.56053	-2.94365	-2.61594	-2.86902	-2.80291	-3.15737
ENSMUSG00000014554	4.92692	5.68057	5.27939	4.99202	5.62241	4.88337	5.68331	5.46028	5.11538	7.5543	7.6822	7.41871	7.47902	7.84255	7.3515	7.8982	7.61314	7.78245	-2.62738	-2.00163	-2.13932	-2.48701	-2.22015	-2.46813	-2.21489	-2.15287	-2.66707
ENSMUSG00000014592	4.88244	6.08419	6.15481	5.21386	5.50045	5.12027	5.03257	5.3731	4.5379	6.43752	7.45473	7.19639	6.6714	7.25952	6.97203	6.47696	7.09979	6.30449	-1.55508	-1.37054	-1.04158	-1.45753	-1.75908	-1.85176	-1.44439	-1.72669	-1.7666
ENSMUSG00000014601	7.00723	6.81513	6.69909	6.74892	7.23283	7.54101	7.27782	7.2096	6.8199	9.80896	9.59452	9.51134	9.54917	10.1729	10.5223	10.161	10.0455	9.66454	-2.80173	-2.77939	-2.81225	-2.80025	-2.9401	-2.98125	-2.88319	-2.83595	-2.84464
ENSMUSG00000014606	6.81875	6.68842	6.82714	6.8868	7.04732	6.94037	7.24143	6.93264	7.37234	9.80062	9.55302	9.80418	9.5536	9.81093	9.75295	9.94848	9.56608	9.82015	-2.98187	-2.8646	-2.97704	-2.6668	-2.76361	-2.81257	-2.70705	-2.63344	-2.44781
ENSMUSG00000014668	6.1931	5.48327	5.5374	6.0582	5.86679	6.15426	6.06374	6.4146	6.50928	9.76558	9.46211	9.27934	9.50885	9.58934	9.96796	9.90717	9.84989	9.57219	-3.57248	-3.97884	-3.74194	-3.45066	-3.72254	-3.8137	-3.84343	-3.43528	-3.06291
ENSMUSG00000014748	5.68134	4.28601	4.98787	4.70446	4.40135	5.30119	4.88688	5.83324	6.07119	9.16139	7.90353	8.33306	7.73177	7.9662	8.90275	8.55367	8.79408	9.37289	-3.48005	-3.61751	-3.34519	-3.02731	-3.56485	-3.60156	-3.66679	-2.96084	-3.30169
ENSMUSG00000014763	3.17735	4.42965	4.35311	4.5687	5.04434	3.48188	4.9194	4.7336	3.88813	7.13045	8.73781	8.6351	8.50015	8.51387	7.8984	7.78946	7.88542	8.10266	-3.9531	-4.30815	-4.28198	-3.93144	-3.46953	-4.41651	-2.87006	-3.15182	-4.21453
ENSMUSG00000014767	5.79354	6.38146	5.92983	5.73893	6.30101	6.22156	6.01065	6.03544	5.54655	8.88073	9.22944	9.05925	8.78981	9.06996	9.30382	8.92205	9.02057	8.97366	-3.08719	-2.84798	-3.12942	-3.05088	-2.76895	-3.08226	-2.9114	-2.98513	-3.4271
ENSMUSG00000014769	9.07166	9.71299	9.28764	8.87853	9.22565	9.26606	9.06765	8.7015	8.41475	12.1668	12.3482	12.688	12.4081	12.1113	11.9559	12.0757	11.6748	12.0307	-3.09518	-2.63522	-3.40034	-3.5296	-2.88564	-2.6898	-3.00805	-2.97334	-3.61591
ENSMUSG00000014771	7.11958	7.5507	7.5635	7.45232	7.30197	7.00726	6.7821	6.74782	6.8486	10.657	10.7135	10.837	10.8006	10.5839	10.1447	10.2628	9.96813	10.2725	-3.53747	-3.16285	-3.27354	-3.34832	-3.28189	-3.13739	-3.48066	-3.22031	-3.42394
ENSMUSG00000014778	5.80993	5.24073	5.59363	5.39495	5.69783	6.0272	5.79598	6.40436	5.03358	7.41393	6.58998	6.81512	6.63766	7.34198	7.52625	7.28437	8.36389	7.14573	-1.604	-1.34926	-1.22149	-1.2427	-1.64415	-1.49904	-1.48839	-1.95953	-2.11216
ENSMUSG00000014786	2.87566	3.14928	3.10472	3.0011	3.98355	3.60073	3.35482	3.45571	4.73622	4.69869	5.83568	4.97539	4.85511	6.37874	4.59658	5.589	5.6852	5.81078	-1.82303	-2.68641	-1.87067	-1.85401	-2.39518	-0.995843	-2.23418	-2.22949	-1.07456
ENSMUSG00000014837	3.45822	3.86214	3.69442	4.01653	3.54072	3.81902	3.27417	3.81133	4.52692	6.3259	6.80452	6.53206	6.21777	6.21544	6.50242	6.08847	6.46501	6.89944	-2.86768	-2.94239	-2.83764	-2.20124	-2.67471	-2.68339	-2.8143	-2.65368	-2.37251
ENSMUSG00000014850	6.14329	7.01319	6.85202	6.51241	6.82477	6.59361	6.9368	6.92846	6.55463	9.96302	10.2872	10.2019	10.1396	10.0858	10.2304	10.3756	10.3132	10.4947	-3.81973	-3.27397	-3.3499	-3.62716	-3.26103	-3.63684	-3.43875	-3.38475	-3.94004
ENSMUSG00000014856	5.92876	4.75379	5.41348	5.01263	5.39925	5.95072	4.56059	6.19816	5.81169	9.06863	8.66395	9.12002	8.42674	8.44805	8.69751	8.30609	8.60498	8.52254	-3.13987	-3.91016	-3.70653	-3.41411	-3.0488	-2.74679	-3.7455	-2.40682	-2.71085
ENSMUSG00000014859	7.31185	7.29525	7.42368	7.32751	7.51577	8.30501	7.77084	8.42309	8.34685	9.50223	9.35494	8.93821	8.53884	9.70277	10.5634	9.86228	10.9642	10.4565	-2.19038	-2.05969	-1.51452	-1.21133	-2.18701	-2.25835	-2.09144	-2.54114	-2.10965
ENSMUSG00000014867	7.91942	6.37259	7.27419	7.2967	7.10395	7.47325	7.06251	7.54215	7.34556	10.4422	9.63782	10.0014	9.71451	10.2921	10.3432	9.96939	10.3122	9.95344	-2.52278	-3.26522	-2.72724	-2.41781	-3.18815	-2.86993	-2.90688	-2.77007	-2.60787
ENSMUSG00000014873	4.98289	5.36965	5.02442	4.33162	5.52005	4.90095	5.85646	5.26513	5.34325	7.41672	8.40999	8.04401	7.7787	8.60551	8.5946	8.26361	8.39671	8.22607	-2.43383	-3.04033	-3.01959	-3.44708	-3.08547	-3.69365	-2.40715	-3.13158	-2.88282
ENSMUSG00000014907	6.32995	6.14875	5.94018	5.82939	6.60476	6.76908	6.86087	7.36341	7.54978	7.82819	7.54	7.59718	7.17876	8.39801	9.09108	8.89189	9.77492	9.97609	-1.49825	-1.39125	-1.657	-1.34937	-1.79325	-2.322	-2.03102	-2.41151	-2.42632
ENSMUSG00000014932	6.91329	7.24946	7.44991	7.50163	7.36121	5.35861	5.79598	5.80968	5.13262	11.2393	11.4423	11.423	11.6065	11.3092	9.6188	10.0925	9.70729	9.46231	-4.32596	-4.19281	-3.97307	-4.10485	-3.948	-4.2602	-4.29652	-3.89761	-4.32969
ENSMUSG00000014956	8.50255	9.37389	8.9516	8.7218	9.04103	8.73971	8.7074	8.41264	8.31962	11.2915	11.7485	11.6811	11.8127	11.7483	11.597	11.758	11.4327	11.6931	-2.7889	-2.3746	-2.72947	-3.09087	-2.70731	-2.85724	-3.05064	-3.02006	-3.37352
ENSMUSG00000014959	6.88061	7.26003	7.5198	7.10726	7.29842	7.44823	7.16575	7.56878	7.22	10.1645	10.174	10.2321	9.67452	10.1924	10.0345	9.92885	10.2371	9.78549	-3.28385	-2.91402	-2.71232	-2.56727	-2.89397	-2.58626	-2.76309	-2.66836	-2.56549
ENSMUSG00000015002	7.07553	7.37746	7.12622	7.73371	7.41974	6.61703	7.03571	6.86715	7.08359	11.2061	11.1467	11.0207	11.4739	11.2306	10.6448	10.9311	10.578	11.0205	-4.13061	-3.76923	-3.89451	-3.74018	-3.81083	-4.02781	-3.89539	-3.71086	-3.93691
ENSMUSG00000015013	5.57085	5.17548	4.83635	4.99071	4.32319	5.05972	5.02346	4.90137	4.77831	8.58755	8.41649	8.54302	8.12386	8.07512	8.17469	8.07625	8.27927	8.14096	-3.0167	-3.24101	-3.70667	-3.13315	-3.75193	-3.11497	-3.0528	-3.3779	-3.36266
ENSMUSG00000015016	5.28672	4.81772	5.17159	5.20691	5.31834	5.32309	5.34899	5.73981	6.04993	6.91429	6.54471	6.7896	6.34997	6.95223	7.35263	7.22322	7.64784	7.63733	-1.62757	-1.72698	-1.61801	-1.14306	-1.63389	-2.02954	-1.87423	-1.90803	-1.5874
ENSMUSG00000015023	6.53225	6.51743	6.66813	6.21573	6.32787	6.91993	6.34529	6.30486	5.4382	8.57627	8.55735	8.3945	8.29166	8.92408	9.71437	8.74424	9.78541	8.83279	-2.04401	-2.03992	-1.72637	-2.07593	-2.59621	-2.79443	-2.39895	-3.48054	-3.39459
ENSMUSG00000015087	6.13297	6.10019	6.49574	6.26701	6.84795	6.41218	6.48207	6.30612	7.15983	9.52732	9.85107	9.77607	9.58592	9.83393	9.70715	9.72862	9.59503	10.0861	-3.39435	-3.75088	-3.28033	-3.31891	-2.98598	-3.29497	-3.24655	-3.28891	-2.9263
ENSMUSG00000015092	5.96492	6.50052	6.71605	6.06071	6.12668	6.38605	6.05701	6.31707	6.41517	9.67788	10.1308	10.5199	10.1558	9.94786	9.73466	9.70668	9.82196	9.82457	-3.71296	-3.63028	-3.80388	-4.09511	-3.82118	-3.34861	-3.64967	-3.50489	-3.4094
ENSMUSG00000015094	3.84224	3.17741	3.74474	4.50961	4.23468	3.58909	4.49894	4.35248	4.35496	6.46138	5.78809	6.03838	5.92405	6.96504	6.41768	6.24775	6.67892	6.5213	-2.61914	-2.61068	-2.29365	-1.41444	-2.73036	-2.82859	-1.74881	-2.32644	-2.16634
ENSMUSG00000015095	5.04127	4.47097	4.97444	5.48395	4.71269	4.94707	4.7781	4.99456	5.16764	8.57318	8.29896	8.61384	8.04463	8.12503	8.25297	7.99753	8.21929	8.33818	-3.53192	-3.82799	-3.6394	-2.56068	-3.41234	-3.30591	-3.21944	-3.22474	-3.17053
ENSMUSG00000015112	9.3415	8.88856	8.5937	8.37999	8.08504	9.05463	8.96065	8.39507	8.55476	12.2401	12.0189	11.7724	11.9159	11.0872	12.1913	12.1955	11.4452	11.9805	-2.89863	-3.13034	-3.17867	-3.53586	-3.00217	-3.13663	-3.23484	-3.05009	-3.42576
ENSMUSG00000015126	5.0669	5.36109	5.33022	4.76214	5.02343	4.97832	4.80801	5.37207	5.44994	8.05296	8.25306	8.45956	7.96485	8.00405	7.96826	8.07742	7.973	7.88821	-2.98606	-2.89196	-3.12934	-3.20271	-2.98063	-2.98995	-3.26941	-2.60092	-2.43827
ENSMUSG00000015127	4.42354	4.22416	3.20468	4.06892	3.52852	4.22771	4.411	4.93461	4.59182	6.55189	6.43834	6.31395	6.25011	6.04202	6.50653	6.65137	7.11224	6.92783	-2.12834	-2.21418	-3.10927	-2.18119	-2.51351	-2.27883	-2.24037	-2.17763	-2.33601
ENSMUSG00000015143	9.43674	9.40471	9.84017	9.82794	9.43155	8.79818	8.80739	9.21931	8.16184	11.4537	11.2312	11.5824	11.8026	11.6354	11.3849	10.9836	11.9159	10.7485	-2.01694	-1.82645	-1.7422	-1.97467	-2.20381	-2.5867	-2.17624	-2.69658	-2.5867
ENSMUSG00000015149	4.60849	4.95615	5.31734	5.48786	4.8858	4.27303	4.73522	4.74056	4.04269	6.94643	7.31828	7.52066	7.48	7.08617	6.87845	6.8285	7.11823	6.28335	-2.33794	-2.36214	-2.20332	-1.99214	-2.20037	-2.60542	-2.09328	-2.37766	-2.24066
ENSMUSG00000015165	10.7733	10.7548	10.9907	10.5623	10.7743	10.8004	11.0132	10.7461	10.7486	12.5003	12.3972	12.7891	12.4029	12.754	13.0143	12.8505	12.9945	12.9419	-1.72692	-1.6424	-1.79848	-1.84062	-1.97972	-2.21391	-1.83725	-2.24835	-2.19323
ENSMUSG00000015176	9.30301	10.0344	10.1191	8.97708	10.1823	10.2303	10.2422	10.1271	9.32565	11.5205	12.0864	12.2425	11.7394	12.5337	12.5237	12.4169	12.5104	12.2104	-2.21752	-2.05199	-2.12337	-2.76232	-2.35144	-2.29342	-2.17467	-2.38325	-2.88478
ENSMUSG00000015189	3.71739	3.25006	3.58895	3.69756	4.82513	3.60073	4.39595	4.78336	4.4584	8.23063	7.92688	7.95913	8.55966	8.94921	8.40753	8.52603	8.52089	8.76546	-4.51325	-4.67682	-4.37018	-4.8621	-4.12408	-4.8068	-4.13008	-3.73753	-4.30706
ENSMUSG00000015202	4.75059	4.91056	4.48278	4.60797	5.2047	4.94051	4.60565	5.95707	6.24225	7.00348	6.5662	6.49776	6.87971	6.97751	6.62758	7.40698	7.96074	8.43656	-2.25289	-1.65564	-2.01497	-2.27173	-1.77281	-1.68707	-2.80134	-2.00367	-2.19432
ENSMUSG00000015243	6.80764	5.32089	6.63901	7.69551	5.71162	6.33458	5.66369	5.20777	2.03942	9.48305	8.50277	9.40456	10.3196	9.1677	9.57862	8.61364	8.576	5.50539	-2.67541	-3.18188	-2.76555	-2.6241	-3.45608	-3.24404	-2.94995	-3.36823	-3.46597
ENSMUSG00000015247	6.67757	7.41044	6.72527	6.65698	6.54123	6.04032	6.49052	6.15958	5.46317	9.48661	9.82436	9.43896	9.59534	8.60397	8.75478	9.21157	8.90303	8.5886	-2.80905	-2.41392	-2.71369	-2.93836	-2.06274	-2.71446	-2.72105	-2.74344	-3.12543
ENSMUSG00000015289	5.08866	4.78419	5.13278	5.09907	4.71146	4.86314	4.34817	4.92601	4.64385	8.95931	8.55702	8.93353	9.18254	8.54607	8.81403	8.47559	8.48367	8.59094	-3.87064	-3.77283	-3.80075	-4.08347	-3.83461	-3.95089	-4.12742	-3.55767	-3.9471
ENSMUSG00000015290	5.53097	6.19985	6.19283	5.82812	5.72251	5.6205	5.47739	5.6468	6.01687	8.04251	8.51541	8.78081	7.99829	8.13208	8.21465	8.08083	8.24212	8.49099	-2.51154	-2.31556	-2.58798	-2.17017	-2.40956	-2.59415	-2.60344	-2.59532	-2.47412
ENSMUSG00000015291	7.3815	8.2082	7.59941	7.77995	7.22659	6.44145	7.35588	6.87127	6.53519	9.30184	9.60652	9.44542	9.54257	9.07871	8.80331	9.19477	9.02727	9.0063	-1.92034	-1.39832	-1.846	-1.76262	-1.85212	-2.36186	-1.83889	-2.156	-2.47111
ENSMUSG00000015305	7.41489	8.05125	8.06838	8.14737	7.2783	6.28704	7.15856	6.81866	6.24711	10.3968	10.75	10.6769	10.5762	10.183	9.38971	9.98843	9.85818	9.02266	-2.98192	-2.69874	-2.60854	-2.42886	-2.9047	-3.10266	-2.82987	-3.03951	-2.77554
ENSMUSG00000015312	4.85768	5.81348	4.37146	5.33286	4.75648	4.84798	4.45788	4.35248	2.1024	7.2374	8.11597	7.15803	8.15921	6.9328	7.07793	6.96945	6.85661	4.89229	-2.37972	-2.3025	-2.78657	-2.82634	-2.17632	-2.22994	-2.51157	-2.50413	-2.78988
ENSMUSG00000015335	6.88428	5.76421	6.45653	6.40805	6.40636	6.41499	6.21268	6.77131	6.57135	9.30528	8.56404	9.04993	8.50658	9.21318	8.71716	8.65288	8.86609	8.61776	-2.421	-2.79983	-2.5934	-2.09852	-2.80683	-2.30216	-2.4402	-2.09478	-2.0464
ENSMUSG00000015337	5.65527	4.19708	5.06399	4.24436	4.6277	6.20696	5.98205	6.25504	5.77211	8.25075	6.29812	6.803	6.29714	6.87791	8.22647	8.17993	7.94943	7.45927	-2.59547	-2.10103	-1.73901	-2.05278	-2.25022	-2.01951	-2.19787	-1.6944	-1.68717
ENSMUSG00000015354	5.4166	4.80025	5.01244	3.83121	5.52181	5.16017	5.26277	5.15423	4.65842	9.40462	9.43056	9.26665	7.7563	9.58803	8.74075	9.23645	8.94921	7.88161	-3.98802	-4.63031	-4.25421	-3.9251	-4.06622	-3.58058	-3.97369	-3.79498	-3.22319
ENSMUSG00000015357	6.30159	6.3286	6.57087	6.51886	6.46545	6.69618	6.38628	6.55304	6.32225	9.9776	9.82161	10.0058	10.1854	9.90463	10.0138	10.0906	9.56667	9.82218	-3.67601	-3.49302	-3.43491	-3.66655	-3.43919	-3.31757	-3.70433	-3.01363	-3.49993
ENSMUSG00000015363	4.57798	4.54848	4.39467	5.03564	4.90889	4.38789	4.80801	5.1587	5.62799	7.67159	7.95812	7.82912	7.84442	8.22527	7.8207	7.99929	8.09213	8.01765	-3.09361	-3.40964	-3.43445	-2.80878	-3.31637	-3.43281	-3.19128	-2.93343	-2.38966
ENSMUSG00000015365	3.80788	4.76058	4.4872	4.90819	5.32639	5.72932	5.13606	5.17622	5.92217	6.60828	7.7175	7.36785	8.00062	8.62625	8.87679	8.143	7.99752	9.03365	-2.80041	-2.95692	-2.88065	-3.09242	-3.29986	-3.14747	-3.00694	-2.8213	-3.11148
ENSMUSG00000015461	6.85268	5.9033	6.7183	6.85645	6.8261	6.93655	6.72257	7.01544	6.81601	8.44376	7.74109	8.25234	8.16509	8.78661	8.82315	8.54726	9.09946	8.64097	-1.59108	-1.83778	-1.53404	-1.30864	-1.96051	-1.8866	-1.82469	-2.08402	-1.82495
ENSMUSG00000015468	6.75391	5.37404	5.40019	6.02008	6.00678	6.26813	5.68331	5.43475	2.10347	8.71654	7.70345	7.62248	7.42759	8.06227	8.7448	7.4356	7.486	3.20216	-1.96263	-2.32941	-2.22229	-1.4075	-2.0555	-2.47667	-1.75229	-2.05126	-1.09869
ENSMUSG00000015474	4.6272	4.60109	5.25698	5.36817	5.47197	3.67952	4.411	5.17044	4.81369	5.7097	5.82264	6.43086	6.11772	7.35154	5.95219	5.86055	6.70719	6.43286	-1.0825	-1.22155	-1.17388	-0.749542	-1.87957	-2.27267	-1.44955	-1.53675	-1.61918
ENSMUSG00000015501	3.86366	2.4569	2.82616	3.74883	4.22638	2.83743	2.27132	3.14755	5.07566	6.2663	5.23641	4.6448	5.56018	6.82968	5.99185	4.92803	6.95573	8.15137	-2.40263	-2.77952	-1.81864	-1.81135	-2.6033	-3.15442	-2.6567	-3.80818	-3.07571
ENSMUSG00000015522	7.6403	7.62754	7.49537	7.84833	7.38563	7.60943	7.70413	7.11394	7.72462	9.92789	9.50074	9.54887	9.83589	9.75638	10.2308	9.96824	9.66297	10.2098	-2.2876	-1.87321	-2.05349	-1.98755	-2.37075	-2.62139	-2.26411	-2.54903	-2.4852
ENSMUSG00000015542	4.03396	3.97746	4.23354	3.82991	4.05877	3.51227	4.46189	4.45876	4.53796	7.02442	6.93056	7.32263	7.25757	7.16908	7.07263	7.32207	6.97189	7.61788	-2.99046	-2.95311	-3.08909	-3.42765	-3.11031	-3.56035	-2.86018	-2.51313	-3.07992
ENSMUSG00000015568	6.14758	4.63431	5.6216	4.93562	4.59301	4.00656	4.48295	5.20174	5.03576	7.9021	6.65589	7.19359	6.79646	7.66272	6.20965	6.37859	7.61932	7.92454	-1.75452	-2.02158	-1.57199	-1.86084	-3.0697	-2.20309	-1.89564	-2.41758	-2.88878
ENSMUSG00000015575	6.22744	6.18659	6.17077	5.84737	6.12956	5.97275	6.21015	6.07592	5.85016	8.41719	8.04027	8.52913	8.13006	8.34149	7.8878	8.39911	8.19752	7.96131	-2.18975	-1.85368	-2.35836	-2.28269	-2.21194	-1.91505	-2.18896	-2.12159	-2.11115
ENSMUSG00000015597	7.22103	6.56899	6.46966	6.92749	6.83497	6.96784	6.86359	6.94524	6.96385	10.5694	9.8651	9.70867	10.0674	10.2092	10.6855	10.4353	10.5025	10.1801	-3.3484	-3.29611	-3.23901	-3.13994	-3.37423	-3.71769	-3.57175	-3.55731	-3.2163
ENSMUSG00000015605	5.06486	4.98145	5.49625	5.77329	5.79763	6.25445	6.19952	6.94014	7.69497	8.0187	8.24767	8.13217	7.79512	8.63235	8.80664	8.58722	9.46353	9.66353	-2.95384	-3.26622	-2.63592	-2.02184	-2.83473	-2.55219	-2.3877	-2.52339	-1.96856
ENSMUSG00000015647	10.0503	8.69817	9.03187	9.80943	10.3583	9.82786	9.69313	10.0914	10.4681	12.2893	11.2324	11.0882	11.4083	13.0512	12.3173	12.0276	12.6352	12.5265	-2.23896	-2.53426	-2.05634	-1.59885	-2.69291	-2.48948	-2.33444	-2.54386	-2.05842
ENSMUSG00000015652	3.10106	3.70557	2.82326	2.94218	5.14037	6.38709	5.00852	5.51022	4.74904	5.7216	6.63398	5.60778	5.40382	8.55538	9.16176	7.84332	8.33281	8.13154	-2.62054	-2.92841	-2.78452	-2.46163	-3.415	-2.77468	-2.8348	-2.82258	-3.3825
ENSMUSG00000015653	2.58539	2.67771	2.88871	2.48053	4.36098	4.66939	3.77931	5.19848	5.88537	6.2073	6.01931	5.52833	5.51128	7.96935	8.44972	7.24238	8.07257	8.63235	-3.6219	-3.3416	-2.63963	-3.03074	-3.60837	-3.78033	-3.46308	-2.87409	-2.74698
ENSMUSG00000015656	6.79987	7.87647	6.59166	6.56813	6.31095	6.90768	5.84968	6.23516	5.35332	12.059	11.544	10.9926	11.4147	11.5225	12.3072	12.0329	11.365	10.8066	-5.25915	-3.66749	-4.40095	-4.8466	-5.21153	-5.39957	-6.1832	-5.12981	-5.45325
ENSMUSG00000015659	5.25452	5.2507	4.70912	5.45579	4.48165	4.27303	4.81758	3.69979	4.41992	7.86393	8.10278	7.66437	8.41167	7.31303	7.08237	7.73457	7.04246	8.00226	-2.6094	-2.85207	-2.95525	-2.95588	-2.83137	-2.80933	-2.91698	-3.34267	-3.58234
ENSMUSG00000015668	4.69792	5.62587	5.12577	4.67398	5.25825	5.30079	4.87459	4.57977	4.53796	7.93318	8.35423	8.41824	8.21317	8.35387	8.35619	7.81373	7.75022	8.39361	-3.23526	-2.72835	-3.29246	-3.53919	-3.09562	-3.0554	-2.93914	-3.17044	-3.85565
ENSMUSG00000015671	8.92745	9.40973	9.07272	8.59206	9.07167	9.01864	8.9765	8.53593	8.16163	11.4795	11.6977	11.8354	11.6713	11.7057	11.459	11.5647	11.1504	10.8953	-2.55204	-2.288	-2.7627	-3.07923	-2.63406	-2.44034	-2.58822	-2.61452	-2.73371
ENSMUSG00000015672	6.13515	6.42016	5.89891	5.69908	6.03482	6.01684	6.25917	5.69735	5.13054	9.10641	9.55133	9.21688	9.52489	9.40049	9.37299	9.27809	8.89667	9.41976	-2.97126	-3.13117	-3.31796	-3.82581	-3.36567	-3.35615	-3.01893	-3.19933	-4.28921
ENSMUSG00000015697	8.99036	9.04224	9.14839	8.99108	8.57235	8.81706	8.47147	8.59003	7.94681	11.8822	11.7048	12.0797	11.9696	11.2978	11.7978	11.4609	11.4495	10.9598	-2.89184	-2.66254	-2.93133	-2.97853	-2.7254	-2.9807	-2.98947	-2.85949	-3.013
ENSMUSG00000015709	4.15967	3.6238	3.31745	2.68351	3.90105	3.70274	3.90195	4.78336	4.69153	5.83234	6.13387	5.57514	4.81977	5.88901	6.62939	6.22205	7.21597	7.07835	-1.67267	-2.51007	-2.25769	-2.13626	-1.98796	-2.92665	-2.3201	-2.43261	-2.38683
ENSMUSG00000015711	6.55723	6.69581	7.00805	7.01132	6.46967	6.64792	6.94458	6.58429	6.38851	9.21456	9.3285	9.46102	9.36188	8.93877	9.2334	9.30872	9.19691	8.80518	-2.65733	-2.63269	-2.45298	-2.35056	-2.4691	-2.58548	-2.36414	-2.61262	-2.41667
ENSMUSG00000015714	6.857	5.93235	6.73469	7.05104	6.73733	6.3542	5.93063	6.23	7.26724	9.76703	8.95447	9.60636	9.50779	9.67331	9.21352	8.85865	8.88616	10.1276	-2.91002	-3.02212	-2.87166	-2.45675	-2.93598	-2.85932	-2.92801	-2.65616	-2.86035
ENSMUSG00000015733	8.53641	8.30063	7.99507	7.96606	7.93088	8.41633	8.24924	8.46572	7.99802	11.6258	11.3021	11.3578	11.7867	11.0742	11.7536	11.5922	11.6367	11.5958	-3.08935	-3.0015	-3.3627	-3.82068	-3.14329	-3.33731	-3.34292	-3.17097	-3.59776
ENSMUSG00000015747	5.4516	5.39492	5.14616	5.50303	5.40341	5.27353	5.14193	4.96314	4.61218	8.12036	8.19538	8.57006	8.8086	8.48328	8.1771	8.37641	7.68095	7.97501	-2.66875	-2.80046	-3.42391	-3.30557	-3.07986	-2.90357	-3.23448	-2.71782	-3.36283
ENSMUSG00000015748	7.51616	8.14821	7.78853	7.33271	7.80025	7.5733	7.44948	7.47534	6.55245	9.2778	10.1167	9.86732	9.83798	10.258	10.1805	9.56094	10.1466	9.76461	-1.76164	-1.96849	-2.07878	-2.50527	-2.45775	-2.60719	-2.11146	-2.67126	-3.21215
ENSMUSG00000015749	7.91375	8.76467	8.40847	7.70323	8.58725	8.14198	8.24058	8.08199	7.84461	9.64833	10.4802	10.5141	10.4057	10.8377	10.6889	10.2442	10.3728	10.661	-1.73459	-1.71553	-2.10563	-2.70247	-2.25046	-2.5469	-2.0036	-2.29083	-2.8164
ENSMUSG00000015755	6.03296	6.28147	6.16543	6.12579	6.4761	6.11273	6.10316	6.86969	6.94296	8.68203	9.37639	8.92241	8.65287	8.91983	9.00629	8.57166	9.17968	9.44424	-2.64907	-3.09492	-2.75697	-2.52708	-2.44374	-2.89357	-2.4685	-2.30999	-2.50128
ENSMUSG00000015757	6.83819	7.29945	7.07027	6.54883	7.35082	7.04701	7.03928	6.8248	6.85643	9.9738	10.3297	10.3305	10.3672	10.2922	10.5351	10.3205	10.1442	10.4032	-3.1356	-3.03029	-3.2602	-3.81838	-2.94136	-3.4881	-3.28123	-3.31939	-3.54674
ENSMUSG00000015759	6.04477	5.94303	6.31537	5.99409	6.29015	5.77273	5.85473	6.30317	6.52561	8.39818	8.73296	8.92758	8.19429	8.87161	8.23775	8.08993	8.54982	8.6204	-2.35341	-2.78993	-2.61221	-2.2002	-2.58145	-2.46501	-2.2352	-2.24665	-2.09479
ENSMUSG00000015766	6.99236	4.67638	4.82026	5.60556	5.23182	7.22314	7.18217	6.43599	5.68622	10.4382	7.85696	7.95852	8.58344	8.19617	10.51	10.4158	9.82571	9.0407	-3.44587	-3.18059	-3.13827	-2.97788	-2.96435	-3.28683	-3.23364	-3.38972	-3.35449
ENSMUSG00000015776	4.3067	5.10891	4.94835	4.51974	5.01466	5.09269	4.51306	5.72397	5.53476	7.53843	8.14861	8.20767	7.68201	8.02486	8.12442	7.98026	8.64512	8.66204	-3.23174	-3.0397	-3.25932	-3.16227	-3.0102	-3.03173	-3.4672	-2.92115	-3.12727
ENSMUSG00000015790	5.61457	5.75063	5.58732	5.4429	5.66954	6.02398	5.00145	5.35299	5.90097	8.52261	8.72588	8.5809	8.4563	8.63434	8.78145	8.363	8.01052	8.40738	-2.90804	-2.97525	-2.99358	-3.01339	-2.96481	-2.75746	-3.36156	-2.65753	-2.5064
ENSMUSG00000015804	6.05251	6.44392	6.61424	6.28927	5.83075	6.25218	6.43694	6.33502	6.32535	9.14823	9.58048	9.82227	9.35595	9.01218	9.15301	9.10626	9.31962	9.08831	-3.09572	-3.13656	-3.20803	-3.06669	-3.18143	-2.90083	-2.66933	-2.98459	-2.76296
ENSMUSG00000015806	7.78848	8.09897	7.98244	7.66321	7.55973	7.58183	7.82448	7.16305	7.74571	9.55365	10.0527	10.3296	9.73533	9.87257	9.43563	9.71719	9.15262	9.73707	-1.76517	-1.95377	-2.34718	-2.07212	-2.31284	-1.85379	-1.89271	-1.98957	-1.99136
ENSMUSG00000015837	9.42467	9.59971	9.05116	8.76205	8.57032	8.82806	9.29404	8.75027	9.2067	12.3981	12.0404	11.846	11.6532	11.1041	11.4346	12.1148	11.4602	11.7558	-2.9734	-2.44068	-2.79485	-2.89118	-2.53379	-2.60654	-2.82076	-2.70993	-2.54912
ENSMUSG00000015839	8.28762	8.52009	8.06146	8.51103	7.5741	7.36065	7.52064	7.23511	6.72285	11.3268	11.0652	10.8221	11.8407	10.1726	10.3052	10.5242	10.0745	10.0174	-3.03918	-2.5451	-2.76065	-3.32963	-2.59855	-2.94453	-3.00358	-2.83935	-3.29452
ENSMUSG00000015846	4.32384	4.25511	4.10622	4.81381	3.85367	5.08113	5.0512	4.61074	4.94124	8.15494	7.48009	7.76284	7.32609	6.67338	8.15532	7.88517	7.41774	7.36381	-3.8311	-3.22499	-3.65663	-2.51228	-2.81971	-3.07419	-2.83397	-2.807	-2.42257
ENSMUSG00000015869	7.72075	7.61202	7.93217	7.6177	7.7709	8.16524	8.27003	8.43887	7.98722	10.5741	10.3029	10.5432	10.2114	10.4328	10.7667	10.9349	11.2342	10.5176	-2.8533	-2.69084	-2.61104	-2.59374	-2.66195	-2.60145	-2.66486	-2.79535	-2.53034
ENSMUSG00000015880	8.55319	9.07008	8.73165	8.54682	9.14762	8.56691	8.88901	8.45027	8.49205	11.8061	11.9325	11.9254	12.2938	12.1435	11.7169	12.1551	11.4193	12.1044	-3.25293	-2.86239	-3.19372	-3.74701	-2.99589	-3.14995	-3.26613	-2.96903	-3.61235
ENSMUSG00000015889	7.7179	7.98047	7.95864	7.80382	8.16777	7.84418	7.59096	7.59796	7.19881	10.4829	10.5161	10.5646	10.929	10.5664	10.4144	10.4344	10.2898	9.81856	-2.76502	-2.53568	-2.60592	-3.1252	-2.39865	-2.57023	-2.84342	-2.69185	-2.61976
ENSMUSG00000015932	8.20163	8.97586	8.90857	8.25561	9.59112	9.11061	9.05083	9.09439	8.78277	11.2559	11.5111	11.9276	11.9747	12.6616	12.4016	12.3613	12.1916	12.3761	-3.05428	-2.53526	-3.01906	-3.71908	-3.07051	-3.29102	-3.31042	-3.09716	-3.5933
ENSMUSG00000015937	8.66251	8.63655	8.55691	8.81474	7.50683	6.65166	7.45015	7.16177	5.76878	11.6106	11.4603	11.3633	11.6541	10.0529	9.54563	10.2183	9.64925	8.26938	-2.94812	-2.82375	-2.80636	-2.83936	-2.54609	-2.89397	-2.76818	-2.48748	-2.5006
ENSMUSG00000015943	5.24027	5.27689	5.09224	4.62102	5.49896	5.87791	5.60681	5.70696	5.73065	8.169	8.38978	8.24905	7.78845	8.45445	8.75433	8.33811	8.42326	8.28703	-2.92873	-3.11289	-3.15681	-3.16743	-2.95549	-2.87642	-2.7313	-2.7163	-2.55638
ENSMUSG00000015961	8.4912	8.80285	8.74582	8.45625	8.83722	9.05008	8.67378	8.71218	8.19978	11.6816	11.7152	12.004	11.9124	11.599	11.9858	11.7573	11.581	11.6067	-3.19045	-2.91232	-3.2582	-3.45612	-2.76175	-2.93572	-3.08349	-2.8688	-3.40696
ENSMUSG00000015971	6.56062	7.07124	6.69745	6.77561	6.78394	6.53565	6.85289	6.66048	6.82963	9.82269	10.1007	10.1318	10.1836	9.70774	9.64355	10.0172	9.55448	9.89789	-3.26207	-3.02948	-3.43433	-3.40803	-2.9238	-3.10791	-3.16428	-2.894	-3.06826
ENSMUSG00000015994	7.57877	7.24342	7.08311	7.07756	7.3429	7.46556	7.8264	8.05669	7.68606	10.8757	10.7746	10.5683	10.7072	10.7	11.0336	11.3071	11.1691	11.0427	-3.29693	-3.53121	-3.48522	-3.62959	-3.35713	-3.56809	-3.48067	-3.1124	-3.35664
ENSMUSG00000016018	8.65234	9.75718	9.23408	8.99426	9.33204	8.94833	9.15665	8.85868	8.14592	11.27	12.1885	11.9373	12.1013	12.0044	11.8347	11.9398	11.552	11.3486	-2.61766	-2.43129	-2.7032	-3.107	-2.67235	-2.88642	-2.78319	-2.69333	-3.2027
ENSMUSG00000016028	7.34415	5.75155	7.37357	8.27707	6.39227	6.36661	5.91966	5.55723	6.60268	10.0685	8.87846	10.3395	10.2012	9.4439	9.36832	8.83785	8.45242	8.81648	-2.72438	-3.12691	-2.96591	-1.92417	-3.05163	-3.00171	-2.91819	-2.89519	-2.2138
ENSMUSG00000016181	6.37167	6.76498	6.06859	6.02151	6.83068	6.99879	7.11249	6.63895	6.7686	8.78877	9.23885	8.76738	8.91423	9.58595	9.408	9.68205	9.51834	9.85644	-2.4171	-2.47387	-2.69879	-2.89272	-2.75527	-2.40921	-2.56956	-2.87939	-3.08785
ENSMUSG00000016252	6.33319	7.11604	6.87716	6.20691	6.36052	6.53588	6.72276	6.42901	6.39491	8.09871	9.89882	9.77846	7.90065	9.00213	8.41861	8.05289	8.55324	8.83667	-1.76552	-2.78278	-2.9013	-1.69374	-2.64161	-1.88273	-1.33013	-2.12423	-2.44176
ENSMUSG00000016253	7.12925	7.41036	7.15042	7.01481	6.93328	7.10795	7.20409	6.80972	6.68145	9.93419	10.1905	10.0499	10.1142	9.83292	9.78106	9.93955	9.90859	9.50539	-2.80495	-2.78015	-2.89943	-3.09935	-2.89964	-2.67311	-2.73546	-3.09887	-2.82394
ENSMUSG00000016256	6.44732	6.08416	6.35268	6.91557	6.99884	6.2546	7.134	6.87103	6.46432	8.67599	8.53024	8.85982	9.14611	9.60899	8.36329	9.12647	9.22921	8.91641	-2.22866	-2.44608	-2.50714	-2.23054	-2.61015	-2.10869	-1.99247	-2.35818	-2.45208
ENSMUSG00000016257	6.2646	6.68562	6.77483	6.13376	6.39922	6.94781	6.48649	6.89405	6.66176	9.53188	10.0107	9.8128	9.2253	9.79204	9.85745	9.7831	9.9429	9.84971	-3.26728	-3.32506	-3.03797	-3.09154	-3.39282	-2.90964	-3.29661	-3.04885	-3.18795
ENSMUSG00000016308	6.38576	6.62379	6.48402	6.2247	6.74113	6.29838	6.6992	6.69101	5.50491	7.93166	8.17594	8.0198	7.84715	8.77952	8.27672	8.36205	8.43645	7.80164	-1.5459	-1.55215	-1.53578	-1.62245	-2.03839	-1.97835	-1.66285	-1.74544	-2.29673
ENSMUSG00000016319	7.10539	8.23021	7.4163	6.87256	7.82822	7.56176	7.97777	7.51766	7.22327	10.8926	11.4338	11.2105	11.1581	11.5204	11.3007	11.816	11.3433	11.2525	-3.78723	-3.20363	-3.79417	-4.28551	-3.69222	-3.73893	-3.83819	-3.82568	-4.02921
ENSMUSG00000016382	5.67535	6.65172	7.06923	6.59761	6.91245	4.02141	5.9286	6.24437	6.18965	7.64941	8.64253	9.08106	9.30539	9.4381	6.7015	8.22515	8.76475	9.24318	-1.97406	-1.99081	-2.01183	-2.70778	-2.52564	-2.68009	-2.29655	-2.52038	-3.05353
ENSMUSG00000016409	5.94132	6.33235	5.87308	5.4604	5.00321	5.36995	5.31721	4.7783	5.34526	8.14776	8.26307	8.09178	8.61619	7.79173	7.92832	8.02365	7.84103	8.44526	-2.20645	-1.93072	-2.2187	-3.15579	-2.78852	-2.55837	-2.70644	-3.06272	-3.1
ENSMUSG00000016427	6.46355	6.60685	6.61543	6.28534	6.29068	6.44038	6.2282	5.61623	5.34508	8.25797	7.85999	8.6364	8.59178	8.37068	8.11263	8.03944	7.48581	7.27225	-1.79442	-1.25314	-2.02097	-2.30644	-2.08	-1.67224	-1.81124	-1.86958	-1.92717
ENSMUSG00000016477	5.89865	6.33429	6.02271	5.63703	6.14444	6.09572	6.00344	6.12199	5.94213	8.02248	8.45008	8.55266	8.20995	8.26507	8.41592	8.14703	8.6351	8.10571	-2.12383	-2.11578	-2.52995	-2.57291	-2.12064	-2.32021	-2.14359	-2.51311	-2.16358
ENSMUSG00000016481	4.93097	5.05136	5.47597	4.971	5.41313	5.01424	5.19931	5.05152	4.39167	8.47575	8.2583	8.50735	8.55615	8.74125	8.31582	8.2771	8.35842	8.02199	-3.54478	-3.20693	-3.03139	-3.58516	-3.32811	-3.30158	-3.07779	-3.30689	-3.63032
ENSMUSG00000016487	6.50783	5.43091	6.08805	6.33558	6.76601	6.76066	7.02704	7.47291	7.9245	9.96335	9.06164	9.39793	9.64852	10.2081	10.4689	10.4854	10.8632	11.5316	-3.45552	-3.63073	-3.30988	-3.31294	-3.44212	-3.7082	-3.45836	-3.39028	-3.60712
ENSMUSG00000016503	6.18774	5.79351	6.07762	6.07671	5.68357	6.59693	6.11366	6.54575	6.90837	10.6939	10.4174	10.4454	10.3471	10.3589	10.9119	10.4972	10.5752	10.902	-4.50613	-4.6239	-4.36776	-4.27036	-4.67533	-4.31501	-4.38356	-4.0295	-3.99359
ENSMUSG00000016520	5.04597	5.34795	4.84917	5.59529	5.0971	5.76602	5.21937	5.47796	4.96905	7.99881	8.12898	7.54493	7.98379	7.82789	8.59941	8.13744	8.58468	7.93946	-2.95284	-2.78103	-2.69575	-2.3885	-2.73078	-2.83338	-2.91807	-3.10673	-2.97041
ENSMUSG00000016526	7.15068	7.31428	7.33636	7.23985	6.96633	7.64481	7.16455	7.47956	6.76506	9.72244	10.0467	10.0034	9.88059	9.73851	10.3523	9.78611	10.1118	9.30196	-2.57175	-2.73245	-2.66707	-2.64074	-2.77217	-2.70752	-2.62156	-2.63223	-2.53689
ENSMUSG00000016528	4.6272	4.89089	5.14456	5.0459	5.44843	5.41418	4.80677	6.04845	5.24963	8.6497	8.74906	8.54308	8.38402	8.82442	8.5638	8.26568	9.65998	8.3758	-4.0225	-3.85817	-3.39851	-3.33811	-3.37598	-3.14962	-3.45891	-3.61154	-3.12616
ENSMUSG00000016534	8.71058	7.87761	8.20495	8.47367	6.9498	5.82959	6.41012	5.92794	6.03977	10.3453	9.97254	10.33	10.8008	9.53518	7.97437	8.58104	7.96705	8.85633	-1.6347	-2.09493	-2.12504	-2.32709	-2.58538	-2.14478	-2.17091	-2.03912	-2.81657
ENSMUSG00000016541	9.32767	10.0801	9.71017	9.37536	9.99832	9.61325	10.1292	9.47505	8.55803	11.5124	12.2411	11.758	11.9013	12.0404	12.0059	12.472	11.9961	11.4015	-2.18473	-2.16098	-2.04784	-2.52589	-2.04212	-2.39268	-2.34286	-2.52109	-2.8435
ENSMUSG00000016552	5.01078	4.7992	5.43463	5.27084	5.35637	5.24455	4.50995	4.86741	5.65508	7.7262	8.00734	8.24245	7.68997	8.60293	7.81589	7.4609	8.11609	8.33173	-2.71542	-3.20814	-2.80783	-2.41913	-3.24656	-2.57134	-2.95095	-3.24868	-2.67665
ENSMUSG00000016554	9.86765	10.2839	10.2444	9.77573	10.4206	10.1733	10.0976	9.91693	9.65522	12.8289	12.8828	12.9865	12.7734	13.1065	12.965	12.9535	12.7218	12.5519	-2.96125	-2.59891	-2.74215	-2.99765	-2.68588	-2.79172	-2.85591	-2.80484	-2.89668
ENSMUSG00000016559	8.24543	8.24376	7.70071	7.35608	7.89991	8.67022	8.35058	8.20105	8.26686	11.6266	11.6029	11.5608	11.2125	11.3546	11.9043	11.6829	11.602	11.9896	-3.3812	-3.35915	-3.86012	-3.85646	-3.4547	-3.23407	-3.33235	-3.40091	-3.72271
ENSMUSG00000016619	6.92502	7.25118	7.44588	7.14713	7.4615	7.75592	7.57133	7.66834	7.26782	10.1716	10.6156	10.5212	10.46	10.75	11.1009	10.9234	10.9755	10.7138	-3.2466	-3.36443	-3.07533	-3.31285	-3.28848	-3.34495	-3.35207	-3.30712	-3.44593
ENSMUSG00000016637	3.39355	4.44506	4.37558	3.83643	5.01337	4.15766	4.26049	4.15183	3.9637	5.79279	5.95004	5.92752	5.4689	6.20984	5.87024	5.80552	5.74843	5.49638	-2.39924	-1.50498	-1.55194	-1.63248	-1.19647	-1.71258	-1.54503	-1.5966	-1.53269
ENSMUSG00000016664	7.53034	7.5911	7.49867	7.671	7.5571	7.68329	7.5196	7.20408	7.04348	10.3578	10.1293	10.4122	10.4028	10.1345	10.3397	10.2911	10.0267	9.87041	-2.82745	-2.53819	-2.91353	-2.73185	-2.57736	-2.65642	-2.7715	-2.82258	-2.82692
ENSMUSG00000016757	7.43818	7.07614	7.24098	7.06875	7.3725	7.52004	7.58544	7.68517	7.80192	9.76943	9.34547	9.33443	9.10414	9.66975	9.78149	9.98059	10.2962	10.0552	-2.33124	-2.26933	-2.09345	-2.03539	-2.29725	-2.26145	-2.39515	-2.61103	-2.25331
ENSMUSG00000016831	7.04443	7.4041	7.09649	7.10509	6.69523	6.53036	6.97432	6.71422	6.74785	9.69051	9.56527	9.67364	9.69056	8.97673	9.11738	9.45608	9.18241	9.21472	-2.64608	-2.16117	-2.57715	-2.58548	-2.28149	-2.58702	-2.48176	-2.46819	-2.46687
ENSMUSG00000016833	6.31807	6.73945	6.58641	5.93005	5.9538	6.25739	5.88437	5.669	4.96773	8.89214	9.37538	9.88225	9.84981	9.1296	9.12235	8.99284	8.43024	8.52195	-2.57407	-2.63593	-3.29584	-3.91976	-3.1758	-2.86495	-3.10847	-2.76124	-3.55422
ENSMUSG00000016918	6.04321	5.42169	6.87893	6.15857	7.65952	6.31647	6.66299	7.01133	7.52821	9.23077	8.8389	9.7918	9.19392	11.1201	9.69656	9.86948	10.2106	10.5399	-3.18756	-3.41721	-2.91287	-3.03534	-3.4606	-3.38009	-3.20649	-3.19923	-3.01171
ENSMUSG00000016921	8.98924	9.88091	9.80211	8.85739	9.28685	9.37187	9.24975	9.45085	8.34729	11.84	12.4386	12.548	11.9906	11.9712	12.0687	12.0814	12.3165	11.4047	-2.85071	-2.55771	-2.74589	-3.13323	-2.68435	-2.69682	-2.83167	-2.86568	-3.05743
ENSMUSG00000016933	7.99084	7.51807	7.25622	7.62475	7.64332	8.04509	8.53432	7.87229	8.32718	11.2141	10.7333	10.5316	10.4903	10.6522	11.0933	11.5529	10.9915	11.2649	-3.22321	-3.21519	-3.27533	-2.86557	-3.00889	-3.04824	-3.01861	-3.11923	-2.93772
ENSMUSG00000016940	4.48457	3.98608	3.99534	4.16165	4.32456	4.20201	4.50942	4.60609	5.47145	7.03867	7.14258	7.04433	6.7878	7.33236	7.02992	7.26358	7.34924	7.80139	-2.55409	-3.1565	-3.04899	-2.62615	-3.0078	-2.82791	-2.75416	-2.74316	-2.32995
ENSMUSG00000016946	6.14027	6.84511	6.75489	6.22384	6.60869	6.28458	6.4729	6.66918	6.51117	8.54528	9.09243	9.07483	8.8492	8.97289	8.87089	8.85779	9.21993	9.12727	-2.40501	-2.24731	-2.31994	-2.62536	-2.36419	-2.58631	-2.38489	-2.55075	-2.6161
ENSMUSG00000016984	5.90433	6.02114	6.00014	5.92699	6.12123	6.27209	6.06374	6.40118	5.58896	10.4087	10.5176	10.5497	10.9151	10.4394	10.5426	10.5595	10.5079	9.8805	-4.50437	-4.49643	-4.54955	-4.98816	-4.3182	-4.27048	-4.49575	-4.10676	-4.29154
ENSMUSG00000017009	7.45248	6.46939	6.77483	6.9567	6.15701	7.02558	6.92862	7.51407	5.75118	9.37671	8.64749	9.13361	9.11013	8.61958	9.08876	9.40831	9.84019	7.88815	-1.92424	-2.1781	-2.35878	-2.15343	-2.46257	-2.06318	-2.47969	-2.32612	-2.13698
ENSMUSG00000017119	8.26402	8.16094	8.1577	8.41139	8.16397	8.41362	8.31059	8.14232	8.33396	11.8105	11.4655	11.3979	11.8372	11.449	11.7405	11.6509	11.4395	11.5105	-3.54648	-3.30457	-3.24019	-3.42585	-3.285	-3.32689	-3.34028	-3.29717	-3.17655
ENSMUSG00000017144	4.58164	5.55936	4.93953	5.52037	5.47803	3.02101	4.40742	5.44445	5.57866	7.40252	7.82117	7.95504	9.05194	8.17566	6.7015	7.3624	8.42006	9.13977	-2.82088	-2.26181	-3.01551	-3.53158	-2.69763	-3.68049	-2.95498	-2.97561	-3.56111
ENSMUSG00000017146	8.86098	7.91753	8.48294	8.26555	8.18266	8.59761	8.13849	8.50188	8.08534	12.3593	11.6038	12.0622	12.0425	11.6911	12.2157	11.8497	11.8816	11.7763	-3.49837	-3.68627	-3.57927	-3.77697	-3.50842	-3.61809	-3.71125	-3.3797	-3.69094
ENSMUSG00000017176	6.12241	5.92516	5.99697	5.8121	5.96807	6.20903	5.66369	6.06555	5.59644	8.93572	8.6021	8.85345	8.49111	8.51206	8.72267	8.12962	8.57118	8.14879	-2.8133	-2.67695	-2.85649	-2.67902	-2.54399	-2.51363	-2.46593	-2.50564	-2.55235
ENSMUSG00000017188	5.90367	5.23595	5.48134	4.96171	5.37705	5.83618	5.66705	5.50438	5.1889	7.47024	7.04643	7.15528	6.9122	7.50941	7.36625	6.81005	7.10366	7.29747	-1.56656	-1.81048	-1.67394	-1.95049	-2.13236	-1.53007	-1.14301	-1.59927	-2.10857
ENSMUSG00000017210	7.63051	7.46883	7.68429	7.51956	7.8069	7.61567	7.90275	7.70821	7.5717	10.5044	10.0728	10.1163	10.0075	10.559	10.3276	10.6708	10.6781	10.3072	-2.87386	-2.60397	-2.43198	-2.48794	-2.75206	-2.71196	-2.76804	-2.96992	-2.73547
ENSMUSG00000017221	9.41464	8.71739	9.20003	9.03555	9.26944	9.66119	9.54823	9.5912	9.45671	12.0698	11.359	11.7384	11.6718	12.0753	12.313	12.308	12.0499	11.7951	-2.65518	-2.6416	-2.5384	-2.6362	-2.80589	-2.65184	-2.75972	-2.45873	-2.33842
ENSMUSG00000017264	8.55957	8.87265	8.77105	8.53861	8.41042	8.73418	8.34066	8.36427	8.31051	11.4712	11.4139	11.4018	11.5411	11.0913	11.4511	11.131	11.1541	11.0598	-2.91165	-2.54129	-2.63075	-3.00249	-2.6809	-2.71696	-2.79037	-2.78985	-2.74926
ENSMUSG00000017286	7.31275	7.24744	7.18306	6.78034	7.6486	7.3926	7.4412	7.36485	7.51061	10.3877	10.2897	10.5445	10.3307	10.8331	10.703	10.8758	10.324	11.0695	-3.07492	-3.04228	-3.36143	-3.55032	-3.18448	-3.31037	-3.43463	-2.95919	-3.55892
ENSMUSG00000017288	6.52482	6.76975	6.48469	6.68445	6.69243	6.39734	6.25917	6.49651	5.82915	9.11	9.26101	9.17367	9.52532	9.42658	9.17067	8.93496	9.29621	8.85191	-2.58518	-2.49127	-2.68899	-2.84087	-2.73414	-2.77333	-2.67579	-2.7997	-3.02275
ENSMUSG00000017291	6.98757	7.33349	6.97507	7.18686	7.50705	7.43055	6.9991	7.6632	7.67941	10.8636	11.1843	10.6129	10.8034	11.1267	11.3547	10.9419	11.2351	11.5052	-3.87599	-3.85081	-3.63785	-3.61651	-3.6197	-3.92411	-3.94282	-3.57185	-3.82577
ENSMUSG00000017299	5.64177	5.87924	6.02865	5.6764	5.26802	5.59252	5.02084	5.17044	5.39955	8.40203	8.26007	8.48941	8.43271	8.33822	8.198	7.77695	7.97124	8.32474	-2.76026	-2.38083	-2.46076	-2.75631	-3.0702	-2.60548	-2.75611	-2.8008	-2.9252
ENSMUSG00000017307	5.16981	5.79406	5.57457	5.43447	5.40979	5.5424	5.07034	4.87256	4.89553	7.86392	8.11642	8.42342	8.28058	7.84895	7.68495	7.70853	7.27817	7.44085	-2.6941	-2.32236	-2.84885	-2.84611	-2.43916	-2.14255	-2.6382	-2.40561	-2.54531
ENSMUSG00000017376	4.57798	4.65363	4.72526	5.19585	5.08924	4.60161	4.90571	5.07707	5.76131	8.78021	9.14442	8.86718	8.82276	8.73239	8.47399	8.75025	8.79012	8.87192	-4.20224	-4.49079	-4.14192	-3.62691	-3.64314	-3.87238	-3.84454	-3.71305	-3.11061
ENSMUSG00000017386	5.84158	6.07015	6.07762	6.67901	6.64795	6.60979	6.80009	7.54299	7.98517	9.5234	10.1397	9.45038	9.287	9.87658	9.65297	10.1446	10.508	10.3354	-3.68182	-4.06952	-3.37276	-2.60798	-3.22862	-3.04318	-3.34451	-2.96501	-2.35022
ENSMUSG00000017390	5.33426	6.65115	5.46499	5.58327	5.9423	3.16195	5.40113	3.99062	4.65116	7.94436	8.58766	8.05393	7.94148	8.08548	5.18366	7.79173	6.38902	7.01479	-2.61011	-1.93651	-2.58893	-2.3582	-2.14318	-2.02171	-2.3906	-2.39839	-2.36363
ENSMUSG00000017400	4.93208	3.58104	3.28178	3.95961	2.58719	4.41699	3.56352	3.76884	2.27104	6.0941	5.99918	4.309	4.67325	4.54899	6.23118	5.29875	6.60381	4.46725	-1.16202	-2.41815	-1.02721	-0.713635	-1.9618	-1.81419	-1.73522	-2.83497	-2.19621
ENSMUSG00000017404	6.43991	6.83038	5.64573	5.44754	3.95637	5.21188	4.65398	4.5038	5.40385	7.3912	8.15211	7.36289	8.17557	7.62036	7.84051	7.50961	7.83002	7.00773	-0.951289	-1.32173	-1.71717	-2.72803	-3.66399	-2.62863	-2.85563	-3.32622	-1.60388
ENSMUSG00000017405	4.8954	4.34298	4.3967	4.26636	3.49983	3.70274	4.13407	4.31327	5.44076	8.0095	7.79559	7.38866	7.40579	6.57888	6.4889	7.12213	7.33019	7.78928	-3.11409	-3.45261	-2.99196	-3.13943	-3.07905	-2.78615	-2.98806	-3.01693	-2.34852
ENSMUSG00000017417	4.97675	4.52811	4.59961	4.87493	4.14175	2.73658	4.50942	3.51902	2.67743	6.27394	6.32913	5.51028	5.41661	5.86841	5.17244	6.14904	5.73365	3.75734	-1.29719	-1.80102	-0.910672	-0.541674	-1.72666	-2.43586	-1.63962	-2.21463	-1.07991
ENSMUSG00000017418	4.86288	5.63632	5.20095	5.50059	5.20275	4.86296	4.72057	4.49377	4.51821	7.95292	8.58677	8.39688	8.66281	8.31988	7.65671	7.87669	7.8692	7.92192	-3.09003	-2.95045	-3.19593	-3.16221	-3.11713	-2.79375	-3.15612	-3.37542	-3.4037
ENSMUSG00000017421	9.95376	10.5169	9.89199	9.38626	9.70167	9.90481	9.64155	9.54871	8.55628	12.5333	12.5073	12.4168	12.3385	11.9945	12.2188	12.2798	11.8811	11.1644	-2.57949	-1.99033	-2.52484	-2.95223	-2.2928	-2.31397	-2.63822	-2.33241	-2.60815
ENSMUSG00000017428	8.41205	8.72024	8.25004	7.79223	8.38462	8.49509	8.51765	8.45431	8.32161	10.92	10.8001	10.5247	10.481	10.9951	11.5361	11.2604	11.557	11.5627	-2.50799	-2.07982	-2.27469	-2.68872	-2.61046	-3.04103	-2.74274	-3.10274	-3.24109
ENSMUSG00000017453	7.11877	7.58299	6.92733	6.72899	6.83789	7.57638	7.46263	6.56491	7.37982	10.0736	10.0519	9.86463	9.46367	9.11072	10.092	10.1368	9.12466	9.95588	-2.95481	-2.46895	-2.9373	-2.73468	-2.27284	-2.51559	-2.67417	-2.55976	-2.57606
ENSMUSG00000017478	7.5494	7.38106	7.36938	7.05628	7.55958	8.29928	7.9456	8.32349	8.19629	10.8581	10.6636	10.7224	10.5235	10.7718	11.476	11.2786	11.2744	11.1428	-3.3087	-3.28254	-3.35304	-3.46725	-3.2122	-3.17674	-3.33299	-2.95086	-2.94655
ENSMUSG00000017485	7.71342	7.43169	7.52843	7.80382	7.84895	7.5305	7.80156	6.83484	7.59105	11.6128	11.095	11.2771	11.9756	11.3874	11.3137	11.5174	10.5165	11.6884	-3.89938	-3.66333	-3.74866	-4.17175	-3.53847	-3.78322	-3.71589	-3.68162	-4.09736
ENSMUSG00000017493	0.984785	2.67934	3.54992	3.01279	5.794	1.72211	3.59265	5.6495	4.55076	0.513623	5.16555	5.77834	3.92657	8.26459	3.55414	5.71548	7.64035	6.21113	0.471162	-2.48621	-2.22842	-0.913784	-2.47058	-1.83202	-2.12283	-1.99084	-1.66036
ENSMUSG00000017499	7.04935	7.22487	7.19742	6.61857	6.96309	7.64837	7.05763	7.17346	6.51499	10.1785	10.1383	10.587	10.218	10.1135	10.7107	10.3482	10.4024	10.1702	-3.12911	-2.91347	-3.38957	-3.59941	-3.15042	-3.06237	-3.29055	-3.22896	-3.65524
ENSMUSG00000017548	9.12594	8.91736	8.77316	9.1254	8.60217	9.09906	8.92327	8.76753	8.63084	12.6385	12.1381	11.9915	12.4733	11.7936	12.6584	12.2384	12.2684	12.3502	-3.51254	-3.22069	-3.21838	-3.34792	-3.19145	-3.55931	-3.31511	-3.50089	-3.71939
ENSMUSG00000017550	7.63181	7.11804	7.42964	6.62501	7.31081	7.48422	7.2972	7.40429	6.95838	10.8473	10.271	10.5498	10.1943	10.6373	10.9818	10.6611	10.7422	10.9679	-3.21548	-3.15294	-3.12019	-3.5693	-3.32651	-3.49758	-3.36394	-3.33787	-4.00954
ENSMUSG00000017561	6.97269	7.16251	7.12118	6.80106	6.78771	6.89015	7.02696	6.78618	6.03247	10.4607	10.6561	10.6701	10.5863	10.4203	10.132	10.5316	10.3238	9.64216	-3.48801	-3.49363	-3.54888	-3.78526	-3.63263	-3.2418	-3.50466	-3.53763	-3.60968
ENSMUSG00000017615	5.45769	5.23595	5.60675	5.31132	5.55628	5.55127	5.59241	6.13232	6.19553	7.74797	7.80124	7.70859	7.36094	8.16833	8.31129	7.93839	8.96398	8.39783	-2.29027	-2.56529	-2.10184	-2.04961	-2.61205	-2.76002	-2.34598	-2.83166	-2.2023
ENSMUSG00000017631	7.6973	6.75525	7.11935	7.60689	6.62891	7.32652	6.95228	6.59359	6.61015	10.5217	9.37014	9.65785	10.1245	9.65859	10.1715	9.776	9.93764	9.48428	-2.82436	-2.61489	-2.5385	-2.51758	-3.02968	-2.84494	-2.82372	-3.34405	-2.87414
ENSMUSG00000017639	6.65998	5.79392	6.12346	6.83982	5.66654	5.66002	6.39808	6.11616	6.49047	10.0151	9.19289	9.18734	9.72449	8.79546	9.02058	9.52115	9.11193	9.44514	-3.35517	-3.39897	-3.06388	-2.88468	-3.12893	-3.36056	-3.12308	-2.99577	-2.95467
ENSMUSG00000017664	4.68322	3.73929	4.34181	5.2772	4.88447	4.38542	3.93662	4.84772	4.68971	8.52791	8.33641	8.53771	8.42492	8.49221	7.67914	8.15796	8.02795	7.71545	-3.84469	-4.59711	-4.19591	-3.14772	-3.60775	-3.29372	-4.22133	-3.18023	-3.02575
ENSMUSG00000017667	1.49137	3.97746	4.05222	4.24436	4.90889	2.71878	3.3013	4.84892	4.45112	4.91859	7.68581	7.57928	7.36336	8.10185	6.05733	6.50727	7.73724	7.25641	-3.42722	-3.70835	-3.52706	-3.119	-3.19295	-3.33855	-3.20598	-2.88832	-2.8053
ENSMUSG00000017670	6.30731	6.72916	6.37804	7.01667	6.16889	5.88363	6.03809	5.91011	5.51363	9.37215	9.54247	9.22468	9.63166	8.9431	8.74067	8.94831	8.90808	8.43582	-3.06484	-2.81331	-2.84665	-2.61498	-2.77422	-2.85704	-2.91022	-2.99797	-2.92218
ENSMUSG00000017677	8.94874	9.33924	8.52363	8.04275	7.12632	7.45995	7.34202	7.33669	6.40065	10.986	11.0887	11.0661	11.0193	9.54328	10.0416	9.83615	9.90764	9.10897	-2.03728	-1.74946	-2.54243	-2.97651	-2.41696	-2.58163	-2.49413	-2.57095	-2.70832
ENSMUSG00000017686	6.5268	6.60134	6.37345	6.59863	6.95439	7.34074	7.04335	6.93168	6.99014	11.0274	10.8293	10.5855	10.7482	10.6912	10.9193	11.1198	10.6602	10.9067	-4.50058	-4.22799	-4.21206	-4.14954	-3.73683	-3.57854	-4.07642	-3.72856	-3.9166
ENSMUSG00000017697	3.45822	4.48648	3.93713	2.8066	4.73169	4.23374	5.03257	5.15115	3.88813	5.91473	6.88053	7.09401	6.20703	7.25305	7.26047	7.50519	7.78631	5.93871	-2.45651	-2.39406	-3.15688	-3.40043	-2.52137	-3.02673	-2.47263	-2.63516	-2.05058
ENSMUSG00000017707	7.15221	6.8428	7.27331	7.28252	7.74703	7.13843	7.14994	7.14664	7.42416	9.65413	9.68219	9.74413	10.0481	10.7581	9.84471	9.84539	9.7639	10.2983	-2.50192	-2.83939	-2.47082	-2.76559	-3.0111	-2.70627	-2.69545	-2.61726	-2.87417
ENSMUSG00000017715	6.2306	5.84398	6.24329	5.99885	6.6564	6.62709	6.76914	7.04071	7.07997	9.72138	9.46621	9.67248	9.15196	9.9346	10.0228	10.3402	10.191	9.9228	-3.49078	-3.62223	-3.42919	-3.15311	-3.2782	-3.39573	-3.57104	-3.15033	-2.84283
ENSMUSG00000017716	8.35132	7.78931	8.05331	7.82255	7.6664	8.45723	8.32582	8.3495	7.92725	10.4211	10.028	10.1347	10.3557	10.5907	10.7679	10.5661	10.5511	10.2676	-2.06975	-2.23869	-2.0814	-2.53313	-2.92426	-2.31068	-2.24024	-2.2016	-2.34038
ENSMUSG00000017721	6.91374	5.73674	6.56411	6.87483	6.70693	6.65222	6.46814	6.68507	7.00583	9.26675	8.32397	8.43803	8.45113	9.11027	9.03189	8.75354	9.2311	9.09027	-2.35301	-2.58722	-1.87392	-1.5763	-2.40334	-2.37967	-2.2854	-2.54603	-2.08445
ENSMUSG00000017723	7.0174	6.29543	6.60349	6.21582	4.7641	4.93639	4.96159	6.03579	4.92569	9.22548	8.33758	8.54451	8.70324	7.49755	7.07152	7.27527	8.16506	6.71228	-2.20808	-2.04215	-1.94102	-2.48742	-2.73344	-2.13513	-2.31368	-2.12927	-1.78658
ENSMUSG00000017747	4.69718	3.27722	3.23767	4.65416	4.37502	4.21699	3.96651	4.29174	4.91364	6.9672	6.07626	5.71945	6.5232	6.65112	7.09303	6.81562	7.16961	6.91536	-2.27002	-2.79904	-2.48178	-1.86904	-2.27611	-2.87603	-2.84912	-2.87787	-2.00173
ENSMUSG00000017754	8.20382	7.85205	8.06835	8.22121	7.00153	6.64849	7.78739	6.74033	6.87829	10.1397	10.1068	9.91283	10.004	9.50494	8.68923	9.89626	8.98025	9.13409	-1.93593	-2.25478	-1.84449	-1.7828	-2.5034	-2.04073	-2.10886	-2.23992	-2.25579
ENSMUSG00000017756	9.33159	8.02101	8.51719	9.35098	7.90395	7.90348	7.93153	7.56012	7.53983	11.1141	10.2887	10.5975	11.3814	10.67	10.3171	9.98731	10.0226	9.85308	-1.78255	-2.26765	-2.08034	-2.03038	-2.76604	-2.41358	-2.05578	-2.46247	-2.31325
ENSMUSG00000017760	8.91048	7.69867	8.64213	8.66467	7.55621	7.18187	7.81126	7.024	6.75546	11.2251	10.4832	11.0681	11.222	10.4244	9.49216	10.2453	9.5331	9.35384	-2.31461	-2.78457	-2.42597	-2.55729	-2.86823	-2.31028	-2.43406	-2.5091	-2.59838
ENSMUSG00000017764	6.9397	6.98435	6.6381	6.93366	6.993	6.87444	7.20484	6.92164	6.42233	9.47251	9.21694	8.82	8.74601	8.95365	8.86906	9.41589	8.69095	8.46286	-2.53281	-2.23259	-2.18191	-1.81235	-1.96065	-1.99462	-2.21105	-1.76931	-2.04053
ENSMUSG00000017765	6.21447	4.91531	5.2619	5.69149	6.71769	6.96838	6.89005	7.14655	7.70453	8.81728	8.29713	7.97024	8.24696	9.78579	9.76169	9.62028	9.9695	9.93221	-2.60281	-3.38182	-2.70835	-2.55547	-3.0681	-2.79331	-2.73024	-2.82295	-2.22767
ENSMUSG00000017774	7.38282	7.5003	7.7858	8.21674	7.9786	8.36378	7.78728	8.37166	7.5696	10.3105	10.3449	10.7284	10.6219	10.6857	11.2522	10.5195	11.302	10.1475	-2.92765	-2.84458	-2.94261	-2.40516	-2.70713	-2.88843	-2.73219	-2.93029	-2.57792
ENSMUSG00000017776	6.4367	6.40916	6.42946	6.95532	6.45563	5.97512	6.29928	6.43054	7.02596	9.82517	10.1812	10.1599	9.99398	9.6806	9.40618	9.4677	9.71696	9.81677	-3.38847	-3.77205	-3.73049	-3.03866	-3.22496	-3.43107	-3.16842	-3.28642	-2.79081
ENSMUSG00000017781	6.41192	6.40933	6.21626	6.2286	6.63451	7.11149	6.72951	6.69915	6.86163	9.61307	9.23568	9.36957	9.28644	9.54063	10.23	9.52735	9.78187	10.1405	-3.20115	-2.82636	-3.15331	-3.05785	-2.90612	-3.11854	-2.79784	-3.08272	-3.27885
ENSMUSG00000017801	6.3543	6.44547	5.95329	5.90052	6.43908	6.88465	6.53924	6.05502	6.31036	8.73087	9.0561	8.79735	9.04796	9.13569	9.38643	9.17909	8.86257	8.73392	-2.37657	-2.61063	-2.84406	-3.14744	-2.69662	-2.50178	-2.63984	-2.80756	-2.42356
ENSMUSG00000017802	6.469	5.22175	5.51733	6.15402	5.71793	6.04032	5.8485	6.35977	6.67563	9.31278	8.57546	8.57612	8.57794	8.99502	9.11141	8.91597	9.24346	9.09732	-2.84378	-3.3537	-3.05879	-2.42392	-3.27708	-3.07109	-3.06748	-2.8837	-2.42169
ENSMUSG00000017831	6.21212	7.22943	6.90836	6.92882	6.78322	6.43688	6.89802	6.46212	6.11728	9.77609	10.1426	9.8497	10.1919	9.67523	9.74853	9.86203	9.56611	9.58238	-3.56396	-2.91321	-2.94134	-3.26305	-2.89201	-3.31165	-2.96401	-3.10399	-3.46509
ENSMUSG00000017837	5.1187	4.87085	4.84917	5.27316	3.85264	4.60161	4.85281	4.6201	5.52362	8.14263	7.74562	8.08222	7.77642	7.386	7.26413	7.31805	7.24743	7.80744	-3.02394	-2.87477	-3.23304	-2.50326	-3.53337	-2.66252	-2.46524	-2.62733	-2.28382
ENSMUSG00000017843	7.19395	7.76441	7.85567	8.05462	7.82459	7.01286	7.77063	7.16812	7.39976	11.4228	12.0939	11.9406	12.1717	11.5556	11.2311	11.7533	10.8266	11.3429	-4.22882	-4.32953	-4.08494	-4.11705	-3.73097	-4.21825	-3.98264	-3.65849	-3.94314
ENSMUSG00000017858	5.85523	6.17922	6.2004	5.95379	5.75971	5.98782	5.75797	5.08871	5.96425	8.42929	8.71139	8.66	8.37729	8.58047	8.63628	8.25609	7.89522	8.82632	-2.57406	-2.53217	-2.4596	-2.4235	-2.82076	-2.64846	-2.49812	-2.80652	-2.86207
ENSMUSG00000017861	8.80079	8.95023	9.27702	9.59914	8.92472	9.47978	9.16896	8.58674	8.2059	12.0451	12.4648	12.5423	12.3019	12.2493	12.6859	12.2533	11.8176	10.8989	-3.24431	-3.51461	-3.26527	-2.70271	-3.32462	-3.20611	-3.08437	-3.23089	-2.69304
ENSMUSG00000017929	6.2466	5.59382	5.99905	7.07736	5.56101	5.91681	5.9382	5.83052	5.00317	9.13373	8.55239	8.6091	9.37064	8.25825	8.67786	8.18711	8.25177	7.14573	-2.88713	-2.95857	-2.61005	-2.29329	-2.69724	-2.76106	-2.24891	-2.42124	-2.14256
ENSMUSG00000017969	4.60905	4.31182	4.01752	3.99891	5.08444	4.94707	4.64718	5.79261	6.08155	7.96972	8.16981	7.50593	7.2969	8.45882	8.14256	8.20083	8.65533	8.64578	-3.36067	-3.85798	-3.4884	-3.29799	-3.37439	-3.1955	-3.55365	-2.86272	-2.56422
ENSMUSG00000017999	8.61454	8.71076	8.66561	8.08328	8.72942	8.67523	8.749	8.87651	8.86804	11.7352	11.8853	11.8474	11.6202	12.0005	11.9962	11.958	11.9404	12.1036	-3.12062	-3.17454	-3.18176	-3.53689	-3.27104	-3.32094	-3.20901	-3.06393	-3.2356
ENSMUSG00000018001	2.46917	3.50687	3.63802	3.69289	3.50119	2.61931	4.08979	4.05622	4.30341	6.488	7.83138	7.50886	7.48761	7.36533	6.81244	7.74885	8.03812	8.02237	-4.01883	-4.3245	-3.87084	-3.79472	-3.86414	-4.19313	-3.65906	-3.9819	-3.71896
ENSMUSG00000018040	5.64965	5.9417	5.44943	5.04802	5.64215	6.04293	5.21881	5.71211	5.36378	8.75621	9.07414	9.37702	8.25976	8.71315	9.00932	8.71543	9.12725	8.66611	-3.10656	-3.13244	-3.92759	-3.21174	-3.071	-2.9664	-3.49663	-3.41514	-3.30233
ENSMUSG00000018042	8.0834	8.29885	8.2746	8.16753	8.34393	8.00619	8.27852	7.61714	7.22525	9.71518	9.82198	9.83373	9.49957	10.0183	9.77733	9.60565	9.5424	9.22948	-1.63178	-1.52312	-1.55914	-1.33204	-1.67436	-1.77114	-1.32713	-1.92525	-2.00423
ENSMUSG00000018068	8.09745	7.93874	7.7121	7.45751	8.14362	8.05641	8.22294	8.23112	7.82479	11.2632	11.0553	10.9927	10.8481	11.2454	11.4502	11.4687	11.4785	11.3133	-3.1658	-3.11658	-3.28056	-3.39055	-3.10177	-3.39376	-3.2458	-3.2474	-3.48852
ENSMUSG00000018076	8.16751	7.90992	7.57612	8.83319	7.9287	8.16858	7.93856	7.93415	9.0799	10.5486	10.5636	9.84475	10.2418	10.2936	10.8896	10.2881	10.8	11.3702	-2.38114	-2.65366	-2.26863	-1.40863	-2.36492	-2.721	-2.34952	-2.86589	-2.29032
ENSMUSG00000018160	7.56476	7.2995	7.51866	7.32789	7.40103	7.16631	7.66577	7.67969	7.68774	10.3469	9.94897	10.2376	9.89755	10.0203	10.4629	10.3101	10.6535	10.5254	-2.78211	-2.64947	-2.71894	-2.56966	-2.61922	-3.29663	-2.64437	-2.97383	-2.83766
ENSMUSG00000018166	6.21033	5.50528	4.68896	5.95476	6.36877	6.83165	6.44494	7.02811	7.00832	9.44007	8.37581	7.94816	8.76671	9.72136	10.0716	9.47915	10.3144	9.96636	-3.22974	-2.87053	-3.2592	-2.81194	-3.35259	-3.23993	-3.03421	-3.28627	-2.95804
ENSMUSG00000018167	4.99577	3.87003	4.31105	5.03805	4.53134	4.33694	3.93662	4.34724	4.45353	8.4094	8.04708	8.18502	8.21144	8.43494	7.57174	7.93162	7.80631	7.50455	-3.41363	-4.17705	-3.87397	-3.17339	-3.9036	-3.2348	-3.995	-3.45907	-3.05102
ENSMUSG00000018171	7.37142	6.48594	7.03718	6.50553	7.13398	7.38164	7.02115	7.17882	7.02336	9.74234	9.32277	9.66723	9.44289	10.414	10.2578	9.81113	10.1103	10.0226	-2.37093	-2.83684	-2.63005	-2.93736	-3.28001	-2.87618	-2.78999	-2.93146	-2.99926
ENSMUSG00000018189	7.22566	7.49743	7.43401	6.80133	7.95126	7.98306	7.72915	7.45662	7.2115	9.84785	10.0896	10.19	10.1157	10.9027	10.7091	10.5729	10.3364	10.5071	-2.62219	-2.59221	-2.75602	-3.31438	-2.95141	-2.72599	-2.84376	-2.87975	-3.29561
ENSMUSG00000018196	4.59325	4.66497	4.82128	4.68515	4.77188	3.8152	4.59695	4.79401	4.64388	7.43032	7.30802	7.70291	7.97529	7.65574	6.86097	7.84021	7.58172	7.62883	-2.83707	-2.64304	-2.88163	-3.29014	-2.88387	-3.04577	-3.24326	-2.78772	-2.98496
ENSMUSG00000018199	5.2123	5.05853	5.11612	4.90089	5.37813	5.44499	5.56579	5.11095	5.59645	8.44402	8.08316	8.24901	8.57084	8.54702	8.5656	8.73551	8.52579	8.7526	-3.23172	-3.02463	-3.13289	-3.66995	-3.16888	-3.12061	-3.16971	-3.41483	-3.15615
ENSMUSG00000018209	6.50314	6.82789	6.97068	6.50351	7.08809	6.83512	6.95228	7.39036	6.58239	9.61935	9.92693	9.64874	9.68326	9.95187	10.0296	9.96005	10.1493	9.86726	-3.11622	-3.09905	-2.67807	-3.17975	-2.86378	-3.19453	-3.00777	-2.75893	-3.28486
ENSMUSG00000018239	6.35104	5.98587	5.32063	5.2651	5.5917	6.88249	6.21015	6.15184	5.45291	7.48035	7.37867	7.21809	7.13498	7.66807	9.3204	7.55265	8.52833	8.80842	-1.12931	-1.3928	-1.89746	-1.86988	-2.07637	-2.43791	-1.3425	-2.37649	-3.35551
ENSMUSG00000018286	9.26804	9.36911	9.18961	8.63077	9.18403	9.29484	9.37684	9.31368	9.36118	11.8076	11.8905	12.3628	11.1552	11.6951	11.8319	11.6186	11.7871	11.9665	-2.53955	-2.52141	-3.17317	-2.52448	-2.51107	-2.53701	-2.24174	-2.47347	-2.60532
ENSMUSG00000018287	7.52887	8.0166	7.92263	7.30739	7.50583	7.51099	7.49768	7.46591	7.18507	10.2599	10.6309	10.8303	10.7427	10.5589	10.7074	10.5724	10.5952	10.3457	-2.73105	-2.61425	-2.90768	-3.43535	-3.05307	-3.19645	-3.0747	-3.12931	-3.16068
ENSMUSG00000018293	10.1903	10.006	10.2058	9.96673	10.1325	10.9336	10.4911	10.7013	10.5075	11.4217	10.9315	11.4936	10.8575	11.3429	12.3006	11.8146	12.3243	11.8677	-1.2314	-0.925424	-1.28781	-0.890741	-1.21047	-1.36701	-1.32348	-1.62297	-1.36019
ENSMUSG00000018322	7.34057	8.16135	7.68615	7.41581	7.69001	7.11696	7.28673	7.33699	7.063	9.93218	10.465	10.2051	10.0555	10.1762	9.8212	9.61187	9.91606	9.71473	-2.59162	-2.30361	-2.51894	-2.63971	-2.48618	-2.70424	-2.32513	-2.57907	-2.65173
ENSMUSG00000018326	8.13987	8.877	8.67739	8.28773	8.59847	8.27936	8.42977	8.33948	7.43392	9.35847	9.88056	9.77592	10.1373	10.2728	10.4659	9.70846	10.4305	10.1183	-1.2186	-1.00356	-1.09853	-1.84959	-1.67436	-2.1865	-1.27869	-2.09105	-2.68441
ENSMUSG00000018334	6.10215	4.85627	4.93953	5.9411	4.53603	4.97629	4.62705	4.59512	3.93455	8.4114	7.26479	6.91169	7.67873	6.60132	7.44175	7.24921	7.32852	6.48672	-2.30924	-2.40852	-1.97216	-1.73763	-2.06529	-2.46546	-2.62217	-2.7334	-2.55217
ENSMUSG00000018339	4.78486	3.95742	3.7206	3.39383	4.02884	4.22279	4.895	5.19334	4.23812	5.45933	5.08179	4.79596	4.46522	6.29836	6.72911	6.15322	7.54261	6.46129	-0.674466	-1.12438	-1.07536	-1.07139	-2.26952	-2.50632	-1.25822	-2.34927	-2.22317
ENSMUSG00000018340	6.96292	8.5133	7.87806	7.38837	8.4027	7.62773	8.09335	8.36976	6.21631	9.9391	11.0179	10.7147	10.3541	11.0355	10.351	11.0766	11.2037	9.22852	-2.97619	-2.50462	-2.83664	-2.96569	-2.63283	-2.7233	-2.98325	-2.83394	-3.01221
ENSMUSG00000018347	4.81391	4.44674	3.88508	3.8907	3.81624	4.43677	4.55476	4.02417	4.68365	7.94091	7.48781	7.27916	7.48474	7.33644	7.30491	7.6439	7.3093	7.56174	-3.127	-3.04107	-3.39408	-3.59404	-3.5202	-2.86813	-3.08914	-3.28513	-2.87809
ENSMUSG00000018362	4.597	4.90773	3.60991	3.56385	2.49025	3.17531	1.94057	2.88682	3.274	6.77621	7.35283	6.61595	6.71163	6.91928	7.52841	6.86974	7.34347	6.30203	-2.17921	-2.4451	-3.00604	-3.14778	-4.42904	-4.3531	-4.92917	-4.45665	-3.02803
ENSMUSG00000018363	5.8934	5.72315	5.6064	5.84983	5.7025	5.49785	5.90517	6.19633	6.56942	10.0787	9.90206	9.44546	9.87403	9.85468	9.84572	10.0942	9.97276	10.8596	-4.18534	-4.17891	-3.83905	-4.0242	-4.15219	-4.34786	-4.18899	-3.77643	-4.29019
ENSMUSG00000018372	4.93294	5.45273	5.16434	5.42822	5.53496	5.11833	5.11861	4.90147	5.30782	8.18191	8.67922	8.54809	9.38438	8.74398	8.17468	8.43549	8.14045	8.78306	-3.24898	-3.22649	-3.38375	-3.95616	-3.20902	-3.05635	-3.31688	-3.23898	-3.47524
ENSMUSG00000018377	5.65354	5.96959	6.19834	5.89971	5.56276	5.14174	5.76909	5.93594	6.49748	7.98393	8.04749	8.18417	7.99473	8.12776	7.53703	7.8197	8.43232	8.86169	-2.33039	-2.07791	-1.98582	-2.09502	-2.565	-2.3953	-2.05061	-2.49638	-2.36421
ENSMUSG00000018379	9.26202	9.8201	9.51031	8.85042	9.41293	9.60725	9.29433	9.62634	9.20208	11.7199	11.9138	12.1505	11.776	11.5558	11.8961	12.0173	12.0767	11.7149	-2.4579	-2.09368	-2.64015	-2.92557	-2.1429	-2.28889	-2.72298	-2.45032	-2.51277
ENSMUSG00000018395	5.80785	6.14956	5.96098	5.67997	5.66729	5.54183	5.95875	6.01129	5.65593	8.82986	9.03652	8.89301	9.1592	8.93469	8.74006	8.92697	8.94611	9.53894	-3.02201	-2.88696	-2.93202	-3.47922	-3.2674	-3.19823	-2.96822	-2.93482	-3.88301
ENSMUSG00000018398	5.82488	5.38742	5.54912	5.71513	5.03914	5.61115	5.60163	5.8035	5.39364	9.32396	8.63887	8.59248	8.64941	8.37846	8.51078	8.56514	8.93453	8.42042	-3.49908	-3.25145	-3.04336	-2.93428	-3.33932	-2.89963	-2.96351	-3.13103	-3.02678
ENSMUSG00000018401	7.46485	7.13377	6.95724	7.27538	6.88508	6.9611	7.18135	7.3988	6.54756	10.4784	10.1004	9.84429	10.0279	9.79764	9.95288	10.125	10.2892	9.42002	-3.01355	-2.96666	-2.88704	-2.75248	-2.91256	-2.99178	-2.94364	-2.89044	-2.87246
ENSMUSG00000018405	4.70949	3.73716	3.70171	4.20219	3.90613	4.25629	4.10508	3.95978	6.01906	7.13379	6.53584	6.30475	6.6473	5.34788	6.14551	6.8041	6.22017	7.69664	-2.4243	-2.79868	-2.60304	-2.44511	-1.44175	-1.88922	-2.69903	-2.26039	-1.67758
ENSMUSG00000018412	7.56019	7.37778	7.52385	7.84289	7.43696	7.66163	7.6749	7.91334	7.95653	10.4554	10.1638	9.99007	10.105	10.3636	10.8561	10.3896	11.0681	10.9697	-2.89516	-2.78603	-2.46622	-2.26209	-2.92661	-3.19449	-2.71475	-3.1548	-3.01316
ENSMUSG00000018415	5.06544	4.85359	4.46707	4.94223	4.97682	5.11188	4.8366	5.36767	5.96425	8.53942	8.64784	8.55483	8.66767	8.43877	8.44547	8.51368	8.84364	9.17257	-3.47399	-3.79425	-4.08776	-3.72543	-3.46195	-3.33359	-3.67708	-3.47597	-3.20832
ENSMUSG00000018417	8.36325	8.1599	7.98046	8.42416	7.58561	7.54296	7.72428	7.38131	7.78465	11.1508	10.739	10.8397	11.5651	10.3554	10.4777	10.5541	10.2804	10.93	-2.78753	-2.5791	-2.85923	-3.14099	-2.76978	-2.93478	-2.82979	-2.89906	-3.14532
ENSMUSG00000018425	7.80015	7.71887	7.53568	7.26275	7.79977	8.10488	8.12259	7.89094	7.43533	11.2502	10.7886	10.8689	11.0675	11.0481	11.3478	11.6394	11.2211	11.3251	-3.45003	-3.06972	-3.33326	-3.80473	-3.24832	-3.24293	-3.51684	-3.33017	-3.88974
ENSMUSG00000018428	9.20148	7.9414	8.43594	8.84372	8.25617	8.67465	8.53178	8.70559	8.01325	12.2785	11.1873	11.7958	11.776	11.6392	11.5748	11.6206	11.658	10.6338	-3.07707	-3.24592	-3.35983	-2.93229	-3.383	-2.9001	-3.08878	-2.9524	-2.6206
ENSMUSG00000018433	8.98147	9.07308	8.84627	8.34338	9.06821	9.37775	9.40288	9.17678	8.69818	11.6597	11.4256	11.4007	11.3519	11.8421	12.184	12.2825	11.9975	12.0493	-2.67824	-2.35248	-2.55445	-3.00856	-2.7739	-2.80621	-2.87959	-2.82074	-3.35114
ENSMUSG00000018442	6.02561	4.85798	5.35295	5.2941	5.55093	5.68769	5.04258	5.8108	5.57168	9.3429	8.51823	9.03627	9.23581	9.07155	8.82633	9.18162	8.84517	8.93556	-3.31729	-3.66025	-3.68332	-3.94171	-3.52061	-3.13864	-4.13904	-3.03437	-3.36388
ENSMUSG00000018446	9.73813	9.95629	9.94555	9.28466	9.71699	9.78165	9.91273	9.90788	9.75413	10.0145	10.0512	9.96592	9.70968	10.4196	10.7619	10.3444	11.2526	11.2727	-0.276379	-0.0949549	-0.0203691	-0.425028	-0.702608	-0.980289	-0.431704	-1.34474	-1.51854
ENSMUSG00000018449	4.65712	4.92027	4.58691	4.81334	4.4597	3.44734	4.49894	4.2278	4.2793	7.86745	7.73754	7.79248	7.94168	7.30053	6.9919	7.32736	6.96062	7.1532	-3.21033	-2.81728	-3.20556	-3.12834	-2.84083	-3.54457	-2.82842	-2.73282	-2.8739
ENSMUSG00000018474	5.67257	5.89487	6.70147	6.28309	6.43533	5.01188	4.98036	5.23043	5.73371	8.7557	9.70069	10.5768	9.38326	9.69195	8.7536	7.94406	8.66801	8.63912	-3.08313	-3.80582	-3.87532	-3.10017	-3.25661	-3.74172	-2.9637	-3.43758	-2.90541
ENSMUSG00000018476	8.29332	7.24731	7.51763	8.55686	7.63843	8.12338	7.35521	7.2537	8.73242	7.60281	7.122	6.22827	6.24853	7.42559	9.05709	7.04452	8.51485	9.3513	0.690512	0.125304	1.28936	2.30833	0.212844	-0.933715	0.310685	-1.26115	-0.618881
ENSMUSG00000018481	8.11571	8.20825	8.1456	8.06493	8.20685	8.2366	8.42276	8.56673	7.80866	10.9433	10.5782	10.508	10.8958	10.729	11.2207	11.16	11.3647	10.9146	-2.82761	-2.36995	-2.36241	-2.8309	-2.52212	-2.9841	-2.73727	-2.79794	-3.10597
ENSMUSG00000018501	9.30512	8.47814	8.93907	9.35764	8.82244	9.37473	9.18789	9.12948	9.13931	12.4393	11.7651	11.8266	12.1281	11.9439	12.8797	12.2995	12.4487	12.4322	-3.13415	-3.28701	-2.8875	-2.77045	-3.12145	-3.50493	-3.11157	-3.31923	-3.29288
ENSMUSG00000018507	3.18055	1.98294	1.53914	1.99728	3.39655	3.51344	3.74192	4.45876	4.37693	5.44269	4.86797	4.47141	4.27065	6.36279	6.14388	6.49667	7.14265	7.07614	-2.26215	-2.88503	-2.93227	-2.27336	-2.96624	-2.63044	-2.75476	-2.6839	-2.69922
ENSMUSG00000018509	7.04944	6.56152	7.13464	7.15657	5.92595	6.58506	6.65099	6.09085	7.12026	10.1882	10.2536	10.5284	10.5468	9.43393	9.78771	9.77378	9.12615	9.84702	-3.13875	-3.69205	-3.39379	-3.39023	-3.50798	-3.20265	-3.12279	-3.0353	-2.72676
ENSMUSG00000018537	6.76822	6.83859	6.64209	6.74373	6.27169	6.49243	6.17078	6.55576	6.54517	7.58358	8.09048	7.61095	7.02924	7.41394	8.06375	7.36174	8.53245	8.07426	-0.815355	-1.25189	-0.968852	-0.285505	-1.14225	-1.57132	-1.19097	-1.97669	-1.52909
ENSMUSG00000018541	5.59991	5.85613	5.90129	5.54737	5.5359	5.98782	5.51705	5.19295	5.19934	8.43721	8.74867	8.8453	8.91625	8.52046	8.66993	8.48883	8.41027	8.51278	-2.8373	-2.89255	-2.94401	-3.36888	-2.98456	-2.68211	-2.97178	-3.21732	-3.31344
ENSMUSG00000018547	6.33175	6.16259	6.14349	6.48074	6.4944	6.92403	6.7395	6.66285	6.53048	9.36877	9.18506	9.2693	9.08415	9.32852	9.90856	9.46308	9.57457	9.32994	-3.03701	-3.02247	-3.12581	-2.60341	-2.83412	-2.98454	-2.72358	-2.91172	-2.79946
ENSMUSG00000018548	7.11814	7.5169	7.48569	7.39418	7.19758	6.99325	7.4323	7.49344	7.75498	11.7147	11.8781	11.7682	11.6145	11.5473	11.2893	11.6877	11.6626	12.0195	-4.59652	-4.36115	-4.2825	-4.22032	-4.34968	-4.29606	-4.25545	-4.16912	-4.26451
ENSMUSG00000018554	2.92904	3.82751	3.38023	2.5221	3.53947	3.17531	3.11241	3.84077	5.41088	3.48206	4.91991	3.06783	3.3287	4.34085	4.20532	4.08085	5.18066	5.72205	-0.553014	-1.0924	0.312398	-0.806595	-0.801387	-1.03002	-0.968437	-1.33989	-0.311171
ENSMUSG00000018559	4.67612	4.05491	4.55416	4.86097	4.97968	4.82324	4.63569	4.70738	5.36378	6.90235	6.35255	6.41029	5.64634	7.19612	7.72035	6.5166	7.79969	7.50453	-2.22624	-2.29765	-1.85612	-0.785377	-2.21644	-2.89711	-1.88091	-3.09231	-2.14076
ENSMUSG00000018565	6.91725	7.36145	6.90717	6.92397	7.02678	6.93101	7.19532	6.93251	6.95174	10.1757	9.99686	10.1986	9.78348	10.0039	10.0631	10.043	9.96499	10.0296	-3.25847	-2.63541	-3.29142	-2.85952	-2.97709	-3.13214	-2.84766	-3.03248	-3.07791
ENSMUSG00000018567	7.39266	7.72773	7.29235	7.58502	6.82338	6.00087	6.63133	6.44266	6.03025	9.23838	9.23465	9.48605	9.5006	8.52802	7.39389	8.35002	7.83501	7.42673	-1.84571	-1.50692	-2.1937	-1.91559	-1.70464	-1.39301	-1.71869	-1.39235	-1.39648
ENSMUSG00000018569	4.40323	4.9092	2.98926	2.62542	5.70554	4.21699	5.34908	6.38171	7.54378	6.35016	7.06198	5.03385	4.68271	7.82652	6.28923	7.10821	8.72722	9.38698	-1.94693	-2.15279	-2.04459	-2.05729	-2.12098	-2.07224	-1.75914	-2.34551	-1.8432
ENSMUSG00000018572	7.43121	7.25131	6.95385	7.27647	7.13272	7.60568	7.49584	7.68519	8.07232	10.4943	10.5475	10.4077	10.3263	9.96698	10.6029	10.6025	10.4967	10.6099	-3.06308	-3.29621	-3.45382	-3.04987	-2.83426	-2.99722	-3.10668	-2.81153	-2.53757
ENSMUSG00000018574	6.67159	5.37597	5.55502	5.82259	6.09194	6.95004	6.46385	6.21625	5.69339	9.47074	8.30039	8.34247	8.7672	8.94286	9.42659	9.03979	8.86507	8.40945	-2.79915	-2.92443	-2.78745	-2.94461	-2.85092	-2.47655	-2.57593	-2.64883	-2.71606
ENSMUSG00000018583	9.30079	9.38164	9.43647	9.0442	9.18072	9.35242	9.5042	9.41752	9.14688	12.068	11.9671	12.2779	11.9743	12.047	12.2352	12.421	12.4405	11.9667	-2.76722	-2.58543	-2.84146	-2.93006	-2.86626	-2.88281	-2.91678	-3.02297	-2.81983
ENSMUSG00000018585	7.12477	7.03578	6.87795	6.35735	6.99982	7.18551	7.66408	7.6246	7.52516	10.3014	10.0918	10.3873	9.82055	10.4983	10.3186	10.7615	10.5048	10.7642	-3.17663	-3.05606	-3.50931	-3.4632	-3.49847	-3.13307	-3.09745	-2.88023	-3.23902
ENSMUSG00000018593	8.96489	7.36083	8.36116	8.61153	8.7844	9.61711	8.87471	8.76126	7.54036	10.1179	9.09413	9.60493	9.93604	10.7413	11.1577	10.2451	10.7244	9.41829	-1.15304	-1.7333	-1.24377	-1.32451	-1.95694	-1.5406	-1.37041	-1.96312	-1.87793
ENSMUSG00000018599	5.46396	5.03451	5.56342	5.62052	4.81566	4.44762	4.80801	5.29478	5.46945	8.10023	7.87496	8.12442	7.71648	7.1301	7.201	7.33909	7.42441	7.23034	-2.63627	-2.84045	-2.561	-2.09596	-2.31444	-2.75338	-2.53108	-2.12963	-1.76089
ENSMUSG00000018604	8.88931	8.75455	9.05998	9.37211	7.81219	8.23928	6.59808	5.7192	1.35355	10.4344	10.1975	10.3912	10.6046	9.3239	10.2458	8.25685	7.80803	3.17783	-1.54506	-1.44294	-1.33127	-1.23252	-1.51171	-2.00651	-1.65876	-2.08883	-1.82428
ENSMUSG00000018651	7.48504	7.4546	7.15832	7.04826	7.53418	7.36127	7.48049	7.06309	7.52695	10.0262	9.69672	9.87212	9.9489	10.0411	10.3774	10.0917	10.0171	10.7454	-2.54115	-2.24212	-2.7138	-2.90064	-2.50693	-3.01617	-2.61119	-2.95404	-3.21843
ENSMUSG00000018659	6.03063	5.86109	5.55032	5.53926	5.44121	5.8586	6.50199	5.69719	5.54517	8.77086	8.07087	8.57048	8.25988	8.02993	8.51396	8.85505	8.22144	8.50453	-2.74023	-2.20979	-3.02016	-2.72062	-2.58872	-2.65536	-2.35306	-2.52426	-2.95936
ENSMUSG00000018661	7.01649	6.51183	7.14433	7.0009	6.89061	7.43266	7.07138	7.03876	6.77265	9.54374	8.98103	9.24445	9.23981	9.04535	9.78212	9.30853	9.50337	9.25117	-2.52725	-2.46919	-2.10012	-2.23891	-2.15474	-2.34946	-2.23715	-2.46461	-2.47852
ENSMUSG00000018666	8.19786	8.6284	8.33676	8.02049	8.58151	8.89525	8.51663	8.77305	9.12959	10.9332	11.4702	11.4735	11.5668	11.4801	11.8475	11.5482	11.7633	12.5999	-2.73531	-2.84185	-3.13678	-3.54631	-2.89857	-2.95224	-3.03161	-2.99025	-3.47034
ENSMUSG00000018669	7.5509	7.43802	7.54062	7.2704	7.24334	7.54319	7.58312	7.46909	7.7282	10.4534	10.6054	10.6368	10.2053	10.2538	10.3568	10.7734	10.423	10.3304	-2.90247	-3.16739	-3.0962	-2.9349	-3.0105	-2.81359	-3.19028	-2.95392	-2.60224
ENSMUSG00000018677	7.38167	6.80069	7.26519	7.97457	7.00375	7.23563	7.39048	7.35341	7.90592	11.434	11.3689	11.5279	11.147	10.7889	11.096	10.9188	11.0318	10.6583	-4.05229	-4.56821	-4.26269	-3.17248	-3.78512	-3.86033	-3.52834	-3.67837	-2.75237
ENSMUSG00000018678	7.39213	7.59379	7.736	7.04552	6.47059	6.77354	6.94711	6.80273	6.68498	6.911	6.67133	6.66233	5.9676	6.08509	7.49363	6.57791	7.73472	7.39486	0.481129	0.922462	1.07367	1.07792	0.385505	-0.72009	0.369198	-0.931986	-0.709879
ENSMUSG00000018697	7.41056	7.72791	7.55616	7.07081	7.63021	7.83283	7.82128	7.76772	7.32496	10.89	11.0036	11.1108	10.6322	10.98	11.1944	10.9347	10.9506	10.8826	-3.4794	-3.2757	-3.55464	-3.5614	-3.34978	-3.36162	-3.11342	-3.18284	-3.55763
ENSMUSG00000018707	10.4492	10.101	10.1182	10.8055	10.3121	9.66334	10.2888	10.1475	11.1865	13.4913	13.3158	13.1166	13.5993	13.7013	13.0237	13.4559	13.2383	14.3273	-3.04205	-3.21487	-2.99839	-2.79376	-3.38924	-3.36035	-3.16712	-3.09085	-3.14085
ENSMUSG00000018727	3.83712	6.0624	5.2227	4.74555	4.72014	4.51686	4.46217	4.55059	2.27104	7.15154	8.65759	8.38026	7.71528	7.74099	7.86671	7.56539	7.54286	4.78494	-3.31442	-2.59518	-3.15757	-2.96974	-3.02085	-3.34985	-3.10322	-2.99227	-2.5139
ENSMUSG00000018736	5.76104	5.45095	5.23207	5.20773	5.43157	5.2147	5.37569	5.35035	4.96547	9.57331	9.49881	9.12594	9.65245	9.01214	9.09582	9.48121	9.1006	9.10661	-3.81227	-4.04786	-3.89387	-4.44472	-3.58057	-3.88113	-4.10552	-3.75025	-4.14114
ENSMUSG00000018761	8.0068	7.0648	7.86238	7.14499	7.13957	7.99298	7.30034	7.43787	7.51535	10.6531	10.0089	10.6285	9.81234	10.3407	10.6998	10.1856	10.1692	10.0827	-2.6463	-2.94409	-2.76612	-2.66734	-3.20115	-2.70683	-2.88524	-2.73137	-2.56736
ENSMUSG00000018765	8.17631	8.38174	7.93402	8.23608	8.33468	8.67229	8.51671	8.55875	8.82365	11.7001	11.5725	11.2974	11.4496	11.3615	11.581	11.8199	11.6758	11.6828	-3.52382	-3.19075	-3.36333	-3.2135	-3.02678	-2.90874	-3.30315	-3.11701	-2.85914
ENSMUSG00000018770	10.1885	10.3664	10.1604	9.65144	9.72423	9.89259	9.94519	9.59143	9.37987	11.2785	11.6247	11.9408	11.3786	11.3892	11.2715	11.2202	11.0202	11.0493	-1.08997	-1.25825	-1.7804	-1.72716	-1.66496	-1.37892	-1.27502	-1.42876	-1.66947
ENSMUSG00000018774	5.05872	4.44497	4.40063	4.37873	5.26213	5.9709	4.93486	4.14569	2.99297	7.30792	7.08216	6.67903	6.8113	7.36567	7.98394	6.57017	5.57409	5.3894	-2.2492	-2.63719	-2.2784	-2.43257	-2.10354	-2.01304	-1.63531	-1.42839	-2.39642
ENSMUSG00000018796	7.1545	6.61652	6.22242	5.86363	5.63373	6.11273	6.38218	5.62398	6.20371	10.103	9.72342	9.30204	9.36188	8.73942	9.2995	9.66777	9.02472	9.00672	-2.94851	-3.1069	-3.07963	-3.49826	-3.10568	-3.18677	-3.28559	-3.40074	-2.80301
ENSMUSG00000018800	5.01078	3.99755	3.31745	4.17951	4.04625	4.49521	3.05575	4.46259	3.35251	8.02582	7.38729	6.58068	7.74549	7.85964	7.67125	7.16152	7.27541	7.1355	-3.01504	-3.38974	-3.26323	-3.56598	-3.81338	-3.17604	-4.10577	-2.81282	-3.78299
ENSMUSG00000018809	5.37553	4.77566	4.54493	5.08097	5.47224	5.78758	5.34908	5.61587	5.2592	8.55784	8.4259	7.90885	8.2891	8.51549	9.12851	8.66046	8.70287	8.77679	-3.18231	-3.65024	-3.36392	-3.20813	-3.04325	-3.34093	-3.31139	-3.087	-3.51759
ENSMUSG00000018820	5.31945	4.40951	4.84917	5.10932	5.1361	4.62161	4.56084	4.94604	5.75117	7.4226	7.00895	7.27484	7.04036	7.62855	7.13108	7.16573	7.3758	7.65062	-2.10315	-2.59944	-2.42567	-1.93104	-2.49246	-2.50947	-2.6049	-2.42976	-1.89944
ENSMUSG00000018821	5.90776	5.1794	5.54205	5.89044	4.99374	5.83637	5.75294	5.68412	4.57766	9.04222	8.60911	8.92939	8.98567	8.62689	8.59931	9.00869	9.22693	7.44359	-3.13446	-3.42971	-3.38734	-3.09524	-3.63315	-2.76294	-3.25575	-3.54282	-2.86593
ENSMUSG00000018841	4.55241	3.6266	3.92846	4.06892	4.10488	4.43547	4.72448	4.97487	5.81279	7.17322	6.91123	6.75067	6.59786	7.21847	7.28953	7.82754	8.20126	8.35474	-2.62081	-3.28463	-2.82221	-2.52894	-3.1136	-2.85406	-3.10307	-3.22639	-2.54195
ENSMUSG00000018846	5.35554	5.61521	5.39217	5.42098	5.14735	5.2823	5.69383	5.48473	5.83221	9.45476	9.7447	9.35097	9.46562	8.99566	9.11693	9.44015	9.12443	9.88629	-4.09922	-4.12949	-3.9588	-4.04465	-3.84832	-3.83463	-3.74633	-3.6397	-4.05408
ENSMUSG00000018848	8.97794	9.37401	9.36528	8.70754	9.85086	9.37287	9.26927	9.38049	8.54126	11.825	12.1566	12.2575	12.1347	12.6198	12.3859	12.2797	12.3345	11.9369	-2.84709	-2.7826	-2.89223	-3.42718	-2.76892	-3.01301	-3.01045	-2.95406	-3.39561
ENSMUSG00000018849	6.65888	5.58631	5.75508	6.56486	6.56694	6.40718	7.00732	7.23367	7.97073	9.27955	8.84284	8.81968	8.90935	9.68644	9.71066	9.8149	10.5522	10.5759	-2.62067	-3.25654	-3.0646	-2.34449	-3.11949	-3.30348	-2.80759	-3.31849	-2.60519
ENSMUSG00000018858	6.49507	6.55	6.88854	6.37599	6.47229	7.17705	6.57467	6.61764	6.60464	9.13896	9.1203	9.56639	9.17237	9.1541	9.58407	9.26252	9.13545	9.50936	-2.64388	-2.5703	-2.67784	-2.79638	-2.68181	-2.40702	-2.68786	-2.51781	-2.90472
ENSMUSG00000018861	5.03507	3.86844	4.18032	4.78239	4.54889	5.50841	5.35035	5.17571	5.79754	8.29548	7.15066	7.51906	7.66045	7.74837	8.06812	8.33929	8.33503	7.99209	-3.26041	-3.28222	-3.33874	-2.87805	-3.19948	-2.55971	-2.98893	-3.15932	-2.19455
ENSMUSG00000018865	4.82095	4.19112	3.83712	3.4188	5.25232	6.24354	5.57773	5.33601	4.17331	7.34248	6.96962	6.18416	5.8168	7.85599	8.73634	8.47127	8.05368	6.97507	-2.52153	-2.7785	-2.34704	-2.398	-2.60367	-2.4928	-2.89354	-2.71767	-2.80176
ENSMUSG00000018882	7.59185	7.97214	7.46519	7.14483	7.88799	8.0835	7.93961	7.69704	7.17768	10.5578	10.5316	10.6478	10.505	10.4883	10.8989	11.0412	10.8059	10.6067	-2.96592	-2.55943	-3.18259	-3.3602	-2.60031	-2.81545	-3.10164	-3.10888	-3.42905
ENSMUSG00000018899	5.66393	6.1451	5.27175	5.82046	7.10187	4.48164	6.36489	6.74288	7.05666	8.67326	8.82621	8.59963	9.14361	10.0177	7.99727	9.5883	9.89778	10.2864	-3.00933	-2.68112	-3.32788	-3.32315	-2.91579	-3.51563	-3.22341	-3.15489	-3.22972
ENSMUSG00000018906	4.75047	4.37676	4.10695	3.71364	4.78486	4.00833	5.61842	4.84267	4.47845	7.08788	7.26992	6.76651	6.64546	8.22828	5.99996	8.3806	8.25078	7.72139	-2.3374	-2.89315	-2.65956	-2.93182	-3.44342	-1.99163	-2.76218	-3.40811	-3.24294
ENSMUSG00000018921	9.59252	9.21119	9.34675	9.10574	9.34018	9.52194	9.76876	9.84254	9.69631	11.1431	10.3742	10.5621	10.232	10.904	11.4396	11.2831	11.7611	11.4169	-1.55054	-1.16298	-1.21538	-1.1263	-1.56384	-1.91763	-1.51431	-1.91859	-1.72057
ENSMUSG00000018923	4.69419	5.08322	4.58229	3.92256	4.61065	5.07407	5.19931	5.50063	5.313	6.56266	6.97306	7.15515	6.45468	6.86487	7.08356	7.35922	7.65392	7.34568	-1.86848	-1.88984	-2.57287	-2.53212	-2.25421	-2.00949	-2.15992	-2.15329	-2.03268
ENSMUSG00000018931	4.37643	4.06497	4.40063	4.61245	3.35087	4.55092	4.34718	4.19081	5.1057	5.43794	4.94085	5.27182	4.58743	4.94662	6.40807	5.61051	6.19965	6.31212	-1.06151	-0.875882	-0.871187	0.0250159	-1.59575	-1.85715	-1.26333	-2.00884	-1.20642
ENSMUSG00000018932	6.20523	5.62738	5.60784	6.17758	5.72821	6.60347	6.55	6.1872	6.01687	7.87213	7.16518	6.53119	6.77837	7.55791	8.77396	7.96371	8.80813	8.28749	-1.6669	-1.5378	-0.923351	-0.600797	-1.8297	-2.17049	-1.4137	-2.62093	-2.27062
ENSMUSG00000018965	6.8171	7.29561	7.28361	6.94659	6.96731	7.0454	6.9138	6.9713	6.80976	9.15546	9.72851	9.67062	9.51055	9.68227	9.87127	9.68679	9.91241	9.63416	-2.33836	-2.4329	-2.38701	-2.56395	-2.71496	-2.82586	-2.77299	-2.94111	-2.8244
ENSMUSG00000018974	7.93593	7.78648	8.16575	8.01418	7.98232	8.32337	8.07223	8.35877	8.05967	10.2958	10.0479	10.4452	10.2838	10.6157	11.1213	10.7814	11.1842	10.6985	-2.35992	-2.26139	-2.27942	-2.26964	-2.63342	-2.79794	-2.70922	-2.82541	-2.63885
ENSMUSG00000018995	4.68322	4.34545	4.6053	5.02214	5.14369	4.48164	4.96934	5.06997	4.95827	8.07904	8.0515	7.99344	8.12136	8.00075	7.94913	8.40531	7.67959	8.4616	-3.39582	-3.70605	-3.38814	-3.09922	-2.85706	-3.46749	-3.43597	-2.60961	-3.50333
ENSMUSG00000018999	4.78333	3.27722	4.47121	4.37873	4.10777	5.3803	4.96159	5.1566	5.80614	7.82639	7.11157	7.33155	7.21797	7.69503	8.41563	8.09222	8.21329	8.64386	-3.04306	-3.83435	-2.86033	-2.83924	-3.58726	-3.03532	-3.13063	-3.05669	-2.83772
ENSMUSG00000019039	5.84816	4.94648	5.73876	6.20472	5.81798	5.8979	4.90694	5.27875	5.47622	8.80181	8.16784	8.77215	8.8295	8.67559	8.64773	8.23513	8.1089	7.80308	-2.95365	-3.22136	-3.03339	-2.62478	-2.85761	-2.74983	-3.32819	-2.83015	-2.32687
ENSMUSG00000019054	5.37612	5.92461	5.83656	5.79445	5.97535	5.70881	5.96697	6.38657	5.9389	8.91422	9.76332	9.92323	9.22019	9.47741	9.04203	9.27444	9.40825	8.99673	-3.5381	-3.83871	-4.08667	-3.42574	-3.50207	-3.33322	-3.30747	-3.02168	-3.05783
ENSMUSG00000019055	5.8104	5.15057	5.63984	5.58076	6.13	6.09572	5.70458	6.38485	4.81808	8.153	7.69349	7.8207	7.63504	8.83439	8.61532	8.02594	8.87632	7.1696	-2.3426	-2.54293	-2.18086	-2.05428	-2.70439	-2.5196	-2.32136	-2.49147	-2.35152
ENSMUSG00000019082	5.14359	5.01021	4.8095	5.12052	4.7608	4.73613	4.72057	4.97237	5.02925	5.7097	5.14843	5.34867	5.23985	5.70279	5.92802	5.41407	6.27087	5.86788	-0.566107	-0.138222	-0.539175	-0.119324	-0.941986	-1.19188	-0.693507	-1.2985	-0.838632
ENSMUSG00000019087	8.26709	7.36834	7.90033	8.26341	7.51984	7.091	7.19595	7.26166	6.7915	10.1506	9.64259	10.0754	10.2951	9.88763	9.3	9.28442	9.25443	9.25356	-1.88354	-2.27425	-2.17508	-2.0317	-2.36779	-2.209	-2.08847	-1.99277	-2.46206
ENSMUSG00000019124	3.94019	4.87364	4.86944	4.34347	4.10947	4.27303	4.28362	4.34907	3.99562	6.56653	7.6189	7.64843	7.47649	6.93854	7.15203	7.46987	7.47462	7.00849	-2.62634	-2.74525	-2.77899	-3.13302	-2.82907	-2.879	-3.18625	-3.12555	-3.01287
ENSMUSG00000019132	5.26365	5.00978	5.46499	5.95156	5.13928	5.47162	4.84207	5.33601	5.61139	9.62037	9.90372	9.56069	9.28552	9.39133	9.97311	9.55808	9.76596	10.0091	-4.35672	-4.89395	-4.0957	-3.33396	-4.25204	-4.50149	-4.71601	-4.42995	-4.3977
ENSMUSG00000019139	8.19313	7.5067	7.38808	6.9273	8.60874	9.29247	9.12627	9.68434	9.77325	10.5424	9.74411	9.57589	9.11088	10.5474	11.2895	11.3709	11.823	11.7278	-2.34925	-2.23741	-2.18781	-2.18358	-1.93862	-1.99704	-2.24466	-2.13869	-1.95453
ENSMUSG00000019143	5.16464	4.98312	4.76122	5.04403	5.56102	5.33443	4.82818	4.71855	4.64388	8.59081	8.39441	8.56829	8.58977	8.40799	8.54558	8.57444	8.21963	8.19503	-3.42617	-3.41129	-3.80707	-3.54574	-2.84697	-3.21114	-3.74627	-3.50108	-3.55116
ENSMUSG00000019158	6.10378	5.65814	5.83766	5.61801	5.88422	6.17876	6.14761	6.28844	6.71321	8.86235	8.63723	8.61259	7.78751	8.55782	8.60679	8.35395	8.85721	8.4796	-2.75856	-2.9791	-2.77492	-2.1695	-2.67359	-2.42803	-2.20634	-2.56877	-1.7664
ENSMUSG00000019173	7.51075	7.65951	8.03533	7.91101	7.43981	7.86494	7.74594	7.92965	7.44932	10.0633	9.85054	9.83215	9.7549	9.72608	10.0959	9.94532	10.1582	9.78943	-2.55251	-2.19104	-1.79682	-1.84389	-2.28627	-2.23096	-2.19938	-2.22856	-2.3401
ENSMUSG00000019179	9.5016	10.0554	9.85303	9.29496	9.72191	9.91512	9.88683	9.7536	9.73559	10.708	10.8742	10.6741	10.3492	11.0535	11.3303	11.0892	11.5768	11.3883	-1.20642	-0.818788	-0.821025	-1.05424	-1.33163	-1.41521	-1.20241	-1.82323	-1.65275
ENSMUSG00000019188	5.9541	5.14132	5.92426	5.50408	6.01103	5.50094	5.59282	6.39979	6.37072	8.74768	8.30377	8.44483	8.08387	8.90575	8.46379	8.32979	8.93647	8.98691	-2.79358	-3.16245	-2.52058	-2.57978	-2.89472	-2.96285	-2.73697	-2.53668	-2.61619
ENSMUSG00000019189	5.97649	4.99479	5.74865	5.87005	6.89178	6.71357	6.72356	7.37421	6.25791	9.64912	9.63086	9.833	9.24617	10.6852	10.4088	10.5347	10.786	9.41537	-3.67262	-4.63607	-4.08434	-3.37612	-3.7934	-3.69519	-3.81116	-3.41184	-3.15746
ENSMUSG00000019210	8.4832	8.55446	7.78759	7.88405	7.57059	7.94099	8.27484	7.78919	7.08065	11.4571	11.3091	11.3507	11.8809	10.7353	11.2192	11.5335	10.9022	10.8574	-2.97394	-2.75464	-3.56315	-3.9969	-3.1647	-3.27822	-3.25869	-3.113	-3.7767
ENSMUSG00000019214	7.53221	7.59247	7.64158	7.70837	7.53394	7.97032	7.58462	7.4961	7.74146	10.021	9.98363	10.327	10.0974	9.91893	10.3636	10.1815	9.97554	9.87871	-2.4888	-2.39116	-2.68544	-2.38906	-2.385	-2.3933	-2.59689	-2.47945	-2.13725
ENSMUSG00000019235	4.83825	5.2484	5.19007	4.74896	4.03013	2.12602	4.80677	4.67583	5.06694	7.21276	7.92111	8.60693	7.77346	6.90599	5.72917	7.16965	7.36289	7.0399	-2.37451	-2.67271	-3.41686	-3.0245	-2.87585	-3.60315	-2.36288	-2.68706	-1.97296
ENSMUSG00000019254	6.08324	5.31377	5.83381	6.54482	6.2321	6.41604	6.65087	6.37334	6.96258	8.74848	8.55355	8.5503	8.44634	8.60538	8.46649	8.92586	8.87549	8.59763	-2.66524	-3.23979	-2.71648	-1.90153	-2.37328	-2.05045	-2.275	-2.50215	-1.63506
ENSMUSG00000019256	4.31907	4.54824	4.37802	4.26636	4.12652	3.91721	4.16154	4.89949	4.42006	7.5261	7.50827	6.95838	7.32086	6.8229	6.44759	7.52372	7.95234	7.39939	-3.20702	-2.96003	-2.58035	-3.0545	-2.69637	-2.53038	-3.36217	-3.05285	-2.97933
ENSMUSG00000019261	8.12759	7.86063	7.89868	7.52503	7.65052	7.91683	8.05326	8.79715	8.42034	10.0256	9.5739	9.57614	8.91053	9.16514	9.72799	9.88629	10.4418	9.68685	-1.898	-1.71327	-1.67746	-1.3855	-1.51461	-1.81116	-1.83303	-1.64462	-1.26651
ENSMUSG00000019297	7.44839	7.75474	7.70444	7.51318	7.98843	8.03674	7.81088	7.87464	7.73466	10.4704	10.5172	10.7034	10.5112	10.8463	11.0531	10.8813	10.9208	10.5942	-3.02204	-2.76249	-2.99899	-2.99798	-2.85787	-3.01639	-3.0704	-3.04615	-2.85953
ENSMUSG00000019302	6.96197	6.38986	7.13084	7.31882	6.68127	6.67366	6.54292	6.39775	7.31088	9.8164	9.1537	9.48734	9.50765	9.79947	9.66362	9.50091	9.59906	10.6186	-2.85443	-2.76384	-2.3565	-2.18883	-3.1182	-2.98996	-2.958	-3.20131	-3.30767
ENSMUSG00000019303	5.53963	6.12342	5.79249	5.24483	5.60879	5.81677	5.56579	5.2821	6.05651	8.72132	9.21804	9.29028	8.93416	9.18048	8.94248	8.9171	8.78186	9.74963	-3.18169	-3.09461	-3.49779	-3.68933	-3.5717	-3.12571	-3.35131	-3.49976	-3.69312
ENSMUSG00000019312	6.26772	6.10767	5.05445	5.18561	7.05424	6.52514	7.3091	7.37303	7.40698	7.25598	7.25369	5.98415	6.23622	8.39529	8.03797	8.75341	8.97809	8.68083	-0.988254	-1.14602	-0.929699	-1.0506	-1.34106	-1.51284	-1.44431	-1.60506	-1.27385
ENSMUSG00000019338	7.33023	6.72518	7.0979	7.35964	6.89539	7.00312	7.07297	7.49529	7.91203	9.93758	9.43753	9.53072	9.22016	9.0854	9.33334	9.25192	9.61951	9.83636	-2.60735	-2.71235	-2.43283	-1.86052	-2.19001	-2.33023	-2.17894	-2.12422	-1.92433
ENSMUSG00000019362	5.55745	5.31	5.76121	4.80565	5.21445	6.12731	5.66903	5.8035	5.20529	8.68472	8.2894	8.93215	9.18262	8.77816	9.11862	9.03043	8.92327	8.41951	-3.12727	-2.9794	-3.17095	-4.37697	-3.56371	-2.99131	-3.3614	-3.11977	-3.21422
ENSMUSG00000019370	6.05523	6.45982	6.73106	6.63658	6.54422	6.4352	6.31735	6.54918	6.61779	9.57075	10.4133	10.5275	10.2364	9.92638	9.81973	9.93638	9.84403	9.77441	-3.51552	-3.95351	-3.79641	-3.59984	-3.38216	-3.38452	-3.61903	-3.29485	-3.15662
ENSMUSG00000019373	8.61449	9.09619	8.86656	8.14837	9.20767	9.3154	9.34808	9.10027	8.49183	11.6431	11.9408	11.8478	11.5111	12.0591	12.218	12.2277	11.9018	11.8534	-3.02861	-2.84462	-2.98125	-3.36273	-2.85145	-2.90264	-2.87966	-2.80155	-3.36153
ENSMUSG00000019428	7.80443	7.18761	7.22805	7.74498	7.2612	7.94694	7.74117	8.12378	8.4872	11.5625	11.105	11.166	10.9096	10.8915	11.5241	11.3085	11.4963	11.2627	-3.75807	-3.91739	-3.93792	-3.16459	-3.63028	-3.57712	-3.56736	-3.3725	-2.77546
ENSMUSG00000019432	9.79109	10.2203	10.0246	9.91677	9.8955	9.90183	9.39463	9.6934	9.07703	11.7918	11.9015	12.2133	12.1587	11.9757	12.2158	11.8398	11.9918	11.4209	-2.00069	-1.68122	-2.18872	-2.24192	-2.08018	-2.31397	-2.44512	-2.2984	-2.34383
ENSMUSG00000019433	7.70216	6.75575	6.80943	7.60532	6.24348	7.45995	7.15905	7.00612	7.98849	10.6348	9.84415	9.99991	9.9536	9.1541	10.0359	9.95546	9.64763	10.1218	-2.93263	-3.08841	-3.19047	-2.34829	-2.91062	-2.57593	-2.79641	-2.64151	-2.13326
ENSMUSG00000019437	4.86925	4.54356	5.11897	4.28241	4.71269	5.52212	4.61823	5.95068	5.13687	8.34421	8.02399	8.06051	7.32729	8.26561	8.38156	8.15024	8.96125	8.08089	-3.47496	-3.48043	-2.94154	-3.04488	-3.55292	-2.85944	-3.53201	-3.01057	-2.94402
ENSMUSG00000019461	4.42282	4.47097	4.24992	4.47585	4.8121	4.00656	3.98182	4.57011	4.22821	5.03515	4.72638	4.48141	4.46548	4.93135	5.11148	4.46778	5.71548	5.62355	-0.612329	-0.255405	-0.231484	0.010368	-0.119252	-1.10492	-0.485954	-1.14536	-1.39534
ENSMUSG00000019467	4.24055	4.24181	3.77029	4.25039	5.55631	4.73656	5.14041	5.5912	5.79604	7.78591	8.21941	7.72716	7.77646	8.94965	8.53009	8.88808	8.9071	9.08609	-3.54535	-3.9776	-3.95686	-3.52608	-3.39334	-3.79353	-3.74767	-3.31591	-3.29005
ENSMUSG00000019470	8.49986	8.37205	8.33355	8.08318	8.12736	8.81975	8.59233	8.49296	8.26773	10.9147	10.5807	10.8019	10.6958	10.5739	11.1244	11.046	10.9081	10.5496	-2.41484	-2.20869	-2.46834	-2.61263	-2.44657	-2.3047	-2.4537	-2.41516	-2.28187
ENSMUSG00000019471	8.36341	8.72387	8.78582	8.50392	8.88523	8.8114	8.90772	8.68267	8.41415	10.1903	10.6319	10.7965	10.6581	11.0532	10.8574	10.7665	10.9635	10.9064	-1.8269	-1.90806	-2.01068	-2.15414	-2.168	-2.04599	-1.8588	-2.2808	-2.49221
ENSMUSG00000019478	4.76943	4.4411	5.24573	5.6398	4.33702	4.39702	5.40541	5.3731	4.91622	8.03883	7.81862	7.99453	8.29206	7.65587	8.46129	8.50366	8.52421	7.86282	-3.26939	-3.37753	-2.7488	-2.65226	-3.31886	-4.06427	-3.09825	-3.15111	-2.94659
ENSMUSG00000019487	7.2584	7.3022	6.91971	7.02604	7.06087	7.26905	7.18931	7.12445	7.28861	9.91336	10.0225	9.88821	9.96672	9.86942	10.2752	10.1404	10.0219	10.0252	-2.65496	-2.72031	-2.9685	-2.94068	-2.80855	-3.00619	-2.95114	-2.8974	-2.73661
ENSMUSG00000019494	8.39134	8.68084	8.7439	8.76066	8.67097	8.67736	8.57491	8.3376	7.79308	10.1817	10.4396	10.6346	10.6468	10.6767	10.6657	10.2808	10.3428	9.97524	-1.79039	-1.75873	-1.89066	-1.88616	-2.00573	-1.98832	-1.70592	-2.0052	-2.18216
ENSMUSG00000019505	7.87357	8.25651	8.11752	7.97112	8.02095	8.05896	7.84743	7.76366	7.72963	10.842	11.2368	11.2246	11.0291	11.2402	10.9109	10.8477	10.7655	10.3368	-2.96848	-2.98025	-3.10707	-3.05794	-3.21926	-2.85191	-3.00023	-3.0018	-2.60722
ENSMUSG00000019518	5.94598	5.5226	6.10941	5.62164	4.99395	5.83855	4.89926	5.11273	3.4546	8.66913	8.4694	9.27911	8.92304	8.06203	8.6161	7.9576	7.62148	6.82018	-2.72315	-2.9468	-3.1697	-3.3014	-3.06808	-2.77754	-3.05834	-2.50875	-3.36558
ENSMUSG00000019528	3.82656	5.09682	4.50664	4.53495	4.71269	3.41143	4.04683	5.21843	4.50942	5.85589	6.66366	5.99339	6.04818	6.48832	5.3643	5.68634	7.38395	6.56289	-2.02933	-1.56684	-1.48674	-1.51324	-1.77563	-1.95287	-1.6395	-2.16552	-2.05347
ENSMUSG00000019539	2.76384	4.12932	5.04564	4.47208	6.25847	2.38339	5.23183	5.40643	4.04269	5.51172	7.05587	7.68305	7.02504	9.1649	5.62302	7.82342	7.82603	6.15683	-2.74788	-2.92655	-2.63741	-2.55296	-2.90643	-3.23962	-2.59159	-2.4196	-2.11414
ENSMUSG00000019558	7.74129	6.85136	7.43317	8.23608	6.79762	7.49261	6.75546	5.98476	6.6974	10.6937	10.0591	10.2429	10.3238	9.75793	10.3244	9.96334	8.87009	8.78725	-2.95239	-3.20772	-2.8097	-2.08767	-2.96031	-2.83176	-3.20788	-2.88533	-2.08986
ENSMUSG00000019564	5.10075	5.69961	5.52698	5.81549	5.50045	4.63705	5.14515	5.25333	3.59153	8.18941	8.50908	8.13512	7.92664	8.06507	7.10168	7.51951	8.00246	6.22219	-3.08866	-2.80946	-2.60815	-2.11115	-2.56463	-2.46464	-2.37436	-2.74912	-2.63065
ENSMUSG00000019578	5.31549	5.35708	5.92298	6.0253	5.50406	5.95331	5.47739	5.85125	5.89725	9.03643	9.83512	9.62094	9.35128	8.91533	8.73575	9.03917	8.94161	8.57477	-3.72094	-4.47804	-3.69796	-3.32598	-3.41127	-2.78244	-3.56178	-3.09036	-2.67752
ENSMUSG00000019579	6.30529	5.29011	5.93368	5.87026	5.08499	6.09572	5.64724	5.73609	5.31337	8.7297	8.60561	9.08105	8.75756	8.45878	8.4184	8.10501	8.32766	7.79713	-2.42441	-3.3155	-3.14737	-2.8873	-3.37379	-2.32268	-2.45778	-2.59157	-2.48377
ENSMUSG00000019590	5.64724	2.94147	2.8104	3.75744	3.62229	5.36201	4.60837	4.84772	5.34253	7.95995	6.24795	5.65191	5.95558	6.75655	7.79772	7.38055	6.98929	7.8489	-2.31271	-3.30648	-2.84151	-2.19814	-3.13426	-2.43571	-2.77218	-2.14157	-2.50637
ENSMUSG00000019689	6.08414	5.62891	5.81512	5.63732	4.78268	5.56904	5.04258	4.74056	5.313	8.17727	7.77924	8.30085	7.92341	7.46414	7.26081	7.23908	7.17281	7.13583	-2.09313	-2.15032	-2.48573	-2.28609	-2.68147	-1.69177	-2.1965	-2.43225	-1.82282
ENSMUSG00000019699	3.76405	4.06497	3.50736	4.03073	3.9813	2.94152	3.77566	3.74991	5.36957	7.27527	7.66463	7.44999	7.23368	8.19351	7.24697	7.32362	7.90862	9.46215	-3.51122	-3.59967	-3.94263	-3.20296	-4.21221	-4.30545	-3.54797	-4.15871	-4.09258
ENSMUSG00000019710	7.38394	7.62039	7.20253	6.97905	7.78424	8.11019	7.25465	7.31988	7.68155	10.1248	10.2057	10.2489	10.4408	10.5169	10.8756	10.4748	10.0661	10.6089	-2.74086	-2.58527	-3.04636	-3.46179	-2.73266	-2.76541	-3.22017	-2.74619	-2.92732
ENSMUSG00000019715	6.26319	6.61267	6.24633	6.12795	6.67052	6.66384	6.68809	6.80099	6.87888	9.62386	10.1766	9.88108	9.47982	9.91377	10.1699	10.0529	10.3038	9.83933	-3.36067	-3.56398	-3.63475	-3.35187	-3.24325	-3.50605	-3.36479	-3.50285	-2.96045
ENSMUSG00000019726	6.07468	4.76103	5.05445	5.87705	5.06578	5.68094	5.57523	5.18174	4.87153	9.33631	8.14388	7.97414	8.90885	8.62215	9.40601	8.80989	8.71662	8.61444	-3.26164	-3.38285	-2.91969	-3.0318	-3.55637	-3.72507	-3.23466	-3.53488	-3.74291
ENSMUSG00000019731	6.18711	4.56691	5.24829	5.69072	5.28555	6.2237	6.14761	6.47716	6.43119	9.55565	8.27968	8.18405	7.83359	8.95218	9.56427	9.09743	9.26813	9.01282	-3.36854	-3.71278	-2.93576	-2.14288	-3.66663	-3.34057	-2.94982	-2.79097	-2.58163
ENSMUSG00000019737	4.19748	3.92711	3.76815	4.37873	3.77216	3.87089	4.44076	4.79401	4.70615	7.69418	7.00318	7.09288	7.16004	6.94187	6.79978	7.33562	7.59513	7.4709	-3.4967	-3.07607	-3.32473	-2.78131	-3.16971	-2.92889	-2.89486	-2.80113	-2.76475
ENSMUSG00000019738	6.24951	6.55043	6.38301	5.87236	6.23053	6.35965	5.94818	6.10394	6.07887	9.17389	9.18807	9.58516	9.60898	9.69566	9.86138	9.24208	9.24364	8.96767	-2.92438	-2.63763	-3.20216	-3.73662	-3.46513	-3.50173	-3.2939	-3.13969	-2.8888
ENSMUSG00000019769	5.37328	4.54358	4.68366	5.18451	4.38989	3.29258	4.04226	4.87016	4.17331	8.69663	7.66345	7.60084	8.33702	7.87326	7.11529	7.79006	8.08766	7.81962	-3.32335	-3.11987	-2.91719	-3.15251	-3.48336	-3.82272	-3.7478	-3.2175	-3.64631
ENSMUSG00000019773	7.16946	7.78453	7.73783	7.46297	7.76249	7.48516	7.61411	7.32712	7.04152	10.5471	11.017	11.1935	11.2557	10.9924	10.6617	11.0071	10.5963	10.4954	-3.37761	-3.23244	-3.45569	-3.79271	-3.22991	-3.17652	-3.39297	-3.26921	-3.45386
ENSMUSG00000019777	8.53951	9.10421	9.17932	8.98424	8.95243	8.81329	8.76027	8.36727	8.18118	11.7972	11.8373	12.1171	12.5362	11.8235	11.7554	11.8989	11.3741	11.646	-3.25772	-2.73311	-2.93783	-3.55197	-2.87103	-2.9421	-3.13867	-3.00687	-3.46481
ENSMUSG00000019782	4.50166	4.2749	5.19068	4.80955	4.94751	4.73656	4.96159	5.30437	4.5183	8.63368	9.04326	8.92916	8.86026	9.12745	8.83694	8.94092	8.83228	8.91513	-4.13202	-4.76836	-3.73848	-4.05071	-4.17994	-4.10038	-3.97933	-3.52791	-4.39683
ENSMUSG00000019790	3.46165	3.21608	3.13712	4.11766	4.12652	3.55397	3.7712	4.02004	5.04806	7.11173	6.62165	6.50084	7.20421	7.21113	6.38803	6.86705	7.11097	8.44502	-3.65008	-3.40557	-3.36372	-3.08655	-3.08461	-2.83406	-3.09585	-3.09093	-3.39695
ENSMUSG00000019792	5.30293	6.6247	5.99697	5.21172	6.51421	5.78412	6.30078	6.0638	5.28365	8.68627	9.59885	9.47753	9.05193	9.56179	9.20638	9.6416	9.43893	8.92305	-3.38334	-2.97414	-3.48057	-3.84022	-3.04758	-3.42226	-3.34081	-3.37513	-3.6394
ENSMUSG00000019794	6.15753	6.79076	6.70573	6.05605	6.59275	6.11179	6.13035	6.06853	5.79226	9.99705	10.5552	10.3723	10.5171	10.3813	10.0696	10.0681	9.75244	9.72779	-3.83951	-3.7644	-3.66655	-4.46105	-3.78854	-3.95777	-3.93774	-3.6839	-3.93553
ENSMUSG00000019795	6.43023	6.59587	6.45816	6.28915	6.55392	6.63965	6.87173	6.70373	7.07205	9.23451	9.45268	9.47165	9.24903	9.81378	9.39754	9.48537	9.57806	10.0587	-2.80428	-2.8568	-3.01349	-2.95988	-3.25986	-2.75789	-2.61364	-2.87433	-2.98665
ENSMUSG00000019796	5.544	4.44677	4.96	5.82234	5.19476	5.61966	5.22573	5.71093	6.36129	8.59274	7.57276	7.8364	8.48711	8.07571	8.32807	8.153	8.38172	8.46765	-3.04874	-3.12599	-2.8764	-2.66476	-2.88095	-2.70841	-2.92728	-2.67079	-2.10635
ENSMUSG00000019797	5.39156	5.55882	5.65712	5.32407	6.02513	4.97047	5.60657	5.25893	5.37195	8.57362	9.08765	9.47414	9.44945	9.26069	8.5542	9.14263	8.65629	9.18347	-3.18206	-3.52883	-3.81702	-4.12538	-3.23556	-3.58373	-3.53606	-3.39736	-3.81152
ENSMUSG00000019802	6.89296	6.33681	6.8449	6.62723	7.43676	7.20143	6.96065	6.8966	6.91175	9.66951	9.41246	9.54355	9.53985	10.7593	10.4529	9.96541	10.0955	10.6455	-2.77656	-3.07564	-2.69865	-2.91262	-3.32256	-3.25151	-3.00476	-3.19893	-3.73372
ENSMUSG00000019804	6.79049	6.7549	7.20428	7.51939	6.57319	6.9435	6.91818	6.49041	6.6167	9.88136	9.83492	9.75269	10.2567	9.52733	9.81222	9.81675	9.09329	9.20084	-3.09086	-3.08001	-2.54841	-2.73732	-2.95415	-2.86871	-2.89857	-2.60288	-2.58413
ENSMUSG00000019808	6.24381	5.77411	5.84408	5.57209	5.26632	5.40206	4.49602	4.52968	5.20529	8.68091	8.39728	9.30664	8.73671	8.48092	8.16421	7.58559	7.42762	8.18743	-2.4371	-2.62317	-3.46256	-3.16462	-3.2146	-2.76215	-3.08957	-2.89794	-2.98214
ENSMUSG00000019809	5.44049	5.7036	6.17125	5.59817	5.44315	5.34503	5.14193	4.7521	4.41992	8.75073	8.59153	8.93126	8.82889	8.51438	8.37417	7.86289	7.85957	7.9084	-3.31024	-2.88793	-2.76001	-3.23071	-3.07123	-3.02914	-2.72095	-3.10747	-3.48848
ENSMUSG00000019810	5.63593	5.03734	5.10555	5.62236	4.85837	3.15405	4.40681	4.00099	5.49187	8.1591	7.97454	8.06516	8.69712	8.01556	6.18152	7.02891	6.6403	8.04061	-2.52316	-2.9372	-2.95962	-3.07476	-3.15719	-3.02747	-2.6221	-2.6393	-2.54874
ENSMUSG00000019813	5.61676	5.37908	5.11554	5.66419	5.65901	5.47914	5.26295	5.11347	5.11287	8.6596	8.44611	8.48611	9.44372	8.65441	8.87523	8.78866	8.1655	8.93806	-3.04284	-3.06702	-3.37057	-3.77952	-2.99541	-3.3961	-3.52571	-3.05203	-3.82519
ENSMUSG00000019814	7.74386	8.30272	8.09707	7.67053	8.18324	7.84771	7.88471	7.91317	7.39795	10.3067	10.7795	10.7149	10.6317	10.8767	10.5213	10.6802	10.7415	10.7072	-2.56285	-2.47674	-2.61786	-2.96122	-2.69341	-2.67354	-2.79552	-2.82835	-3.30929
ENSMUSG00000019817	7.75621	4.26019	4.88636	5.68076	3.53947	4.91709	3.56352	4.18224	1.92842	9.63757	5.06791	5.64572	6.65024	4.60583	6.854	4.84794	6.35399	4.77056	-1.88136	-0.807726	-0.759358	-0.969486	-1.06637	-1.93691	-1.28442	-2.17174	-2.84214
ENSMUSG00000019818	8.10819	7.37808	7.93779	7.84256	7.7314	7.5772	7.57328	7.75363	7.51986	8.95033	8.59933	8.81867	8.78397	9.08574	8.68388	8.638	8.55997	8.88259	-0.84214	-1.22125	-0.88088	-0.941404	-1.35434	-1.10668	-1.06471	-0.806345	-1.36273
ENSMUSG00000019820	7.96106	7.7237	8.49289	8.16973	8.59654	7.44684	8.29204	8.55625	8.22828	11.3432	11.5107	11.8069	11.4357	12.108	10.9319	11.6649	11.8257	11.5655	-3.38211	-3.78695	-3.31403	-3.26598	-3.51147	-3.48507	-3.37284	-3.26945	-3.33726
ENSMUSG00000019822	5.15053	5.16201	4.88909	5.58707	5.31624	5.15088	4.85281	4.93485	5.06691	7.78826	7.3577	7.73837	8.36737	7.83962	7.77904	7.27873	7.08728	7.46931	-2.63773	-2.19569	-2.84928	-2.7803	-2.52338	-2.62816	-2.42591	-2.15242	-2.4024
ENSMUSG00000019823	7.13309	6.76933	6.58193	6.99653	6.54367	6.61085	6.31735	6.01208	5.83664	9.8991	9.57756	9.33286	9.61635	9.20969	9.08487	9.05223	8.63324	8.42675	-2.766	-2.80823	-2.75093	-2.61981	-2.66601	-2.47402	-2.73488	-2.62116	-2.59011
ENSMUSG00000019826	5.4941	5.30723	5.43463	5.62878	5.35325	5.44499	5.18375	4.65188	5.15717	8.85285	8.64856	8.94403	9.18976	8.64812	8.7789	8.3653	7.98988	8.34282	-3.35875	-3.34133	-3.50941	-3.56097	-3.29487	-3.33391	-3.18155	-3.33801	-3.18566
ENSMUSG00000019831	5.59184	5.63735	5.82654	5.64111	6.44249	6.16201	6.31793	6.72756	6.99668	6.70114	6.91128	6.40404	6.31773	7.59923	8.10173	7.53221	9.13198	9.1548	-1.1093	-1.27392	-0.577495	-0.676624	-1.15675	-1.93972	-1.21427	-2.40442	-2.15812
ENSMUSG00000019837	5.92736	6.46694	6.51093	5.86945	6.25057	6.28455	6.36176	6.28907	5.88952	8.1937	9.07309	9.4781	9.05495	9.29658	9.44382	8.68131	8.94691	8.97199	-2.26633	-2.60615	-2.96718	-3.1855	-3.04601	-3.15928	-2.31955	-2.65784	-3.08247
ENSMUSG00000019838	2.56323	1.99013	2.14323	2.08483	4.90343	2.4108	3.56155	3.88224	5.06586	5.6119	5.25284	4.42071	4.83518	7.50519	5.19637	6.15961	6.80796	7.59234	-3.04867	-3.26271	-2.27748	-2.75035	-2.60176	-2.78557	-2.59805	-2.92572	-2.52648
ENSMUSG00000019841	7.20439	6.54907	7.15454	7.18961	7.14587	6.47809	6.53892	6.95271	6.98757	10.8566	10.3795	10.4651	10.6191	10.5647	10.7063	10.3954	10.3542	10.7806	-3.6522	-3.83041	-3.31056	-3.4295	-3.41881	-4.22824	-3.85651	-3.40146	-3.79303
ENSMUSG00000019842	5.72466	4.92027	5.07025	5.89277	4.63044	4.50308	4.38452	3.50129	3.25145	8.40053	7.43678	7.76457	8.40723	6.61837	6.58845	6.88677	6.00801	6.30417	-2.67587	-2.51651	-2.69431	-2.51446	-1.98793	-2.08537	-2.50225	-2.50672	-3.05271
ENSMUSG00000019843	4.75932	4.42965	4.96452	4.64285	5.37459	5.01081	4.64163	5.60186	5.78771	8.21399	7.9941	8.32802	7.93598	8.79238	8.27735	8.34702	8.65193	9.06276	-3.45467	-3.56445	-3.3635	-3.29313	-3.41779	-3.26654	-3.7054	-3.05007	-3.27505
ENSMUSG00000019845	5.03675	5.09864	4.96331	5.52936	4.8575	5.202	4.64718	4.68337	4.99805	7.80247	7.91506	8.10944	8.52283	7.72206	7.46611	7.44804	7.16528	8.04086	-2.76572	-2.81643	-3.14613	-2.99348	-2.86456	-2.26411	-2.80086	-2.48191	-3.04282
ENSMUSG00000019849	8.87529	9.40542	9.69384	9.24479	8.5555	8.03126	8.22917	8.44154	7.56161	11.1238	11.1822	11.9307	11.6784	10.7707	10.2942	10.6968	10.9318	10.38	-2.24854	-1.77679	-2.23689	-2.43364	-2.21522	-2.26296	-2.46764	-2.4903	-2.81836
ENSMUSG00000019851	2.46917	3.48675	3.77259	3.18679	5.36865	4.38789	4.17653	6.63245	3.74881	6.30953	7.87563	6.58305	5.66381	9.13064	7.49628	7.44783	8.88443	5.98977	-3.84036	-4.38888	-2.81046	-2.47702	-3.76198	-3.10839	-3.2713	-2.25198	-2.24096
ENSMUSG00000019854	6.48372	7.40074	7.0859	7.02419	7.18001	6.82587	7.03147	7.23831	7.45676	9.8604	10.1271	9.7766	9.59385	9.91076	9.70572	9.88558	10.0997	10.3432	-3.37669	-2.72635	-2.69069	-2.56966	-2.73075	-2.87985	-2.85411	-2.8614	-2.88642
ENSMUSG00000019857	5.86666	7.00747	6.81762	6.13518	6.93027	6.53036	6.18148	6.72836	5.60947	9.31227	9.89994	9.87815	9.56398	9.507	9.65154	9.24345	9.53226	9.18392	-3.44561	-2.89247	-3.06053	-3.4288	-2.57673	-3.12117	-3.06198	-2.8039	-3.57445
ENSMUSG00000019861	5.4365	5.76533	5.00779	5.35702	5.5705	5.5424	5.77487	5.33846	5.47739	7.8958	7.84884	7.4775	7.91732	8.21841	8.14063	7.96224	8.1549	8.3497	-2.4593	-2.08351	-2.46971	-2.5603	-2.64791	-2.59823	-2.18737	-2.81644	-2.8723
ENSMUSG00000019863	5.41336	6.00224	5.89752	5.30971	5.64399	4.71574	5.85259	5.90283	5.79055	8.62966	9.15521	9.25239	8.84689	8.73048	8.42901	8.90488	8.48872	8.98719	-3.2163	-3.15297	-3.35487	-3.53718	-3.08649	-3.71327	-3.05229	-2.5859	-3.19663
ENSMUSG00000019864	4.61478	5.19818	5.0035	4.42431	5.537	4.72912	4.998	4.96314	5.15257	6.56138	7.45702	7.26884	7.07571	7.8624	7.05933	7.51281	7.42036	8.33064	-1.9466	-2.25884	-2.26535	-2.6514	-2.3254	-2.33021	-2.51481	-2.45722	-3.17806
ENSMUSG00000019868	6.54892	7.29659	7.25476	6.70996	7.04889	6.33112	6.6592	6.43599	6.36721	9.48762	9.7893	10.0296	9.83305	9.71686	9.18913	9.56637	9.16991	8.98927	-2.9387	-2.49271	-2.77482	-3.12309	-2.66798	-2.858	-2.90718	-2.73392	-2.62207
ENSMUSG00000019873	4.07453	3.68011	4.24751	4.57817	4.69237	4.27181	3.66413	4.26298	4.94124	7.40907	7.15817	7.00481	7.21715	7.94529	8.09576	7.36154	7.31874	8.51267	-3.33455	-3.47806	-2.7573	-2.63898	-3.25293	-3.82395	-3.69741	-3.05576	-3.57143
ENSMUSG00000019877	7.5021	7.01943	7.68852	7.18744	7.8041	7.52915	7.24918	7.72519	7.1451	9.9965	9.99202	10.4812	10.117	11.1476	10.1703	10.3334	10.2796	10.1697	-2.4944	-2.97259	-2.79264	-2.92954	-3.34354	-2.64115	-3.08421	-2.55438	-3.02457
ENSMUSG00000019878	6.95303	7.73533	7.63207	7.17676	7.44103	6.79392	7.30724	7.27891	6.87808	9.72888	10.456	10.1974	10.3822	10.2035	9.78248	10.1883	10.1887	10.1311	-2.77585	-2.72063	-2.56538	-3.20544	-2.7625	-2.98857	-2.8811	-2.90979	-3.25305
ENSMUSG00000019883	3.74953	5.0818	4.36371	4.47585	4.75167	4.45184	4.35593	4.38871	2.99308	6.78572	7.68404	7.70866	7.78617	7.84562	7.29482	7.50699	6.97782	6.85977	-3.03618	-2.60224	-3.34495	-3.31032	-3.09395	-2.84298	-3.15107	-2.5891	-3.86669
ENSMUSG00000019889	7.42153	6.71226	7.30459	7.60244	7.78723	7.80858	7.14309	7.09799	7.23576	10.6527	10.0579	10.2886	10.6347	11.4975	10.8109	10.2948	10.4454	10.6834	-3.23116	-3.34567	-2.98397	-3.03229	-3.71028	-3.00229	-3.15176	-3.3474	-3.44765
ENSMUSG00000019891	5.31744	3.15986	3.8711	5.03317	4.94124	5.66371	5.22645	4.27249	5.20186	8.07792	6.9622	7.17407	7.78483	8.20512	9.06395	8.11869	7.54325	7.87951	-2.76047	-3.80234	-3.30296	-2.75166	-3.26387	-3.40024	-2.89224	-3.27076	-2.67765
ENSMUSG00000019894	4.61671	2.84706	3.99385	3.01279	4.53081	4.28252	3.86962	4.84772	4.74913	7.97274	6.99437	7.72257	7.27667	8.81732	7.01996	7.41137	8.06488	8.45393	-3.35603	-4.14731	-3.72872	-4.26388	-4.28651	-2.73743	-3.54175	-3.21717	-3.70479
ENSMUSG00000019897	5.73541	6.37569	6.2228	5.55526	6.20452	5.9442	6.16198	5.93121	5.93889	8.32197	9.07923	9.03188	8.94247	8.9432	9.13295	8.83044	9.06325	9.18113	-2.58656	-2.70354	-2.80908	-3.38721	-2.73868	-3.18874	-2.66845	-3.13204	-3.24224
ENSMUSG00000019907	8.19928	8.50864	8.3651	8.1927	8.51477	8.3249	7.96234	8.19222	8.28141	11.4771	11.5167	11.5838	11.7793	11.5055	11.6337	11.3649	11.3804	11.7882	-3.27784	-3.00801	-3.21872	-3.58656	-2.9907	-3.30881	-3.40258	-3.18817	-3.50681
ENSMUSG00000019916	6.67863	5.72192	6.63426	6.64585	6.91552	5.66594	6.95289	5.86135	5.12782	9.59664	8.96568	9.43139	9.81219	10.2304	8.43821	9.73773	8.66339	8.26139	-2.918	-3.24376	-2.79712	-3.16634	-3.31492	-2.77227	-2.78484	-2.80204	-3.13357
ENSMUSG00000019917	6.45014	6.96212	6.34841	6.28869	6.98196	6.44139	6.55	5.81072	5.71769	9.05426	9.44705	9.49838	9.72459	9.71503	9.49496	9.11469	8.63171	8.81359	-2.60413	-2.48492	-3.14998	-3.4359	-2.73307	-3.05357	-2.56469	-2.821	-3.0959
ENSMUSG00000019920	6.09256	6.77533	6.61017	6.57935	6.11629	5.15088	5.44976	5.7634	6.78389	9.02116	9.44706	9.24606	9.42302	8.92664	8.1319	8.88461	8.74413	9.68673	-2.9286	-2.67173	-2.63588	-2.84367	-2.81035	-2.98101	-3.43485	-2.98072	-2.90284
ENSMUSG00000019923	7.94758	8.55558	8.18286	7.73692	7.66622	7.41337	7.50429	7.42844	6.71148	10.5876	11.134	11.2801	11.0829	10.5271	10.3676	10.3481	10.4121	9.99258	-2.64003	-2.57845	-3.09725	-3.34597	-2.86093	-2.95426	-2.84378	-2.98368	-3.28111
ENSMUSG00000019927	4.54367	4.7352	4.92691	4.58151	4.78687	4.34338	4.82181	5.0912	4.55073	5.89301	5.79245	5.47204	5.30605	6.11905	6.90785	5.63925	7.29291	6.79245	-1.34934	-1.05724	-0.545127	-0.724545	-1.33218	-2.56447	-0.817439	-2.2017	-2.24172
ENSMUSG00000019942	8.94082	9.3483	9.0789	9.06309	9.11627	8.99098	8.84622	8.76442	8.28259	12.2158	12.3398	12.6359	12.6061	12.3642	12.2419	12.1252	11.8589	11.9987	-3.27498	-2.99145	-3.55701	-3.54298	-3.24795	-3.25096	-3.27899	-3.09449	-3.71607
ENSMUSG00000019943	8.24571	7.49843	7.82229	8.09421	7.76297	7.18429	7.32903	7.52434	7.57276	11.4615	11.0348	11.244	11.5501	11.3804	10.8463	10.717	10.6895	11.2237	-3.21578	-3.5364	-3.42171	-3.4559	-3.61739	-3.66196	-3.38795	-3.16516	-3.65098
ENSMUSG00000019947	8.66847	8.78959	9.15692	8.85519	7.9296	8.40356	7.98942	8.12126	5.89183	10.2801	10.0205	10.2295	10.1442	9.38375	10.4482	9.58334	10.348	7.79135	-1.61163	-1.23093	-1.0726	-1.28904	-1.45415	-2.04468	-1.59392	-2.22674	-1.89952
ENSMUSG00000019948	5.81548	6.3834	5.93582	5.48332	6.35619	5.65533	5.85586	5.82244	5.70497	8.93963	9.69168	9.39521	9.78497	9.55392	8.92947	9.442	9.06499	9.75872	-3.12414	-3.30828	-3.4594	-4.30166	-3.19773	-3.27414	-3.58614	-3.24254	-4.05375
ENSMUSG00000019951	6.30028	6.8852	6.7888	6.69381	6.92312	6.27958	6.8699	6.63097	6.87792	10.0066	10.5676	10.2614	10.1929	10.2692	10.0005	10.2273	10.0224	10.3154	-3.70634	-3.68236	-3.47258	-3.49909	-3.34607	-3.72089	-3.35743	-3.39142	-3.43746
ENSMUSG00000019952	5.00168	4.6776	5.16671	5.68795	4.50471	4.82324	4.18229	4.15461	5.28221	6.3024	6.16676	6.68077	6.86471	6.57748	6.92574	5.86026	6.72147	7.64277	-1.30072	-1.48916	-1.51406	-1.17676	-2.07276	-2.1025	-1.67796	-2.56686	-2.36056
ENSMUSG00000019960	3.90087	3.97423	4.82305	3.87658	7.83581	8.1065	6.76705	8.08375	9.17084	7.02622	6.28357	7.22342	6.49971	10.2115	10.543	9.18024	10.4619	11.5612	-3.12536	-2.30935	-2.40037	-2.62313	-2.37566	-2.43651	-2.41319	-2.37812	-2.39032
ENSMUSG00000019961	8.80809	9.41864	9.57352	9.0806	9.46157	9.05743	8.96579	9.10144	8.8987	11.9991	12.4867	12.6981	12.4591	12.391	12.0427	12.1523	12.1677	12.145	-3.19105	-3.06801	-3.12459	-3.37855	-2.92948	-2.98522	-3.18648	-3.06623	-3.24632
ENSMUSG00000019969	5.98312	5.15945	5.89347	5.79427	6.45946	5.85531	5.81656	6.306	6.65767	8.77451	8.64215	8.70069	8.64119	9.7194	9.19686	8.72561	9.18032	9.71434	-2.79139	-3.4827	-2.80722	-2.84692	-3.25993	-3.34154	-2.90905	-2.87432	-3.05667
ENSMUSG00000019970	9.7262	10.4876	10.2562	9.9171	10.182	8.6401	8.63579	9.05084	8.16836	12.5795	12.9953	13.155	13.1755	12.8548	11.4118	11.603	11.7295	11.1386	-2.85325	-2.5077	-2.89878	-3.25839	-2.67278	-2.77169	-2.96718	-2.67868	-2.97024
ENSMUSG00000019971	5.53864	5.56882	5.75355	5.62371	6.25403	6.18309	5.37277	5.53001	5.6211	9.22543	9.61571	9.47521	9.90793	10.0708	9.97584	9.69598	9.54484	9.92161	-3.6868	-4.0469	-3.72166	-4.28422	-3.81676	-3.79275	-4.32321	-4.01483	-4.30051
ENSMUSG00000019975	4.93329	3.81953	3.88508	4.94535	4.83528	4.45184	4.297	3.99062	3.51567	8.31516	7.33546	7.57911	8.69316	8.52735	7.8332	7.64466	7.29894	7.29468	-3.38187	-3.51593	-3.69403	-3.74781	-3.69208	-3.38136	-3.34765	-3.30832	-3.77901
ENSMUSG00000019977	6.95132	7.38788	7.13755	7.14309	7.28163	6.67641	7.17504	7.22286	7.60933	10.6274	11.133	11.1014	11.1499	11.0566	10.4803	11.0005	10.8847	11.2841	-3.67611	-3.74516	-3.9638	-4.0068	-3.77493	-3.80386	-3.82551	-3.66182	-3.67479
ENSMUSG00000019978	8.07298	7.60806	7.72813	7.68673	8.59381	8.18435	8.05674	8.44904	8.47698	10.8355	10.5465	10.4619	10.5808	11.6919	11.1332	10.79	11.4422	11.5741	-2.76252	-2.93846	-2.73381	-2.89411	-3.09807	-2.94888	-2.73323	-2.99318	-3.09716
ENSMUSG00000019979	6.67871	6.57844	6.2732	7.14031	6.43724	6.42218	6.66299	6.6383	7.01846	10.3905	10.07	9.77251	10.703	9.94228	10.0798	10.4178	10.2397	10.2375	-3.7118	-3.49153	-3.49931	-3.56272	-3.50504	-3.65763	-3.75476	-3.6014	-3.21902
ENSMUSG00000019984	7.3317	7.59335	7.44485	7.24114	7.89922	7.47056	7.52382	7.54078	6.81288	10.4233	10.4156	10.4271	10.5414	10.7755	10.5786	10.5515	10.6087	10.0921	-3.09159	-2.82228	-2.98226	-3.30022	-2.87626	-3.10803	-3.02765	-3.06797	-3.27918
ENSMUSG00000019986	4.21566	4.92012	5.09595	4.73969	5.72274	4.37034	5.07983	4.63231	5.10274	7.40955	8.03307	7.9742	8.13166	8.57462	8.33836	8.51791	8.22484	8.85592	-3.19389	-3.11295	-2.87825	-3.39196	-2.85188	-3.96802	-3.43808	-3.59252	-3.75319
ENSMUSG00000019988	5.60528	6.08767	5.75094	5.89369	5.58645	4.97629	5.34704	5.41109	4.89012	9.0881	9.36722	9.20915	9.53494	9.26101	8.69235	9.05552	8.95801	9.00132	-3.48282	-3.27955	-3.45821	-3.64125	-3.67455	-3.71607	-3.70847	-3.54692	-4.1112
ENSMUSG00000019989	3.93807	3.8197	4.40063	4.11393	8.04712	8.13408	7.85915	8.04825	7.4785	6.27166	5.95859	6.05628	6.72656	10.3842	10.3934	9.61056	10.2157	10.4195	-2.33359	-2.13889	-1.65565	-2.61263	-2.33706	-2.2593	-1.75141	-2.16744	-2.94101
ENSMUSG00000019992	4.33843	4.59473	4.30224	4.36345	5.06975	4.53985	4.21271	4.52115	4.37157	6.48082	6.68342	6.33731	6.43521	7.19687	6.88751	6.48309	6.77079	6.86228	-2.14239	-2.08869	-2.03507	-2.07175	-2.12712	-2.34766	-2.27038	-2.24965	-2.49071
ENSMUSG00000019996	6.4543	6.69619	6.26679	7.02676	5.89556	6.46782	6.5969	6.02352	6.1632	9.63051	9.89585	9.59061	10.2414	9.20646	9.59875	9.59986	9.09121	9.06341	-3.17621	-3.19966	-3.32381	-3.21463	-3.3109	-3.13092	-3.00295	-3.06769	-2.90021
ENSMUSG00000019997	5.20582	4.19708	5.53377	5.85876	6.27762	5.70903	4.28362	6.92227	6.01864	6.44799	5.87034	6.90104	7.23982	7.96804	7.57797	5.99716	8.708	7.75228	-1.24217	-1.67326	-1.36726	-1.38106	-1.69042	-1.86894	-1.71354	-1.78573	-1.73364
ENSMUSG00000019998	4.84506	5.2348	3.97426	5.06306	5.15843	4.34186	5.04258	4.8963	5.63882	8.71845	8.80342	8.15333	8.94527	9.06804	8.4528	9.01765	8.71888	9.29645	-3.87339	-3.56863	-4.17907	-3.88221	-3.90962	-4.11094	-3.97507	-3.82258	-3.65764
ENSMUSG00000020003	5.54226	5.8424	5.83081	5.51809	5.47987	5.4023	6.05367	5.59885	5.99975	9.25361	9.49376	9.36051	9.25572	9.03259	8.99564	9.3471	9.02753	9.1966	-3.71136	-3.65136	-3.5297	-3.73763	-3.55271	-3.59334	-3.29343	-3.42868	-3.19685
ENSMUSG00000020015	5.60844	5.66688	5.85367	5.64698	6.25858	6.09179	6.10419	6.7953	6.54517	9.57079	9.13957	9.33993	9.2652	9.62537	9.55121	9.55522	10.2227	9.99976	-3.96235	-3.4727	-3.48626	-3.61821	-3.36679	-3.45941	-3.45102	-3.42738	-3.45459
ENSMUSG00000020018	6.05792	6.07281	5.76927	5.09267	5.33394	5.57171	5.45539	5.40372	4.89012	6.2089	6.93056	6.50011	5.77773	7.27283	6.40269	5.54342	6.57488	6.43837	-0.150981	-0.857749	-0.730845	-0.685062	-1.93888	-0.830979	-0.0880345	-1.17117	-1.54825
ENSMUSG00000020020	2.76743	3.92676	2.90668	2.18214	4.62072	3.60073	4.65398	5.31516	5.15257	6.32217	7.39878	6.53885	5.40382	8.4378	7.33658	8.31304	8.59267	8.59797	-3.55474	-3.47201	-3.63216	-3.22168	-3.81708	-3.73584	-3.65906	-3.27751	-3.4454
ENSMUSG00000020024	4.64486	5.01328	4.72877	5.0483	5.3978	4.57538	4.9194	5.18429	6.22584	9.41858	10.0403	9.95539	10.18	9.74105	8.93772	9.27239	9.2317	10.1737	-4.77372	-5.02707	-5.22662	-5.13167	-4.34325	-4.36234	-4.35299	-4.04741	-3.9479
ENSMUSG00000020029	5.27005	5.96539	5.90546	6.48436	5.91842	5.91263	5.34083	6.41433	6.39732	9.41625	9.44866	9.29625	9.69937	9.17475	9.60048	9.42531	9.55999	9.74233	-4.14619	-3.48327	-3.39079	-3.21501	-3.25632	-3.68785	-4.08448	-3.14566	-3.34501
ENSMUSG00000020038	4.8393	6.42076	5.67686	5.82147	6.51187	6.43944	6.01711	6.4239	6.95951	8.85664	9.79758	9.4475	8.9674	9.52606	9.68643	9.43418	9.49584	10.0466	-4.01734	-3.37682	-3.77064	-3.14593	-3.01419	-3.24699	-3.41708	-3.07194	-3.08712
ENSMUSG00000020042	4.98039	4.99559	5.54912	5.13193	4.59911	5.68054	5.6002	4.79401	4.69153	7.4886	7.16129	7.8048	7.27688	7.15615	8.10518	7.98272	7.54218	7.14285	-2.50822	-2.1657	-2.25568	-2.14495	-2.55704	-2.42464	-2.38252	-2.74818	-2.45132
ENSMUSG00000020048	11.3215	10.5465	11.2258	11.0985	11.3662	11.318	11.1973	10.8602	9.78468	13.8258	13.382	13.8388	14.1938	14.6584	14.2689	13.9434	13.78	13.323	-2.50429	-2.83547	-2.61306	-3.09535	-3.29216	-2.95094	-2.74611	-2.9198	-3.53829
ENSMUSG00000020056	4.96163	5.47485	4.71446	4.8103	5.15988	4.60161	4.73977	4.85255	4.7313	8.15296	8.57502	8.41651	8.56594	8.71452	8.36311	8.26209	8.31809	8.07486	-3.19133	-3.10017	-3.70205	-3.75564	-3.55463	-3.76149	-3.52232	-3.46554	-3.34356
ENSMUSG00000020059	4.09368	8.45688	5.65364	5.09732	5.84722	3.85255	4.80801	4.91871	5.12782	7.52677	11.5762	9.25776	9.26226	9.35661	7.37583	8.55487	7.94898	8.99122	-3.4331	-3.11933	-3.60412	-4.16494	-3.50939	-3.52327	-3.74687	-3.03027	-3.8634
ENSMUSG00000020063	7.54585	7.87992	7.99564	7.28612	7.39376	7.76709	7.42924	7.50936	6.62475	10.7953	10.6601	10.9085	10.7752	10.3253	10.8886	10.7503	10.4094	9.75234	-3.24945	-2.78015	-2.91286	-3.48904	-2.93155	-3.12147	-3.32104	-2.90003	-3.12759
ENSMUSG00000020064	8.28252	8.42327	8.19145	8.33398	8.62073	8.48047	8.61334	8.04445	7.7049	11.6502	11.4989	11.5081	12.0324	11.9412	11.7603	12.1406	11.3428	11.1893	-3.36765	-3.07563	-3.3167	-3.69846	-3.3205	-3.2798	-3.52725	-3.29836	-3.48441
ENSMUSG00000020069	5.30327	6.8328	6.39639	6.09027	7.10379	5.47162	5.88747	5.96056	6.69782	7.17256	8.48491	8.50956	8.82992	9.14311	7.84338	7.61679	7.75309	9.32923	-1.86929	-1.65211	-2.11317	-2.73965	-2.03932	-2.37176	-1.72932	-1.79253	-2.63141
ENSMUSG00000020070	5.11748	4.73981	5.49194	5.23319	4.90866	4.33694	5.03921	4.94974	5.06691	8.67168	8.71149	8.83796	9.27242	8.5579	7.93395	8.23643	8.19623	8.57305	-3.5542	-3.97168	-3.34602	-4.03924	-3.64924	-3.597	-3.19722	-3.24649	-3.50614
ENSMUSG00000020074	8.51807	8.56088	8.42324	8.1623	8.47309	8.41843	8.28946	8.47391	8.06053	11.6338	11.6109	11.4849	11.6754	11.467	11.7241	11.3209	11.6044	11.5932	-3.11571	-3.05	-3.06165	-3.51308	-2.9939	-3.30563	-3.03143	-3.13052	-3.53266
ENSMUSG00000020075	9.62675	10.4242	10.1677	9.24066	10.7154	10.5015	10.5494	10.5428	9.76384	12.1721	12.873	12.7791	12.3331	13.3674	13.2578	13.1839	13.3444	12.9129	-2.54532	-2.44884	-2.61138	-3.09247	-2.65199	-2.75629	-2.63452	-2.80166	-3.1491
ENSMUSG00000020076	5.7462	6.10938	6.20929	6.44901	6.25277	6.63965	6.07193	5.86425	5.574	10.0673	10.5853	10.6637	10.8565	10.4503	10.3621	10.3111	9.84484	9.59766	-4.32114	-4.47589	-4.4544	-4.40744	-4.19758	-3.72248	-4.23916	-3.98059	-4.02366
ENSMUSG00000020078	7.67008	8.43175	8.05423	7.81783	7.43981	7.1856	7.64231	6.48157	6.10767	10.4899	10.803	10.9517	11.2	10.0229	9.80001	10.5095	9.30447	9.56965	-2.81984	-2.37125	-2.89743	-3.38213	-2.58307	-2.61441	-2.86714	-2.8229	-3.46198
ENSMUSG00000020079	7.56414	7.29776	7.26354	7.14109	7.4799	7.60263	7.65212	7.41641	7.01038	10.9492	10.6976	10.9806	10.8676	11.0294	11.1007	11.0565	10.7409	10.5851	-3.38505	-3.39989	-3.7171	-3.72648	-3.54952	-3.49804	-3.40441	-3.32448	-3.57468
ENSMUSG00000020086	5.8934	5.46302	6.19703	5.81528	4.82513	5.30577	5.34908	5.06286	5.46945	8.84717	8.50997	9.04837	9.02475	7.89023	8.20194	8.3485	8.19873	8.61843	-2.95377	-3.04695	-2.85134	-3.20947	-3.0651	-2.89617	-2.99942	-3.13588	-3.14898
ENSMUSG00000020087	6.38147	5.90571	6.02506	5.99857	5.94125	6.16201	6.04096	5.86914	5.91326	8.95391	8.37546	8.65939	8.11856	8.01007	8.23667	8.61833	7.97265	7.58085	-2.57245	-2.46975	-2.63433	-2.11998	-2.06882	-2.07465	-2.57737	-2.10351	-1.66759
ENSMUSG00000020088	7.17916	7.04763	7.26536	6.90446	7.22794	7.47185	7.03446	7.05888	7.27093	10.1093	9.90915	10.2608	10.2315	10.2403	10.3716	9.98053	9.7546	10.1742	-2.93012	-2.86152	-2.99546	-3.32704	-3.01231	-2.89973	-2.94607	-2.69571	-2.90324
ENSMUSG00000020089	8.32935	8.69488	8.70677	8.26361	9.25465	9.21916	9.00287	9.04755	8.49339	11.8489	11.8669	12.272	11.9865	12.5134	12.3117	12.3281	12.1778	12.1755	-3.51956	-3.17206	-3.56524	-3.72284	-3.25879	-3.09257	-3.32527	-3.13021	-3.68207
ENSMUSG00000020091	5.33224	5.71176	6.12753	6.37547	6.34401	5.99666	6.26771	6.17308	6.56749	6.65991	7.4983	7.03828	6.18535	7.8843	8.19379	7.35961	8.79798	7.941	-1.32767	-1.78654	-0.910758	0.190123	-1.5403	-2.19713	-1.0919	-2.6249	-1.37352
ENSMUSG00000020092	7.72466	7.37574	7.73999	7.85492	7.75267	7.4093	8.11773	7.47575	7.34758	10.3707	10.2094	10.3014	10.258	10.3649	9.88407	10.5324	10.0039	9.29261	-2.64608	-2.83371	-2.56137	-2.40312	-2.61221	-2.47477	-2.41463	-2.52815	-1.94503
ENSMUSG00000020097	8.27212	7.05714	7.6127	8.1601	7.57244	7.68969	7.33901	7.29021	7.17424	10.816	10.0772	10.2793	11.012	10.8609	10.4665	10.0401	10.026	10.1866	-2.5439	-3.02011	-2.66661	-2.85192	-3.28842	-2.77682	-2.70112	-2.73574	-3.01239
ENSMUSG00000020099	5.46776	4.07345	4.64752	5.20759	7.4629	6.02398	6.19796	7.41235	7.56902	8.54744	7.81894	7.52927	7.57138	10.4729	8.37747	8.84731	10.1465	9.71828	-3.07968	-3.74549	-2.88175	-2.36379	-3.01003	-2.35349	-2.64934	-2.7341	-2.14925
ENSMUSG00000020100	5.00168	3.37893	4.50668	4.79774	5.11864	5.39077	4.34483	4.38279	4.10212	6.28228	4.95717	4.83553	5.43501	6.70286	7.32727	6.02171	5.99531	5.86902	-1.2806	-1.57824	-0.328853	-0.637272	-1.58421	-1.9365	-1.67688	-1.61253	-1.7669
ENSMUSG00000020105	5.75228	5.22173	6.60085	6.64357	6.83944	5.57179	5.94592	5.93594	6.76122	9.20852	8.83417	9.67401	9.53836	10.4359	8.71308	8.85417	9.25112	10.0024	-3.45624	-3.61243	-3.07316	-2.89479	-3.5965	-3.14129	-2.90826	-3.31518	-3.24117
ENSMUSG00000020107	4.19899	4.00566	4.1653	3.93848	4.4859	4.34186	4.28217	4.62244	5.39955	7.00791	7.0102	7.36118	6.77497	6.9837	6.62661	7.08201	7.13071	7.36918	-2.80892	-3.00454	-3.19588	-2.83649	-2.4978	-2.28475	-2.79984	-2.50827	-1.96963
ENSMUSG00000020108	6.59943	7.67027	5.73305	6.48192	7.75002	5.49556	7.85588	6.90907	7.94179	8.24064	9.10074	7.62212	8.11003	9.44691	7.2873	9.57275	8.83032	9.40745	-1.64121	-1.43047	-1.88907	-1.6281	-1.69689	-1.79174	-1.71686	-1.92125	-1.46566
ENSMUSG00000020109	5.85375	5.60442	6.3862	6.20234	6.15473	5.89694	5.89313	6.39987	5.74936	7.96972	7.82411	8.14203	7.56457	8.38071	8.23552	7.77024	8.59083	7.99164	-2.11597	-2.2197	-1.75583	-1.36223	-2.22598	-2.33858	-1.87712	-2.19095	-2.24228
ENSMUSG00000020111	4.71446	5.01807	5.11013	5.39252	4.83661	3.75054	4.95052	3.87034	4.26364	7.83761	7.86905	7.99333	8.7296	7.95945	7.26814	7.86871	7.47152	7.58164	-3.12315	-2.85099	-2.8832	-3.33708	-3.12284	-3.51759	-2.91819	-3.60118	-3.318
ENSMUSG00000020114	10.0411	10.1718	10.1444	9.79924	10.0978	10.4507	10.2626	10.1202	9.35473	12.9023	12.574	12.7404	12.6848	12.7075	13.254	13.1051	12.9049	12.5539	-2.86129	-2.40217	-2.59599	-2.88554	-2.60968	-2.80334	-2.84246	-2.78474	-3.19918
ENSMUSG00000020115	6.34961	6.71453	6.35384	6.4159	6.66148	5.97366	6.17587	6.45419	6.19573	9.28606	9.82429	9.50333	9.86716	9.47975	8.99727	9.36535	9.36356	9.42707	-2.93645	-3.10976	-3.1495	-3.45126	-2.81827	-3.02361	-3.18948	-2.90936	-3.23134
ENSMUSG00000020116	8.15213	8.49367	8.14444	7.51727	8.30625	8.49345	8.44601	8.2408	7.83612	10.8872	11.0042	11.0749	10.8174	11.0381	11.2566	11.2622	11.2142	10.9814	-2.73511	-2.51057	-2.93049	-3.3001	-2.73183	-2.76313	-2.81616	-2.97342	-3.14527
ENSMUSG00000020122	3.85097	3.01943	2.29314	2.85362	5.17252	3.60073	4.24154	5.11483	5.00317	6.25751	5.79695	4.88598	5.74968	8.31469	6.01574	6.44626	7.89579	8.04309	-2.40653	-2.77752	-2.59284	-2.89606	-3.14217	-2.41501	-2.20471	-2.78096	-3.03991
ENSMUSG00000020124	7.68975	8.22563	7.86772	7.70594	8.72723	8.23546	8.35216	8.228	7.86495	10.9922	11.4118	11.2648	11.3982	11.974	11.451	11.7793	11.5751	11.6627	-3.30249	-3.18617	-3.39706	-3.69225	-3.24676	-3.21555	-3.42718	-3.34711	-3.79773
ENSMUSG00000020128	7.35006	6.40888	6.37067	7.3692	6.48462	6.74923	6.33393	6.68514	6.96378	12.1276	11.699	11.4831	12.0191	11.0898	11.2741	11.3342	10.9934	11.2349	-4.77758	-5.29015	-5.11248	-4.6499	-4.60521	-4.52492	-5.00028	-4.3083	-4.27109
ENSMUSG00000020130	8.11312	8.5713	8.09128	7.86558	8.31663	7.8347	8.28575	7.75958	7.35115	9.53228	9.91194	9.4305	9.77437	10.2985	10.0954	10.286	10.1862	10.4107	-1.41916	-1.34064	-1.33922	-1.90878	-1.98183	-2.26074	-2.00023	-2.42666	-3.05956
ENSMUSG00000020132	5.25726	5.13116	5.58071	6.05263	5.6134	4.78429	5.35986	5.59694	6.25632	7.98699	8.41883	8.10223	8.84233	8.23389	7.68309	8.0655	8.05522	8.49439	-2.72973	-3.28767	-2.52152	-2.7897	-2.62049	-2.8988	-2.70564	-2.45828	-2.23807
ENSMUSG00000020134	5.95167	5.80516	5.45789	5.69631	5.59872	4.97832	5.83242	5.83324	5.68467	8.60623	8.42001	8.34091	8.31643	8.45147	8.32399	8.4666	8.75459	8.59319	-2.65455	-2.61485	-2.88302	-2.62012	-2.85275	-3.34567	-2.63417	-2.92135	-2.90851
ENSMUSG00000020142	6.73334	5.37308	6.49424	6.70857	7.55092	5.64196	6.83333	6.0985	8.59905	8.34589	7.15066	7.8974	8.47829	9.7921	7.74447	8.85704	8.34962	10.6958	-1.61256	-1.77757	-1.40316	-1.76972	-2.24117	-2.10251	-2.02372	-2.25111	-2.09673
ENSMUSG00000020149	9.19571	9.4507	8.84854	8.79822	9.2025	9.31888	9.37609	8.96556	8.38562	10.7447	10.7205	10.4382	10.9077	10.7573	11.232	11.3111	10.9614	10.9462	-1.54895	-1.26982	-1.58963	-2.10951	-1.55479	-1.91311	-1.93502	-1.9958	-2.56055
ENSMUSG00000020152	9.28819	9.81293	9.29409	9.00667	9.46166	9.25764	9.28409	8.99654	8.47888	11.0502	11.6035	11.1167	11.2511	11.575	11.6788	11.4907	11.6011	11.5995	-1.76203	-1.79057	-1.82256	-2.24443	-2.11336	-2.42114	-2.20657	-2.60453	-3.12066
ENSMUSG00000020153	7.53932	7.60668	7.72921	7.37927	7.21329	7.23865	7.24298	7.10616	7.44828	9.93844	10.3969	10.2194	9.76794	9.87846	9.74108	9.69087	9.52718	9.61024	-2.39912	-2.7902	-2.49014	-2.38867	-2.66517	-2.50243	-2.44789	-2.42102	-2.16195
ENSMUSG00000020156	7.49954	7.42962	7.42199	7.48125	7.11587	7.33973	7.27724	7.45541	7.20353	10.7503	10.6247	10.9039	10.734	10.3433	10.3469	10.5611	10.4703	10.4641	-3.25081	-3.19503	-3.48186	-3.25274	-3.22739	-3.00713	-3.28389	-3.01487	-3.26052
ENSMUSG00000020163	5.01078	5.21464	5.72309	5.024	5.32086	5.50841	5.23421	5.10768	5.11048	6.77097	7.20154	7.53085	5.66191	7.00198	6.69752	5.67153	6.20033	6.49033	-1.76019	-1.9869	-1.80776	-0.637905	-1.68112	-1.18911	-0.43732	-1.09265	-1.37985
ENSMUSG00000020166	7.34066	8.03469	7.62687	7.39712	7.77924	7.39959	7.52813	7.38557	6.83763	10.7374	10.9998	11.029	11.0023	10.6917	10.5499	10.7275	10.5634	10.208	-3.3967	-2.96515	-3.40216	-3.60514	-2.91243	-3.15028	-3.19938	-3.17785	-3.37038
ENSMUSG00000020167	7.56923	7.47617	7.90589	7.95226	7.79225	7.72341	7.55103	8.0106	8.23071	10.757	11.0209	11.0862	10.2251	10.6855	10.2781	10.5441	10.8774	10.1458	-3.18777	-3.54468	-3.18032	-2.27285	-2.89322	-2.55465	-2.99308	-2.86685	-1.91513
ENSMUSG00000020170	4.80793	5.21134	5.16812	5.4603	5.05194	4.52215	4.65398	5.14044	4.91622	8.42597	8.64658	8.21082	8.11554	8.61596	8.57167	8.47316	8.88569	8.63873	-3.61804	-3.43524	-3.04269	-2.65523	-3.56402	-4.04952	-3.81918	-3.74525	-3.7225
ENSMUSG00000020171	4.96506	4.91233	5.57225	5.32956	5.64185	4.82495	5.24517	5.93581	6.26611	10.0341	10.4097	10.4354	10.2511	10.3187	10.0975	10.1445	10.2422	10.5616	-5.06907	-5.49741	-4.86315	-4.92157	-4.67686	-5.27254	-4.89933	-4.30638	-4.29551
ENSMUSG00000020173	9.11394	8.97037	9.30759	9.49232	8.70747	9.35112	7.57133	6.61967	5.70697	10.6414	10.3271	10.2423	10.3601	10.2905	11.5618	9.05567	9.24985	7.96845	-1.52749	-1.35676	-0.934746	-0.867802	-1.58299	-2.21073	-1.48435	-2.63018	-2.26148
ENSMUSG00000020176	6.91345	8.61853	7.95606	6.75093	8.66803	6.44194	6.75212	6.90341	7.65455	8.9524	10.6195	9.88481	8.82239	10.8526	8.95429	9.01089	9.32302	10.2863	-2.03895	-2.00101	-1.92875	-2.07146	-2.18455	-2.51235	-2.25878	-2.41961	-2.63173
ENSMUSG00000020180	8.23574	9.00577	8.64117	7.97474	8.76314	8.88599	8.71308	8.36169	8.11098	9.79679	10.5993	10.5449	10.459	11.1904	11.1159	10.5263	11.157	10.9656	-1.56105	-1.59351	-1.90369	-2.48427	-2.42727	-2.22994	-1.81319	-2.79533	-2.85462
ENSMUSG00000020182	6.41952	5.30632	5.78587	6.0805	4.66905	5.8735	4.82681	4.70216	3.63787	9.50312	8.25037	9.19642	9.24536	7.80973	9.28038	8.05499	7.92727	6.43131	-3.08361	-2.94405	-3.41055	-3.16487	-3.14068	-3.40688	-3.22817	-3.22511	-2.79344
ENSMUSG00000020184	7.42506	8.45945	7.5518	7.71484	7.51826	7.7158	8.08245	8.22549	7.71424	11.0469	11.7596	11.0433	11.4374	10.6865	11.2229	11.5503	11.5406	11.2426	-3.62181	-3.3001	-3.49153	-3.72256	-3.16825	-3.50705	-3.46782	-3.31508	-3.52835
ENSMUSG00000020185	5.09385	5.95781	5.91422	5.63572	6.0441	5.58726	6.14054	6.71244	6.01715	6.83057	7.63434	7.09015	6.60593	7.69077	7.59151	7.58898	8.97488	8.36792	-1.73672	-1.67653	-1.17592	-0.970211	-1.64667	-2.00426	-1.44844	-2.26244	-2.35077
ENSMUSG00000020186	6.72552	7.83688	7.90729	7.79489	7.66502	7.17255	7.25457	7.5375	6.97399	9.84727	10.8641	11.3891	11.0069	10.6452	10.194	10.2531	10.4034	10.0614	-3.12175	-3.02719	-3.48184	-3.21203	-2.98014	-3.02144	-2.99857	-2.86593	-3.08741
ENSMUSG00000020189	5.37444	5.86874	5.51005	6.0193	5.65186	5.46768	5.50053	5.29506	5.78771	9.47574	9.401	8.95481	9.88147	9.4734	9.22285	9.34933	8.93966	9.90978	-4.10129	-3.53226	-3.44476	-3.86217	-3.82154	-3.75518	-3.8488	-3.64461	-4.12207
ENSMUSG00000020190	5.74173	5.5655	5.97191	6.56388	5.93651	6.02406	5.80965	6.49524	6.00187	9.02583	9.46621	9.50425	9.31046	9.15263	8.72911	9.08155	9.36444	8.41223	-3.2841	-3.90071	-3.53234	-2.74658	-3.21612	-2.70505	-3.2719	-2.8692	-2.41036
ENSMUSG00000020196	7.61557	7.77655	8.10215	7.90617	8.13017	8.12321	7.81719	8.2147	8.15999	10.1309	10.1881	10.1583	9.73994	10.3856	10.7087	10.3712	10.8183	10.541	-2.51534	-2.41156	-2.05616	-1.83377	-2.25546	-2.58552	-2.55401	-2.60355	-2.38097
ENSMUSG00000020198	8.4472	8.52129	8.54471	8.97902	8.25549	8.39345	8.06006	7.95956	7.89631	11.8797	11.6952	11.4698	11.7713	11.1022	11.3674	11.1072	11.0351	10.8693	-3.43249	-3.17394	-2.92505	-2.79226	-2.84671	-2.97396	-3.04712	-3.0755	-2.97296
ENSMUSG00000020205	3.73357	2.81038	3.49921	3.37243	5.12599	6.56518	3.56155	5.833	4.22821	2.19105	2.8607	2.76742	3.04492	5.68689	7.11197	3.98677	7.02831	4.36188	1.54252	-0.0503141	0.731786	0.327514	-0.560892	-0.546783	-0.425212	-1.1953	-0.13367
ENSMUSG00000020211	8.03318	8.21226	8.40876	7.91136	7.66756	7.59365	7.56142	7.8618	7.73016	8.3858	8.30477	8.29262	7.92671	8.27561	8.98215	8.31107	9.63687	9.0014	-0.352613	-0.0925044	0.116139	-0.0153516	-0.608056	-1.3885	-0.749653	-1.77508	-1.27123
ENSMUSG00000020212	4.67812	4.77192	4.97936	5.13164	5.00156	4.94051	5.00852	5.09128	5.3797	8.29391	8.28466	8.58076	8.69655	8.61552	8.34919	8.62208	8.28381	8.43741	-3.61579	-3.51274	-3.6014	-3.56491	-3.61395	-3.40868	-3.61356	-3.19253	-3.05771
ENSMUSG00000020219	6.25244	6.46694	6.53881	5.98545	5.94799	6.55762	6.38628	6.09635	6.33843	8.59256	9.22972	9.80574	8.9092	9.19765	9.06099	8.72806	9.00126	8.79042	-2.34012	-2.76277	-3.26693	-2.92374	-3.24966	-2.50337	-2.34178	-2.90491	-2.45199
ENSMUSG00000020220	7.91201	7.15764	7.36679	8.1897	7.36094	7.54928	7.33637	7.36504	7.24027	11.0035	10.4518	10.256	10.8914	10.6407	11.0283	10.8289	10.6812	10.5134	-3.09146	-3.29419	-2.88917	-2.70173	-3.2798	-3.47904	-3.49251	-3.31617	-3.27311
ENSMUSG00000020225	6.02253	5.60072	6.07762	5.92468	5.42088	5.41451	5.59282	5.51171	5.58894	9.45859	8.89623	9.1726	9.36568	9.36218	8.82965	8.84034	8.58958	8.86081	-3.43606	-3.29551	-3.09498	-3.441	-3.9413	-3.41514	-3.24752	-3.07787	-3.27187
ENSMUSG00000020227	5.26031	4.46847	5.26945	5.74384	4.50955	6.10932	5.64314	4.67583	2.27104	7.40805	5.79607	6.84278	7.53143	6.43541	8.71894	7.47816	6.91009	4.61723	-2.14774	-1.32759	-1.57333	-1.78759	-1.92587	-2.60962	-1.83502	-2.23427	-2.34619
ENSMUSG00000020228	7.44211	7.90006	7.76524	7.78722	7.69725	7.35794	7.78419	7.4877	6.55955	10.6825	10.8355	10.9609	11.2317	10.8633	10.5897	11.0105	10.5046	9.93586	-3.24036	-2.93539	-3.19564	-3.44449	-3.1661	-3.2318	-3.22629	-3.01693	-3.37631
ENSMUSG00000020231	5.34394	5.07964	4.44219	5.65226	4.95	4.73613	4.93515	5.19295	5.62038	8.25988	8.00915	7.37316	7.89745	7.86964	7.47214	7.82146	8.13126	7.969	-2.91594	-2.9295	-2.93097	-2.24519	-2.91964	-2.73601	-2.88631	-2.93831	-2.34861
ENSMUSG00000020232	5.70861	5.78748	6.44354	6.09311	5.87531	5.78412	5.94945	4.9125	5.85217	8.47777	8.72297	8.77405	8.92205	8.61496	8.50765	8.36076	8.12481	8.66874	-2.76916	-2.93549	-2.33051	-2.82893	-2.73965	-2.72352	-2.4113	-3.21231	-2.81657
ENSMUSG00000020235	7.58327	7.57964	7.83428	7.98189	7.96469	8.41579	8.18035	7.81353	7.52592	9.88934	9.54456	9.63428	9.58303	9.89833	10.4879	10.1148	10.0674	9.40414	-2.30607	-1.96492	-1.79999	-1.60114	-1.93364	-2.07214	-1.93445	-2.25389	-1.87822
ENSMUSG00000020238	7.51051	6.38294	7.49845	7.41277	7.43494	7.66163	7.24254	7.71269	7.40793	9.90567	9.01472	9.69527	9.39984	10.2012	10.1061	9.68887	10.1817	9.38497	-2.39516	-2.63178	-2.19681	-1.98707	-2.76627	-2.4445	-2.44633	-2.46906	-1.97704
ENSMUSG00000020246	4.73069	4.8193	4.28592	5.17182	4.15416	4.73308	4.40742	2.81	3.55891	8.47632	7.88605	7.5645	8.58736	7.22689	7.70421	7.59314	6.57751	6.86258	-3.74563	-3.06676	-3.27858	-3.41555	-3.07273	-2.97112	-3.18572	-3.76751	-3.30367
ENSMUSG00000020248	6.53034	7.90279	7.03938	6.90787	7.38366	6.92403	7.31802	6.79157	7.23963	9.58317	10.2756	10.1457	10.3921	10.0251	9.77214	10.1112	9.8237	10.4684	-3.05284	-2.37277	-3.10628	-3.48426	-2.64146	-2.84812	-2.79319	-3.03214	-3.22872
ENSMUSG00000020250	9.15944	10.3417	9.77417	9.08326	8.66588	9.01922	8.58886	9.22394	9.31517	11.7127	12.651	12.4602	11.9371	11.5674	11.7789	11.7929	12.0871	12.1809	-2.55326	-2.30931	-2.68599	-2.85386	-2.90152	-2.75965	-3.20401	-2.86318	-2.86574
ENSMUSG00000020253	4.25497	3.82751	3.79497	5.00819	4.23566	4.38893	3.66413	3.50841	4.38237	7.78808	7.69461	8.03217	8.25892	7.81144	7.7343	7.76104	7.02642	7.68876	-3.53312	-3.8671	-4.2372	-3.25074	-3.57578	-3.34537	-4.09691	-3.51802	-3.30639
ENSMUSG00000020255	5.85523	6.35707	6.36359	5.16665	5.51722	6.10932	5.72503	6.31496	5.2592	7.79438	8.71351	8.72414	8.06358	8.46834	8.42366	8.34902	9.12235	8.33512	-1.93915	-2.35644	-2.36054	-2.89692	-2.95112	-2.31434	-2.62399	-2.80739	-3.07592
ENSMUSG00000020257	7.97658	8.7585	8.64167	8.44818	8.19783	8.08987	7.94517	7.44932	7.27629	10.9664	11.4328	11.5926	11.4002	11.1191	10.9427	10.8548	10.502	10.3876	-2.98982	-2.67433	-2.95089	-2.95206	-2.9213	-2.8528	-2.90967	-3.05267	-3.11133
ENSMUSG00000020260	4.45217	4.33684	5.13389	5.5016	5.18088	4.85891	4.77565	5.5102	5.86354	8.26297	8.24742	8.64722	8.61193	8.83749	8.66119	8.39087	8.9973	8.60894	-3.8108	-3.91058	-3.51333	-3.11033	-3.65661	-3.80228	-3.61523	-3.48711	-2.7454
ENSMUSG00000020261	5.06953	3.99787	3.69442	4.7332	4.1348	3.33951	3.98127	4.07697	3.55891	7.2046	6.2794	6.30199	6.39282	6.31766	6.17734	6.31858	6.75435	5.90634	-2.13506	-2.28154	-2.60757	-1.65961	-2.18286	-2.83783	-2.33731	-2.67738	-2.34744
ENSMUSG00000020263	4.96262	5.56886	5.14456	4.96742	5.08444	4.90286	5.11952	4.84974	3.71551	8.23999	8.21342	7.99055	8.50101	8.25312	8.00735	8.29764	7.80133	7.73227	-3.27737	-2.64456	-2.84599	-3.53359	-3.16868	-3.10449	-3.17812	-2.9516	-4.01676
ENSMUSG00000020265	5.75884	6.28883	6.31637	5.85504	6.25948	6.70735	6.53746	6.71245	6.39543	8.87774	9.13305	9.22228	8.65539	9.85337	9.79921	9.73081	10.1243	9.50737	-3.11891	-2.84422	-2.90591	-2.80035	-3.59389	-3.09187	-3.19335	-3.41187	-3.11193
ENSMUSG00000020267	8.57605	8.09809	8.25758	7.99021	7.90048	8.22975	8.12027	8.1199	8.48478	11.7725	11.8941	12.291	11.7061	11.8432	11.6193	11.5994	11.6353	11.9008	-3.19643	-3.79599	-4.03344	-3.71584	-3.94274	-3.38954	-3.47909	-3.51541	-3.416
ENSMUSG00000020271	7.0145	6.90466	7.10469	7.12989	6.85448	6.78442	6.9067	7.14869	7.06958	10.4824	10.2613	10.3399	10.2438	9.95024	10.1803	10.3694	10.4114	10.1341	-3.46795	-3.35667	-3.23525	-3.11388	-3.09576	-3.39586	-3.46272	-3.26271	-3.0645
ENSMUSG00000020272	5.79345	5.02101	4.79763	4.04714	4.87149	5.88975	6.12132	5.90258	5.61821	8.56216	7.59682	6.8396	6.87953	7.53143	8.78154	8.85593	8.53485	8.56051	-2.7687	-2.57581	-2.04197	-2.83239	-2.65994	-2.89179	-2.73461	-2.63227	-2.94231
ENSMUSG00000020273	6.93924	7.20753	6.12787	6.57356	6.49718	6.70787	6.65267	6.33774	6.0901	9.69253	9.33747	8.89195	9.63083	9.02172	9.354	9.56914	9.08679	9.18961	-2.75329	-2.12994	-2.76409	-3.05726	-2.52454	-2.64613	-2.91647	-2.74904	-3.0995
ENSMUSG00000020277	8.13627	8.9792	8.34018	8.43312	9.76061	8.43073	9.80281	9.16631	8.57749	10.9106	11.7824	11.2097	11.0646	12.4156	10.9498	12.4825	11.8964	10.8475	-2.77432	-2.80321	-2.86948	-2.63148	-2.65499	-2.51907	-2.67967	-2.73006	-2.27001
ENSMUSG00000020280	6.90919	7.19933	6.76814	5.99959	6.63451	6.67236	6.71008	6.44011	5.61458	9.7603	9.92865	10.0462	9.83813	9.75753	9.81311	9.71901	9.78303	9.48748	-2.85111	-2.72931	-3.27803	-3.83853	-3.12302	-3.14075	-3.00893	-3.34292	-3.8729
ENSMUSG00000020282	4.50713	3.86239	2.4663	3.68733	5.76745	5.51474	4.85794	5.93982	6.38851	8.06099	7.17557	5.79542	6.30653	8.59793	8.45561	8.45982	8.98915	8.96298	-3.55386	-3.31318	-3.32912	-2.6192	-2.83048	-2.94087	-3.60189	-3.04933	-2.57447
ENSMUSG00000020283	6.3421	5.84995	6.39094	6.16667	6.42568	7.07385	6.16474	5.97375	5.71223	9.96289	9.48392	9.8448	9.89526	9.9666	10.3973	9.79252	9.58066	9.43477	-3.62079	-3.63398	-3.45386	-3.72859	-3.54092	-3.32348	-3.62778	-3.6069	-3.72254
ENSMUSG00000020287	6.01805	5.04952	4.97013	5.14127	5.75528	5.99074	5.83144	6.00301	6.7899	8.4546	7.60124	7.44699	7.34394	8.13606	8.24856	8.61578	8.72167	8.62475	-2.43654	-2.55171	-2.47686	-2.20267	-2.38078	-2.25782	-2.78434	-2.71866	-1.83485
ENSMUSG00000020288	5.40705	5.07301	5.05445	5.49405	5.99381	6.14487	5.19288	5.94497	5.60287	8.62027	8.49493	8.73116	9.22913	9.18785	9.03088	9.19799	9.30602	9.27099	-3.21322	-3.42192	-3.67671	-3.73508	-3.19404	-2.88601	-4.00511	-3.36105	-3.66811
ENSMUSG00000020289	5.42426	5.26354	5.35862	5.39679	5.74698	5.63005	6.01065	6.05319	6.63695	8.96322	8.34737	8.26684	8.08583	8.53841	8.65772	9.00205	8.91134	9.29521	-3.53897	-3.08383	-2.90822	-2.68903	-2.79143	-3.02768	-2.9914	-2.85815	-2.65826
ENSMUSG00000020290	10.8282	10.6769	10.3236	10.2781	10.7189	11.1182	11.0188	10.8911	10.5815	14.2607	13.9515	13.7671	14.1291	14.2005	14.6691	14.6721	14.3278	14.5639	-3.43243	-3.2746	-3.44348	-3.85093	-3.48155	-3.55084	-3.65323	-3.43678	-3.98244
ENSMUSG00000020300	4.69525	4.84551	4.73048	4.83077	3.79397	4.06806	4.73522	4.19955	4.20814	7.61607	7.27878	6.61602	7.23577	6.83368	7.41143	7.08821	7.42366	7.0997	-2.92082	-2.43326	-1.88554	-2.405	-3.0397	-3.34337	-2.35299	-3.22411	-2.89156
ENSMUSG00000020303	5.2436	3.26823	4.11029	4.06821	5.63728	4.0659	4.72546	4.58784	6.7132	7.23521	5.43128	6.66699	6.19206	8.67596	6.23484	7.14666	6.69006	8.65165	-1.99161	-2.16305	-2.55669	-2.12385	-3.03868	-2.16895	-2.4212	-2.10222	-1.93845
ENSMUSG00000020305	5.48683	5.69153	5.47808	5.23526	5.82451	5.5002	5.21937	4.99498	5.11538	8.54974	8.50694	8.53087	8.77884	8.65265	8.26168	8.65985	8.05453	8.43839	-3.06291	-2.8154	-3.0528	-3.54358	-2.82815	-2.76148	-3.44048	-3.05955	-3.323
ENSMUSG00000020307	6.79629	6.82866	7.20781	7.04289	7.16623	7.17974	7.52878	7.80612	7.77148	10.9342	11.1636	11.3084	10.3078	10.7662	10.8501	11.2375	11.2709	10.8555	-4.13792	-4.33496	-4.1006	-3.26492	-3.59994	-3.67036	-3.7087	-3.46481	-3.08405
ENSMUSG00000020308	5.38808	4.94904	6.1455	5.99232	4.99408	5.14817	5.47739	5.58395	5.08779	7.26691	7.0642	8.20257	7.64735	7.0071	6.73882	6.98902	7.3179	6.9848	-1.87883	-2.11516	-2.05707	-1.65503	-2.01302	-1.59065	-1.51163	-1.73395	-1.89701
ENSMUSG00000020311	5.97053	4.8193	5.5374	5.44828	5.49094	5.90899	4.88688	5.37305	5.64214	8.18047	7.58025	7.53157	7.7638	8.59307	8.41735	7.90759	8.3349	9.05247	-2.20994	-2.76095	-1.99417	-2.31551	-3.10212	-2.50836	-3.02072	-2.96185	-3.41033
ENSMUSG00000020315	8.12836	7.06098	7.32212	7.53577	8.37313	8.38426	7.66934	8.74599	8.68946	11.302	11.29	10.9114	10.8172	12.3325	12.3137	11.0262	11.9757	12.2255	-3.17368	-4.22901	-3.5893	-3.28146	-3.9594	-3.9294	-3.35688	-3.22971	-3.53608
ENSMUSG00000020321	9.2272	9.47866	9.33793	8.91736	9.00544	9.13389	9.11819	8.70784	8.52531	11.8096	11.5998	11.7029	11.7449	11.5567	11.5034	11.9149	11.2946	11.3641	-2.58238	-2.12118	-2.36501	-2.82754	-2.55123	-2.36953	-2.7967	-2.58676	-2.83881
ENSMUSG00000020326	7.38458	7.85679	7.31119	7.5956	6.73493	6.51318	7.39704	7.32333	8.22038	12.0546	12.3095	11.7157	12.1422	11.2614	11.4731	12.0487	11.8343	12.8538	-4.67002	-4.45271	-4.40454	-4.54656	-4.52648	-4.95988	-4.65165	-4.51095	-4.63337
ENSMUSG00000020328	7.09555	6.65601	6.73044	6.89973	6.75608	7.17497	7.47251	7.47034	7.47383	10.2014	9.85106	9.93226	9.98132	9.88906	10.2726	10.5432	10.331	10.6302	-3.1059	-3.19505	-3.20182	-3.08159	-3.13298	-3.09761	-3.07066	-2.86067	-3.1564
ENSMUSG00000020329	6.58649	5.80116	6.27757	6.57014	6.85734	6.80391	6.40086	7.00676	6.40829	9.1666	8.77553	8.90454	8.7452	9.51821	9.29929	9.21057	9.4905	8.6638	-2.58011	-2.97437	-2.62698	-2.17506	-2.66087	-2.49538	-2.80971	-2.48374	-2.25552
ENSMUSG00000020330	8.25952	8.32651	7.80223	7.66513	8.92399	9.01143	8.83567	8.14491	8.10499	11.5866	11.6435	11.3318	11.7438	12.4314	12.3854	12.3187	11.6588	12.2399	-3.32703	-3.31697	-3.5296	-4.07869	-3.50738	-3.37392	-3.48306	-3.51393	-4.13486
ENSMUSG00000020331	5.13521	3.42403	4.04858	5.11638	4.49011	5.52211	5.20852	4.34185	4.80404	8.16561	7.54952	6.99808	7.30417	7.21687	8.02681	7.81374	7.36917	7.22749	-3.0304	-4.12548	-2.9495	-2.18779	-2.72676	-2.5047	-2.60523	-3.02732	-2.42345
ENSMUSG00000020333	5.16098	2.73675	3.88321	4.91154	3.63593	3.78153	3.21302	3.76637	4.53796	8.46929	6.51518	7.21848	8.01586	6.5134	6.9566	6.89115	6.91596	7.09759	-3.3083	-3.77843	-3.33528	-3.10432	-2.87747	-3.17507	-3.67813	-3.14959	-2.55963
ENSMUSG00000020340	6.15326	6.26385	5.47758	6.31657	7.04159	6.05656	6.24557	6.72883	7.58713	8.87778	8.63715	7.75357	8.13139	9.52038	8.90742	9.09456	9.88248	10.0176	-2.72452	-2.3733	-2.27599	-1.81482	-2.47879	-2.85085	-2.84899	-3.15365	-2.43044
ENSMUSG00000020346	5.41878	3.8197	4.84941	5.00297	4.86865	5.06403	4.96159	4.86074	5.07311	8.43882	7.05211	7.71961	7.50537	7.8519	7.98848	7.56268	7.89151	7.13482	-3.02004	-3.23241	-2.87019	-2.50239	-2.98326	-2.92445	-2.6011	-3.03077	-2.06171
ENSMUSG00000020349	9.20558	9.54788	9.32474	8.96754	9.20374	9.35853	9.45038	9.38821	9.2212	12.2487	12.2684	12.2641	12.0238	12.0973	12.1703	12.352	12.4487	12.119	-3.04317	-2.72053	-2.93936	-3.05621	-2.89355	-2.8118	-2.90163	-3.06045	-2.89783
ENSMUSG00000020357	3.69674	1.66841	2.15257	2.50884	3.28187	3.94191	3.66327	4.14464	5.8087	6.33674	4.09592	3.15105	4.36897	6.73612	6.35664	6.62825	6.84279	8.46858	-2.64	-2.42751	-0.998477	-1.86012	-3.45425	-2.41473	-2.96498	-2.69816	-2.65988
ENSMUSG00000020358	10.3774	10.8733	10.8155	10.2018	10.9718	10.9483	10.9798	11.1247	10.793	13.117	13.4271	13.621	13.322	13.5561	13.6185	13.7312	13.6978	13.5359	-2.73961	-2.55372	-2.80549	-3.12024	-2.58436	-2.67023	-2.75136	-2.57305	-2.74292
ENSMUSG00000020361	11.3377	11.2825	11.2649	10.9606	11.5386	11.95	11.682	11.392	10.6287	14.4073	14.1357	14.2373	14.4066	14.3679	15.002	14.8109	14.4929	14.1462	-3.06962	-2.85317	-2.97238	-3.44599	-2.82937	-3.05193	-3.1289	-3.10089	-3.51743
ENSMUSG00000020362	5.77228	5.62317	5.99602	5.83565	6.11946	5.78202	5.82506	6.73583	6.56683	9.34287	9.79071	9.93639	9.50394	9.79484	9.86191	9.82494	10.2364	10.5039	-3.57059	-4.16754	-3.94038	-3.6683	-3.67538	-4.07988	-3.99988	-3.50061	-3.93704
ENSMUSG00000020363	7.69338	8.57458	7.94803	7.32185	8.17377	7.75641	8.29406	7.49274	7.0914	10.0209	10.4787	10.2575	9.95809	10.4966	10.1282	10.6835	10.273	10.0745	-2.32748	-1.90412	-2.30943	-2.63624	-2.32279	-2.37175	-2.3894	-2.7803	-2.98306
ENSMUSG00000020366	5.80733	5.74676	5.44421	5.54786	5.84148	5.89177	5.91705	5.86908	6.22459	9.34293	9.13593	8.82977	9.09224	8.92291	9.33536	9.31986	9.17213	9.45044	-3.5356	-3.38917	-3.38556	-3.54439	-3.08144	-3.44359	-3.40282	-3.30305	-3.22586
ENSMUSG00000020368	11.2875	10.5277	11.017	10.79	11.0505	11.3132	10.9717	11.1014	10.8359	14.1573	13.6894	13.9722	14.0163	14.478	14.3044	14.1089	14.206	14.2878	-2.86987	-3.16166	-2.95517	-3.22635	-3.42756	-2.99126	-3.13719	-3.10459	-3.45196
ENSMUSG00000020372	11.9284	12.2228	12.2422	11.9684	12.2534	12.4834	12.2488	12.3855	12.4377	15.533	15.6953	15.734	15.5057	15.4366	15.1241	15.6015	15.337	15.1698	-3.60457	-3.47244	-3.49178	-3.53721	-3.18323	-2.64077	-3.35269	-2.95151	-2.73208
ENSMUSG00000020375	5.16098	5.05138	5.09238	4.67398	5.41547	4.64625	5.50053	4.93461	4.89157	7.99118	8.09536	8.37021	8.4542	8.64388	8.29085	8.50688	8.25122	8.13584	-2.8302	-3.04398	-3.27782	-3.78022	-3.22841	-3.6446	-3.00635	-3.31661	-3.24427
ENSMUSG00000020376	5.63132	3.37893	4.9473	5.19796	4.75322	4.55037	4.08051	4.55652	5.9389	9.52935	8.10808	8.48281	9.10682	8.67608	8.58928	8.41341	7.93963	9.31994	-3.89803	-4.72915	-3.53551	-3.90886	-3.92286	-4.03891	-4.3329	-3.38311	-3.38104
ENSMUSG00000020380	7.4051	8.11062	7.71043	7.36906	8.39482	8.05106	8.34159	8.25929	8.79361	10.6973	11.305	10.7976	11.2197	11.6064	11.3673	11.7306	11.5209	12.4947	-3.29216	-3.19442	-3.08715	-3.8506	-3.21158	-3.31623	-3.389	-3.26161	-3.70107
ENSMUSG00000020381	4.96163	4.8575	4.91364	4.86139	5.08041	4.21787	4.84207	4.44474	4.76899	8.02477	7.49029	7.67131	7.94595	7.8457	7.00496	7.92433	7.1183	8.13422	-3.06315	-2.63279	-2.75768	-3.08456	-2.7653	-2.78708	-3.08227	-2.67356	-3.36523
ENSMUSG00000020385	5.60034	6.26778	5.19311	4.91642	5.07704	5.67723	5.81644	6.01012	5.83376	9.7615	10.2139	9.80536	10.077	9.35324	9.58449	9.9918	9.59818	10.0473	-4.16116	-3.94613	-4.61225	-5.16063	-4.2762	-3.90726	-4.17536	-3.58806	-4.21357
ENSMUSG00000020386	6.62999	6.39504	6.49186	6.0826	6.65481	6.69998	6.39658	6.31707	6.7915	9.24939	8.8256	9.29701	9.17862	9.50964	9.14248	9.21697	9.01813	9.62364	-2.6194	-2.43056	-2.80515	-3.09602	-2.85483	-2.4425	-2.82039	-2.70106	-2.83214
ENSMUSG00000020387	4.25474	4.6138	4.24751	3.49124	5.91842	5.59174	5.94945	6.70164	7.3343	6.42733	7.74137	6.40483	5.62515	8.74881	8.92505	8.39648	10.0077	9.81794	-2.17259	-3.12757	-2.15732	-2.13391	-2.83039	-3.33331	-2.44702	-3.30605	-2.48364
ENSMUSG00000020390	6.64816	7.11724	6.43885	6.32291	6.67376	6.13986	7.05634	6.77066	6.82327	9.21444	9.82973	9.53202	9.4247	9.57172	9.15604	9.66673	9.66305	10.3221	-2.56628	-2.7125	-3.09317	-3.10179	-2.89796	-3.01617	-2.61039	-2.8924	-3.49881
ENSMUSG00000020392	5.98299	6.22373	6.13118	5.38497	5.98506	5.8585	6.24484	6.27843	6.40537	8.72025	8.53896	8.53452	8.09338	8.45619	8.52924	8.68602	9.00636	9.02581	-2.73725	-2.31523	-2.40334	-2.70841	-2.47114	-2.67074	-2.44118	-2.72793	-2.62044
ENSMUSG00000020393	4.2969	3.70255	3.50076	3.99738	4.1098	4.38789	4.50995	4.93403	4.81369	7.3611	6.63762	6.38077	6.6748	6.90629	6.79827	7.272	7.72425	7.2282	-3.0642	-2.93507	-2.88001	-2.67742	-2.7965	-2.41038	-2.76205	-2.79023	-2.41452
ENSMUSG00000020396	6.92257	5.79351	4.77876	4.01567	5.23148	8.19093	7.93684	7.91763	6.85598	9.45204	8.10414	6.69177	6.59712	7.33859	10.7026	10.273	10.5281	9.52771	-2.52947	-2.31063	-1.91301	-2.58145	-2.10712	-2.51171	-2.33621	-2.6105	-2.67173
ENSMUSG00000020397	6.13345	6.36186	5.91811	5.8179	6.30541	5.88757	5.87055	5.84739	6.5005	9.40454	9.45039	9.38313	9.55651	9.26205	9.42811	9.06254	9.1222	10.3078	-3.27109	-3.08853	-3.46502	-3.73861	-2.95665	-3.54054	-3.192	-3.27481	-3.80733
ENSMUSG00000020400	7.34902	7.08535	7.37565	7.22228	6.69809	5.97672	6.96862	6.77063	6.37353	9.50826	9.22894	9.13517	9.09225	9.24992	8.74743	9.30707	9.5206	8.86959	-2.15924	-2.14359	-1.75953	-1.86997	-2.55183	-2.77071	-2.33844	-2.74997	-2.49607
ENSMUSG00000020402	10.1536	10.3596	10.464	10.0291	9.96558	10.2681	9.99373	9.65679	9.51344	12.3251	12.1079	12.5643	12.5844	12.0272	12.3312	12.1505	11.9881	12.1713	-2.1715	-1.7483	-2.10029	-2.55529	-2.06162	-2.06307	-2.15675	-2.33134	-2.65788
ENSMUSG00000020407	10.2578	10.3183	10.1539	9.91731	9.87676	9.55179	10.1204	9.51059	6.5973	13.4928	12.9846	13.2106	13.4164	12.9065	12.6596	13.3507	12.6157	9.89594	-3.23494	-2.66631	-3.05671	-3.49905	-3.02979	-3.1078	-3.23033	-3.10507	-3.29864
ENSMUSG00000020409	6.85583	6.9252	6.81198	6.49892	6.79735	6.88371	6.77135	6.71494	6.95958	10.505	10.6592	10.737	10.7763	10.3301	10.3402	10.4405	10.514	10.5678	-3.64918	-3.73398	-3.92497	-4.27741	-3.53279	-3.45652	-3.66912	-3.79906	-3.60824
ENSMUSG00000020412	7.07137	6.88199	7.0173	6.73283	6.88033	6.68613	6.87272	6.99527	7.20833	9.25872	8.88994	9.13432	8.82744	8.91335	9.13415	8.93562	9.46653	9.80808	-2.18736	-2.00795	-2.11702	-2.09461	-2.03302	-2.44802	-2.0629	-2.47126	-2.59974
ENSMUSG00000020413	5.54226	5.40011	5.38431	4.9603	5.4111	5.58004	6.08243	5.57534	5.34325	8.5188	7.97081	8.09559	7.96575	7.97415	8.84063	8.70092	8.30261	8.61183	-2.97655	-2.5707	-2.71128	-3.00545	-2.56305	-3.26059	-2.61849	-2.72727	-3.26858
ENSMUSG00000020415	7.3254	7.26905	6.85396	7.33857	7.047	5.74038	6.1682	6.55857	7.11365	9.81858	9.4018	9.93676	10.4861	9.59924	8.40956	9.2266	8.83314	9.82368	-2.49318	-2.13275	-3.0828	-3.14749	-2.55224	-2.66918	-3.0584	-2.27457	-2.71003
ENSMUSG00000020422	8.79912	8.71752	9.05101	8.57258	9.43975	10.6748	9.58085	9.11661	7.54783	10.972	10.8139	10.9556	10.251	11.579	12.9834	11.7103	11.6691	10.0182	-2.17285	-2.09636	-1.90463	-1.67846	-2.13923	-2.30865	-2.12942	-2.55247	-2.47037
ENSMUSG00000020423	4.60253	5.28525	4.80489	5.21417	4.58275	4.97692	5.19298	4.84772	4.85577	8.76013	9.08676	8.54307	8.46094	8.21026	8.35931	8.28529	8.48625	8.74546	-4.1576	-3.80151	-3.73818	-3.24677	-3.62751	-3.38239	-3.09231	-3.63853	-3.88969
ENSMUSG00000020424	6.25872	5.58379	6.34713	5.75991	6.34057	6.57656	7.01867	6.99258	6.72681	9.47115	8.49595	9.0017	8.26999	9.07259	9.43406	9.86413	9.47087	9.33962	-3.21243	-2.91216	-2.65458	-2.51008	-2.73201	-2.8575	-2.84546	-2.47829	-2.61281
ENSMUSG00000020427	3.49076	5.86765	4.20248	3.22	8.87606	3.95039	4.67199	7.18222	6.60342	6.13627	8.24206	6.28314	5.21166	11.1329	6.40792	6.83822	9.11574	8.20782	-2.64551	-2.37441	-2.08066	-1.99167	-2.25682	-2.45754	-2.16623	-1.93352	-1.6044
ENSMUSG00000020430	8.50209	8.53823	8.51963	7.72308	8.43998	8.42743	8.67793	8.65529	8.80033	11.4653	11.3664	11.5822	11.1265	11.3523	11.4037	11.8135	11.6441	11.7642	-2.96319	-2.82818	-3.06258	-3.40341	-2.91229	-2.97624	-3.13557	-2.98885	-2.96388
ENSMUSG00000020432	7.48415	5.63834	6.44561	6.4072	6.22681	5.24295	6.75546	5.82476	6.66244	9.51316	8.00293	8.24576	8.42104	8.70141	7.41669	8.52874	8.27209	8.78019	-2.02901	-2.36459	-1.80015	-2.01384	-2.4746	-2.17374	-1.77328	-2.44733	-2.11775
ENSMUSG00000020439	6.5237	5.67678	5.95961	6.24683	6.45911	7.08309	6.23774	7.06054	7.12874	7.91976	7.05654	7.18947	7.1414	7.98715	8.76516	7.74077	9.15825	8.80758	-1.39606	-1.37976	-1.22986	-0.894569	-1.52804	-1.68208	-1.50303	-2.09771	-1.67884
ENSMUSG00000020440	7.53436	7.34401	7.63172	7.33269	6.97679	7.78556	7.62937	7.51874	7.99525	9.16496	8.95701	9.16679	8.98292	8.8071	9.12776	9.20926	9.34388	9.29315	-1.6306	-1.613	-1.53507	-1.65022	-1.83032	-1.3422	-1.57989	-1.82514	-1.2979
ENSMUSG00000020441	4.13052	4.67631	4.88472	4.04215	4.85365	4.60161	5.03257	5.08324	5.31667	6.38636	6.6088	6.4682	6.44737	6.82585	7.24615	6.66291	7.50874	7.80533	-2.25584	-1.93249	-1.58349	-2.40522	-1.9722	-2.64454	-1.63034	-2.4255	-2.48866
ENSMUSG00000020444	6.28002	6.02866	6.33702	5.41556	6.21457	7.18483	6.69837	7.20172	7.24322	9.77805	9.85665	9.89233	9.1974	10.3434	10.4104	10.5075	10.7239	10.5692	-3.49802	-3.82799	-3.55531	-3.78184	-4.12879	-3.22552	-3.80911	-3.52222	-3.326
ENSMUSG00000020448	5.88338	5.80383	5.48613	5.55607	5.15962	5.08705	5.53057	5.11347	4.64942	7.49801	7.39517	7.33886	7.3401	6.57873	6.99919	7.20512	7.28265	6.70338	-1.61463	-1.59134	-1.85273	-1.78403	-1.41911	-1.91214	-1.67455	-2.16918	-2.05396
ENSMUSG00000020451	6.72177	6.60537	6.48839	7.11479	7.11899	6.36931	7.22861	7.02436	6.80726	9.85449	9.93212	10.0452	10.0063	10.2467	9.3669	10.3856	10.2667	9.4949	-3.13271	-3.32675	-3.55682	-2.89153	-3.1277	-2.99759	-3.157	-3.24232	-2.68763
ENSMUSG00000020453	7.77566	8.22963	8.19258	8.04622	7.67227	7.11367	7.33209	7.89851	7.16502	10.4022	10.7129	10.7581	10.2539	10.1447	9.59729	9.8083	10.223	9.29044	-2.62652	-2.48329	-2.56552	-2.20771	-2.47244	-2.48362	-2.47621	-2.32448	-2.12542
ENSMUSG00000020454	7.16215	7.37763	7.23766	7.20345	7.35225	7.51899	7.43067	7.97436	7.99447	10.0095	10.1374	9.88236	9.57961	10.284	10.5685	10.3521	11.2391	11.0204	-2.84738	-2.7598	-2.6447	-2.37616	-2.93179	-3.04949	-2.92148	-3.26475	-3.02593
ENSMUSG00000020455	5.75542	4.75717	4.47285	5.34359	4.89993	4.58188	4.76135	4.7903	5.1057	8.63696	7.99762	7.71012	8.44952	7.42351	7.82991	7.81881	7.78231	7.54186	-2.88154	-3.24045	-3.23727	-3.10593	-2.52357	-3.24803	-3.05746	-2.992	-2.43617
ENSMUSG00000020456	8.94931	8.51038	8.55078	8.35402	8.71217	9.14946	9.10703	8.83261	9.40066	11.4482	10.798	10.8301	10.7324	11.1793	11.7615	11.6086	11.4585	12.0658	-2.49891	-2.2876	-2.27935	-2.37842	-2.46715	-2.61203	-2.50162	-2.6259	-2.66514
ENSMUSG00000020457	8.66781	8.7748	8.75772	8.50935	9.01219	8.90353	8.7554	8.70211	7.95391	11.6242	11.5543	11.709	11.737	11.5645	11.5628	11.7591	11.3876	10.974	-2.95639	-2.77945	-2.95131	-3.22769	-2.55227	-2.65931	-3.0037	-2.68549	-3.0201
ENSMUSG00000020458	10.3069	9.75565	9.91509	9.79211	10.0452	9.81458	9.93528	9.89808	9.8921	13.0249	12.4596	12.502	12.6339	12.8411	12.6099	12.6982	12.5908	12.866	-2.71801	-2.70394	-2.58691	-2.84175	-2.79592	-2.79528	-2.76292	-2.69276	-2.9739
ENSMUSG00000020459	6.63941	6.64753	6.77083	6.51557	6.62473	6.44907	6.72825	6.53774	6.8854	10.3876	10.2794	10.4373	10.6757	10.264	10.2725	10.4493	9.99292	10.9255	-3.74821	-3.63191	-3.66649	-4.16014	-3.63925	-3.82339	-3.72105	-3.45518	-4.04007
ENSMUSG00000020460	6.2645	6.584	5.5834	4.99437	4.46942	5.49197	4.89483	4.55059	4.37157	6.79271	7.85199	7.50768	8.13097	7.24816	7.23771	7.34267	7.94231	6.8791	-0.528209	-1.26799	-1.92428	-3.13661	-2.77874	-1.74575	-2.44784	-3.39172	-2.50753
ENSMUSG00000020462	5.7783	5.38671	5.4652	5.75638	5.25691	5.3632	5.22507	5.58059	5.34325	9.68908	9.59906	9.62483	9.96701	9.41899	9.60725	9.26386	9.086	9.36469	-3.91078	-4.21235	-4.15963	-4.21062	-4.16209	-4.24406	-4.03879	-3.50541	-4.02144
ENSMUSG00000020463	7.00581	7.2083	7.33608	7.08525	7.2738	7.44692	7.15741	7.3556	7.30353	11.4734	11.1201	11.1273	11.2691	11.0089	11.3085	11.3143	11.0658	11.3837	-4.46757	-3.91181	-3.79125	-4.18386	-3.7351	-3.86161	-4.15694	-3.71018	-4.08014
ENSMUSG00000020464	7.87979	7.04867	7.49845	7.11617	7.8755	7.93268	7.817	8.04674	7.60386	11.2435	10.5731	10.8208	10.8118	11.3804	11.0768	11.28	11.1074	11.121	-3.36368	-3.52441	-3.32234	-3.69559	-3.50491	-3.1441	-3.46295	-3.06068	-3.51715
ENSMUSG00000020471	7.92152	8.22655	8.25158	7.87204	8.4234	8.05234	8.2697	7.90394	9.15127	10.5728	10.5614	10.5774	10.0787	10.6293	10.3879	10.649	10.4839	11.1737	-2.6513	-2.33485	-2.32581	-2.20661	-2.20586	-2.3356	-2.37934	-2.57996	-2.02246
ENSMUSG00000020472	6.0978	5.41261	6.12753	6.44318	6.41716	6.61979	6.41875	6.65586	7.42227	8.89129	8.4894	8.5729	8.53655	8.7376	9.23345	8.90989	9.41706	9.54201	-2.7935	-3.07679	-2.44537	-2.09337	-2.32043	-2.61366	-2.49114	-2.7612	-2.11974
ENSMUSG00000020474	4.85171	3.73892	4.30224	4.1394	4.54692	4.96064	4.52098	4.9409	4.15702	6.07194	4.61469	5.02484	4.87713	5.52196	6.61496	5.67322	6.64392	6.25112	-1.22024	-0.875769	-0.722594	-0.737725	-0.97504	-1.65432	-1.15224	-1.70302	-2.0941
ENSMUSG00000020476	7.62909	7.37763	7.42057	7.41038	7.28728	7.92002	7.66365	7.77507	7.50466	10.0568	9.54362	9.71377	9.56078	9.69875	10.1995	9.98459	10.2788	9.88263	-2.42771	-2.16599	-2.2932	-2.1504	-2.41147	-2.27951	-2.32093	-2.50373	-2.37798
ENSMUSG00000020477	6.95588	5.86765	6.46495	6.51085	6.51847	7.49349	7.4943	7.33938	7.96996	10.0248	9.01384	9.15492	9.38096	9.67797	10.0898	10.6544	9.66753	10.2915	-3.06891	-3.14619	-2.68997	-2.87011	-3.1595	-2.59634	-3.16011	-2.32815	-2.32156
ENSMUSG00000020482	6.61983	5.94771	5.84447	6.23298	5.71509	6.5816	6.39671	6.25117	5.88454	9.75808	8.89392	8.74623	9.59387	8.79268	9.64071	9.65387	9.22693	9.2918	-3.13825	-2.94621	-2.90176	-3.36089	-3.07759	-3.05911	-3.25716	-2.97575	-3.40726
ENSMUSG00000020483	6.21461	5.86473	6.09432	5.9182	5.49786	6.71779	6.4991	6.66752	6.44781	8.03188	7.56128	7.62109	7.4436	7.12544	8.86224	8.24292	8.80789	8.62846	-1.81727	-1.69655	-1.52677	-1.5254	-1.62758	-2.14445	-1.74382	-2.14037	-2.18065
ENSMUSG00000020484	7.13658	6.34691	5.17856	6.1263	6.19026	7.22033	7.14924	6.86468	6.13363	10.6891	10.0213	9.07591	9.65837	9.97684	11.0782	11.0949	10.2669	9.60421	-3.55254	-3.67436	-3.89735	-3.53207	-3.78658	-3.85789	-3.94567	-3.40222	-3.47058
ENSMUSG00000020485	4.9038	4.88758	5.19007	4.4937	5.24071	5.05002	4.64783	5.29804	4.73622	6.45101	6.60556	7.32534	6.94278	6.93249	6.96481	6.70499	6.69843	6.04647	-1.54721	-1.71798	-2.13527	-2.44908	-1.69178	-1.91479	-2.05715	-1.40039	-1.31025
ENSMUSG00000020492	4.60687	4.65075	4.23738	4.03073	3.79397	4.59579	3.83172	3.49861	3.65608	8.86303	8.91561	8.9792	9.23259	8.56366	8.84058	8.29056	7.99806	9.32098	-4.25617	-4.26486	-4.74183	-5.20186	-4.76969	-4.24479	-4.45884	-4.49945	-5.66491
ENSMUSG00000020493	5.86349	4.98396	4.9267	5.05128	4.57989	4.97832	4.85347	4.74056	4.45342	6.58781	6.15757	6.00249	6.51339	6.20645	6.88498	5.87518	6.39816	6.57111	-0.724322	-1.17361	-1.07579	-1.46211	-1.62656	-1.90667	-1.02171	-1.6576	-2.11769
ENSMUSG00000020495	7.2941	7.12925	7.31805	7.03893	7.16323	7.85493	7.50478	7.62	7.05941	9.87951	9.55173	9.84497	9.51557	9.79911	10.2225	10.0153	10.277	9.48356	-2.58541	-2.42247	-2.52693	-2.47664	-2.63588	-2.36753	-2.51049	-2.65701	-2.42414
ENSMUSG00000020496	5.87486	5.74506	6.00469	5.65303	6.57212	6.84492	6.63215	6.69094	6.88715	8.83634	8.14657	8.37241	8.4501	9.04116	9.41232	9.33535	9.54597	9.30532	-2.96147	-2.40151	-2.36772	-2.79706	-2.46905	-2.5674	-2.7032	-2.85503	-2.41818
ENSMUSG00000020513	3.81871	4.34091	4.2258	4.13814	4.82339	4.73896	4.15983	4.10584	3.63787	6.76775	6.64388	6.14998	6.9229	7.436	7.49471	7.27152	7.16255	7.13654	-2.94904	-2.30297	-1.92418	-2.78476	-2.6126	-2.75574	-3.1117	-3.05672	-3.49867
ENSMUSG00000020514	6.18434	6.47614	5.9322	5.44506	5.86101	5.80981	5.94592	6.04656	6.05328	8.54654	8.41724	8.79455	8.39135	8.73604	8.80526	8.58751	8.93714	8.98717	-2.3622	-1.94109	-2.86236	-2.94629	-2.87503	-2.99545	-2.6416	-2.89058	-2.93389
ENSMUSG00000020515	6.2271	6.81533	6.34975	6.17788	6.14846	5.63433	6.87761	6.02343	6.19994	9.8168	10.4935	10.2308	10.2175	9.88465	9.29488	10.2103	9.5699	9.46597	-3.5897	-3.67814	-3.88105	-4.0396	-3.73618	-3.66055	-3.33272	-3.54647	-3.26604
ENSMUSG00000020516	5.79051	6.11864	5.99239	5.57094	6.18927	5.64196	5.97131	6.6591	6.30815	9.62206	10.1081	9.90198	9.72172	9.94365	9.8212	9.94021	10.0125	10.1923	-3.83156	-3.98946	-3.90959	-4.15078	-3.75439	-4.17924	-3.9689	-3.3534	-3.88418
ENSMUSG00000020519	4.20981	3.86816	4.15645	4.8433	4.17001	3.9432	3.59265	4.34491	4.93622	8.28165	8.31225	8.50172	8.24329	7.94603	8.17672	8.34808	8.40719	8.3623	-4.07185	-4.44409	-4.34527	-3.39999	-3.77602	-4.23352	-4.75543	-4.06228	-3.42608
ENSMUSG00000020520	4.2514	3.94283	3.74474	3.97407	5.23182	5.26812	4.67331	4.74548	4.17496	6.86129	6.40873	6.60497	6.22536	7.65201	7.17718	6.9211	7.17621	6.39141	-2.6099	-2.4659	-2.86023	-2.25128	-2.42019	-1.90905	-2.24779	-2.43073	-2.21645
ENSMUSG00000020521	4.63464	4.44674	4.7537	4.76321	5.00874	4.68898	4.77299	4.5038	5.06586	9.06335	8.93819	9.18157	9.36893	9.36701	8.72331	9.16191	8.8299	9.35209	-4.42871	-4.49145	-4.42786	-4.60572	-4.35827	-4.03433	-4.38892	-4.3261	-4.28623
ENSMUSG00000020522	5.36916	5.14691	5.27826	5.23127	5.64802	5.05002	5.14064	5.44202	5.28365	7.6136	7.7992	7.65384	7.54559	8.55474	7.75444	7.42276	7.67325	8.15648	-2.24444	-2.65229	-2.37558	-2.31432	-2.90672	-2.70442	-2.28212	-2.23123	-2.87283
ENSMUSG00000020523	6.52693	6.0611	5.91644	6.02111	6.56101	6.48116	6.43694	6.18906	6.40049	9.96573	10.0476	9.98619	10.0527	10.1381	10.2338	10.3176	9.90043	10.0364	-3.4388	-3.98648	-4.06975	-4.03162	-3.57705	-3.75261	-3.88065	-3.71137	-3.63588
ENSMUSG00000020525	6.01851	6.35206	6.31015	5.96427	6.35545	6.19657	6.57445	6.79029	6.31368	9.23054	9.5084	9.43818	9.1727	9.2738	9.55844	9.71405	9.64723	9.50682	-3.21203	-3.15635	-3.12804	-3.20843	-2.91835	-3.36187	-3.13959	-2.85693	-3.19314
ENSMUSG00000020526	6.03928	6.18388	6.01987	5.12632	6.07062	6.63723	6.14783	6.56188	5.7769	8.54243	8.52378	8.74791	8.36593	8.9304	9.06775	9.07614	9.02005	8.87268	-2.50315	-2.3399	-2.72804	-3.2396	-2.85978	-2.43052	-2.92832	-2.45816	-3.09578
ENSMUSG00000020527	5.76429	5.65683	6.0508	6.41613	5.57175	6.03684	5.77549	6.29976	6.11326	8.97052	8.56804	8.8667	8.6813	8.30601	9.05042	8.63133	9.4866	8.86665	-3.20624	-2.9112	-2.8159	-2.26517	-2.73426	-3.01358	-2.85584	-3.18684	-2.75338
ENSMUSG00000020528	4.64172	5.13151	5.16861	5.17883	5.38194	4.69432	4.9194	5.39136	5.09679	8.08241	8.83449	8.44345	8.57657	8.54348	7.90616	8.61304	8.46426	8.56086	-3.44069	-3.70298	-3.27485	-3.39775	-3.16154	-3.21183	-3.69364	-3.07289	-3.46407
ENSMUSG00000020530	7.76842	8.20839	8.2524	7.85346	7.74572	7.81166	7.51298	7.41877	7.47858	10.8888	11.1039	11.2831	11.4084	10.6886	10.7836	10.7417	10.402	11.1761	-3.12034	-2.89552	-3.03072	-3.55495	-2.9429	-2.97196	-3.22872	-2.9832	-3.69753
ENSMUSG00000020532	6.68669	6.21725	6.31143	6.00736	6.51717	6.82002	7.24177	6.92193	7.16549	9.83313	9.38307	9.17047	9.06853	9.8937	10.1751	10.4545	10.3729	10.5604	-3.14644	-3.16581	-2.85904	-3.06117	-3.37653	-3.35504	-3.21273	-3.45094	-3.39486
ENSMUSG00000020534	8.55679	8.96978	8.91757	8.27687	8.85811	8.7112	8.81455	8.72901	7.87324	11.4811	11.684	11.6879	11.3418	11.4375	11.3242	11.7375	11.5248	10.7028	-2.9243	-2.71423	-2.77029	-3.06492	-2.57939	-2.61298	-2.92299	-2.79582	-2.82954
ENSMUSG00000020536	8.1058	7.16987	7.69239	7.991	7.50061	7.85305	7.82415	8.23178	8.2266	10.7099	9.99797	10.3144	10.0519	10.0982	10.4098	10.4481	10.9557	10.385	-2.60411	-2.8281	-2.62197	-2.06087	-2.59763	-2.55675	-2.62397	-2.7239	-2.15841
ENSMUSG00000020537	7.32402	7.66624	7.68852	6.98526	7.79726	7.70193	7.50609	7.52487	6.89222	10.0301	10.1545	10.3597	9.76002	10.2319	10.4034	10.1269	10.2835	9.9009	-2.70604	-2.48822	-2.67119	-2.77476	-2.43462	-2.70151	-2.62079	-2.75866	-3.00868
ENSMUSG00000020538	8.78305	7.07587	8.10765	8.22182	7.83937	7.93487	8.16696	8.30619	8.89897	11.5256	10.0972	10.5951	10.3497	10.6118	10.3885	10.6801	10.8331	10.9152	-2.74254	-3.0213	-2.48743	-2.12787	-2.77239	-2.45365	-2.51313	-2.52691	-2.01624
ENSMUSG00000020541	6.18991	7.14279	6.83776	6.2247	6.74829	5.08074	6.05483	6.77177	5.51932	8.97855	9.82485	9.65519	9.39404	9.45864	7.73354	8.94311	9.5768	8.69913	-2.78864	-2.68206	-2.81743	-3.16934	-2.71035	-2.6528	-2.88828	-2.80503	-3.17981
ENSMUSG00000020544	5.33459	5.41951	5.36596	4.83248	5.6441	5.44294	5.64718	6.04063	5.37195	7.3107	7.54414	7.6752	7.4345	7.89666	7.70121	7.94745	8.24257	7.62074	-1.97611	-2.12462	-2.30924	-2.60202	-2.25256	-2.25827	-2.30027	-2.20194	-2.24879
ENSMUSG00000020547	8.28237	9.04243	8.75709	8.13856	9.08507	8.83597	8.84768	8.47347	8.47828	11.212	11.8307	11.6907	11.4524	11.9828	11.6077	11.9725	11.4297	11.8371	-2.92964	-2.78824	-2.93363	-3.31382	-2.89777	-2.77178	-3.12482	-2.95624	-3.35886
ENSMUSG00000020549	7.7976	7.16635	7.44443	6.94616	8.00194	8.7809	8.62444	8.68812	8.37278	10.9095	10.24	10.6105	10.0426	10.9296	11.6151	11.4731	11.6017	11.1143	-3.11187	-3.07367	-3.1661	-3.09639	-2.9277	-2.83419	-2.84868	-2.91361	-2.7415
ENSMUSG00000020561	5.51318	5.57066	6.06417	5.46122	5.25524	4.99193	5.20462	5.65195	5.45176	8.52443	8.55751	8.49111	8.90293	8.40265	8.28351	8.61695	8.50009	9.16985	-3.01125	-2.98685	-2.42693	-3.44171	-3.14741	-3.29158	-3.41232	-2.84814	-3.71808
ENSMUSG00000020570	6.45647	5.87057	5.95662	6.19082	6.39602	5.64351	6.23263	6.37976	6.40665	7.08978	7.00701	7.12563	7.34114	8.21114	7.67779	7.69735	7.79409	8.27346	-0.633315	-1.13644	-1.16901	-1.15033	-1.81512	-2.03428	-1.46472	-1.41434	-1.86681
ENSMUSG00000020571	9.23791	8.6243	9.25351	8.84001	9.53336	9.4555	9.55259	9.52299	8.55433	11.7664	11.2648	11.9253	11.7195	12.4724	12.0682	12.0155	11.9054	11.4201	-2.52844	-2.64049	-2.67178	-2.87952	-2.93906	-2.61275	-2.46292	-2.38246	-2.86574
ENSMUSG00000020572	7.71783	8.49009	8.32778	8.1381	8.46451	7.56991	8.30313	7.83603	8.13584	11.1747	11.8621	11.8351	11.9269	11.6903	11.0065	11.6858	11.2639	11.7595	-3.45684	-3.37204	-3.50734	-3.78885	-3.22576	-3.43657	-3.38272	-3.4279	-3.62365
ENSMUSG00000020576	7.13197	6.306	7.05027	7.01989	7.00622	6.66162	6.63313	6.68509	6.66966	10.3146	9.73592	10.1332	10.3073	10.7398	10.152	10.1398	9.84547	10.1144	-3.18264	-3.42992	-3.08296	-3.28745	-3.73357	-3.49036	-3.50669	-3.16037	-3.44473
ENSMUSG00000020577	5.63866	4.56691	5.1445	5.80158	4.70889	4.8502	4.67331	4.66768	5.39955	9.13407	8.41741	8.76116	8.5557	8.4993	8.16345	8.28893	8.1369	8.43147	-3.49542	-3.85051	-3.61666	-2.75412	-3.79041	-3.31325	-3.61562	-3.46921	-3.03192
ENSMUSG00000020580	6.73658	7.47437	7.1965	7.29067	7.37705	7.09329	7.02546	7.56594	6.94365	10.9787	11.2084	11.0801	11.3796	11.1994	11.0535	10.8584	11.3507	11.1198	-4.24213	-3.73407	-3.88358	-4.08898	-3.82237	-3.96022	-3.83294	-3.78476	-4.17611
ENSMUSG00000020585	8.8676	8.17429	8.60472	8.48281	8.83594	8.59542	8.51076	8.69541	8.64142	11.1503	10.5133	10.6664	10.6353	11.6081	10.9334	11.0677	10.8932	11.1919	-2.28273	-2.33906	-2.0617	-2.15249	-2.77218	-2.33796	-2.55696	-2.19783	-2.55044
ENSMUSG00000020589	3.96218	4.1014	3.65982	4.18844	4.88561	4.97832	4.44076	4.0561	4.7402	6.70326	6.07031	5.90298	7.05055	7.39426	7.78755	7.34656	6.70767	7.72139	-2.74108	-1.96892	-2.24316	-2.86211	-2.50866	-2.80923	-2.9058	-2.65158	-2.98118
ENSMUSG00000020590	4.70785	4.28601	4.43396	4.53132	4.92147	4.21925	4.41629	4.52583	5.2592	8.86231	8.93131	8.51524	8.96816	8.78633	8.45633	8.67908	8.3863	9.33843	-4.15446	-4.6453	-4.08128	-4.43685	-3.86486	-4.23708	-4.26279	-3.86047	-4.07923
ENSMUSG00000020592	5.77515	5.11167	5.2412	4.25618	5.79532	5.9261	5.8942	6.40436	6.37353	8.03539	7.352	7.58199	6.64356	8.68971	8.47496	8.14784	9.07744	8.9028	-2.26024	-2.24033	-2.34078	-2.38738	-2.89439	-2.54887	-2.25364	-2.67308	-2.52927
ENSMUSG00000020593	6.3031	6.73944	5.5358	6.61868	5.14703	5.01038	6.43528	5.13385	6.75187	9.06068	9.59294	8.46295	9.33589	7.86619	8.10372	9.1324	8.21231	9.5541	-2.75758	-2.85351	-2.92715	-2.71722	-2.71916	-3.09334	-2.69712	-3.07846	-2.80223
ENSMUSG00000020594	8.38111	8.67687	8.62108	8.76929	8.43428	8.28042	8.38519	8.45073	8.75168	11.7356	11.9873	11.7824	11.8149	12.0021	11.8714	11.9231	12.004	12.136	-3.35452	-3.31047	-3.16136	-3.04565	-3.5678	-3.59095	-3.53792	-3.55325	-3.38434
ENSMUSG00000020605	7.00911	6.55965	6.23804	6.93569	5.91666	5.83618	6.22631	5.59002	5.88051	8.0086	7.404	6.96467	7.51967	6.74865	7.11499	7.44212	7.23512	7.67918	-0.999491	-0.844352	-0.72663	-0.583977	-0.831993	-1.27881	-1.21582	-1.6451	-1.79867
ENSMUSG00000020608	7.38599	7.48555	7.2956	7.48344	7.40031	7.42853	7.16675	7.41729	7.37387	11.3797	11.5792	11.4587	11.89	11.3551	11.3733	11.2497	11.3446	11.4909	-3.99369	-4.09366	-4.16315	-4.40659	-3.95476	-3.94478	-4.08299	-3.92734	-4.11702
ENSMUSG00000020610	3.6765	3.50749	3.69442	4.54803	3.76334	3.37641	3.96651	4.01463	4.61542	8.54371	8.7668	8.97403	8.89483	8.69581	8.29545	8.50081	8.31996	9.13789	-4.86721	-5.25931	-5.27961	-4.3468	-4.93247	-4.91904	-4.53431	-4.30534	-4.52247
ENSMUSG00000020611	7.1966	6.36115	6.8668	7.70441	6.26652	6.13912	6.61472	6.50153	6.46126	10.6563	10.2631	10.2985	10.7149	9.36285	9.89971	9.90317	9.77096	9.5195	-3.45966	-3.902	-3.43168	-3.01049	-3.09633	-3.76059	-3.28845	-3.26943	-3.05824
ENSMUSG00000020612	8.92615	8.92861	8.83546	8.73209	8.37854	8.50398	8.58093	8.41734	8.10853	10.1852	10.1523	10.1255	10.214	10.3699	10.5999	9.99335	10.6146	10.6268	-1.25909	-1.22371	-1.29005	-1.48188	-1.99139	-2.09597	-1.41242	-2.19722	-2.51828
ENSMUSG00000020623	5.0447	4.326	4.36561	5.32086	4.12617	3.51227	4.29629	4.00267	4.1571	8.07424	7.71197	7.98759	8.18671	7.36535	6.97485	7.60886	7.53727	7.35381	-3.02953	-3.38597	-3.62198	-2.86585	-3.23918	-3.46257	-3.31257	-3.53461	-3.1967
ENSMUSG00000020628	6.69248	6.45299	6.52785	6.97105	6.72722	5.93535	6.27335	6.16152	6.20368	9.49705	9.23238	9.34191	9.82354	9.23255	8.60377	8.99406	8.72082	8.58778	-2.80456	-2.77939	-2.81406	-2.85249	-2.50532	-2.66842	-2.72071	-2.5593	-2.38409
ENSMUSG00000020629	6.7638	7.49005	7.10905	7.16599	6.32879	6.28659	6.80014	6.44631	6.36026	7.69981	8.44096	8.39224	8.42728	7.83129	8.2637	7.80594	8.13443	8.07816	-0.93601	-0.950908	-1.28319	-1.2613	-1.5025	-1.97711	-1.0058	-1.68812	-1.7179
ENSMUSG00000020630	4.37062	4.83891	4.55416	4.76229	4.42843	5.01424	4.87886	5.08998	5.16945	8.05853	8.35601	8.47456	8.46638	8.2125	8.22648	8.42935	8.27185	8.23621	-3.68791	-3.5171	-3.9204	-3.7041	-3.78407	-3.21223	-3.55049	-3.18186	-3.06676
ENSMUSG00000020634	5.5833	5.63877	6.00093	6.08221	4.96499	5.08424	3.94054	4.42177	4.34407	10.2325	10.7434	10.6829	11.1161	9.39653	9.50958	8.73901	8.46075	8.42436	-4.64919	-5.10462	-4.68199	-5.03384	-4.43153	-4.42533	-4.79847	-4.03897	-4.0803
ENSMUSG00000020640	6.30381	5.69791	6.2694	6.20359	6.25436	6.40978	5.69217	6.41691	6.27942	10.1125	9.61136	9.92759	10.17	10.2681	10.299	9.74515	9.87875	9.89018	-3.80872	-3.91346	-3.65819	-3.96641	-4.01371	-3.88919	-4.05298	-3.46184	-3.61076
ENSMUSG00000020646	4.96747	3.48489	3.92846	4.46895	5.30775	4.88337	4.80801	5.47416	5.39955	8.54483	7.39966	7.8888	7.78463	9.18486	8.44882	8.59681	8.79049	9.17566	-3.57735	-3.91477	-3.96034	-3.31568	-3.87711	-3.56544	-3.78881	-3.31633	-3.77611
ENSMUSG00000020647	6.40728	5.41943	5.54638	6.07056	5.4168	6.90323	6.84571	5.64662	5.70139	9.39663	7.92698	7.60345	8.22123	8.17463	9.96055	9.37264	8.67792	8.82787	-2.98936	-2.50755	-2.05707	-2.15067	-2.75783	-3.05732	-2.52694	-3.0313	-3.12648
ENSMUSG00000020648	3.61334	4.32112	4.16657	3.89881	4.81986	4.60187	4.41655	4.14505	4.25221	6.60097	6.93333	7.02143	6.88533	7.39424	6.80762	7.40127	6.70898	7.65829	-2.98763	-2.61221	-2.85486	-2.98652	-2.57438	-2.20575	-2.98472	-2.56392	-3.40608
ENSMUSG00000020649	8.67569	9.65277	9.61067	8.74229	9.10144	9.04568	9.0121	8.63699	8.2424	10.5258	11.2884	11.5713	11.1842	10.9915	11.0403	10.8111	10.7524	10.6676	-1.85013	-1.63562	-1.96062	-2.44187	-1.89005	-1.9946	-1.79902	-2.11541	-2.42516
ENSMUSG00000020650	4.3766	4.83583	5.11554	4.43281	5.52492	4.9065	4.68686	4.44474	4.34247	6.36889	7.0436	6.97058	6.74804	8.13856	7.69426	6.90897	6.54291	7.94553	-1.99229	-2.20777	-1.85504	-2.31523	-2.61364	-2.78775	-2.22211	-2.09817	-3.60306
ENSMUSG00000020652	4.11137	4.36121	4.22983	4.34676	4.68944	4.29875	4.50942	4.55137	4.89554	8.28336	8.52985	8.4631	8.53599	8.29691	8.34812	8.49132	8.5534	8.59905	-4.17198	-4.16864	-4.23327	-4.18923	-3.60747	-4.04938	-3.9819	-4.00203	-3.70351
ENSMUSG00000020653	5.77397	5.35917	4.95213	5.44891	5.27876	5.34438	6.00095	5.11504	6.16116	8.19545	7.9866	7.65867	7.30672	7.43354	7.89687	8.24116	7.72741	8.23174	-2.42149	-2.62743	-2.70654	-1.85781	-2.15478	-2.55249	-2.24021	-2.61238	-2.07058
ENSMUSG00000020654	6.09438	4.337	4.60355	5.54178	5.39452	5.38725	5.98185	5.60485	6.231	9.2698	7.9107	7.85385	8.4772	8.90924	8.35505	8.65636	8.81806	8.70678	-3.17542	-3.5737	-3.25031	-2.93542	-3.51473	-2.9678	-2.67451	-3.21321	-2.47578
ENSMUSG00000020656	2.16422	4.22416	1.96539	2.80759	4.60971	4.02199	5.14041	4.69299	4.89554	6.02719	6.71124	4.83342	5.42527	6.73529	7.19499	7.67436	7.54187	7.62394	-3.86297	-2.48709	-2.86803	-2.61769	-2.12558	-3.173	-2.53394	-2.84888	-2.72841
ENSMUSG00000020659	6.22795	6.81692	6.29733	6.27218	5.80188	5.49731	6.16828	5.81594	5.48494	6.80475	7.56128	7.22466	7.22224	7.31503	7.7842	6.89865	7.72594	7.89362	-0.576798	-0.74436	-0.927329	-0.950052	-1.51315	-2.28689	-0.730378	-1.90999	-2.40868
ENSMUSG00000020661	6.26318	6.17255	5.71623	5.0073	7.72988	8.32012	8.55944	8.91241	10.5358	8.53942	8.50103	7.81272	7.57126	10.1609	10.6848	10.7105	11.4116	12.7167	-2.27624	-2.32849	-2.09649	-2.56396	-2.43106	-2.36467	-2.15102	-2.49916	-2.18094
ENSMUSG00000020664	7.82569	7.26966	7.97697	7.51097	8.04976	7.90054	7.46826	7.9431	7.25326	10.3214	10.1766	10.6475	10.6897	11.0779	10.4496	10.3189	10.4875	10.4977	-2.49574	-2.90693	-2.67057	-3.17877	-3.02813	-2.54903	-2.85061	-2.54445	-3.24442
ENSMUSG00000020668	4.31491	3.77354	3.89635	4.79902	3.9684	3.75054	3.83491	3.95864	4.52705	7.36528	7.34845	6.88827	7.78341	7.19028	6.38437	7.1686	7.22938	7.50172	-3.05038	-3.57491	-2.99192	-2.98438	-3.22188	-2.63383	-3.33369	-3.27073	-2.97467
ENSMUSG00000020671	5.84642	6.50544	6.60131	6.54449	6.57059	6.36931	5.97472	6.30712	6.44657	9.29648	9.75382	9.65874	9.99556	9.82284	9.5592	9.42652	9.48034	9.91351	-3.45005	-3.24838	-3.05743	-3.45106	-3.25225	-3.18989	-3.4518	-3.17321	-3.46694
ENSMUSG00000020674	4.21703	4.58097	5.1479	3.18782	7.11124	6.12589	6.15024	7.59215	7.18507	5.91592	7.38246	7.51875	5.13865	10.073	8.73786	8.56628	10.1862	9.65859	-1.69889	-2.8015	-2.37085	-1.95083	-2.96174	-2.61198	-2.41604	-2.59409	-2.47352
ENSMUSG00000020677	7.6015	7.85439	7.94575	7.09079	7.84927	7.97491	7.84163	7.9715	7.12972	10.5734	10.6082	10.8464	10.6528	10.7293	10.9519	10.8272	10.948	10.6988	-2.97193	-2.75379	-2.90064	-3.56198	-2.88008	-2.97701	-2.98557	-2.97651	-3.56906
ENSMUSG00000020680	8.89899	8.92034	8.7584	8.60467	8.85851	9.13192	8.70132	8.83251	8.42178	10.3644	10.5428	10.6038	10.6655	11.1062	11.3914	10.3433	11.0703	11.1116	-1.46538	-1.62249	-1.84545	-2.06079	-2.24774	-2.25949	-1.64193	-2.23784	-2.68979
ENSMUSG00000020687	7.86352	8.07001	8.07312	7.91997	7.99516	7.75437	7.70235	8.00431	7.20342	11.2257	11.0506	11.0323	11.1888	11.143	11.1878	10.9717	11.402	10.6616	-3.36221	-2.98059	-2.95914	-3.26881	-3.14787	-3.43342	-3.26933	-3.39769	-3.45819
ENSMUSG00000020691	6.55311	6.52054	6.52931	5.94251	6.47704	6.80515	6.35249	6.62302	6.61743	9.76419	9.62913	9.82011	9.22972	9.55033	9.96845	9.73466	9.67883	9.98721	-3.21108	-3.1086	-3.29081	-3.28721	-3.07329	-3.16329	-3.38217	-3.0558	-3.36978
ENSMUSG00000020692	6.57212	6.82929	6.89691	6.42186	7.16311	6.95136	7.45456	7.52832	7.55109	8.26037	8.22275	8.30383	7.78838	8.72522	8.58679	8.97876	9.32338	9.11262	-1.68824	-1.39346	-1.40692	-1.36652	-1.56211	-1.63543	-1.5242	-1.79506	-1.56153
ENSMUSG00000020694	7.10966	7.27174	7.10147	7.21595	7.35972	7.67295	7.33399	7.56647	8.06775	11.4049	11.2714	11.2319	11.4141	11.1336	11.5416	11.2891	11.3993	11.8445	-4.29523	-3.9997	-4.13043	-4.19813	-3.77385	-3.86867	-3.95512	-3.83284	-3.77678
ENSMUSG00000020695	2.13463	4.2591	4.20248	2.73979	5.36015	3.03293	5.07535	5.72441	6.44137	3.92682	6.24423	6.17805	3.99091	7.98166	5.73459	6.7941	8.25251	8.54303	-1.79219	-1.98513	-1.97557	-1.25112	-2.62151	-2.70166	-1.71875	-2.5281	-2.10166
ENSMUSG00000020696	4.82815	3.8192	4.39467	4.75228	3.76275	4.72912	5.42892	4.84142	5.00579	7.61247	6.87693	6.57149	6.816	6.78666	7.37485	7.88359	7.72858	7.55525	-2.78433	-3.05773	-2.17682	-2.06372	-3.02391	-2.64573	-2.45467	-2.88716	-2.54946
ENSMUSG00000020697	7.86087	7.44233	7.54709	7.32023	7.66704	8.04875	8.24517	8.25244	8.22583	10.6695	10.1425	10.054	9.94396	10.5564	10.9774	11.1674	11.1559	11.3047	-2.8086	-2.70016	-2.50688	-2.62373	-2.88938	-2.92868	-2.92218	-2.90343	-3.07884
ENSMUSG00000020700	5.9619	5.23073	5.11875	5.75557	5.9968	6.26284	6.02162	6.27351	6.79151	10.1327	9.76306	9.32325	9.48336	9.76519	10.0247	9.97277	10.1395	9.98651	-4.17075	-4.53234	-4.2045	-3.72779	-3.76839	-3.76188	-3.95114	-3.86599	-3.195
ENSMUSG00000020705	8.99457	8.91973	8.71012	8.35383	8.69088	8.94105	8.71012	8.74687	8.2327	11.9497	11.8021	11.8839	11.8039	11.7437	12.0497	11.8579	11.8149	11.488	-2.95516	-2.88238	-3.17373	-3.45004	-3.05286	-3.10864	-3.14775	-3.068	-3.25534
ENSMUSG00000020706	9.61486	9.47644	9.50503	8.99281	9.81362	10.0431	9.94892	9.99863	9.98392	12.9252	12.6925	13.0473	12.7239	13.126	13.3594	13.2533	13.0676	13.3357	-3.31033	-3.21601	-3.54231	-3.73104	-3.31236	-3.31637	-3.30434	-3.06901	-3.35177
ENSMUSG00000020708	9.63872	9.923	9.70645	9.18503	9.41934	9.54418	9.60279	9.65224	9.29626	11.874	11.8245	11.9896	11.8992	11.8141	11.955	11.9783	12.0302	11.7222	-2.23524	-1.90148	-2.28311	-2.71421	-2.39481	-2.41086	-2.37547	-2.37796	-2.42593
ENSMUSG00000020715	4.92028	3.94314	3.17791	4.32979	4.67625	4.3011	3.72781	4.42121	5.60949	8.03641	6.98532	6.51141	6.96022	7.51213	7.59948	7.39924	7.46517	8.48128	-3.11613	-3.04218	-3.33349	-2.63043	-2.83588	-3.29838	-3.67143	-3.04396	-2.87179
ENSMUSG00000020716	7.53819	6.95139	7.07248	7.45497	7.21289	7.25387	6.8725	6.90341	7.48745	10.8827	10.1475	9.94834	10.0646	10.6116	11.008	10.4464	10.5185	11.2597	-3.34456	-3.19615	-2.87586	-2.60964	-3.39875	-3.75414	-3.57393	-3.61504	-3.77225
ENSMUSG00000020717	8.29103	6.88876	7.38253	7.63018	6.74814	7.51364	7.22806	7.17268	6.63306	11.2507	10.0839	10.2038	10.759	9.94383	10.3684	10.352	10.1693	9.76941	-2.95968	-3.19516	-2.82128	-3.12881	-3.19569	-2.85474	-3.12392	-2.99662	-3.13635
ENSMUSG00000020718	3.90427	4.66479	4.09442	3.98936	4.74626	3.25087	3.82209	4.78336	5.15311	7.35103	8.00288	7.81714	7.64315	7.64981	6.94278	7.42803	7.36776	7.99302	-3.44676	-3.33809	-3.72272	-3.65379	-2.90355	-3.6919	-3.60594	-2.5844	-2.8399
ENSMUSG00000020719	10.5227	11.1455	10.6142	10.0818	10.4539	10.5762	10.4638	10.4108	9.694	12.9844	13.3536	13.3853	13.244	12.8785	13.192	13.1272	13.0235	12.9383	-2.46171	-2.20814	-2.7711	-3.16223	-2.42458	-2.6158	-2.66348	-2.61274	-3.24435
ENSMUSG00000020720	9.38456	9.57408	9.48703	8.97458	9.63591	9.91331	9.77769	9.50771	8.96575	12.0577	11.9774	12.1104	11.9647	12.2502	12.6004	12.4797	12.1992	12.2185	-2.67311	-2.40331	-2.62338	-2.99014	-2.61426	-2.68706	-2.702	-2.69145	-3.25272
ENSMUSG00000020721	8.77133	8.19194	8.08861	8.5947	8.62907	8.70224	8.8966	8.77026	8.4558	10.9672	10.2899	9.86959	10.2222	11.0342	11.6338	11.4193	11.5492	11.1643	-2.19588	-2.09798	-1.78098	-1.62748	-2.40512	-2.93156	-2.52267	-2.77894	-2.70848
ENSMUSG00000020733	6.88324	6.32064	6.7372	6.70377	6.73637	7.61059	7.24177	7.67381	8.05702	8.8964	7.99643	8.61187	8.33792	8.74369	9.52858	9.46297	9.86749	10.155	-2.01315	-1.67578	-1.87467	-1.63415	-2.00732	-1.91799	-2.2212	-2.19368	-2.09799
ENSMUSG00000020736	4.65215	4.85798	4.85384	4.32517	5.15219	4.60159	4.69206	5.39558	4.59286	7.71419	7.62644	7.96126	7.43715	8.13303	7.3434	7.71692	8.43811	7.45776	-3.06204	-2.76847	-3.10742	-3.11198	-2.98084	-2.74181	-3.02487	-3.04253	-2.8649
ENSMUSG00000020737	7.46192	7.3779	7.17324	6.7597	6.72107	7.35779	7.2142	7.13236	6.62376	11.0956	11.0885	11.4676	10.5429	10.7822	10.8029	10.6884	10.8384	10.6339	-3.63365	-3.7106	-4.29437	-3.78322	-4.06114	-3.44512	-3.47418	-3.706	-4.01011
ENSMUSG00000020739	8.62045	8.64982	8.54742	8.20808	9.08528	8.89	9.01978	9.08794	8.7148	11.8184	11.6068	11.7669	11.5189	12.1856	12.0299	12.3978	12.0591	11.8607	-3.19791	-2.95697	-3.21948	-3.31086	-3.10034	-3.13988	-3.37799	-2.97114	-3.14586
ENSMUSG00000020740	6.73863	6.45794	6.13871	6.39269	6.63221	6.68437	6.96545	6.87646	7.22692	7.85745	7.5351	7.46671	7.40119	7.77087	8.17627	8.18186	8.28829	8.43331	-1.11882	-1.07716	-1.328	-1.00851	-1.13865	-1.4919	-1.21641	-1.41182	-1.20639
ENSMUSG00000020741	9.16261	8.45971	8.55376	8.47165	8.4623	9.49545	9.15123	9.18758	8.80588	11.9323	10.9144	11.019	10.7824	10.8063	12.0358	11.763	11.8073	11.2412	-2.76972	-2.45466	-2.46526	-2.3108	-2.34398	-2.54035	-2.61172	-2.61974	-2.43533
ENSMUSG00000020743	5.59184	4.97141	5.73062	5.84844	5.01466	5.32782	5.19931	5.50438	5.20948	9.28549	8.91853	9.17453	9.09702	7.94806	8.68042	8.62274	8.63443	7.94238	-3.69365	-3.94712	-3.44391	-3.24858	-2.9334	-3.3526	-3.42343	-3.13004	-2.7329
ENSMUSG00000020745	8.11004	8.5321	8.17828	8.03328	8.16639	8.21324	8.20344	8.18642	8.3442	11.4773	11.5176	11.3325	11.5798	11.3535	11.701	11.6745	11.5497	11.8954	-3.36729	-2.9855	-3.15418	-3.54653	-3.18712	-3.48772	-3.47109	-3.36328	-3.55116
ENSMUSG00000020747	6.82429	5.43573	6.06619	7.22557	6.55429	6.22678	6.25607	6.47191	7.0802	9.95663	9.35685	9.36744	9.5067	9.87065	9.31224	9.32471	9.59789	9.62187	-3.13234	-3.92112	-3.30125	-2.28113	-3.31637	-3.08547	-3.06864	-3.12598	-2.54167
ENSMUSG00000020752	6.24005	5.98918	5.99593	6.18777	6.30414	6.22156	6.43694	6.41433	6.27274	9.15413	8.74096	8.83836	8.95293	8.81714	8.98897	9.008	8.98485	8.94769	-2.91408	-2.75179	-2.84243	-2.76515	-2.513	-2.76741	-2.57106	-2.57052	-2.67495
ENSMUSG00000020755	6.94011	7.10028	6.92415	6.39211	6.65713	7.11546	6.84389	6.71929	6.06714	9.92319	9.88077	10.0715	9.78561	9.71722	10.1958	10.0697	10.0291	9.4565	-2.98308	-2.78049	-3.14738	-3.39351	-3.06009	-3.0803	-3.22579	-3.30977	-3.38936
ENSMUSG00000020766	7.00658	7.6572	7.83783	7.29781	8.09915	7.26918	8.06814	7.99654	8.65557	9.45462	10.2456	10.4378	9.8241	10.6286	9.57757	10.8462	10.6123	10.6712	-2.44803	-2.5884	-2.59992	-2.52629	-2.52947	-2.30839	-2.77805	-2.61581	-2.01558
ENSMUSG00000020770	5.88641	5.53987	5.5542	5.883	5.99505	6.13042	6.3448	6.48764	7.02466	8.57719	7.94229	8.15176	8.06178	8.29035	8.57506	8.54596	8.71605	8.95674	-2.69077	-2.40242	-2.59756	-2.17878	-2.2953	-2.44464	-2.20116	-2.22841	-1.93207
ENSMUSG00000020775	7.45875	6.98987	7.48315	7.09459	7.25244	7.16951	7.32945	7.57854	7.69694	9.90929	9.33294	9.59479	9.33584	9.58322	9.62504	9.6663	9.89873	9.98905	-2.45055	-2.34307	-2.11164	-2.24124	-2.33079	-2.45553	-2.33685	-2.3202	-2.29211
ENSMUSG00000020776	4.78812	4.98649	4.80383	5.27682	5.481	5.18203	5.57131	5.53399	5.96513	8.45666	8.45952	8.56282	8.35776	8.77283	8.46643	8.59414	8.69438	8.88791	-3.66854	-3.47303	-3.75899	-3.08094	-3.29183	-3.2844	-3.02284	-3.16039	-2.92278
ENSMUSG00000020777	6.40688	6.45726	6.23904	6.68493	5.78026	5.38882	6.10316	5.82405	4.70608	9.0076	8.52908	8.55447	9.14768	8.06203	8.23761	8.56722	8.24995	7.62074	-2.60072	-2.07181	-2.31542	-2.46275	-2.28177	-2.84878	-2.46406	-2.4259	-2.91466
ENSMUSG00000020778	4.5698	5.17548	4.34722	4.49028	4.22073	4.08606	4.10647	3.81263	3.97792	7.12138	7.34792	7.51109	6.99475	6.65777	6.17734	6.80518	6.62357	6.44089	-2.55158	-2.17244	-3.16387	-2.50447	-2.43704	-2.09128	-2.69872	-2.81094	-2.46297
ENSMUSG00000020780	8.22507	8.42044	8.33901	8.04401	8.39078	8.29596	8.2784	8.32119	8.19183	9.93805	10.0155	9.91997	10.175	10.3652	10.5474	10.2508	10.8043	10.7522	-1.71299	-1.5951	-1.58095	-2.13099	-1.97442	-2.25145	-1.97239	-2.4831	-2.56041
ENSMUSG00000020781	6.07144	5.70934	5.74303	5.90341	5.54778	6.22642	5.87526	6.47963	6.62379	9.32217	8.92509	8.83743	9.07747	8.59199	9.2578	9.24321	9.37717	9.15301	-3.25073	-3.21575	-3.0944	-3.17406	-3.04422	-3.03138	-3.36795	-2.89754	-2.52922
ENSMUSG00000020782	8.80103	8.19651	8.41804	9.19563	7.45621	8.89979	7.82174	8.04867	7.83103	11.7697	11.0664	11.1147	11.6403	10.1647	11.5476	10.6892	10.7108	10.0284	-2.96871	-2.86988	-2.6967	-2.44464	-2.70845	-2.64781	-2.8675	-2.66211	-2.19741
ENSMUSG00000020783	7.29659	7.14926	6.92617	7.17677	6.96079	7.4918	7.56151	7.06088	7.18432	10.8128	10.3572	10.3911	10.6501	10.302	11.2338	11.0477	10.5025	11.0706	-3.51622	-3.20798	-3.46497	-3.4733	-3.34122	-3.74204	-3.48622	-3.44161	-3.88628
ENSMUSG00000020785	4.4991	2.81846	2.29314	2.58877	3.23001	4.14539	3.52174	3.70816	2.1024	7.49883	5.98649	4.8806	5.81675	6.26525	7.24286	6.9263	6.60136	5.56295	-2.99972	-3.16803	-2.58746	-3.22798	-3.03524	-3.09747	-3.40456	-2.8932	-3.46055
ENSMUSG00000020788	6.05231	4.16239	5.55032	7.01063	4.93469	5.51954	4.59435	3.90157	4.60178	8.31497	7.33385	7.92339	9.16752	8.00021	8.38077	7.16382	6.67028	6.79739	-2.26266	-3.17146	-2.37307	-2.15689	-3.06552	-2.86123	-2.56947	-2.76871	-2.19561
ENSMUSG00000020790	8.24293	7.81595	7.84604	7.68273	7.87118	8.18504	8.25567	8.23353	8.34203	10.892	10.1147	10.2163	10.2119	10.7166	11.1395	11.1041	11.1593	11.4683	-2.64906	-2.29876	-2.3703	-2.52919	-2.84538	-2.95449	-2.84841	-2.92575	-3.1263
ENSMUSG00000020792	6.19539	6.41763	6.59646	6.28723	6.09008	6.2237	5.87526	5.46138	6.12292	9.37971	9.36258	9.53669	9.48857	9.10103	9.03543	8.87951	8.75511	8.86721	-3.18432	-2.94495	-2.94023	-3.20134	-3.01095	-2.81172	-3.00425	-3.29374	-2.74428
ENSMUSG00000020794	6.41351	6.80995	6.4961	6.11106	6.6076	6.33112	6.77624	6.53283	6.62791	9.15394	9.29924	9.0792	9.065	9.17075	9.45721	9.45065	9.6784	10.0337	-2.74043	-2.48929	-2.5831	-2.95394	-2.56315	-3.12609	-2.67441	-3.14557	-3.40577
ENSMUSG00000020801	5.50848	5.72664	5.27301	5.36953	5.32986	5.29468	4.64783	4.62244	4.34247	8.38316	8.01249	8.50315	8.49084	8.20109	8.16236	8.0147	7.58418	8.22877	-2.87468	-2.28585	-3.23014	-3.1213	-2.87123	-2.86768	-3.36686	-2.96174	-3.8863
ENSMUSG00000020802	8.2043	7.91665	7.73135	7.78603	7.55856	8.13167	8.36646	8.4392	8.42159	10.3461	9.75145	9.53673	9.51736	9.59103	10.3034	10.3935	10.7287	10.2519	-2.1418	-1.8348	-1.80538	-1.73133	-2.03247	-2.17177	-2.027	-2.28955	-1.83027
ENSMUSG00000020803	6.68971	7.02275	6.73145	6.18914	6.72384	6.75297	6.81201	6.95274	6.67254	10.5027	10.7046	10.7462	10.526	10.4307	10.556	10.5569	10.6177	10.4494	-3.81299	-3.68185	-4.01471	-4.33686	-3.70686	-3.80301	-3.74489	-3.66492	-3.77688
ENSMUSG00000020806	6.53713	5.68826	5.5005	6.46149	6.22298	6.39127	6.74151	6.5466	6.81331	9.39457	8.44437	8.10642	8.56349	9.08012	9.14375	9.34538	9.25963	9.23263	-2.85744	-2.75611	-2.60592	-2.102	-2.85714	-2.75248	-2.60387	-2.71304	-2.41932
ENSMUSG00000020807	4.94476	4.71966	4.40104	4.56187	4.3998	4.91592	4.61823	4.97505	5.59645	8.49639	8.07447	7.83418	8.16352	7.99518	8.21678	7.92038	8.05136	8.90689	-3.55163	-3.35481	-3.43315	-3.60165	-3.59537	-3.30085	-3.30215	-3.07631	-3.31044
ENSMUSG00000020808	6.15498	5.87492	5.72244	5.67569	5.68907	5.40162	6.03731	5.88875	6.90429	8.54446	8.47977	8.41171	8.37175	8.54418	7.44303	8.60232	8.82718	9.34568	-2.38949	-2.60485	-2.68927	-2.69605	-2.8551	-2.04142	-2.56501	-2.93843	-2.44139
ENSMUSG00000020811	3.29352	2.13429	2.66365	2.85362	3.15911	2.30516	3.77931	3.51902	3.44907	6.8899	6.27554	7.16235	5.95883	5.97055	6.18883	7.03077	7.49013	6.13387	-3.59638	-4.14125	-4.4987	-3.10521	-2.81145	-3.88366	-3.25146	-3.97111	-2.6848
ENSMUSG00000020812	1.62804	2.36385	3.1241	2.64457	3.0963	2.71526	3.13727	3.41262	3.81553	6.70743	7.28176	7.81566	6.9041	7.05551	6.86386	7.57921	7.43608	7.29358	-5.07938	-4.91791	-4.69155	-4.25953	-3.95921	-4.1486	-4.44194	-4.02345	-3.47805
ENSMUSG00000020814	2.4834	2.36435	2.45913	3.43299	3.27481	2.12602	2.44466	3.35174	4.5226	5.35968	4.17562	3.98264	4.88631	5.43853	5.03591	5.57067	6.21482	6.67799	-2.87628	-1.81127	-1.52351	-1.45332	-2.16372	-2.9099	-3.12601	-2.86308	-2.15539
ENSMUSG00000020817	6.64816	6.19991	6.23556	6.36015	6.76381	6.71379	7.22789	7.06897	8.02617	11.1625	10.9665	10.7079	10.9509	10.9656	11.2062	11.5816	11.3117	12.3153	-4.51439	-4.76662	-4.47239	-4.59077	-4.20176	-4.49241	-4.35374	-4.2427	-4.28912
ENSMUSG00000020818	4.83358	4.39581	4.23354	4.73138	4.76047	3.47943	4.29408	4.27249	4.04033	7.53412	6.73071	6.47315	6.96099	7.46005	7.71153	7.15155	7.21328	7.37495	-2.70054	-2.3349	-2.23962	-2.22962	-2.69958	-4.2321	-2.85747	-2.94079	-3.33462
ENSMUSG00000020821	6.9749	6.17968	6.07637	7.00062	6.43987	6.51045	6.82723	7.34761	7.87006	10.3293	9.86767	9.88211	9.8909	9.84925	9.8452	10.0058	10.4595	10.2753	-3.35443	-3.68799	-3.80574	-2.89028	-3.40938	-3.33474	-3.17859	-3.11184	-2.4052
ENSMUSG00000020823	7.46619	7.50969	7.75503	8.19066	7.83188	7.61296	7.35117	6.93936	6.33583	10.5439	10.4758	10.6215	10.6956	10.604	10.538	10.2762	9.90181	9.11584	-3.07775	-2.96612	-2.86651	-2.50491	-2.7721	-2.92499	-2.92498	-2.96245	-2.78
ENSMUSG00000020827	6.32062	5.46299	5.76792	6.19474	6.42912	7.14288	6.9916	6.91227	7.42197	8.88168	8.00114	8.16861	7.90627	8.90344	9.74509	9.12038	9.68645	9.57684	-2.56106	-2.53815	-2.40069	-1.71153	-2.47432	-2.60221	-2.12878	-2.77418	-2.15487
ENSMUSG00000020829	4.27635	2.89209	3.56885	4.20441	4.42111	4.22279	4.13139	4.47253	4.96128	7.71448	5.93197	6.24028	6.29656	7.01165	7.21137	7.38706	7.21778	7.77653	-3.43813	-3.03988	-2.67142	-2.09215	-2.59053	-2.98858	-3.25567	-2.74525	-2.81524
ENSMUSG00000020831	5.59811	5.65324	6.32822	5.8668	5.85216	6.27237	6.06962	6.20327	6.54059	6.98624	7.213	7.45711	7.05257	7.66364	7.45971	7.70456	7.8396	8.30948	-1.38812	-1.55975	-1.12889	-1.18577	-1.81148	-1.18734	-1.63494	-1.63633	-1.76889
ENSMUSG00000020832	6.46132	6.22419	6.15361	6.14043	6.34803	6.26284	6.31735	6.32606	6.04795	8.73147	8.27917	8.65383	8.32487	8.74134	8.63255	8.83952	8.73042	8.666	-2.27015	-2.05498	-2.50022	-2.18444	-2.39332	-2.36972	-2.52218	-2.40435	-2.61805
ENSMUSG00000020834	4.49169	3.63851	4.37146	4.31597	4.56032	4.62161	4.49359	5.60459	5.71896	7.13777	6.50441	6.91918	6.19019	7.50915	7.37511	7.16925	7.80624	7.65801	-2.64608	-2.8659	-2.54772	-1.87422	-2.94883	-2.7535	-2.67566	-2.20165	-1.93905
ENSMUSG00000020840	8.6078	8.98229	8.53494	8.04862	8.6317	8.54059	8.60465	8.43707	8.381	11.2137	11.1998	11.192	11.0808	11.1113	11.1183	11.3022	11.2279	11.4021	-2.60591	-2.21753	-2.65702	-3.0322	-2.47964	-2.57771	-2.69755	-2.79085	-3.02106
ENSMUSG00000020841	7.05308	5.82299	6.31727	6.52224	6.77838	6.56582	6.28918	6.7553	7.09019	10.1517	8.91324	9.24385	9.26119	10.2182	9.77482	9.43301	9.90675	10.39	-3.09858	-3.09025	-2.92658	-2.73895	-3.4398	-3.209	-3.14383	-3.15146	-3.2998
ENSMUSG00000020843	5.47442	4.99479	5.53737	5.47003	5.18881	5.24476	5.0512	5.23043	5.67451	7.97933	7.82008	8.24291	7.90022	7.91338	8.18285	7.71605	8.08273	7.87089	-2.50491	-2.82528	-2.70555	-2.43018	-2.72457	-2.93809	-2.66486	-2.8523	-2.19639
ENSMUSG00000020844	5.92862	4.78944	5.1286	5.54758	5.481	6.11337	6.3209	6.5693	7.77961	9.77955	9.02701	8.68767	9.07793	8.76731	9.6021	9.80946	9.98097	10.6261	-3.85093	-4.23757	-3.55907	-3.53035	-3.28631	-3.48873	-3.48856	-3.41167	-2.84652
ENSMUSG00000020849	11.174	11.4526	11.117	10.8611	11.1537	11.0936	11.2034	10.8578	10.6943	12.0687	12.3485	12.0163	11.9294	12.5696	13.3344	12.5842	13.3682	13.485	-0.89474	-0.895967	-0.899363	-1.0683	-1.41594	-2.24076	-1.38089	-2.51049	-2.79066
ENSMUSG00000020850	10.9744	10.8288	10.6155	10.4828	11.079	11.2718	11.3791	11.3931	11.3769	13.5897	13.1013	12.8471	12.7029	13.8193	14.1589	14.1098	14.402	14.371	-2.61532	-2.27248	-2.23155	-2.2201	-2.74029	-2.88707	-2.73071	-3.0089	-2.99411
ENSMUSG00000020859	6.83249	6.48487	6.43224	6.66234	6.59845	6.24938	7.00881	6.06716	6.56749	10.2949	10.1216	10.2046	10.3578	10.1817	9.87426	10.4901	9.63387	10.1671	-3.46238	-3.63676	-3.77234	-3.69546	-3.58326	-3.62488	-3.48129	-3.56671	-3.59962
ENSMUSG00000020863	7.96192	8.53537	7.8052	7.47037	7.93609	8.31348	7.88986	8.16337	7.12685	10.9002	11.4535	11.1397	11.3887	11.1492	11.3686	10.8899	10.9644	10.7162	-2.93824	-2.91816	-3.33453	-3.91835	-3.21311	-3.05514	-3.00003	-2.801	-3.58936
[truncated: 6,931 more rows]

## Sheet: XTAIL
ID	Gene	SL_vs_2iL_mRNA_log2FC	SL_vs_2iL_RPF_log2FC	SL_vs_2iL_TE_log2FC	SL_vs_2iL_pvalue	SL_vs_2iL_FDR		ID	Gene	EPI_vs_2iL_mRNA_log2FC	EPI_vs_2iL_RPF_log2FC	EPI_vs_2iL_TE_log2FC	EPI_vs_2iL_pvalue	EPI_vs_2iL_FDR
[truncated: 6,440 more rows]

[truncated: 1 more sheets: XTAIL_ser_epi_comon]
