# Supplementary material for: The translational landscape of ground state pluripotency
Source: Nat Commun. 2020 Apr 1;11:1617. doi: 10.1038/s41467-020-15449-9 (PMC7113317; doi:10.1038/s41467-020-15449-9)
Supplement: Supplementary file 7 — Supplementary Data 3 [file 41467_2020_15449_MOESM7_ESM.xlsx]

## Sheet: Forward_proteome
Gene	2iL	2iL	2iL	SL d1	SL d1	SL d1	SL d3	SL d3	SL d3	SL d7	SL d7	SL d7	SL	SL	SL	EPI	EPI	EPI	Intensity	iBAQ	Proteins	Peptides	Unique peptides	Gene	SLd1_vs_2i_ Log2FC	SLd1_vs_2i_-Log_pval	SLd3_vs_2i_ Log2FC	SLd3_vs_2i_-Log_pval	SLd7_vs_2i_ Log2FC	SLd7_vs_2i_-Log_pval	SL_vs_2i_ Log2FC	SL_vs_2i_-Log_pval	EPI_vs_2i_ Log2FC	EPI_vs_2i_-Log_pval
Edc3	29.3336	29.5265	29.3086	29.5498	29.5384	29.5354	29.7119	29.564	29.6298	29.5587	29.6444	29.5676	29.8896	29.6484	29.4928	29.3213	29.654	29.7139	12571000000	433490000	4	12	12	Edc3	0.151656	1.03223	0.245675	1.41175	0.200665	1.27162	0.287375	1.003	0.173522	0.547491
Wdr61	30.3033	30.3785	30.4495	29.8888	29.6704	29.8542	29.9241	29.7601	29.8125	30.1128	30.1841	30.0514	30.3139	30.5758	30.2705	29.9459	29.9942	29.9747	18424000000	1228300000	4	14	14	Wdr61	-0.572663	2.69895	-0.54494	2.97647	-0.261016	1.99127	0.00958443	0.0309634	-0.405557	3.09556
Ccdc25	30.0645	30.1433	29.92	29.676	29.5874	29.9077	29.6521	29.6957	29.741	29.89	29.6934	29.6675	29.8271	29.3764	29.7937	29.5968	29.8056	29.7748	14695000000	1130400000	2	8	8	Ccdc25	-0.318896	1.29157	-0.34631	2.1035	-0.292327	1.41806	-0.376823	1.11407	-0.31683	1.57756
Ganab	33.5682	33.5688	33.4868	33.3923	33.3535	33.3014	33.1697	33.158	33.1352	33.0532	32.9971	33.0754	33.196	33.1863	33.255	33.0631	33.0656	33.0321	160960000000	3424600000	4	44	44	Ganab	-0.192163	2.1479	-0.386943	3.73525	-0.499359	3.81206	-0.328808	3.15992	-0.487637	4.11717
Actn1	27.3883	25.7408	27.7589	27.5865	27.8781	27.6499	26.9876	26.846	27.12	27.6626	27.6167	27.1011	27.5936	28.0306	27.6881	27.6028	27.593	27.0861	2983000000	57365000	2	60	3	Actn1	0.742163	0.520334	0.0219008	0.0115584	0.497506	0.315086	0.808119	0.566018	0.464645	0.292364
Vps13c	27.886	28.493	28.2998	28.312	28.306	28.1489	28.355	28.1592	27.9005	28.2366	28.2268	28.5217	28.0071	27.9839	25.7016	28.4293	28.2395	28.1736	4776900000	25010000	7	21	21	Vps13c	0.02941	0.0542641	-0.0879873	0.147311	0.102127	0.192392	-0.995382	0.562647	0.0545375	0.100543
Dyrk1a	26.6053	26.5819	26.6996	25.9392	25.8998	24.8671	24.79	24.7898	24.7409	25.9512	26.1113	25.888	25.7118	25.736	26.0318	25.3665	25.3561	26.2955	916890000	31617000	9	5	5	Dyrk1a	-1.06024	1.40073	-1.85535	5.90943	-0.645452	2.98649	-0.802421	2.74178	-0.956233	1.42
Tbk1	26.4731	25.8525	26.3818	26.3129	25.6298	25.6213	26.087	25.6514	26.0786	26.3186	26.3333	24.8958	26.432	25.9722	26.9799	25.6316	26.1705	26.1506	1169900000	29249000	2	7	7	Tbk1	-0.381113	0.564383	-0.296785	0.544059	-0.386574	0.306075	0.225599	0.256538	-0.251538	0.407724
Nol7	27.8135	27.3966	27.9356	27.6982	28.4889	27.5002	27.9023	27.7327	27.7151	28.0149	28.3934	28.0146	28.0925	28.1119	27.9883	28.1204	27.7731	27.6937	4066700000	677780000	3	5	5	Nol7	0.180521	0.202891	0.0681267	0.14574	0.425733	0.966747	0.349016	0.975776	0.147163	0.283479
Psmd7	32.7032	32.9463	32.8695	32.8792	32.9147	32.9941	33.0664	33.0872	33.1361	32.9629	32.7759	32.8432	32.8938	33.1949	33.0284	32.9457	33.0111	32.9156	131520000000	8768000000	2	15	15	Psmd7	0.0896428	0.492251	0.256887	1.58036	0.0209821	0.082234	0.199352	0.81817	0.117804	0.696495
Rcn1	31.5065	31.6001	31.4408	30.948	31.1402	30.9283	29.5297	29.6825	29.5479	29.2581	29.2532	28.8118	30.3411	30.4528	30.3801	29.3086	29.4081	29.4313	23619000000	1574600000	2	12	12	Rcn1	-0.510313	2.47149	-1.92911	5.06832	-2.4081	3.99913	-1.12448	4.42029	-2.13317	5.43883
Cul4b	32.9729	33.0581	32.9694	33.632	33.5957	33.6081	33.5625	33.5833	33.5285	33.563	33.6108	33.6058	33.4559	33.5203	33.475	33.5181	33.6196	33.5099	188710000000	3310700000	3	56	41	Cul4b	0.61176	4.41583	0.557927	4.13827	0.593025	4.26302	0.483541	3.81173	0.549035	3.56158
Rnf114	29.8657	29.9399	29.8894	29.3771	29.4398	29.5923	29.3286	29.2927	29.6697	29.509	29.4006	29.4505	29.2782	29.1495	29.2891	29.5498	29.4735	29.7734	12414000000	730250000	3	11	11	Rnf114	-0.42858	2.50036	-0.467999	1.73102	-0.444958	3.50837	-0.65942	3.72333	-0.299477	1.49679
Ncoa3	27.6456	27.4881	27.5313	27.8906	27.8545	28.2172	27.6166	27.6898	27.606	27.2027	27.2524	27.2404	27.3593	27.009	27.3679	27.3691	27.512	27.6106	3133900000	53116000	4	13	13	Ncoa3	0.432477	1.59269	0.0824738	0.697689	-0.323169	2.55177	-0.309542	1.14415	-0.0577291	0.274442
Zmynd8	26.7811	27.0978	27.6649	26.9653	26.6469	27.5212	27.5405	27.3722	27.3798	28.1619	28.3073	28.0279	27.9237	28.2657	28.0259	28.2612	28.4467	28.2337	3675100000	60247000	9	13	3	Zmynd8	-0.136784	0.139197	0.249559	0.39956	0.984439	1.65628	0.890488	1.48559	1.1326	1.87771
Dnajc24	26.5405	26.8533	27.2151	27.0522	26.9608	27.3692	27.0328	25.3177	27.0205	27.3126	27.2308	27.2504	27.9063	27.181	27.619	25.385	27.627	27.2426	2352200000	180940000	4	6	6	Dnajc24	0.257768	0.485735	-0.412634	0.275081	0.394978	0.940171	0.699156	1.14498	-0.118066	0.0567261
Plcg1	28.9348	29.6197	28.6593	29.6504	29.5636	29.6748	29.8179	29.762	30.0096	29.6931	29.6999	30.0085	28.9992	29.3775	28.9684	29.928	29.9164	29.9979	12911000000	195620000	5	21	21	Plcg1	0.558347	0.906235	0.791906	1.25898	0.729232	1.12851	0.0437686	0.0476932	0.876197	1.42266
Pola1	30.6951	30.9081	30.5922	30.3187	30.2823	30.223	30.4175	30.4308	30.3766	30.2241	30.1381	30.0509	30.5522	30.6476	30.5629	30.5534	30.6027	30.5023	23545000000	327020000	3	36	36	Pola1	-0.457127	2.03354	-0.323488	1.57444	-0.594083	2.30893	-0.144191	0.66892	-0.178993	0.853765
Jup	30.3893	30.3861	30.4714	31.0673	30.9734	30.8743	30.4661	30.6404	30.3757	30.6783	30.5898	30.6384	30.6529	30.8771	30.6449	30.5636	30.3441	30.3107	26041000000	566110000	2	31	26	Jup	0.55607	3.05933	0.0784588	0.402563	0.21993	2.35832	0.30938	1.72508	-0.00943438	0.0380772
Smarce1	30.2744	30.5103	30.1664	30.0767	30.2714	30.5024	30.4162	30.2526	30.3988	30.5749	30.4502	30.8845	30.4515	30.4902	30.3935	30.5081	30.4103	30.7218	22966000000	1148300000	3	18	17	Smarce1	-0.0335325	0.0737736	0.0388082	0.12452	0.319478	0.907853	0.128004	0.535774	0.2297	0.772258
Dhx8	29.7302	29.8807	29.4109	29.8857	29.6567	29.7721	29.9457	30.0053	29.9454	29.6565	29.6703	29.6326	29.722	29.4824	29.7598	29.948	29.9631	29.8878	14542000000	230830000	3	25	24	Dhx8	0.0975768	0.252241	0.291577	0.976478	-0.0208041	0.0514806	-0.0191975	0.0399211	0.259036	0.857676
Aarsd1	29.7199	30.102	30.3007	29.9855	29.8928	29.8798	29.7572	29.8853	29.6908	29.7287	29.6752	29.8799	29.7415	30.0279	29.8581	29.4842	29.6526	29.5033	15132000000	605270000	4	13	13	Aarsd1	-0.121501	0.281763	-0.263105	0.663363	-0.279581	0.704315	-0.165033	0.363247	-0.494158	1.29711
Brca1	29.3232	29.6343	29.3538	29.0763	28.7504	29.0669	28.5879	28.5459	28.4098	28.5584	28.5765	28.6804	28.3957	28.331	28.3383	28.8779	28.6825	28.6887	7659900000	83260000	2	25	25	Brca1	-0.472562	1.49932	-0.922571	2.91676	-0.831999	2.84607	-1.0821	3.36481	-0.68742	2.36452
Ube2c	30.9816	30.9178	30.9415	31.9039	31.778	31.9206	30.7668	30.6538	30.6772	30.6089	30.6136	30.6759	31.0371	31.0424	31.0902	30.5918	30.573	30.6356	34822000000	3165700000	3	11	11	Ube2c	0.920514	4.33548	-0.247721	2.49577	-0.314166	3.41519	0.10957	1.91945	-0.34685	3.72217
Rpl19	34.4414	34.3114	34.3638	34.5357	34.4519	34.4171	34.6166	34.6552	34.4712	34.4275	34.4224	34.365	34.6911	34.591	34.5655	34.2914	34.3711	34.075	372010000000	62002000000	3	10	10	Rpl19	0.0960261	0.865376	0.208791	1.43705	0.032795	0.313459	0.243655	1.97475	-0.12635	0.586263
Atp6v0a1	28.9741	28.9372	29.1296	28.9253	28.7006	29.0668	28.3751	28.7245	28.3931	28.8846	28.8506	29.0413	28.2311	28.5232	28.3641	28.3479	28.5501	28.3457	7050200000	220320000	9	18	16	Atp6v0a1	-0.116055	0.403725	-0.516051	1.80408	-0.0881583	0.457069	-0.640858	2.4691	-0.599049	2.58082
Elmo2	26.9367	26.7605	26.7758	26.2583	26.2203	25.3865	25.3178	23.7651	25.2696	24.7758	25.8236	25.4167	26.0419	26.0654	24.841	25.8974	25.3745	25.3439	885280000	23297000	8	6	3	Elmo2	-0.869285	1.39746	-2.0402	1.78455	-1.48564	2.05986	-1.17494	1.34605	-1.28574	2.6191
Dnajc7	32.9762	32.8706	32.7993	33.0143	32.9675	32.9876	32.6934	32.7755	32.683	32.4994	32.5027	32.4643	32.6234	32.6506	32.5759	32.5239	32.4538	32.5033	111110000000	3584100000	4	34	34	Dnajc7	0.107817	0.949428	-0.164678	1.30496	-0.393192	2.75925	-0.265392	2.04833	-0.388362	2.66044
Stk4	27.6344	27.4855	27.4679	27.6773	27.9214	28.1126	28.2665	27.9911	28.4916	28.2842	27.9773	28.4529	28.0353	27.8714	27.9982	28.2635	27.8837	28.2706	4303800000	153710000	5	13	7	Stk4	0.374536	1.28568	0.720499	2.02356	0.708889	2.05063	0.439074	2.4264	0.610009	1.93596
Ywhab	32.0983	32.3597	32.0158	32.1233	31.9263	32.1518	31.9511	31.8151	32.1071	32.1789	32.2022	32.2831	32.416	32.2602	32.407	31.9634	31.7244	31.8389	73691000000	5263600000	4	13	6	Ywhab	-0.0907923	0.292684	-0.200188	0.680797	0.0634715	0.229499	0.203154	0.815527	-0.315681	1.19157
Arfgef2	29.9237	30.1122	29.8263	29.4989	29.6854	29.6847	29.4899	29.5848	29.6075	29.4518	29.7015	29.6221	29.4776	29.1614	29.3419	29.5596	29.5063	29.21	12970000000	128410000	2	32	24	Arfgef2	-0.331074	1.47119	-0.393344	1.9005	-0.362285	1.50108	-0.627094	2.14014	-0.528791	1.73745
Stau1	28.8229	29.2076	28.7331	29.6635	29.2878	29.6121	29.1578	29.1866	29.1203	29.1295	29.0922	29.2736	28.8613	28.8913	28.709	29.1846	29.0401	29.2054	9365600000	312190000	5	15	15	Stau1	0.599949	1.48564	0.23369	0.729251	0.243899	0.716235	-0.100695	0.256552	0.222141	0.649963
Cse1l	35.1938	35.1055	35.2093	35.2083	35.196	35.2187	35.4483	35.4941	35.4003	35.3544	35.4039	35.3786	35.3208	35.2869	35.3593	35.3678	35.4208	35.3457	677030000000	13020000000	6	46	46	Cse1l	0.0381101	0.505573	0.278028	2.56207	0.209409	2.39108	0.152754	1.78062	0.20856	2.21893
Sh3bp1	29.5728	29.7901	29.5181	28.0197	27.2273	27.3397	25.2152	25.4304	25.8044	25.4806	25.6446	25.0473	27.5804	27.9763	27.4868	25.9851	25.6169	25.9228	3865500000	107380000	4	12	12	Sh3bp1	-2.09808	2.88548	-4.14364	4.57208	-4.23617	4.56176	-1.94582	3.46345	-3.78533	4.94286
Glrx2	25.6535	25.3451	25.5834	26.1094	26.6377	25.6555	26.8098	26.2797	26.8127	26.8621	26.5644	26.2043	26.1672	26.1815	25.863	26.0908	25.8056	26.9543	1256400000	179480000	6	3	3	Glrx2	0.606859	0.950531	1.10673	2.28069	1.01623	2.06206	0.543237	1.75214	0.75621	0.991259
Bptf	29.6415	29.6962	29.6981	29.472	29.6019	29.5988	29.8731	30.1012	29.9389	29.8484	29.7511	29.8687	29.5264	29.5144	29.5046	29.8076	29.7972	29.8821	14146000000	100320000	6	37	37	Bptf	-0.121038	1.21917	0.292461	1.84959	0.144127	1.61737	-0.163454	2.94587	0.150344	2.0053
Gpatch8	27.0822	27.4216	26.8474	27.079	26.7514	26.9532	27.469	26.8466	26.7334	27.0368	27.1844	27.0431	27.0853	27.2346	26.9369	27.0401	27.2536	27.2323	2277700000	36738000	3	10	10	Gpatch8	-0.189252	0.420026	-0.10075	0.13089	-0.0289542	0.0577233	-0.031503	0.058125	0.0582523	0.117831
Cbx1	30.5106	30.3968	31.3933	30.2804	30.5261	30.3057	31.0129	30.8199	31.2355	30.8893	30.8524	31.1095	30.5251	30.4975	30.4126	31.275	31.3249	31.3552	30979000000	3872300000	4	7	6	Cbx1	-0.39617	0.538961	0.255812	0.309708	0.183506	0.220074	-0.288499	0.383114	0.551471	0.807787
Cdk5rap3	29.2868	29.4982	29.4387	29.0091	29.1302	28.9513	28.9475	28.9992	28.6003	29.2989	29.0671	29.0992	28.9471	28.9499	28.8357	28.6119	28.694	28.6844	8732900000	323440000	10	14	14	Cdk5rap3	-0.377728	1.99917	-0.558899	1.78806	-0.252815	1.2365	-0.496991	2.6068	-0.744488	3.40183
Rpl23	34.2257	34.0145	34.1067	34.2392	34.1988	34.3544	34.299	34.2401	34.4584	34.392	34.5031	34.5161	34.4628	34.4519	34.4181	34.2901	34.2137	34.3275	339480000000	37720000000	3	10	10	Rpl23	0.148515	0.901227	0.21689	1.1409	0.35481	2.08802	0.328667	2.20086	0.161522	1.08941
Cog1	27.8093	28.2102	27.6763	27.8165	27.7884	27.8535	27.6501	27.7607	27.3822	27.7466	27.5229	27.9515	27.6833	27.1614	27.4551	27.3953	27.4684	27.5048	3385700000	62699000	8	12	12	Cog1	-0.0791225	0.187118	-0.300915	0.700513	-0.158218	0.320054	-0.465309	0.990084	-0.442415	1.26834
	27.8686	28.3747	27.933	27.674	27.7169	27.7717	28.2311	27.6106	27.6739	28.1	28.0135	27.9001	28.2975	28.5805	28.4172	27.6973	27.6468	27.5555	4152600000	103810000	1	12	1		-0.337875	0.980171	-0.220249	0.362864	-0.0542692	0.116587	0.372986	0.976588	-0.425547	1.21631
Fdxr	27.7087	27.8036	27.9201	27.7331	27.6784	27.8707	27.774	27.9076	27.5544	27.9534	27.7164	28.2109	27.1631	27.4967	26.9004	27.7105	27.8959	27.6269	3532400000	126160000	2	12	12	Fdxr	-0.0500825	0.235087	-0.0654666	0.212086	0.149432	0.408386	-0.624086	1.56776	-0.0663726	0.264157
2009-09-01	31.5232	31.474	31.4541	30.833	30.8079	30.8076	30.6568	30.7886	30.6099	30.99	30.9642	31.148	31.5295	31.4725	31.3687	30.5738	30.6604	30.5313	35753000000	851270000	6	23	23	2009-09-01	-0.667579	5.13726	-0.798656	3.81323	-0.449725	2.74355	-0.026837	0.20139	-0.895245	4.49471
Mrpl10	27.0817	26.886	27.237	26.7793	26.8089	27.0052	27.0413	27.0418	27.0626	27.1756	27.2087	27.1337	27.1801	27.0909	27.0985	27.2427	27.0081	27.2224	2231200000	139450000	3	3	3	Mrpl10	-0.20376	0.756423	-0.0196654	0.0674155	0.104432	0.430082	0.054924	0.200612	0.0894985	0.285996
Nfyc	28.8923	28.9601	28.7304	28.5487	28.6595	28.7192	28.7619	28.7665	28.7821	28.6838	28.633	28.7917	28.5455	28.8099	28.5813	29.02	29.11	29.1739	7359500000	1051400000	5	6	6	Nfyc	-0.218455	1.21516	-0.0907866	0.593206	-0.158062	0.891422	-0.215395	0.93933	0.240359	1.37724
Zmym4	28.9641	28.9899	29.4017	28.545	28.8188	28.5034	28.6509	28.6534	28.7015	28.4288	28.6183	28.3093	28.7348	28.8574	28.5158	28.8263	28.73	28.9821	7291900000	104170000	3	23	23	Zmym4	-0.496157	1.34229	-0.449989	1.46322	-0.666411	1.78118	-0.415913	1.12782	-0.272448	0.78746
H6pd	28.0915	28.3673	28.2109	25.1072	26.8342	26.1294	26.9237	25.8409	26.2806	26.0302	26.1813	25.504	25.2388	24.8773	24.7646	26.7675	26.5888	27.1302	1898700000	49965000	3	9	9	H6pd	-2.19963	1.90931	-1.87486	2.35163	-2.3181	3.33647	-3.26302	4.42618	-1.39445	2.84212
AU022252	27.7476	28.2976	26.8908	26.7367	25.0641	23.8587	25.1154	25.4199	25.658	26.7344	26.5668	26.6139	24.8513	24.462	24.4247	26.2441	25.8871	26.0229	1883200000	188320000	2	5	5	AU022252	-2.42548	1.22588	-2.24753	2.16399	-1.00696	1.14839	-3.06599	2.68365	-1.59396	1.70919
Lepre1	28.1861	28.497	28.6926	28.4971	28.6126	28.4852	28.4322	28.3113	28.2205	28.3352	28.4059	28.3485	28.0538	28.0868	27.9955	28.1772	28.1194	28.0295	5324300000	156600000	7	14	14	Lepre1	0.0730165	0.181756	-0.13727	0.358018	-0.0953744	0.254081	-0.413212	1.29247	-0.349894	1.07066
Yars	32.8781	32.8624	32.7864	32.8411	32.9484	32.7521	32.8603	32.9429	32.9011	32.9573	32.9618	33.0694	33.1685	33.2049	33.1957	32.816	33.0146	32.8436	131690000000	3376700000	3	37	37	Yars	0.00493113	0.02606	0.0591418	0.731822	0.153845	1.53235	0.347407	3.47748	0.0491282	0.29105
Kiaa1522	27.4123	27.2698	27.4269	26.7503	26.9664	26.9269	26.7165	26.0257	23.7145	25.3009	24.7677	26.2648	26.2402	26.2939	24.912	25.7944	26.4521	26.3891	1469200000	32650000	4	9	9	Kiaa1522	-0.488431	2.37611	-1.88414	0.97094	-1.92521	1.9206	-1.55429	1.57148	-1.1578	2.23743
Zmym1	28.0776	27.7844	27.606	28.3626	28.5755	28.6517	27.838	28.3068	28.4344	27.8264	27.567	28.0469	27.5207	27.5178	27.7438	27.9908	28.2472	28.42	4469700000	106420000	3	16	16	Zmym1	0.707309	1.91683	0.370433	0.74754	-0.00920741	0.0156292	-0.228563	0.661496	0.396657	1.0026
Plod1	26.8412	26.8993	27.803	27.7675	27.8967	28.1146	27.5292	28.0099	28.3638	28.7593	29.2152	28.5763	28.0446	28.3292	28.3694	27.7897	27.3596	27.5884	4462300000	108840000	5	12	12	Plod1	0.745082	1.06958	0.786457	0.932523	1.66909	1.99089	1.06654	1.50527	0.39808	0.521809
Txndc12	29.9235	30.1666	29.8868	30.0226	29.8219	29.9625	29.6486	28.6481	29.5603	30.33	30.3295	30.2982	29.8267	30.028	30.2051	29.6973	29.7036	29.8253	16235000000	1623500000	2	6	6	Txndc12	-0.0566463	0.206563	-0.706668	0.999507	0.326895	1.68015	0.0276349	0.0688734	-0.250271	1.21037
Btf3l4	29.9195	30.2985	30.0894	30.4993	30.3833	30.2907	30.4397	30.3845	30.4534	30.2875	30.2886	30.9684	30.1842	30.1684	30.4046	30.3111	30.2853	30.6225	21828000000	3118300000	2	10	10	Btf3l4	0.288593	1.08429	0.32335	1.3542	0.412298	0.752042	0.149904	0.489019	0.30378	0.920615
Epb4.1;Epb41	28.2638	28.417	28.2255	28.0084	27.9327	27.7148	28.3986	28.2641	28.0604	27.8513	28.1124	28.0476	27.7502	27.4809	27.4982	28.3853	28.3544	28.304	4479300000	99540000	15	16	11	Epb4.1;Epb41	-0.416807	1.77244	-0.0610784	0.206456	-0.298327	1.419	-0.725698	2.64097	0.0458113	0.294146
Mecr	26.2273	26.4054	26.2973	26.1002	26.3214	25.9634	26.4784	26.6657	26.2399	27.0227	26.5087	26.4104	26.2848	26.4745	26.7505	26.4687	26.8351	26.6869	1485100000	82504000	3	7	7	Mecr	-0.181676	0.712652	0.151304	0.49356	0.337282	0.791284	0.19324	0.597115	0.35352	1.39299
Psmb2	31.9187	31.9766	31.8418	31.8907	31.801	31.8466	32.0482	31.8501	31.9363	32.0174	32.1473	32.1298	32.1317	32.0277	32.1038	31.8985	31.7793	31.9236	66126000000	6612600000	2	10	10	Psmb2	-0.0662689	0.637852	0.0325057	0.177959	0.185808	1.52199	0.175379	1.60952	-0.0452271	0.312018
Vamp3;Vamp2	28.5952	28.6899	28.842	28.6808	28.7255	28.8843	28.7321	28.8023	28.6706	28.725	28.3421	28.1985	28.8641	28.8017	28.7418	28.3345	28.5801	28.7343	6873500000	1374700000	9	3	3	Vamp3;Vamp2	0.0544834	0.224618	0.0259349	0.115885	-0.287162	0.764861	0.0934874	0.511537	-0.159412	0.510437
Rad54l	27.1229	27.0144	26.9334	26.0609	26.1887	26.7782	26.5815	26.798	26.5988	26.1551	26.1864	26.4004	24.435	26.0936	26.5151	26.7358	26.9777	27.012	1603500000	39110000	2	7	7	Rad54l	-0.68093	1.39497	-0.364133	1.83263	-0.776213	2.91927	-1.34229	0.987561	-0.115017	0.486991
Ptprf	26.4033	26.7959	26.0019	24.7047	24.6598	26.0832	26.5459	26.5109	26.3292	27.2885	27.3912	27.3443	26.68	26.0911	26.195	27.0127	26.8495	27.0522	1543100000	15279000	25	9	9	Ptprf	-1.25109	1.13067	0.0616519	0.0920233	0.941003	1.81797	-0.07827	0.0957426	0.571097	1.13104
Kdm4a	26.6369	27.0896	26.7152	26.1754	26.4965	27.002	26.3228	26.3773	26.7506	26.8471	26.5958	26.6291	26.5939	26.1951	26.1687	25.6236	25.8122	26.2583	1527500000	35523000	3	8	7	Kdm4a	-0.255896	0.387533	-0.330296	0.786026	-0.123229	0.314083	-0.494652	1.18605	-0.91585	1.7587
Zcchc11	29.4507	29.407	29.3702	28.8015	29.0001	29.1651	28.8159	29.0493	29.1417	29.0287	28.8944	29.1416	29.5725	28.5808	28.9737	29.5903	29.1803	28.9018	9395900000	108000000	2	11	10	Zcchc11	-0.420408	1.75797	-0.407015	1.82184	-0.387737	2.17394	-0.366957	0.563198	-0.185161	0.387518
Tmem48	29.0957	29.1219	29.2467	29.2095	29.3338	29.4421	29.458	29.3357	29.3324	29.2875	29.3652	29.0153	29.5142	29.4225	29.4789	29.2352	29.2496	29.323	10498000000	403760000	2	15	15	Tmem48	0.173735	0.9967	0.22065	1.62106	0.0679372	0.229811	0.317125	2.38651	0.114526	0.996211
Tmem201	27.7768	27.4713	27.6007	27.103	27.2236	27.2621	26.638	26.9657	26.4944	26.8495	27.1743	27.1358	27.5217	26.5795	27.3337	27.2707	27.3338	27.0297	2451000000	116720000	5	6	6	Tmem201	-0.420029	1.85376	-0.916924	2.28798	-0.563077	1.84884	-0.47131	0.71511	-0.404866	1.4659
Srrm1	31.2321	31.2277	31.2012	30.5405	30.7959	30.7222	30.499	30.3696	30.5179	30.5182	30.8722	30.7952	30.9081	30.4991	30.8602	30.4941	30.5277	30.6717	29063000000	675880000	9	10	10	Srrm1	-0.53415	2.65471	-0.758156	4.04226	-0.49177	1.98434	-0.464519	1.63847	-0.655848	3.53781
Mrps15	28.284	28.3848	28.4256	28.4716	28.5527	28.1328	28.2062	28.2283	28.1112	28.0946	28.0297	28.1872	28.1499	28.5033	28.1265	28.2804	28.1987	28.0274	5007600000	294570000	2	9	9	Mrps15	0.0208836	0.0531388	-0.182915	1.52646	-0.260985	1.86347	-0.104909	0.335758	-0.195962	1.0759
Osbpl9	27.8933	28.0202	28.1164	27.986	27.9401	28.0364	27.949	27.6076	27.7373	27.657	27.55	28.0584	27.8108	27.4836	27.6404	27.3855	27.5017	27.5257	3731600000	128680000	7	10	10	Osbpl9	-0.0224578	0.116041	-0.245331	0.968548	-0.254866	0.692001	-0.365033	1.47819	-0.539017	2.64287
Sec14l1	27.8069	27.7176	27.8969	27.2766	27.7897	27.4016	27.6545	27.6699	27.9277	28.1205	28.3699	28.1493	28.7363	28.5649	28.8185	27.3394	27.1195	27.2193	4136800000	114910000	3	14	14	Sec14l1	-0.317861	0.910696	-0.0564868	0.213745	0.406046	1.90085	0.899395	3.23301	-0.581095	2.67949
Med8	27.3718	27.4185	27.1381	27.1045	27.2027	26.9966	27.399	26.9919	27.5139	27.2897	27.224	27.8086	27.5907	27.366	27.3249	27.8787	27.5904	27.8013	2831000000	202210000	6	4	4	Med8	-0.208219	0.924875	-0.00784683	0.014386	0.131322	0.255519	0.117755	0.418825	0.447329	1.66544
Cdc20	28.2837	28.3855	28.3213	30.0636	30.1803	30.2752	28.6985	28.9269	28.8626	28.7883	28.7567	28.3948	29.2735	29.3148	29.5155	29.0042	28.9445	29.0076	9570600000	455740000	2	13	13	Cdc20	1.84289	4.95688	0.499185	2.59426	0.316463	1.14783	1.03775	3.68181	0.655272	4.26706
Nudc	33.9211	33.9905	33.9412	33.9556	33.9489	33.857	34.0849	34.0353	33.9577	34.003	34.0604	34.1945	34.1061	34.0943	34.1508	34.2768	34.2847	34.304	284790000000	13562000000	2	25	25	Nudc	-0.0304184	0.330527	0.0750707	0.820907	0.135035	1.05114	0.166144	2.45918	0.33758	3.96588
Gosr2	28.6612	28.357	28.8071	28.9142	28.7679	28.4633	28.254	28.5113	28.3736	28.2845	28.2578	28.5433	28.2667	28.2159	28.2297	28.7639	28.8099	28.4054	5974100000	853440000	3	3	3	Gosr2	0.106742	0.221908	-0.228796	0.684547	-0.24653	0.698722	-0.370974	1.30236	0.0513204	0.0999742
Ccdc21;Cep85	26.8132	25.6063	25.6321	26.7388	26.668	26.2084	25.9847	25.8088	26.2301	23.7563	25.9455	23.8844	25.7674	26.2832	25.6748	26.3026	26.1118	26.1711	1195800000	36238000	4	9	9	Ccdc21;Cep85	0.521195	0.532331	-0.00936635	0.00738821	-1.48849	0.850027	-0.108721	0.0876095	0.17797	0.166916
Dock7	27.2826	27.3449	27.4741	26.7175	26.8654	26.6935	26.2295	26.431	26.3931	26.8974	26.7238	26.9631	27.8121	27.5418	27.6869	25.578	25.9503	26.5939	2073100000	19195000	7	12	10	Dock7	-0.608368	2.83863	-1.01598	3.57856	-0.505756	2.2903	0.313065	1.50346	-1.32643	1.92932
Cdk11b	30.7372	30.8524	30.8533	30.9837	30.894	31.1203	31.0206	31.0627	31.066	30.9497	30.8849	30.9417	31.1367	31.162	31.1645	30.9528	31.0192	31.0702	33760000000	865650000	6	22	22	Cdk11b	0.185011	1.14118	0.235442	2.33257	0.11111	1.19726	0.340074	2.99713	0.199713	1.75067
Nrd1	31.2926	31.2949	31.1661	31.403	31.5009	31.4779	31.4279	31.3798	31.4151	31.7043	31.6907	31.6872	31.6041	31.4163	31.6628	31.1456	31.2587	31.0747	46070000000	755240000	5	33	33	Nrd1	0.209371	1.80749	0.15641	1.59719	0.442863	3.3053	0.309868	1.64978	-0.0915699	0.599063
Mrpl45	29.1901	29.2689	29.7257	29.1864	29.1096	29.0194	29.4438	29.3896	29.1822	29.131	29.2492	29.1986	28.9631	29.2245	29.1492	29.3266	29.1575	29.1809	10024000000	477350000	4	12	12	Mrpl45	-0.289757	0.767551	-0.0563494	0.110206	-0.201942	0.520521	-0.2826	0.699735	-0.173204	0.421767
Mrps7	29.0756	29.1821	29.2145	29.2926	29.4324	29.5782	29.5585	29.4221	29.2934	29.2035	29.0469	29.2173	29.0837	29.1551	29.2946	29.1855	29.3343	29.3891	10322000000	794000000	2	10	10	Mrps7	0.277024	1.39594	0.26726	1.42501	-0.00150681	0.00718181	0.0203718	0.0975306	0.145567	0.920296
Gga3	28.2489	28.1822	28.2479	28.3443	28.2004	28.5527	28.559	28.5737	28.2501	28.9049	28.629	28.6299	28.7421	28.3933	28.3867	28.5333	28.5293	28.2376	5851300000	208970000	3	12	12	Gga3	0.139465	0.596282	0.234576	1.02182	0.494937	2.19849	0.281031	1.10632	0.207034	0.966238
Hn1	29.7015	30.0738	29.8135	29.794	29.8023	30.1542	29.6314	29.6439	30.026	29.5637	29.3938	29.737	29.6436	29.3782	29.8528	30.1376	30.103	30.1402	15196000000	1899500000	2	7	7	Hn1	0.0539271	0.121482	-0.0957947	0.219401	-0.298113	0.94046	-0.238085	0.605797	0.263995	1.11914
Nt5c	26.9273	26.8984	27.0652	27.366	27.761	27.2423	23.7654	25.1919	25.9787	27.8003	27.6816	27.849	28.3545	28.1066	28.1993	25.237	25.7841	25.3624	2920900000	324540000	3	4	4	Nt5c	0.492832	1.39545	-1.98495	1.4219	0.813332	3.46644	1.25652	3.84015	-1.50245	3.01162
Dmd	27.7792	28.3686	28.4231	27.7429	28.069	28.2244	27.8295	27.7505	27.7381	27.4393	27.7849	27.8215	27.3968	27.5092	27.384	27.5218	27.7737	27.7874	3784300000	140160000	3	10	1	Dmd	-0.178177	0.287503	-0.417603	0.938284	-0.508425	0.995921	-0.760285	1.651	-0.496007	1.04241
Srsf2	33.042	32.9297	32.7353	33.2095	33.1226	33.2961	33.1479	32.931	33.118	32.8219	32.8688	33.1282	33.226	33.1136	32.9341	33.1895	33.1348	33.1795	142940000000	10210000000	4	8	8	Srsf2	0.307083	1.39512	0.163278	0.657633	0.0372734	0.102506	0.188914	0.697132	0.265614	1.36143
Gna13	30.177	30.1787	30.1197	29.2538	29.2162	29.2094	28.4075	28.5366	28.4514	28.7205	28.6854	28.6785	28.6578	28.5615	28.4062	28.6223	28.8519	28.4706	9333600000	373350000	3	14	13	Gna13	-0.931958	5.59414	-1.69326	5.62239	-1.46368	6.4107	-1.61661	4.54352	-1.5102	3.74918
Nhp2	30.524	30.1442	30.659	30.5684	30.8279	30.7589	31.0486	30.8083	30.8211	30.7193	30.5173	30.5101	31.0572	30.9038	30.7799	30.8978	30.984	30.6846	28429000000	4738100000	2	6	6	Nhp2	0.275999	0.732944	0.4503	1.22454	0.139844	0.343258	0.471208	1.27237	0.413071	1.09138
Sdhb	31.5303	31.5346	31.5328	30.7651	30.6421	30.5279	30.7492	30.7096	30.6697	30.6618	30.6593	30.5182	30.4748	30.363	30.3887	30.7457	30.7285	30.6452	30470000000	1603700000	2	11	11	Sdhb	-0.887529	3.68857	-0.82305	5.43944	-0.919441	4.37812	-1.12372	5.30972	-0.826088	4.92589
Necap2	27.3198	26.9751	27.183	27.0548	26.7878	26.8875	26.8946	26.9469	26.9642	27.1984	27.4498	27.069	26.8075	26.7638	27.1289	26.5292	26.4845	26.3818	2083700000	148830000	4	6	6	Necap2	-0.249287	0.917235	-0.224069	1.02754	0.0797259	0.205134	-0.259251	0.783525	-0.694162	2.50166
D4Ertd22e	27.9916	25.6886	28.0551	28.2144	28.3797	28.41	28.5917	28.2874	28.4731	28.2806	27.9668	28.4571	28.5607	28.2124	28.334	28.662	28.7796	28.6423	5439000000	679880000	4	4	4	D4Ertd22e	1.08963	0.628259	1.20565	0.70184	0.989755	0.553901	1.12396	0.646792	1.44957	0.864801
Obscn	25.3878	25.2725	25.3365	26.2809	26.3508	26.4126	26.3607	26.4207	25.1435	26.1751	26.357	26.7967	24.9223	26.114	26.0844	24.5731	26.6688	26.6151	1166900000	2739100	7	3	3	Obscn	1.01581	4.44021	0.64272	0.702335	1.1107	2.39047	0.374654	0.403067	0.620084	0.376736
Helz	29.6122	29.4973	29.593	29.5478	29.4809	29.6078	29.6687	29.9534	29.9297	29.4917	29.4361	29.2845	29.221	29.2118	29.4375	29.3314	29.4441	29.4849	12272000000	137880000	5	33	33	Helz	-0.0219485	0.161541	0.283129	1.35204	-0.163382	1.076	-0.277365	1.55922	-0.147354	1.19321
Tbcd	30.7834	30.9481	30.9014	30.7828	30.8549	30.6416	30.8491	30.8403	30.6058	30.8244	30.8023	30.699	30.7309	30.8712	30.6637	30.7045	30.5819	30.4329	28740000000	495510000	4	35	35	Tbcd	-0.117846	0.672522	-0.11256	0.53003	-0.102379	0.753797	-0.122331	0.713459	-0.304509	1.51953
Hist3h2ba;Hist3h2bb;Hist2h2be	25.577	25.948	25.5803	25.1759	25.133	25.2627	28.1163	28.466	28.2021	29.1537	28.8676	28.8625	28.9534	28.46	28.7138	27.7372	28.3991	28.1626	4627400000	661060000	4	9	3	Hist3h2ba;Hist3h2bb;Hist2h2be	-0.511234	1.78035	2.55972	4.02886	3.25952	4.50581	3.00731	4.0467	2.39789	3.32425
Csnk1d	29.343	29.2004	29.3786	29.0022	28.9619	29.3465	28.669	28.736	28.9631	29.2446	29.1364	29.392	28.9478	28.8814	28.9739	28.8576	29.0425	29.2941	9169200000	398660000	6	12	4	Csnk1d	-0.203785	0.694683	-0.518004	2.11464	-0.0496655	0.209173	-0.372964	2.44004	-0.242611	0.815621
Med14	25.883	26.3121	26.3012	26.1958	26.6435	26.1319	26.7734	27.0788	26.9133	27.5508	27.4695	27.2474	26.9246	26.9739	27.2326	27.6768	27.7439	27.6135	2147000000	31574000	6	10	10	Med14	0.158309	0.300393	0.756399	1.97947	1.25713	2.76981	0.878252	2.17123	1.51263	3.30789
Rps21	31.8199	32.1236	32.5153	32.5043	32.1348	32.0854	31.8636	31.5049	31.7709	31.7238	31.9899	32.2144	32.438	32.2464	32.5127	32.3783	32.073	32.4293	76038000000	15208000000	2	5	5	Rps21	0.0885913	0.13573	-0.439761	0.898824	-0.176882	0.290537	0.246115	0.496483	0.14062	0.241134
Pcyt2	29.0794	29.2496	28.7839	28.2821	28.1817	28.5248	28.5597	28.3275	28.4866	28.6828	28.5944	28.7114	28.0399	27.6995	27.9642	29.1439	28.8122	29.052	6585800000	313610000	3	9	9	Pcyt2	-0.708092	1.85162	-0.579707	1.72087	-0.37477	1.25182	-1.13647	2.57724	-0.0349522	0.0728719
Mafg	27.3618	27.8886	27.6413	27.3842	26.9281	27.1544	26.5744	26.3804	27.176	27.0461	26.8651	26.8963	27.1641	27.2322	26.9924	27.3265	27.7828	26.8509	2463800000	223980000	4	5	4	Mafg	-0.475021	1.11003	-0.920289	1.50066	-0.694709	1.89302	-0.500993	1.39025	-0.310485	0.429483
Dcxr	27.5906	27.5877	27.5989	28.0826	28.2457	28.0763	27.6708	27.3596	27.7113	27.9957	27.7841	27.9509	27.054	27.0224	27.0312	26.9663	27.1417	26.906	3295900000	219730000	3	8	8	Dcxr	0.542466	3.21027	-0.0118484	0.0360986	0.317828	2.10348	-0.556534	6.20474	-0.587746	2.9399
Ebp	29.1271	29.028	29.1426	28.2537	28.5145	28.2304	27.6477	27.7416	27.6588	27.6842	27.4366	27.4506	28.457	28.4673	28.3044	27.6037	27.4801	27.6086	5002600000	1667500000	3	3	3	Ebp	-0.76638	2.84277	-1.41655	5.159	-1.57543	4.24295	-0.689672	3.38335	-1.5351	4.99995
Actr5	25.175	25.0475	25.178	26.0466	25.9047	25.9423	26.4303	26.0775	25.8353	26.4825	26.5267	26.1155	26.2971	26.1528	25.9915	26.6291	25.2265	26.5889	1132300000	43550000	3	6	6	Actr5	0.831023	3.79047	0.980825	2.27618	1.24137	3.08222	1.0136	3.304	1.01465	1.02904
Ctnnbl1	30.2463	30.6109	30.2347	30.4551	30.3295	30.3714	30.62	30.6345	30.572	30.611	30.5902	30.643	30.6754	30.8087	30.8205	30.4791	30.4822	30.2838	24578000000	945320000	2	18	18	Ctnnbl1	0.0213941	0.057373	0.244902	0.91522	0.250816	0.942629	0.404251	1.42535	0.051129	0.134776
Rpn2	32.6905	32.658	32.4157	32.4699	32.3432	32.4353	32.3806	32.4927	32.5436	32.5053	32.3883	32.492	32.2857	32.2526	32.4322	32.3882	32.3382	32.4538	93261000000	3587000000	3	18	18	Rpn2	-0.17194	0.843732	-0.115771	0.51156	-0.126227	0.599275	-0.264562	1.20949	-0.194663	0.981588
Ptp4a2	26.7244	26.2423	26.9906	27.0396	27.5859	27.1625	26.0256	26.6089	26.7817	26.0053	27.0593	26.5852	27.0665	27.4003	27.0428	26.569	26.93	26.7812	2019100000	201910000	4	5	5	Ptp4a2	0.610211	1.04428	-0.180362	0.222255	-0.102524	0.0978645	0.517424	0.979555	0.107595	0.167148
Rptor	28.8531	28.8483	28.9503	28.9067	28.6342	29.0481	28.3878	28.4905	28.7413	28.7686	28.7508	28.5963	28.5709	28.6629	28.7347	28.7371	28.7748	28.3559	7049000000	121530000	12	15	15	Rptor	-0.0208931	0.0573549	-0.344054	1.4513	-0.178644	1.30741	-0.227763	1.76865	-0.261318	0.883204
Dhx35	27.1719	26.8902	26.9185	25.168	26.0196	26.5803	26.7038	26.5871	26.8093	27.0807	26.9736	26.7548	27.0686	26.4156	26.4791	26.6931	26.8979	27.119	1800600000	51445000	2	8	8	Dhx35	-1.0709	1.19784	-0.293461	1.25041	-0.0571798	0.16401	-0.339116	0.681018	-0.0901801	0.232691
Dsn1	25.4404	24.8955	25.4436	24.8548	24.895	25.8097	24.7891	25.5983	25.5059	25.1757	25.294	25.2926	24.9142	24.7552	24.9039	25.2928	25.4126	25.5035	494700000	27483000	4	3	3	Dsn1	-0.0733452	0.0711036	0.037927	0.0411104	-0.0057265	0.0101255	-0.402042	0.996251	0.143153	0.303131
2610018G03Rik;Mst4	25.524	24.4425	26.4802	26.3886	25.1252	26.0475	26.9387	26.7566	26.7977	27.1601	27.1979	27.0896	27.082	25.9578	26.908	26.4088	27.1633	27.2059	1532000000	66610000	4	10	3	2610018G03Rik;Mst4	0.371539	0.205308	1.34878	1.07238	1.66699	1.32383	1.16707	0.786766	1.44379	1.05501
Rap2c	27.442	27.9264	27.7176	27.6373	27.7899	27.8223	27.8829	27.916	27.6023	27.8541	27.8818	28.1984	27.5092	28.1153	27.4164	27.8736	27.6519	27.8128	3675400000	306290000	2	3	2	Rap2c	0.0545508	0.132603	0.105108	0.240976	0.282801	0.725015	-0.0150166	0.0192031	0.0841351	0.210221
Atad3a;Atad3	31.4078	31.5234	31.3536	31.5581	31.4559	31.5546	31.6719	31.668	31.6266	31.2846	31.3217	31.3223	31.1029	31.1707	31.0737	31.6742	31.6534	31.565	46562000000	1411000000	8	26	26	Atad3a;Atad3	0.0946096	0.718072	0.227271	1.91889	-0.118697	1.0816	-0.312447	2.24852	0.202607	1.55001
Mrpl20	28.1311	28.6598	28.4528	28.192	28.4467	28.5592	28.5443	28.6936	27.9151	28.4895	28.0868	28.0969	28.18	28.951	28.6651	28.5342	28.5559	27.8347	5667700000	708470000	2	5	5	Mrpl20	-0.0152696	0.0272144	-0.0302124	0.0360462	-0.190168	0.395756	0.184115	0.270506	-0.106314	0.139248
Cpsf3l	28.0397	28.6186	28.0136	28.5451	28.7212	28.398	29.2343	28.8298	29.2365	28.0751	28.1679	28.098	28.4809	28.7271	28.4543	29.1456	28.7367	29.1284	6608500000	236020000	4	11	11	Cpsf3l	0.330773	0.68923	0.876244	1.66654	-0.110292	0.214907	0.330133	0.697614	0.779605	1.5119
Spen	28.4625	28.5316	28.4003	25.0471	26.3512	28.272	25.192	25.8824	25.7003	25.8628	28.6386	28.7952	26.1766	24.9482	26.1665	25.3787	28.9316	28.7981	4440100000	25665000	6	8	8	Spen	-1.90805	0.952707	-2.87321	3.78125	-0.699269	0.297685	-2.70104	2.56252	-0.762016	0.261061
Magt1	26.9547	26.0025	25.5273	26.9165	26.4627	26.5178	26.9228	26.8737	26.1339	25.7288	23.7458	26.7553	26.9103	24.9401	26.486	25.4187	24.5624	25.876	1276100000	75062000	6	3	3	Magt1	0.470837	0.458286	0.481991	0.417955	-0.751506	0.314209	-0.0493361	0.0225332	-0.875799	0.701345
Ppp1r8	29.7117	29.8393	29.7567	30.1454	30.1439	30.0194	30.4191	30.5076	30.2914	30.24	30.2842	30.2528	30.2562	30.345	30.1781	30.4687	30.4955	30.4457	19917000000	1422600000	3	11	11	Ppp1r8	0.333669	2.39905	0.636783	3.02116	0.489747	3.60981	0.490497	2.88663	0.700713	4.20337
Stx12	28.8654	27.9401	28.8253	28.4803	28.4508	28.6922	28.122	28.2777	28.2208	28.465	28.5501	27.2028	28.6972	28.5372	28.7167	27.9751	28.0189	28.1004	5627900000	432910000	2	7	7	Stx12	-0.00249926	0.0026222	-0.336752	0.478847	-0.470971	0.372167	0.106782	0.127425	-0.512125	0.775857
Ddi2	30.4925	30.4795	30.5756	30.4261	30.5057	30.4829	30.3688	30.5424	30.3343	30.2762	30.1316	30.3151	30.1012	30.3108	30.205	30.587	30.5278	30.4321	22453000000	1069200000	2	14	14	Ddi2	-0.0442982	0.506349	-0.100711	0.639153	-0.274913	1.91016	-0.310168	1.99526	-0.000240962	0.00144933
Eif3i	32.3351	32.6082	32.5597	32.6746	32.561	32.583	32.6606	32.5847	32.5838	32.5983	32.6528	32.6521	32.9674	32.9936	33.0408	32.5005	32.5843	32.5661	107150000000	5639600000	3	16	16	Eif3i	0.105204	0.505671	0.108682	0.546871	0.133354	0.707578	0.499575	2.34458	0.049305	0.218449
Ampd2	28.9544	28.7676	28.685	29.3298	29.2674	29.5383	29.2235	29.6093	29.4719	29.5096	29.5457	29.5609	28.9199	29.054	28.97	29.3715	29.4212	29.38	10203000000	268510000	9	18	18	Ampd2	0.576181	2.13837	0.632616	1.9914	0.736449	3.08795	0.178973	0.943021	0.588615	2.71693
Wdtc1	31.0666	31.0856	31.071	31.4518	31.3111	31.3757	31.2152	31.1928	31.0116	30.759	30.7985	30.6309	30.1276	30.0387	30.0691	31.2363	31.2235	30.9557	33467000000	929650000	3	23	23	Wdtc1	0.305159	2.75635	0.0655117	0.433272	-0.344931	2.60626	-0.995948	5.51018	0.06412	0.281796
Psrc1	29.2867	29.1372	29.3575	28.8877	29.1897	29.0399	28.9791	29.24	29.0124	28.7424	28.5955	28.9905	28.781	28.8152	28.5866	29.4942	29.6585	29.5026	9199000000	574940000	4	10	10	Psrc1	-0.221356	0.952897	-0.183311	0.810979	-0.48431	1.66604	-0.532882	2.28199	0.291342	1.58991
Ctps2	27.1565	27.4102	27.3015	26.7659	26.7448	26.8164	27.147	27.3428	27.0344	27.3979	27.2866	27.3694	26.7538	26.8897	27.0238	27.8609	27.2442	27.413	2472500000	79758000	7	11	8	Ctps2	-0.513709	2.59195	-0.114669	0.420403	0.0618865	0.313396	-0.400307	1.69521	0.216649	0.474102
Pqbp1	28.9432	29.2481	28.846	28.9745	29.0889	28.9034	28.8087	28.6194	28.8685	28.7282	28.699	28.7746	28.8617	28.7362	28.7532	28.6942	28.6685	28.7115	7633200000	763320000	4	8	8	Pqbp1	-0.0235157	0.0615339	-0.246892	0.800652	-0.27847	1.06297	-0.228709	0.832831	-0.321041	1.23806
Tfe3;Mitf	27.5461	27.3359	27.245	27.6954	27.8205	27.5633	28.8089	28.7647	28.7841	28.4097	28.2585	28.4845	28.1165	28.5728	27.922	28.4781	28.3577	28.4447	4886800000	244340000	23	8	5	Tfe3;Mitf	0.317399	1.28275	1.41024	4.01256	1.00856	3.0865	0.828088	1.75505	1.05117	3.4016
Fhl1	30.0375	29.9167	29.9077	29.8509	29.6333	30.0303	29.7165	29.6778	29.7095	30.4829	30.431	30.3858	30.0953	30.2237	29.9418	28.9823	29.3439	29.2756	16136000000	896460000	8	12	3	Fhl1	-0.115824	0.401446	-0.252717	2.3597	0.479265	3.16653	0.13298	0.657291	-0.753323	2.50275
Pex13	25.1013	25.5021	25.1043	27.8264	26.84	27.0938	25.8825	26.4859	25.9423	25.9691	26	25.9742	24.7891	26.8884	26.9038	26.407	26.7326	25.7728	1588400000	79422000	2	3	3	Pex13	2.01752	2.46874	0.867692	1.6868	0.74522	2.29748	0.95792	0.599828	1.06825	1.5752
Stag2	28.4006	29.0078	28.7259	28.067	28.292	28.5065	28.646	28.2679	28.8362	28.6387	28.5962	28.2868	28.7265	28.4221	28.6704	28.7666	28.7843	28.8361	6397000000	101540000	3	22	16	Stag2	-0.422915	0.911814	-0.128057	0.204119	-0.204178	0.419121	-0.105089	0.204063	0.0842559	0.181547
Gaa	27.625	27.9456	27.9658	27.699	27.6564	27.2701	27.3032	27.3801	27.2739	27.8684	27.7561	27.8301	27.2932	27.3588	27.008	26.9968	27.193	27.2073	3050000000	76249000	5	9	9	Gaa	-0.303643	0.799588	-0.526404	1.99336	-0.0272223	0.0836441	-0.625507	1.81256	-0.713091	2.27394
Huwe1	33.1823	33.2378	33.1639	32.9958	33.0032	33.0176	33.2233	33.1739	33.1184	33.1796	33.1573	33.215	33.3339	33.2454	33.2369	33.1465	33.2332	33.1207	152630000000	838630000	8	100	100	Huwe1	-0.189135	2.91659	-0.0227877	0.239039	-0.010699	0.14244	0.0774167	0.950053	-0.0278714	0.275432
Hsd17b10	31.5975	31.5282	31.6739	30.6887	30.802	30.8199	30.5593	30.5807	30.5147	30.9106	31.0669	31.0323	31.0516	30.9218	31.0368	30.5031	30.5328	30.5575	33536000000	2395400000	3	12	12	Hsd17b10	-0.829643	3.8339	-1.04827	4.64485	-0.596584	3.14879	-0.596443	3.27497	-1.06874	4.73253
Cnot8	28.956	28.9191	29.0469	28.4141	28.7197	28.9627	28.6584	28.5885	28.8422	28.6489	28.7468	28.9374	28.8534	28.8336	28.8055	28.1947	28.1711	28.3782	7050300000	440650000	3	8	8	Cnot8	-0.275152	0.777121	-0.277597	1.5151	-0.196269	0.991534	-0.143153	1.61935	-0.725946	3.18023
Mtch2	31.9222	31.8783	32.186	31.3942	31.5896	31.7306	31.4077	31.3488	31.6287	31.4932	31.5344	31.615	31.5726	31.4794	31.6104	31.5087	31.4716	31.5098	52753000000	3768100000	4	12	1	Mtch2	-0.42401	1.43945	-0.533761	1.84812	-0.44795	1.92135	-0.441351	1.88304	-0.498794	2.16998
Ccdc43	30.5288	30.7244	30.5851	29.5601	29.8665	29.5292	29.2978	29.3631	28.9842	29.1809	29.0331	29.0203	28.23	29.1893	28.553	28.8366	29.4099	29.044	12743000000	1274300000	4	9	9	Ccdc43	-0.960854	2.84744	-1.39773	3.36455	-1.53471	4.41171	-1.95535	2.61099	-1.51594	2.98731
Nup62cl	26.2198	25.9965	25.7826	26.5042	27.0279	27.2075	24.862	25.7477	25.7213	25.8969	26.6388	26.3339	25.5559	25.8993	24.7789	24.3491	25.3223	25.3183	996170000	124520000	2	3	3	Nup62cl	0.913584	1.68723	-0.555923	0.811134	0.290262	0.509428	-0.58828	0.763246	-1.00305	1.34959
Stoml2	31.4921	31.8626	31.5776	31.4997	31.4389	31.4554	31.6317	31.5091	31.3521	31.3008	31.3282	31.43	31.691	31.6253	31.6358	31.4432	31.5479	31.4346	48609000000	2700500000	5	13	13	Stoml2	-0.179441	0.723744	-0.146489	0.457426	-0.291098	1.1534	0.0066007	0.0192955	-0.168842	0.647889
Map7d2;Mtap7d2	25.7875	25.3215	26.1528	25.7884	25.9434	25.7998	26.2233	26.1609	23.8922	27.1823	26.32	27.0736	25.634	26.1998	25.5457	25.3636	25.3682	25.2141	979410000	27983000	5	5	5	Map7d2;Mtap7d2	0.089962	0.135026	-0.328458	0.152607	1.10472	1.41891	0.0392412	0.0423141	-0.438635	0.826978
	26.0427	26.5773	25.9026	25.864	25.0037	25.7501	25.7478	25.9893	23.2734	26.6857	25.7308	25.8412	26.4076	24.8153	26.5185	25.4521	25.4082	24.5486	868160000	22260000	2	7	7		-0.634931	0.871182	-1.17069	0.585775	-0.0883064	0.0858082	-0.260398	0.167216	-1.03788	1.35203
Toe1	28.4621	28.5063	28.573	28.4353	28.6813	28.4535	28.8285	28.7929	28.2481	28.3991	28.3622	28.3684	28.8793	28.7259	28.4917	28.9738	29.0555	28.7952	6566300000	273600000	4	15	8	Toe1	0.00960286	0.0381392	0.109391	0.224284	-0.137218	1.79714	0.185209	0.722993	0.427718	2.16549
Med12	24.8727	26.3948	25.791	25.1868	25.7483	25.1402	25.2453	25.2249	24.9354	25.2111	25.3347	25.4271	24.9303	25.4569	25.1924	25.4965	25.4632	25.4515	577800000	5450900	4	6	6	Med12	-0.327726	0.271449	-0.550964	0.535576	-0.361868	0.333945	-0.492971	0.454092	-0.215779	0.186108
Cpne3	30.1054	30.2848	30.5903	30.3265	30.3476	30.3636	29.9104	29.9935	30.1509	30.1681	30.3138	30.3279	30.0823	30.0383	30.1072	29.378	29.4064	29.6026	18620000000	809590000	13	12	11	Cpne3	0.0190544	0.0458963	-0.308585	0.910887	-0.0569464	0.140047	-0.250893	0.811979	-0.864503	2.26348
Ckap5	32.099	32.0987	32.0789	32.4225	32.4707	32.3781	32.308	32.3674	32.2339	32.3386	32.4188	32.4703	32.1301	32.2312	32.2033	32.355	32.3425	32.3794	83398000000	786770000	3	70	70	Ckap5	0.331585	3.56413	0.210925	2.24006	0.317055	2.90956	0.0960045	1.44488	0.266797	4.5175
Arhgap1	31.1593	31.141	30.9913	31.1446	31.1103	31.1532	30.4793	30.6813	30.6156	30.6169	30.6978	30.8394	30.7807	30.9466	30.938	30.6115	30.6237	30.7363	31157000000	1153900000	3	16	16	Arhgap1	0.038826	0.285876	-0.505143	2.49647	-0.379143	1.96983	-0.208746	1.2917	-0.440021	2.57006
Nup160	31.6447	31.6807	31.5997	31.7601	31.8643	31.8379	31.8197	31.9807	32.0131	31.9192	31.9072	31.9569	32.0787	31.904	31.9846	31.8965	31.901	31.8223	61969000000	1106600000	3	42	42	Nup160	0.179045	1.99292	0.296131	2.00174	0.286048	3.29831	0.347402	2.47417	0.231547	2.58435
Pgd	34.2348	34.2201	34.1925	33.3625	33.4768	33.2904	33.7335	33.7188	33.5676	33.4888	33.4992	33.5397	33.4696	33.6536	33.5326	33.4989	33.4708	33.4844	217210000000	9444100000	2	28	28	Pgd	-0.839222	3.94761	-0.542493	3.24464	-0.706558	5.42766	-0.663812	3.55616	-0.731069	5.9964
Kif1b	26.8452	26.7511	26.5484	26.4559	26.6709	24.0333	26.2986	23.9425	26.6804	26.6619	26.6822	26.773	26.7214	26.6182	26.6006	26.3532	26.3468	26.4716	1624400000	24990000	4	5	1	Kif1b	-0.994907	0.513048	-1.0744	0.552923	-0.00918643	0.032996	-0.0681591	0.288951	-0.324376	1.54878
Camsap1	27.5919	27.306	28.0439	28.4872	28.1717	28.6099	28.1201	28.0205	28.0195	27.6823	27.7511	28.514	27.3362	27.8193	27.566	28.3239	28.2077	27.894	4265600000	48473000	5	11	11	Camsap1	0.775625	1.43512	0.40605	0.869164	0.335214	0.416925	-0.0734437	0.103171	0.494601	0.923396
Prps2	28.8726	28.7325	28.6927	28.9925	29.1476	29.3276	29.748	29.8133	29.8595	29.4749	29.3556	29.4482	29.139	29.1667	29.2777	29.9358	29.8646	29.9478	11329000000	708060000	2	16	6	Prps2	0.389937	1.60716	1.041	4.09305	0.660297	3.26518	0.428556	2.46397	1.15014	4.34786
Dgkz	26.5973	25.8134	26.7045	27.0953	26.983	27.1638	27.1336	27.1766	27.2599	26.9916	26.9855	27.0984	26.6023	26.5865	26.7941	27.4644	28.4729	27.4957	2264600000	47180000	6	5	5	Dgkz	0.708962	1.16655	0.818282	1.3503	0.653424	1.08452	0.289218	0.428153	1.43926	1.52997
Mrps5	30.2373	30.2035	30.2451	30.477	30.3929	30.3024	30.5028	30.3795	30.4082	30.1718	30.291	30.2863	30.23	30.2918	30.5486	30.2643	30.3024	30.2293	21160000000	846390000	3	14	14	Mrps5	0.162136	1.44806	0.20154	2.16071	0.0210311	0.197127	0.12813	0.580525	0.03667	0.675086
Gtf3c5	28.4277	28.8342	28.4198	28.7046	28.748	28.8133	28.7433	28.5633	28.5634	28.3903	28.4314	28.4562	28.414	28.4724	28.5252	28.8659	28.831	28.8634	6492800000	216430000	5	12	12	Gtf3c5	0.194759	0.623829	0.0627664	0.157404	-0.134647	0.414517	-0.0900459	0.254449	0.292855	1.00056
Bcl2l1	24.9447	25.1563	25.1395	25.4662	26.7841	26.2854	25.9893	23.3248	25.7702	23.9328	25.1685	25.4214	25.6459	25.5988	25.6238	24.3295	25.3531	25.356	558000000	62001000	10	3	3	Bcl2l1	1.09841	1.31835	-0.0520439	0.0202364	-0.239269	0.197981	0.54268	2.84416	-0.0672817	0.0673909
Id1	24.7183	25.9362	24.8755	26.2491	26.5833	26.0552	23.9428	25.8175	25.0608	24.5381	25.8572	26.0797	24.8874	24.8448	25.2124	24.9728	25.4417	25.3961	366250000	45781000	4	2	2	Id1	1.11922	1.27313	-0.236302	0.130514	0.31499	0.197034	-0.195147	0.186468	0.0935287	0.0804162
Cobra1	28.2007	28.2309	27.9637	27.729	27.4338	27.6564	27.5544	27.5941	27.5893	27.4793	27.5914	27.8312	27.3473	27.5922	27.3176	27.9407	27.7253	27.7177	3504600000	116820000	4	10	10	Cobra1	-0.52536	1.89323	-0.552481	2.53121	-0.497773	1.68849	-0.712719	2.37784	-0.337189	1.40639
Ndor1	26.276	24.8543	26.4605	26.303	26.4159	26.3837	26.1487	26.3424	26.4943	26.2499	26.2506	25.5594	25.9648	26.6472	26.0588	26.24	26.5682	26.2869	1293000000	58771000	3	5	5	Ndor1	0.503942	0.422741	0.464884	0.377222	0.156389	0.100785	0.360004	0.260551	0.501434	0.41164
Ssna1	25.8157	25.9774	26.566	25.6436	25.8242	23.4254	23.3252	25.1092	24.6578	25.1377	25.1872	25.109	25.368	25.6305	25.4974	24.5963	24.3188	25.3409	593770000	74221000	2	3	3	Ssna1	-1.15533	0.649347	-1.75565	1.40554	-0.975087	1.88286	-0.621109	1.21484	-1.36772	1.63923
Usp8	28.1893	28.4075	28.8022	28.4961	28.7233	28.5064	28.428	28.6639	28.5174	28.6762	28.6147	28.8533	28.8912	28.9738	28.8633	28.4297	28.6757	28.3838	6507600000	114170000	3	17	17	Usp8	0.108928	0.218576	0.0701078	0.134524	0.24842	0.572359	0.443082	1.14231	0.0300426	0.0513903
Prkar1a	30.3532	30.6135	30.4527	30.7494	30.3472	30.6824	30.2501	30.0036	30.089	30.2379	30.3102	30.2294	30.4316	30.3746	30.3578	30.6994	30.716	30.6715	23175000000	858330000	10	16	16	Prkar1a	0.119838	0.340117	-0.358894	1.57451	-0.213984	1.25473	-0.0851123	0.465667	0.222527	1.35201
Xlr5c;Xlr5b	28.0242	28.104	27.9713	28.3059	28.0946	27.8602	29.0693	28.9346	28.8959	28.3053	28.7413	28.4381	25.2226	25.5804	25.3958	29.0753	28.8747	29.1314	5272500000	439380000	4	7	1	Xlr5c;Xlr5b	0.0537332	0.14895	0.933441	3.85898	0.461768	1.57559	-2.63355	4.73907	0.993965	3.47584
Pir	29.8385	29.8529	29.7188	28.0337	28.0403	28.0297	29.0623	29.0636	29.0657	28.847	28.5976	28.7487	27.9872	28.0172	27.9041	29.3551	29.3662	29.2276	8362100000	522630000	2	12	12	Pir	-1.76885	5.69651	-0.739529	4.19343	-1.07228	3.6622	-1.83392	5.33838	-0.487123	2.8615
Plekhf2	29.4448	29.6211	29.5687	29.5288	29.405	29.3219	28.8433	29.0939	29.2307	29.2249	28.8433	28.7986	29.649	29.6428	29.8679	29.2255	29.3304	29.2614	10939000000	781320000	3	9	9	Plekhf2	-0.126317	0.726109	-0.488911	1.76136	-0.589293	1.81528	0.175029	0.901067	-0.272451	1.96329
1110037F02Rik;Kiaa1429	27.6757	27.6923	27.7884	27.8218	27.1772	27.4717	27.5085	27.2977	27.3979	27.3016	27.0798	27.7325	27.4895	27.3881	27.4538	27.6763	27.8276	27.7238	3147300000	31162000	3	15	15	1110037F02Rik;Kiaa1429	-0.228544	0.530945	-0.317428	1.97081	-0.347504	0.826802	-0.274986	2.40487	0.0237643	0.156578
Pmpca	31.3291	31.4249	31.4939	31.348	31.3908	31.3506	31.1725	31.2127	31.2173	31.3352	31.1059	31.0955	31.1576	31.0788	31.1303	31.488	31.4392	31.4785	41811000000	1267000000	3	27	27	Pmpca	-0.0528145	0.458346	-0.215108	1.90357	-0.23712	1.21565	-0.293739	2.28369	0.0526123	0.452899
Sec16a	28.2823	28.6656	28.1437	28.4218	28.2485	28.5119	28.1593	28.1478	28.3965	28.7012	28.57	28.5948	28.4898	28.4495	28.6848	28.281	28.289	28.5674	5802400000	62391000	4	22	22	Sec16a	0.0301984	0.0600928	-0.129328	0.29847	0.258157	0.733904	0.177469	0.442604	0.0152988	0.0281902
Cdc26	25.9041	25.9524	26.2931	26.0982	26.5128	26.3075	26.0965	26.2691	25.8928	25.9474	25.9488	25.9204	26.3008	26.4689	26.5533	26.2516	26.3002	26.403	1216500000	304120000	2	3	3	Cdc26	0.256336	0.680478	0.0362924	0.0780734	-0.111	0.379753	0.391159	1.28128	0.26843	0.964672
2310003C23Rik	28.1614	28.4355	28.5449	29.1407	29.2095	29.0753	28.7568	28.6871	28.6083	28.6183	28.7729	28.5224	28.8348	28.7008	28.55	28.5639	28.5024	28.5808	6879400000	625400000	2	7	7	2310003C23Rik	0.761209	2.4939	0.303477	1.1711	0.257254	0.88524	0.31455	1.05099	0.168447	0.654139
Fubp3	32.696	32.7229	32.7541	33.0502	33.1255	33.115	32.4556	32.4973	32.5452	32.4557	32.4684	32.6137	32.6454	32.4938	32.5772	32.4933	32.4499	32.4315	107450000000	3357900000	6	32	30	Fubp3	0.372594	3.6787	-0.224973	2.72673	-0.211703	1.77967	-0.152177	1.49999	-0.266093	3.36585
Edf1	31.2719	31.5702	31.2101	30.652	30.5875	31.0532	30.7345	30.5546	31.0305	31.0515	31.0787	31.1244	31.1474	30.8019	31.1689	30.7093	30.5402	31.0469	34112000000	3790200000	2	10	10	Edf1	-0.586494	1.48309	-0.577514	1.50275	-0.265835	1.1044	-0.311314	0.89152	-0.585265	1.46163
Phpt1	27.9827	28.4263	28.4811	24.6025	25.4247	27.6615	25.8175	24.7069	27.1915	23.3182	25.7228	24.0595	25.406	25.6584	27.6554	27.2736	27.2993	27.8709	2989200000	332140000	2	3	3	Phpt1	-2.40048	1.21602	-2.39137	1.50361	-3.92986	2.24361	-2.05677	1.32132	-0.815466	1.5039
Rpp38	28.0014	28.5747	28.316	28.1273	28.1996	28.0095	27.9389	28.2883	28.0242	28.3942	28.3752	28.4266	28.3214	27.7827	28.162	28.1911	28.1644	28.3336	4931800000	308240000	2	9	9	Rpp38	-0.185221	0.457239	-0.213541	0.471307	0.101314	0.239917	-0.208678	0.380967	-0.0676371	0.144428
Nmt2	30.1563	30.2114	30.2721	29.6672	29.624	29.6916	29.7668	29.8298	29.7449	29.9567	29.9668	29.8915	29.6687	29.5955	29.7883	29.7471	29.8063	29.7639	15479000000	619160000	4	12	8	Nmt2	-0.552339	3.84759	-0.432798	3.29983	-0.274944	2.5922	-0.529086	2.89652	-0.440808	3.50996
Thrap3	32.4783	32.5166	32.4795	32.3024	32.3423	32.5142	32.3995	32.2959	32.504	32.5351	32.4989	32.5646	32.6956	32.4942	32.6478	32.6212	32.6436	32.6534	97135000000	2259000000	7	32	31	Thrap3	-0.105193	0.72801	-0.0917028	0.678849	0.0413844	0.843293	0.121033	0.910398	0.147893	3.14218
Chd7	24.2581	25.1012	24.721	24.974	24.8691	25.8784	24.9741	24.9668	24.9144	25.7982	25.9637	23.4498	24.3293	25.2478	24.3189	25.6315	25.9934	25.5049	389870000	2976100	6	9	3	Chd7	0.54711	0.609566	0.258391	0.455698	0.377171	0.167903	-0.0613969	0.0538695	1.01652	1.63318
Ttc1	28.921	28.9482	29.12	29.2301	29.2332	29.4226	29.2247	29.1132	29.4251	29.7463	29.8691	29.3746	29.3092	29.1968	29.45	29.1958	29.1453	29.2038	10532000000	752280000	2	9	9	Ttc1	0.298894	1.54645	0.257958	1.0978	0.666971	1.84169	0.322272	1.54466	0.18524	1.33473
Sec61b	30.7971	30.9347	30.7554	30.9095	31.0356	30.922	31.0838	31.1977	31.0793	31.0146	30.7973	30.1421	30.7832	30.8282	30.8157	30.6649	30.8244	30.9808	31204000000	5200700000	3	3	1	Sec61b	0.126645	0.874769	0.291185	1.92301	-0.177719	0.265057	-0.0200151	0.132006	-0.00569471	0.0178407
Coq3	27.2209	27.2642	27.4056	26.8109	26.3581	26.4497	26.3777	26.7747	27.1062	26.1216	25.9494	26.4224	26.3759	25.8537	26.3862	25.3524	26.8195	25.4297	1649400000	103090000	2	4	4	Coq3	-0.757347	2.15028	-0.544061	1.17426	-1.13245	2.79318	-1.09165	2.38932	-1.42973	1.38963
Ndufaf4	26.2335	26.1643	26.3025	25.5232	25.6028	25.1814	25.1093	24.9631	25.1493	25.0935	23.9227	25.9101	25.2815	25.4309	25.2713	24.5761	24.9622	24.3045	891710000	74309000	3	4	4	Ndufaf4	-0.797665	2.38316	-1.15954	4.12772	-1.25802	1.02156	-0.905562	3.8073	-1.61918	2.94023
Dennd4c	26.0289	26.6245	26.1144	26.6651	26.3324	26.6622	24.7071	26.3069	26.1719	26.3178	25.92	26.1627	25.5482	25.9333	25.641	25.1624	24.5857	24.9492	1052700000	11828000	3	8	8	Dennd4c	0.297275	0.617614	-0.527297	0.411132	-0.122407	0.217494	-0.548454	1.1766	-1.35684	2.24741
Cdk9	30.0069	30.025	30.0792	29.8103	29.9333	29.9017	29.7736	29.773	29.8762	29.8757	29.7119	29.8914	29.7391	29.6235	29.8759	29.8785	29.7854	30.0218	15649000000	823610000	7	14	13	Cdk9	-0.155266	1.65437	-0.229422	2.31635	-0.210676	1.57717	-0.290857	1.72665	-0.141777	0.918459
Tor2a	26.045	26.446	26.4767	26.7525	26.7058	26.5719	26.7173	26.1173	26.2841	26.6954	26.4719	26.5702	26.1838	26.441	26.2687	26.819	26.737	26.399	1495000000	124590000	5	5	5	Tor2a	0.354139	1.116	0.0502828	0.0782138	0.256556	0.770409	-0.0247542	0.0538795	0.32907	0.803481
Wdr5	31.7713	31.7776	31.8852	31.0137	30.98	30.8867	30.8877	30.8447	30.7136	30.9746	30.9964	30.9908	31.3202	31.1538	31.2601	30.947	31.0251	31.0935	38883000000	2430200000	3	13	13	Wdr5	-0.851267	4.05652	-0.996077	3.99986	-0.824088	4.5938	-0.566655	3.12387	-0.789531	3.82737
Exosc3	28.4943	28.7453	28.7569	28.7621	28.6755	28.716	28.6901	28.8218	28.9213	29.2275	29.1431	29.2126	29.1346	28.9315	29.3184	28.977	29.0933	28.8533	8148700000	679060000	3	9	9	Exosc3	0.052316	0.229774	0.145552	0.599195	0.528891	2.3866	0.462629	1.51802	0.30903	1.31379
Snap23	29.1704	29.7418	29.3734	29.4094	29.5498	29.6833	29.2728	29.1459	29.3271	29.4413	29.4518	29.6253	29.4043	29.3988	29.5144	28.8666	28.8428	29.0282	10970000000	843860000	7	7	7	Snap23	0.118985	0.255603	-0.17992	0.439379	0.0776107	0.164559	0.0106284	0.0206622	-0.516007	1.36139
Lrrc57	29.5876	29.14	29.6243	29.6462	29.5056	29.9595	29.1803	29.4353	29.2139	29.2725	29.3169	29.468	29.0683	29.5129	29.2833	29.2103	29.3102	29.3025	11046000000	690400000	5	6	6	Lrrc57	0.253138	0.544398	-0.174133	0.424671	-0.098163	0.231164	-0.162448	0.331676	-0.176285	0.482015
Itgav	27.3846	27.0945	27.4412	23.5888	26.6337	27.2497	24.9632	26.6012	24.6349	27.0309	23.3068	27.2636	27.0987	26.6914	23.2704	25.0217	26.7962	24.5719	1817600000	33660000	3	13	13	Itgav	-1.48269	0.581499	-1.90699	1.43599	-1.43966	0.487113	-1.61993	0.594296	-1.84346	1.25855
Mrpl50	27.3457	27.8423	28.1548	27.9495	27.8338	27.9237	28.1484	27.8178	27.9501	27.7748	28.3132	27.8498	27.7665	28.1722	28.1045	27.9928	27.4188	28.2531	4076000000	509500000	2	5	5	Mrpl50	0.121407	0.195819	0.191174	0.306117	0.198323	0.27489	0.233484	0.365454	0.107309	0.114256
Xpo1	34.5131	34.5109	34.456	34.443	34.4224	34.4352	34.4751	34.5167	34.4679	34.381	34.4082	34.4449	34.2239	34.2271	34.1904	34.3568	34.3561	34.3406	358940000000	6772400000	4	47	47	Xpo1	-0.0597839	1.4194	-0.00671387	0.100082	-0.0819677	1.44836	-0.279521	3.65061	-0.142151	2.73357
Setx	29.6934	29.5584	29.4788	30.267	30.0532	29.9633	29.961	29.8606	30.0101	29.7907	29.8567	29.7724	29.6651	29.9035	29.6723	29.8045	29.7897	29.6497	15507000000	115720000	3	26	26	Setx	0.51763	2.03726	0.367037	2.06156	0.229701	1.56209	0.170108	0.782379	0.171104	1.0071
Hnrnpa3;Gm7551	35.172	35.0538	35.109	34.8802	34.8448	34.9508	34.9109	34.9019	35.0121	34.9428	34.9892	34.9074	35.1692	35.1699	35.1715	34.9601	34.8939	34.9329	545280000000	28699000000	5	24	3	Hnrnpa3;Gm7551	-0.219653	2.04835	-0.169959	1.58778	-0.165127	1.78366	0.058581	0.792544	-0.182641	2.01949
Gsn	25.8428	25.7464	24.2604	28.3756	28.232	27.6218	26.9411	26.5928	25.8849	28.8738	28.8378	28.9675	29.7932	29.6193	29.3785	26.6346	26.7828	26.3337	4712800000	142810000	6	15	15	Gsn	2.79327	2.11662	1.18972	0.928114	3.60984	2.66562	4.3138	2.91886	1.30052	1.1562
Agps	30.5433	30.8732	30.666	30.4685	30.4734	30.5128	30.6139	30.6149	30.6456	30.664	30.7843	30.5851	30.5421	30.6202	30.6881	30.7917	30.8688	30.7705	26780000000	743880000	6	22	22	Agps	-0.209284	1.00957	-0.0693798	0.289663	-0.0163682	0.0500219	-0.0773773	0.298931	0.11614	0.503932
Asph	28.5866	28.7302	28.6907	28.4294	28.548	28.4389	28.0127	28.1547	27.9175	28.4174	28.344	28.5943	27.9168	27.9209	27.8977	27.7523	27.9907	28.0292	5217300000	186330000	5	12	12	Asph	-0.197106	1.58024	-0.640872	2.85688	-0.217294	1.19098	-0.757411	4.19787	-0.745153	2.81775
Med22	27.1812	27.6032	27.5979	27.1812	27.2619	27.235	26.9395	26.9188	27.3921	27.0865	26.9397	27.1711	27.3531	27.3738	27.326	27.6781	27.4265	27.6122	2657800000	379680000	3	4	4	Med22	-0.234758	0.761631	-0.377282	0.840552	-0.395016	1.1957	-0.109798	0.320468	0.111468	0.282824
Rexo4	29.2843	29.402	29.2866	29.294	29.0318	29.1652	29.5304	29.4868	29.6548	29.5759	29.4031	29.8108	29.3368	29.2166	29.1197	29.9403	30.0505	29.9856	11979000000	520830000	3	16	16	Rexo4	-0.160619	0.879207	0.233068	1.66835	0.272286	1.028	-0.099891	0.606406	0.667856	3.72986
Dnajc8	31.9987	31.7185	31.9811	31.7933	31.783	31.815	31.9169	31.9721	32.0325	32.0214	32.0702	32.0735	32.0069	31.686	31.9473	32.0051	32.0622	32.0652	65664000000	5051100000	7	12	12	Dnajc8	-0.102312	0.48914	0.0743764	0.315051	0.155629	0.778445	-0.0193672	0.0496469	0.144754	0.713538
Slc6a8	26.2774	25.8078	26.0442	24.0479	24.5571	24.7855	25.1977	25.1976	25.723	24.6933	25.7924	25.211	23.2809	24.3564	23.7453	24.4543	25.3419	25.3297	211420000	10571000	7	3	2	Slc6a8	-1.57966	2.45116	-0.670396	1.41032	-0.810937	1.10467	-2.24898	2.56888	-1.00118	1.43837
Bcap31	31.7012	31.6526	31.6051	31.6356	31.6662	31.5957	31.5143	31.4024	31.2455	31.0424	31.1483	31.2328	31.1425	31.1915	31.0603	31.0952	31.1152	31.1731	43885000000	3134600000	2	13	13	Bcap31	-0.0204595	0.23327	-0.265611	1.48669	-0.511805	2.93891	-0.521566	3.41652	-0.525171	3.87811
Usp48	30.8112	30.8421	30.7755	30.7807	30.8317	30.8099	30.2149	30.1659	30.25	30.4643	30.337	30.4392	30.5315	30.6132	30.595	30.1042	30.0735	30.1459	24568000000	446690000	17	28	28	Usp48	-0.00216993	0.030087	-0.599328	4.37086	-0.39609	3.09618	-0.2297	2.73262	-0.701699	4.79405
Shroom2	27.0745	26.8553	27.0208	27.4291	27.485	27.3753	26.3613	26.4783	26.8212	26.8359	27.1741	26.6987	27.0097	27.1476	27.2684	27.0726	27.097	27.3445	2232200000	27222000	5	10	9	Shroom2	0.44627	2.43708	-0.429961	1.31647	-0.0806459	0.199118	0.158349	0.727292	0.187803	0.795284
Sh3gl2	29.7615	29.3777	29.5393	28.449	28.1995	28.4529	26.7273	26.9756	26.5819	26.7647	26.654	26.1182	27.0733	26.6312	27.0898	25.3785	24.5655	25.4935	4221600000	175900000	5	11	8	Sh3gl2	-1.1924	2.99026	-2.79791	4.2024	-3.04718	3.73781	-2.62809	3.82833	-4.41367	3.83576
Ptgr1	31.0467	31.0925	31.0883	29.785	29.2377	29.816	29.7505	29.9977	30.1464	29.4469	29.6317	29.7622	29.0142	29.0213	28.9125	30.5282	30.5826	30.6674	19199000000	1129400000	4	13	13	Ptgr1	-1.46296	2.82933	-1.11101	3.17234	-1.46227	4.02648	-2.09314	6.18419	-0.483105	3.44515
Nbn	28.2479	28.6522	28.2414	27.8765	27.8389	27.5656	28.1555	27.733	27.9198	28.161	28.2158	28.3576	28.5384	28.3082	27.9708	28.3305	28.3327	28.2203	4614200000	109860000	3	13	13	Nbn	-0.620174	1.68205	-0.444408	1.14349	-0.135722	0.386273	-0.108027	0.194062	-0.0860004	0.240741
Slc44a1	27.7694	27.3943	27.4802	27.8407	27.5981	27.744	26.29	26.0609	26.3987	26.1171	26.4435	25.9856	26.6112	27.2755	27.1669	26.1991	26.4877	25.955	2106300000	72632000	7	5	5	Slc44a1	0.179637	0.602149	-1.29813	2.99775	-1.36591	2.81668	-0.530092	1.06017	-1.33402	2.65323
Sephs1	29.0426	28.9024	29.0956	28.8423	28.8009	28.7723	29.1422	29.1415	29.0141	28.8417	28.8449	28.8921	29.0828	28.9852	28.9722	29.2842	29.2496	29.0062	8441600000	649350000	2	9	9	Sephs1	-0.208362	1.56758	0.0857175	0.526089	-0.153962	1.20767	-0.000156403	0.000756611	0.166477	0.727652
Cds2	27.1207	26.6594	26.4258	27.0531	26.641	27.7328	28.1122	27.6216	28.1175	27.6019	27.0538	24.8139	27.2682	27.8409	27.3713	28.2126	27.4108	28.0582	2921600000	171860000	5	5	5	Cds2	0.407005	0.465484	1.21514	2.01033	-0.245412	0.10048	0.758176	1.31636	1.15856	1.65346
Galt	27.7008	27.5396	28.1249	27.3208	27.8265	27.5319	27.2759	27.403	27.5866	27.7374	27.5032	27.577	26.9916	27.5667	27.1171	27.862	27.9921	28.2206	3339000000	175740000	4	6	6	Galt	-0.228732	0.428909	-0.366617	0.868204	-0.182571	0.413582	-0.563284	1.07248	0.236427	0.508488
Mrto4	31.6111	31.7033	31.6325	31.6294	31.6992	31.6235	31.8573	31.8698	31.9159	31.8529	31.8261	31.883	31.7456	31.8057	31.7727	32.0643	32.0221	32.0579	59644000000	3727700000	3	16	16	Mrto4	0.00174014	0.0156009	0.232029	2.66294	0.205027	2.49926	0.125689	1.72964	0.399143	3.68981
C230096C10Rik;Emc1	29.5987	29.4137	29.1482	29.3001	29.489	29.5963	29.2589	29.0978	29.242	29.3567	29.4047	29.2832	29.2593	29.4433	29.2765	29.1872	29.0412	29.0842	10597000000	235490000	4	15	15	C230096C10Rik;Emc1	0.0749474	0.182044	-0.187319	0.596984	-0.0386422	0.102631	-0.0605227	0.158346	-0.282649	0.961074
Ubap1	25.109	26.3375	25.7526	25.0619	25.4819	25.4835	24.6842	25.8385	26.6352	25.1442	25.0861	25.3239	23.7557	25.3066	25.2849	24.7374	24.7317	25.7842	680970000	29607000	4	3	3	Ubap1	-0.390577	0.439156	-0.0137208	0.00673892	-0.548265	0.689599	-0.950605	0.693904	-0.648582	0.580158
Ubap2	31.2605	31.2051	31.0409	31.059	31.1688	31.0668	31.3132	31.3153	31.2595	31.1965	31.1791	31.1237	31.0368	30.992	30.842	31.3216	31.2805	31.4379	38456000000	1326100000	5	23	23	Ubap2	-0.0706056	0.399164	0.127157	0.864164	-0.00241216	0.0114496	-0.21191	1.12692	0.17783	1.03021
Ubr4	32.4596	32.4756	32.4562	32.7424	32.7447	32.6703	32.3976	32.343	32.3363	32.2809	32.3021	32.2573	32.3443	32.4204	32.2972	32.3796	32.4299	32.3363	91835000000	385860000	6	122	122	Ubr4	0.255347	3.27572	-0.104844	2.1733	-0.183704	3.68128	-0.109806	1.40573	-0.0818494	1.3789
Mpp1	27.4839	27.6625	27.4763	28.1813	28.0633	28.2375	27.8875	28.1333	27.5617	28.0874	27.9906	27.6378	27.4265	28.0753	27.6641	27.9929	27.8778	28.0153	3911900000	150460000	9	7	7	Mpp1	0.619825	2.83341	0.319942	0.841958	0.364392	1.14589	0.181065	0.382544	0.421124	2.32158
Polr3f	25.3345	25.6569	25.9563	26.0664	26.1607	25.9455	26.3231	24.684	26.1914	26.4	24.685	25.0668	24.8045	25.6351	26.1498	26.7332	26.2895	24.5517	1008300000	59313000	3	2	2	Polr3f	0.408276	1.00811	0.0836124	0.0517533	-0.265327	0.183952	-0.11947	0.0994123	0.20893	0.109596
Rbbp9	28.532	28.2763	28.2979	26.9732	27.2975	27.3811	25.7703	27.6695	27.4425	27.4946	28.0542	27.8569	27.5948	28.2749	27.7784	24.6286	27.9411	25.1393	3594200000	359420000	2	6	6	Rbbp9	-1.15148	2.82196	-1.40797	1.09535	-0.566811	1.4386	-0.486044	1.04247	-2.46575	1.12266
Snx5	32.2392	32.0988	32.2213	31.8875	31.915	32.0667	31.9546	31.8075	31.9095	31.8886	31.7144	31.6738	31.6449	31.6345	31.7391	31.6452	31.7388	31.7918	62488000000	2603600000	2	21	21	Snx5	-0.230022	1.4979	-0.29589	2.0552	-0.427488	2.24257	-0.513597	3.12768	-0.461164	2.77123
Gins1	25.151	26.4965	27.6944	27.6411	27.9381	27.7718	28.0093	27.9079	28.0364	27.8782	27.7677	27.1997	27.8977	27.7215	28.0188	28.3016	28.2795	28.537	3759200000	289170000	2	4	4	Gins1	1.33635	0.838354	1.53722	0.979287	1.16784	0.696493	1.432	0.903246	1.92539	1.22359
Nanp	27.3898	27.2579	27.2492	26.4812	26.9176	26.7747	26.5222	25.7703	26.4544	24.9481	24.9404	25.2983	26.9922	26.6979	24.7942	26.0817	26.144	26.2002	1610300000	134190000	3	6	6	Nanp	-0.574436	1.8688	-1.04996	1.89674	-2.23668	4.22148	-1.13754	0.757563	-1.15695	4.46111
Mavs	29.3769	29.4776	29.6095	28.4974	28.4369	28.504	27.4972	27.674	27.6812	27.4547	27.5108	27.284	27.5639	27.2014	27.3843	27.6287	27.4006	27.3794	5145700000	257280000	2	8	8	Mavs	-1.00858	3.85414	-1.87052	4.49359	-2.07152	4.56688	-2.1048	4.14495	-2.01844	4.37461
Mtap	32.0384	32.3549	32.1199	32.0759	32.017	32.0431	32.0016	32.015	32.1938	32.0863	31.9807	32.2869	31.6379	31.6795	31.5992	32.2429	32.2123	32.2665	71437000000	3759900000	2	16	16	Mtap	-0.125701	0.581412	-0.100952	0.373365	-0.0530739	0.15163	-0.532177	2.25886	0.0695025	0.292595
Mdn1	33.4363	33.4612	33.4303	33.4279	33.4568	33.4955	33.7664	33.7959	33.7938	33.7819	33.7998	33.8443	33.5863	33.6316	33.6204	33.8101	33.8815	33.868	216100000000	750350000	1	165	164	Mdn1	0.0174815	0.331163	0.3428	4.85509	0.366046	4.21023	0.170152	3.29336	0.410601	4.17432
Otud6b	26.2414	26.4629	25.8464	26.5004	23.5389	28.5356	29.2416	29.2422	28.6581	28.5021	28.3454	24.7913	26.2922	29.4185	26.2821	28.467	29.0096	28.793	6362700000	424180000	3	4	4	Otud6b	0.00804647	0.00179659	2.86371	3.37914	1.02937	0.348692	1.14735	0.468961	2.57295	3.37078
Gm6104;Hmgb3	29.3987	29.4386	29.8063	28.8159	28.8522	28.86	28.4252	28.2104	28.6386	29.0759	29.1544	29.0779	29.0348	28.7367	29.0388	29.089	29.0011	28.9188	8682600000	1447100000	4	7	7	Gm6104;Hmgb3	-0.705192	2.24654	-1.12311	2.48064	-0.445107	1.55016	-0.611073	1.69265	-0.544881	1.76614
Zc3h8	26.5928	24.8733	26.8702	27.1723	27.0691	27.0811	27.923	27.7694	27.826	27.8123	27.7792	27.2961	27.6503	27.2639	27.3672	27.8313	28.0533	27.8886	2911800000	171280000	3	6	6	Zc3h8	0.995383	0.728885	1.72738	1.29313	1.51712	1.10356	1.31505	0.969925	1.8123	1.34904
Cstf1	30.9859	30.8302	30.8583	30.5092	30.569	30.6693	30.5026	30.6161	30.5419	30.5367	30.6451	30.7321	30.5899	30.4714	30.8049	30.5875	30.5651	30.7421	26868000000	1492700000	3	14	14	Cstf1	-0.308954	2.00414	-0.337969	2.35533	-0.253504	1.57274	-0.26939	1.16488	-0.259888	1.61956
Tfap2c	25.9846	25.987	25.4105	25.6687	24.0001	25.0376	25.5572	25.9053	26.1625	26.1514	26.4529	25.7858	25.4321	24.4576	24.9867	25.5757	25.1519	25.2407	692990000	27720000	12	5	4	Tfap2c	-0.891904	0.787153	0.0809453	0.112945	0.336017	0.546248	-0.835249	1.15274	-0.471273	0.954378
Tpx2	29.8785	29.9484	29.89	30.8905	30.8926	30.8622	30.5375	30.5904	30.3178	30.2341	30.3557	30.2645	30.4945	30.6346	30.6888	30.7443	30.6198	30.7362	23987000000	615040000	1	31	31	Tpx2	0.976123	5.68007	0.576247	2.58383	0.379133	3.0603	0.700315	3.4613	0.79446	4.19367
Snrpb;Snrpn	32.8431	32.8497	32.7824	32.4985	32.3298	32.1645	32.7739	33.0056	32.7094	32.671	32.7202	32.8618	32.5093	32.4606	32.5727	32.8582	32.9418	32.8941	111300000000	7419800000	4	9	9	Snrpb;Snrpn	-0.494119	2.12616	0.00458272	0.016443	-0.0740484	0.534584	-0.310884	2.87721	0.0729396	1.06025
Nop56	33.6664	33.7369	33.7643	33.7	33.6501	33.6611	33.8245	33.8601	33.8288	33.7626	33.8153	33.7206	33.7433	33.7655	33.7893	33.6218	33.69	33.7025	226960000000	7321100000	9	30	30	Nop56	-0.0521367	0.726708	0.115259	1.67713	0.0436261	0.472715	0.0435308	0.609633	-0.0510763	0.593567
Ints8	26.5732	26.5357	26.7335	26.4093	26.2887	26.4979	26.6585	27.0023	26.754	26.6013	27.6096	27.039	26.6115	26.8681	26.8494	26.4396	27.0365	26.8681	1821700000	41401000	2	10	10	Ints8	-0.21552	1.1817	0.190809	0.734593	0.469186	0.719681	0.162162	0.724231	0.167269	0.373335
Bub1	28.877	29.6215	29.4157	29.7966	29.9088	29.6741	29.7012	29.8532	29.7804	30.0544	29.6659	29.5616	29.6026	29.1305	29.4819	30.1366	30.0916	29.9664	13883000000	257090000	2	5	5	Bub1	0.48846	0.986613	0.473536	0.980846	0.455928	0.785252	0.100283	0.141069	0.760137	1.53909
Esf1	30.4228	30.2561	30.3187	30.2869	30.2516	30.2364	30.6089	30.5637	30.6794	30.4695	30.5443	30.7822	30.5796	30.5652	30.4464	30.5645	30.3508	30.5287	23750000000	624990000	3	24	24	Esf1	-0.0742518	0.661095	0.284796	2.0677	0.266136	1.17948	0.197838	1.42949	0.148774	0.841735
Asb6	25.133	25.478	25.3376	26.5154	26.9275	25.2684	26.8365	27.2679	24.7737	25.4356	25.1743	26.1436	25.865	26.9778	25.6124	26.5474	26.238	25.5603	1041400000	45276000	2	3	3	Asb6	0.920895	0.840125	0.976522	0.557915	0.268304	0.365879	0.835567	0.90411	0.79903	1.21802
1500003O03Rik;Chp1	25.6508	26.5539	26.4974	26.3244	26.4374	27.2916	27.4437	27.2947	27.141	27.1171	26.4034	27.0141	25.8599	27.0891	27.8776	27.1261	27.3737	27.0426	2072000000	207200000	3	4	4	1500003O03Rik;Chp1	0.450422	0.460333	1.0591	1.59367	0.610858	0.765396	0.708167	0.46735	0.946777	1.42787
Ndufaf1	25.714	25.6386	25.7229	25.7236	24.6263	25.7147	25.7614	25.2248	25.9037	26.4983	25.8695	25.5404	25.845	25.474	26.0119	26.6728	25.5871	25.7757	925160000	48693000	2	5	5	Ndufaf1	-0.336976	0.388843	-0.061868	0.10715	0.277585	0.418956	0.0851491	0.203945	0.320024	0.403656
Rtf1	30.1865	30.2055	30.2096	30.0178	29.8267	30.0906	30.1247	30.2076	30.2891	30.2002	30.198	30.0795	30.2715	30.1753	30.1279	30.0576	29.9463	30.0751	18645000000	517920000	1	21	21	Rtf1	-0.222153	1.31653	0.00663567	0.0473522	-0.0412483	0.436545	-0.00890732	0.072914	-0.174173	1.8816
Etl4;Skt	30.2728	30.4375	30.387	30.3565	30.5647	30.6021	30.277	30.2982	30.4284	30.2048	30.0475	30.2981	29.9448	29.793	29.915	30.5443	30.654	30.7734	21442000000	191450000	15	45	45	Etl4;Skt	0.14201	0.716291	-0.0312061	0.174028	-0.182274	0.97187	-0.481493	2.69474	0.291505	1.62294
Fnbp1	27.837	27.6242	27.3015	27.0459	25.0186	27.0827	26.681	26.9438	26.7812	26.9686	26.5484	26.6786	27.0814	26.5676	26.7466	26.4014	27.1003	26.4353	2030600000	72521000	14	9	8	Fnbp1	-1.20515	0.795796	-0.785577	1.97494	-0.855696	1.89696	-0.789024	1.65939	-0.941877	1.57083
Gabpb1	27.9131	28.0036	27.5424	27.3941	27.8258	28.2005	27.4566	27.3815	27.9605	27.8359	27.9675	27.8559	27.7066	27.0896	27.5822	28.1384	27.7262	28.5358	3768900000	376890000	13	5	4	Gabpb1	-0.0129051	0.0157064	-0.220175	0.405741	0.0667439	0.171858	-0.360254	0.697662	0.313747	0.502363
Aqr	30.9205	31.1442	31.0238	30.9802	30.9688	31.095	31.1269	31.1297	30.9677	30.9395	31.04	31.0332	31.2241	31.0234	31.0394	31.0639	31.1854	31.178	35482000000	537610000	3	37	37	Aqr	-0.0148595	0.0680969	0.0452728	0.208822	-0.0252533	0.128063	0.0661507	0.293558	0.112913	0.677951
Rif1	32.9564	32.9451	32.9828	33.3767	33.391	33.4656	33.464	33.4844	33.4179	33.1583	33.2178	33.1844	33.0347	33.0443	32.9965	33.0715	33.0527	33.0545	155040000000	1435600000	4	75	75	Rif1	0.449671	3.95235	0.493992	4.58537	0.225381	3.40736	0.0637372	1.58963	0.0981115	2.82351
Cops2	31.4404	31.4269	31.5244	31.7766	31.7374	31.821	31.8266	31.8758	31.9548	31.6441	31.7344	31.5576	31.8934	32.018	31.9592	31.6976	31.8134	31.6896	57096000000	2718900000	5	19	19	Cops2	0.31445	2.89421	0.421866	3.02695	0.181477	1.42057	0.493007	3.32381	0.269655	2.23251
Cstf3	30.5943	30.6216	30.6419	30.3209	30.5293	30.4551	30.4558	30.4566	30.4839	30.248	30.1176	30.355	30.0368	30.2389	30.2089	30.5868	30.5716	30.7382	23097000000	624250000	2	20	20	Cstf3	-0.184163	1.37468	-0.153856	3.1238	-0.379105	2.24871	-0.457758	2.68302	0.0129414	0.0833785
Tmem87a	28.5217	28.6658	28.6627	28.4192	28.7238	28.3125	28.0259	27.9261	27.987	28.2444	28.0585	27.9943	27.8614	27.8358	27.8412	27.6549	27.6074	28.0104	4811700000	165920000	6	7	7	Tmem87a	-0.131519	0.42516	-0.637077	3.47735	-0.517679	2.36572	-0.77064	4.04988	-0.859199	2.49636
Psmb7	31.8971	32.2529	32.0199	32.0939	31.9118	31.9227	32.1155	32.15	31.875	31.8013	31.7049	31.8	32.0356	32.042	32.0026	32.2011	32.2305	31.9585	68248000000	6204300000	2	8	8	Psmb7	-0.0804729	0.268638	-0.00977071	0.0241139	-0.287893	1.239	-0.0298691	0.102223	0.0734406	0.210264
Acss2	26.8873	26.9444	27.2746	25.8566	25.6063	26.0815	24.8033	26.6811	24.7542	25.4789	25.4173	25.8635	25.1862	23.3103	24.8832	24.8656	25.0111	24.9983	823720000	27457000	5	4	4	Acss2	-1.1873	2.5379	-1.62255	1.18149	-1.44885	2.84691	-2.57553	1.91078	-2.0771	4.05529
Prpf40a	31.0807	31.0424	31.1595	31.3089	31.2386	31.2573	31.3661	31.4051	31.235	31.1026	31.182	31.1893	31.4246	31.313	31.3398	31.4643	31.3853	31.3765	40858000000	1167400000	4	24	24	Prpf40a	0.174007	1.90138	0.24118	1.75377	0.0637074	0.650668	0.264896	2.27309	0.314454	2.67959
Yme1l1	29.6545	29.7969	29.5808	29.8686	29.8117	29.8507	29.8017	29.7513	29.6871	29.5229	29.6076	29.6175	29.7007	29.6012	29.7464	29.707	29.7613	29.7881	13967000000	349180000	2	16	16	Yme1l1	0.16632	1.1914	0.0693245	0.411496	-0.0947374	0.60485	0.00540606	0.0236053	0.0747363	0.478787
D2Wsu81e	29.933	30.0686	29.9401	29.4187	29.2953	29.277	29.8708	29.9295	29.8815	29.7413	29.6879	29.8249	29.6636	29.5745	29.6678	29.9736	30.0456	30.1411	14827000000	741330000	3	13	13	D2Wsu81e	-0.650208	3.31353	-0.0866191	0.845014	-0.229188	1.7402	-0.345234	2.5262	0.0728925	0.4837
Ppig	29.6058	29.7292	29.5281	29.4222	29.4425	29.375	29.494	29.6306	29.8102	29.3053	29.387	29.3781	29.7036	29.6386	29.599	29.5509	29.2766	29.3715	12224000000	555660000	2	10	10	Ppig	-0.207814	1.54808	0.0238533	0.0772728	-0.264242	1.83826	0.026008	0.146524	-0.221371	1.04536
Cdca7	27.231	27.1969	27.5587	27.6677	27.6373	27.7624	27.4775	27.6318	27.4612	27.5073	27.5002	27.3806	27.6831	27.4952	27.4269	27.5159	27.4919	27.7009	3041800000	178930000	2	6	5	Cdca7	0.360263	1.38509	0.194647	0.695438	0.13385	0.473913	0.206203	0.676287	0.240694	0.840376
Casc4	25.7755	25.8114	25.154	25.829	26.4634	26.0429	24.6195	26.2153	26.6518	25.8888	25.8226	25.8779	26.2637	25.9918	26.0593	25.7151	24.4436	24.4296	846750000	36815000	4	2	2	Casc4	0.531461	0.873189	0.248551	0.140841	0.282784	0.589128	0.524616	1.07929	-0.717557	0.684771
Psmd14	31.9758	31.9333	32.0433	31.7061	31.7768	31.6852	31.8997	31.8863	31.7982	31.8915	31.8036	31.8189	31.9014	31.9616	32.1252	31.8905	31.6913	31.8252	62569000000	4171300000	3	14	14	Psmd14	-0.261425	2.45592	-0.122749	1.27541	-0.146102	1.59665	0.0119584	0.0556696	-0.181782	1.27645
Slc27a4	27.4114	27.4923	27.4067	27.4093	27.6566	27.4607	26.9817	27.0926	26.7977	26.9714	26.8654	26.7461	26.696	26.5544	26.8039	26.8422	26.8738	26.8949	2260400000	61091000	2	11	11	Slc27a4	0.0720647	0.376527	-0.47944	2.21709	-0.575862	2.90698	-0.75202	3.20215	-0.566497	4.23852
Rbm45	26.9769	27.125	27.0366	26.5699	26.9067	27.0118	26.8474	27.2277	26.9873	27.4241	27.1226	27.1387	27.4425	27.4188	27.2835	26.994	27.2728	27.3715	2339300000	89974000	2	6	6	Rbm45	-0.216741	0.706401	-0.0254116	0.0749767	0.182258	0.78609	0.335383	2.15973	0.166577	0.618888
Tmx4	25.2151	25.2	25.4192	25.5431	25.6281	24.763	25.2749	24.8032	24.57	25.1815	24.6621	26.7624	25.5978	23.7841	25.4219	25.0389	24.618	24.6043	284620000	20330000	3	2	2	Tmx4	0.0332909	0.0398116	-0.3954	0.837498	0.257243	0.150976	-0.343504	0.23162	-0.524371	1.5213
Lin7c	29.7493	29.6593	29.7244	29.5104	29.5818	29.6055	29.6396	29.5284	29.5557	29.5629	29.4918	29.2493	29.5752	29.3767	29.4088	29.6054	29.9327	29.6848	12875000000	1170400000	4	8	7	Lin7c	-0.145144	1.68166	-0.136454	1.47484	-0.27637	1.31192	-0.257463	1.73169	0.0299651	0.105771
Mtap1a;Map1a	26.0306	25.5623	26.4831	26.1243	27.3867	27.43	27.4857	27.7658	27.515	27.8361	27.0246	26.849	26.4637	27.0511	27.0744	27.4184	27.7194	27.1593	2316900000	18685000	3	14	13	Mtap1a;Map1a	0.954982	0.882683	1.56352	2.29569	1.21126	1.39832	0.837767	1.18447	1.40704	1.97279
Serf2	29.1814	29.2208	28.9814	28.7418	28.9502	28.9	29.0636	29.1213	28.9788	28.535	28.6952	28.6097	29.0194	28.9187	29.1179	28.6656	28.7853	29.1282	8136100000	2712000000	5	3	3	Serf2	-0.263834	1.27417	-0.0732886	0.359919	-0.514571	2.38132	-0.10918	0.509858	-0.268128	0.787056
2310003F16Rik;Hypk	28.5986	29.219	28.7128	28.0835	28.4213	29.3401	28.976	24.6193	28.9437	29.2106	29.6566	29.5182	29.3246	28.7058	29.6049	29.4951	29.3509	29.7701	9318700000	1553100000	3	6	6	2310003F16Rik;Hypk	-0.228515	0.21031	-1.33044	0.383491	0.618342	1.25249	0.368307	0.490853	0.695239	1.42625
Mfap1b;Mfap1	30.2967	30.4054	30.2725	29.7509	29.9862	30.0337	29.7724	29.8736	29.8889	29.9904	29.9967	29.8927	30.1294	30.0725	30.2009	29.7604	29.8295	29.9495	17286000000	1016800000	2	13	13	Mfap1b;Mfap1	-0.401271	1.84894	-0.479875	3.02754	-0.364941	2.63417	-0.19058	1.58467	-0.478394	2.65057
Lrp2	25.638	26.395	25.9442	30.0184	30.1349	29.9762	31.1651	31.2419	31.0883	32.2776	32.2187	32.3971	29.9359	29.828	29.6573	31.0265	31.1367	31.1042	31813000000	147970000	3	71	71	Lrp2	4.05078	4.25284	5.17271	4.67905	6.30539	5.00778	3.81468	4.07922	5.09673	4.66903
OTTMUSG00000016569;OTTMUSG00000016546	24.6765	24.0819	26.2453	25.6452	25.7891	25.832	25.9785	25.2748	25.2267	24.6705	25.7454	24.9089	25.2642	25.2312	26.6427	24.7678	26.0714	26.0607	333420000	20839000	4	6	2	OTTMUSG00000016569;OTTMUSG00000016546	0.754196	0.510039	0.49213	0.288337	0.107038	0.0508758	0.711472	0.375067	0.632102	0.335776
Gmeb2	26.358	26.0338	26.4465	25.0038	25.5019	26.7282	26.399	25.9785	25.9315	25.4863	25.5691	24.7274	25.3021	24.8306	25.5877	24.1861	25.7047	25.6932	635250000	45375000	4	4	2	Gmeb2	-0.534785	0.434142	-0.176444	0.381383	-1.0185	1.58163	-1.03932	1.82591	-1.08477	0.978284
Pkp4	27.6856	27.3228	27.506	27.6044	27.4713	27.6807	27.4607	27.291	27.4459	27.1365	27.1908	27.3129	27.0598	27.3467	27.1819	27.1737	26.8827	27.0473	2719300000	42488000	7	10	10	Pkp4	0.0806872	0.265759	-0.105608	0.375439	-0.291364	1.17085	-0.308666	1.08523	-0.470228	1.60329
Nckap1	30.5598	30.6657	30.5958	30.706	30.8096	30.8175	30.334	30.4002	30.2571	30.5465	30.3208	30.4954	30.7782	30.6176	30.6189	30.3938	30.2945	30.1955	24650000000	404100000	5	29	29	Nckap1	0.170595	1.63979	-0.276672	2.22999	-0.152897	0.953334	0.0644557	0.449386	-0.312517	2.06291
Blvra	25.5828	25.4481	25.6542	26.5231	26.8114	26.599	26.2236	26.399	26.4115	26.7628	26.2852	25.3745	26.6901	27.1262	27.0572	26.4195	25.0284	25.0155	1493800000	82987000	5	7	7	Blvra	1.08284	3.29672	0.783031	3.10042	0.579126	0.634037	1.39616	3.14961	-0.0738729	0.0542061
Ncaph	31.1	31.1621	31.0003	31.1736	31.138	31.1835	31.1855	31.0541	31.2096	31.4589	31.1831	31.4709	31.1241	31.2417	31.1024	31.02	31.0087	31.1675	38342000000	1198200000	2	18	18	Ncaph	0.0775693	0.722726	0.0622946	0.389126	0.283494	1.26499	0.0686423	0.463775	-0.0220445	0.115155
Rae1	30.9344	30.9117	30.8783	30.9903	31.0675	31.0893	31.1509	31.0623	31.17	31.2075	31.3189	31.352	31.1383	31.1862	31.1319	30.9677	31.0512	31.1991	36580000000	2813800000	4	14	14	Rae1	0.140907	1.83671	0.219584	2.3949	0.384667	2.92786	0.24405	3.30287	0.164555	1.11178
Nxt1;Nxt2	28.1541	28.2421	28.2401	28.108	28.1699	28.4298	28.2502	27.9214	28.095	28.4559	28.3503	28.6256	28.4693	27.9608	28.2129	28.2658	28.0952	27.913	4995300000	999060000	5	4	4	Nxt1;Nxt2	0.0237986	0.081857	-0.123216	0.54893	0.265179	1.44522	0.00224241	0.00490837	-0.120769	0.497913
Mrpl23	28.066	28.3339	28.1335	27.749	27.7186	27.8264	27.7321	27.8693	28.281	27.8439	27.8426	28.1368	27.5408	27.5885	27.5888	28.0583	28.0629	28.4576	4156600000	461850000	2	6	6	Mrpl23	-0.413137	2.05334	-0.217021	0.519376	-0.236732	0.869491	-0.605129	2.74497	0.0151145	0.0329397
Agrn	25.4918	25.8792	25.779	25.1786	26.0857	25.987	24.5885	24.5883	24.7912	25.5818	25.5743	25.4728	25.4502	26.3151	25.1169	25.7682	24.7572	24.7438	360350000	4094900	4	6	6	Agrn	0.0337779	0.0369439	-1.06069	2.8565	-0.173701	0.647126	-0.0892677	0.0841996	-0.626918	0.808787
Ttn	31.3126	30.8632	31.2368	31.3096	31.1454	31.246	24.3861	30.9916	26.3527	31.0415	30.7765	26.069	30.4371	30.7811	30.6803	31.244	31.1111	31.0943	29609000000	15641000	8	11	9	Ttn	0.0961285	0.260744	-3.8941	0.926995	-1.84189	0.495762	-0.504721	1.3674	0.0122433	0.0280179
Fkbp1a	30.7502	30.872	31.1515	31.2829	31.1971	31.4017	31.6415	31.2144	31.5781	31.6587	31.5867	31.7151	31.6954	31.7951	31.9512	31.981	31.9151	31.8972	49463000000	16488000000	6	6	6	Fkbp1a	0.369319	1.3034	0.553414	1.44216	0.728904	2.37268	0.889325	2.5003	1.00653	2.93632
Mtx2	30.7073	30.5725	30.5657	30.4658	29.9559	30.0712	30.2045	30.2199	30.0316	29.8839	29.7754	29.8885	30.2599	30.1232	30.0101	30.5971	30.4752	30.6233	20766000000	1730500000	2	10	10	Mtx2	-0.450851	1.31078	-0.463157	2.43656	-0.765896	3.68946	-0.48406	2.31572	-0.0499592	0.315004
Upf2	28.8319	28.8431	28.7819	28.8207	28.8794	28.7369	28.9424	28.9498	28.9268	28.9466	29.0771	29.0179	28.7279	28.6722	28.6655	28.7574	28.9039	28.8794	7686700000	118260000	2	19	19	Upf2	-0.00661596	0.0499742	0.120705	2.42032	0.194908	2.00623	-0.130433	2.0551	0.0279338	0.222185
Rars2	28.6438	28.6035	28.7283	28.6989	28.49	28.7631	28.6141	28.7552	28.7265	28.9243	28.8162	28.7077	29.1472	28.9178	28.5676	28.7447	28.7891	28.7163	7185000000	199580000	3	17	17	Rars2	-0.00786273	0.0292997	0.0400855	0.28562	0.157537	1.01963	0.219053	0.563891	0.091507	1.01214
Prkra	26.8497	27.4941	27.1526	26.6217	26.2961	26.3033	26.4136	26.8263	26.7955	27.4101	26.939	27.3177	27.7147	27.4773	27.7013	26.3937	26.348	26.4337	2116200000	162790000	2	5	5	Prkra	-0.758425	1.6155	-0.487008	0.99926	0.0567748	0.0855117	0.465623	1.08678	-0.773687	1.83539
Gorasp2	30.0009	30.2232	29.6651	29.4283	29.4551	29.6057	29.3083	29.1794	29.4145	29.7532	29.5508	29.782	29.6809	29.7092	29.6058	29.3734	29.4363	29.3448	12987000000	927610000	6	10	9	Gorasp2	-0.46672	1.27763	-0.662379	1.70628	-0.267763	0.685165	-0.297798	0.836786	-0.578238	1.6103
Xrn2	31.411	31.4118	31.4222	31.0734	31.1699	31.1542	30.9584	30.9766	30.8739	31.2767	31.006	31.2678	31.2836	31.3743	31.3208	30.8902	30.79	30.8529	38122000000	828740000	3	27	27	Xrn2	-0.282464	3.1429	-0.47865	3.94244	-0.231477	1.22398	-0.0887426	1.54026	-0.570623	4.37849
Clp1	28.6036	28.8859	28.3733	28.6261	28.7601	27.8858	28.7517	28.5843	28.6513	28.6274	28.7135	28.0518	28.0952	28.5782	27.857	28.879	28.686	28.743	6167000000	308350000	2	9	9	Clp1	-0.196962	0.252368	0.041488	0.0950532	-0.156745	0.242395	-0.444148	0.79249	0.14839	0.394436
Cdc123	27.0424	26.5027	26.6392	27.1126	27.1003	27.0209	27.3762	27.4619	27.0797	27.1154	27.2849	27.307	27.9649	27.4101	28.0835	26.93	27.147	27.0454	2502200000	166810000	3	6	6	Cdc123	0.34982	0.997252	0.577818	1.35611	0.50762	1.37069	1.09139	1.84428	0.312673	0.834962
Sec61a2	26.1534	24.5326	26.1403	26.347	25.955	25.4038	25.8956	26.1275	25.719	26.1222	25.6986	27.1519	25.9248	26.2478	25.9739	26.3714	26.2991	26.2235	1145700000	71609000	3	7	2	Sec61a2	0.293156	0.185342	0.305234	0.21533	0.715451	0.445874	0.440043	0.331132	0.689217	0.567439
Dhtkd1	28.4755	28.7567	28.7743	28.2799	28.1227	28.1728	28.0747	28.0298	28.0874	28.0165	27.7816	28.3258	27.4271	27.4777	27.3781	27.7694	27.6363	27.8899	4532400000	133310000	1	11	11	Dhtkd1	-0.477045	1.94713	-0.604879	2.45022	-0.627558	1.56144	-1.24123	3.59931	-0.903634	2.75979
Arfrp1	26.3447	25.211	26.363	25.1911	25.6044	26.2371	23.834	24.3859	25.4563	25.812	25.5175	26.484	25.9032	25.4569	25.2919	24.8253	25.0465	25.3883	728110000	66192000	3	2	2	Arfrp1	-0.295348	0.238572	-1.41419	1.09021	-0.0350704	0.0246363	-0.422236	0.426947	-0.886195	1.00251
Psmf1	28.2959	28.0935	28.6016	28.8563	28.2716	28.2194	28.3509	28.585	28.5288	28.2922	28.1963	29.0038	28.3608	28.3843	27.766	28.64	28.7033	28.4713	5778200000	642030000	2	6	6	Psmf1	0.118832	0.179287	0.157948	0.409879	0.167176	0.221484	-0.159884	0.25339	0.27457	0.775769
Gm14124;Zfp345;Gm14139	26.8474	28.6124	26.9648	27.2187	27.4089	28.4372	26.598	26.6564	27.1558	25.9566	25.8091	25.5542	26.3783	26.5828	25.7272	26.7011	24.7881	25.5525	2066800000	59052000	6	9	3	Gm14124;Zfp345;Gm14139	0.213397	0.113146	-0.671494	0.490327	-1.70159	1.36617	-1.24547	0.9308	-1.79432	1.0592
Tpd52l2	31.4932	31.6321	31.5053	31.9431	31.8359	31.8939	31.7829	31.5449	31.8394	31.7605	31.5903	31.6512	31.9503	31.7417	31.8353	31.9908	31.8799	32.0418	58120000000	4470800000	4	16	4	Tpd52l2	0.34745	2.51803	0.178891	0.824054	0.123798	0.862948	0.298911	1.78841	0.427318	2.5512
Dnajc5	26.3188	26.4262	25.7578	26.1145	26.0138	26.1731	26.0193	25.827	25.8793	26.0213	26.4797	26.0312	26.1151	26.0734	26.6599	25.958	25.9049	26.0112	1154900000	164980000	4	3	3	Dnajc5	-0.067145	0.114807	-0.25903	0.530537	0.00980377	0.0126274	0.115215	0.153517	-0.209532	0.427346
Hspa5	34.6857	34.6784	34.5796	34.8416	34.7989	34.83	34.9552	35.0096	35.036	34.9995	34.976	35.0055	34.9697	34.8486	34.8814	34.895	34.7893	34.8405	495640000000	16521000000	2	41	38	Hspa5	0.175618	2.06679	0.352357	2.97087	0.345723	3.21247	0.251973	2.14491	0.19369	1.8722
Srp14	29.1256	29.1599	28.8677	29.2241	29.1861	29.3513	29.5042	29.4473	29.6083	29.5176	29.5561	29.6186	29.8362	29.484	29.5316	29.7019	29.6054	29.7651	11758000000	1959700000	3	7	7	Srp14	0.202777	0.902042	0.468879	1.97469	0.51307	2.21559	0.566223	1.76966	0.639774	2.46235
Spc25	28.9869	28.748	28.96	29.0498	28.8612	28.8398	29.0707	29.1178	28.8269	29.0649	29.0356	29.0124	29.3015	28.8565	29.1556	28.9763	29.2265	29.0066	8526000000	852600000	8	7	7	Spc25	0.0186583	0.064409	0.106831	0.381866	0.13932	0.8388	0.206252	0.612146	0.171521	0.718121
Dab2ip	27.5787	27.7987	27.6036	27.255	27.5087	27.6089	26.5325	26.4162	26.9427	26.8077	26.1197	26.2783	26.6266	27.0281	27.0195	26.8593	27.1817	26.9532	2286800000	33142000	11	14	11	Dab2ip	-0.20277	0.736607	-1.02986	2.38772	-1.25842	2.34002	-0.768934	2.16831	-0.662263	2.30103
Gca	27.9544	28.0314	27.4934	27.539	27.4504	27.3657	27.3875	27.6596	27.522	27.896	27.8103	27.9035	26.4788	26.9949	27.0149	27.5809	27.6072	27.5051	3151700000	350190000	2	6	6	Gca	-0.374679	1.00293	-0.303389	0.751694	0.0435257	0.09087	-0.996873	1.82974	-0.261997	0.69969
Mettl5	26.7104	26.6542	26.8008	27.0694	26.3995	26.5517	26.2669	26.4408	27.0076	27.1192	27.1334	24.6968	27.022	26.9121	26.871	25.9727	24.1754	26.2407	1704200000	154930000	2	3	3	Mettl5	-0.0482712	0.0823844	-0.150043	0.262889	-0.405332	0.191485	0.213217	1.57764	-1.25886	0.903877
Exosc2	29.5641	29.5742	29.696	29.0865	29.2596	29.1378	29.5019	29.6652	29.7142	29.9076	29.8592	29.7793	29.5774	29.4897	29.7582	29.5882	29.6366	29.6783	12851000000	856750000	3	8	8	Exosc2	-0.450132	2.60313	0.0157019	0.0715081	0.237279	1.86276	-0.0030009	0.0110365	0.0229244	0.174696
Txn1;Txn	33.488	33.8134	33.7827	33.2462	33.2091	33.2345	32.4937	32.4716	32.6213	32.9814	32.9403	32.9148	33.0387	33.0918	33.1734	33.1861	32.9995	33.3268	152730000000	21819000000	2	8	8	Txn1;Txn	-0.46479	1.95061	-1.16586	3.29142	-0.749209	2.68174	-0.593433	2.23042	-0.523919	1.69163
Commd9	27.3346	26.8197	26.9349	26.7314	26.7898	26.7782	26.6672	26.6461	26.8081	26.3756	26.4548	26.38	26.0324	26.2312	26.1565	26.7708	26.7038	26.5901	1674400000	128800000	2	5	5	Commd9	-0.26327	0.772312	-0.322609	0.918278	-0.626278	1.77822	-0.889708	2.2289	-0.341514	0.971533
Rrbp1	31.3517	31.3834	31.232	31.897	32.0364	31.8287	32.1895	32.1772	32.1257	32.0011	32.0401	32.0587	31.7484	31.6507	31.6843	31.3364	31.438	31.3203	58299000000	502570000	14	42	42	Rrbp1	0.59831	2.83945	0.841763	4.13387	0.710919	3.87715	0.372129	2.62497	0.0425123	0.291416
Trmt6	28.4924	28.3536	28.119	28.8981	28.6477	28.7251	28.6622	28.7255	28.5348	28.3263	28.277	28.1121	28.2522	28.2929	28.1665	28.6531	28.7431	28.6855	5942200000	198070000	4	8	8	Trmt6	0.435306	1.52574	0.319198	1.22355	-0.0831782	0.261589	-0.0844339	0.297497	0.372259	1.53234
Pdcl	27.7668	27.9304	27.9304	27.6094	27.4477	27.4892	28.0955	27.9737	27.9344	27.637	28.0332	28.2567	27.2977	27.5625	27.6636	27.7067	27.5384	27.5263	3616400000	258310000	4	8	8	Pdcl	-0.360453	2.10699	0.125315	0.792824	0.0997283	0.203395	-0.367957	1.40585	-0.285449	1.63424
Ttc4	28.3307	28.677	28.2226	28.1737	28.1865	28.6481	28.1396	27.7085	28.2354	28.1401	28.1704	28.1803	27.9666	28.108	28.304	28.2083	28.2069	28.237	4971000000	261630000	4	8	8	Ttc4	-0.0739606	0.130925	-0.382249	0.835562	-0.246475	0.83073	-0.283878	0.777194	-0.19271	0.631977
Itch	25.9217	26.0788	25.742	26.12	26.1284	25.9323	26.1657	26.3112	24.539	25.9946	26.0783	25.7262	26.0036	26.2281	26.2144	25.1301	26.3932	26.4402	1092200000	23743000	4	8	7	Itch	0.146083	0.555902	-0.242185	0.157445	0.018877	0.0447677	0.234559	0.901031	0.0736682	0.0579185
Ssrp1	33.1451	32.9987	32.9553	32.8235	32.8121	32.8745	32.9348	33.0286	33.0207	33.0384	33.0395	32.9675	33.2629	33.0174	33.1471	33.0385	33.0428	33.1053	137680000000	4589200000	5	26	26	Ssrp1	-0.196336	1.50089	-0.0383224	0.232077	-0.0179125	0.103738	0.109426	0.527874	0.0291697	0.180997
Rabgap1	28.8153	28.9679	28.8842	28.8291	28.7728	28.8385	28.7867	28.7756	28.8503	28.8143	28.8391	29.0279	28.9408	28.9132	28.8206	28.6251	28.4713	28.3483	7368000000	141690000	6	21	21	Rabgap1	-0.0756931	0.710558	-0.084952	0.785667	0.00465139	0.0192034	0.00234413	0.0135609	-0.407581	1.95206
Rex2	30.8492	30.684	30.7305	30.658	30.7889	30.8006	31.1621	31.174	31.0382	29.5413	29.8295	29.9951	29.4294	29.4839	29.2974	30.4739	30.3825	30.3173	23822000000	1191100000	3	14	1	Rex2	-0.00540543	0.0270097	0.370211	2.31391	-0.965962	2.61934	-1.35102	4.27545	-0.363335	2.25294
Pdhx	28.062	28.5021	28.2613	28.3074	28.2817	28.3319	28.3759	27.9907	28.41	27.9867	28.0631	27.9648	28.1886	27.9066	28.0168	28.0266	27.9793	28.166	4746900000	197790000	4	10	10	Pdhx	0.0318616	0.0884308	-0.0162449	0.029519	-0.270262	0.968753	-0.237794	0.718084	-0.217841	0.716223
Apip	29.0066	28.7784	28.3511	28.3125	28.365	28.5542	27.8158	27.503	27.7868	28.3157	27.8984	27.9471	28.3733	28.402	28.2185	28.1811	27.9874	27.1997	5034700000	314670000	2	8	8	Apip	-0.301466	0.664485	-1.01017	2.02032	-0.658298	1.32304	-0.380772	0.885385	-0.922659	1.21661
Dolpp1	26.5627	26.7622	26.48	26.6663	26.8158	26.3721	26.5155	26.4735	26.0031	26.039	25.9665	26.2685	25.3536	25.8749	25.7323	26.1529	25.7579	25.7701	1273500000	127350000	3	3	3	Dolpp1	0.0164007	0.035839	-0.270908	0.666243	-0.510308	1.83739	-0.948019	2.23503	-0.708039	1.99431
Zic3;Zic1;Zic5;Zic2	25.9946	27.4755	26.5102	27.7253	26.9068	28.2644	27.6089	27.1012	26.8717	27.439	25.2237	27.7147	28.0335	26.7465	27.7363	27.9611	28.0446	27.8961	2886800000	288680000	8	4	3	Zic3;Zic1;Zic5;Zic2	0.972097	0.762352	0.533875	0.477149	0.132397	0.050531	0.845345	0.656452	1.30718	1.39736
Mga	29.8154	29.8309	29.8005	29.5077	29.6226	29.5858	29.7334	29.7539	29.6224	29.647	29.6593	29.7572	29.4485	29.5054	29.4867	29.585	29.6271	29.6851	13451000000	88496000	6	44	44	Mga	-0.243565	2.64906	-0.112366	1.26241	-0.127777	1.62543	-0.335395	4.22858	-0.183204	2.42198
Ythdf1	29.1254	29.2455	29.3478	29.4938	30.0189	30.036	29.6045	29.2575	29.5481	29.491	29.6092	29.7635	29.728	29.822	29.6082	29.7003	29.0905	29.8641	12871000000	643540000	3	13	5	Ythdf1	0.61002	1.49281	0.230502	0.855311	0.381662	1.70018	0.47982	2.23853	0.312084	0.568619
Pygb	30.0933	30.3247	29.9413	29.2953	29.6249	29.4687	28.9757	29.0162	28.9477	29.2348	29.1851	29.2419	28.2317	28.2083	28.3228	29.4069	29.4185	29.2934	11041000000	234900000	4	22	20	Pygb	-0.656823	1.95924	-1.1399	3.26119	-0.899164	2.87053	-1.86551	4.046	-0.746836	2.49061
Ubtf	32.9837	32.9014	32.7763	32.882	32.8522	32.8437	32.6825	32.5752	32.7474	32.4165	32.2623	32.2563	32.4791	32.5711	32.4045	32.683	32.661	32.6469	107610000000	3165100000	4	28	2	Ubtf	-0.0278308	0.171467	-0.218741	1.30625	-0.575434	2.70538	-0.402208	2.18972	-0.223469	1.66299
Hnrnph2	28.0902	27.5366	28.3237	28.1472	28.1528	27.9663	28.6992	28.3073	28.4986	28.4867	28.4144	28.1333	29.1701	28.841	29.2296	28.0882	28.2314	28.2611	5682400000	334260000	2	13	4	Hnrnph2	0.105227	0.164127	0.518202	0.934093	0.361272	0.633267	1.09669	1.85385	0.210041	0.366657
Adnp	29.6598	29.6308	29.8648	29.8766	29.9523	29.7937	29.9047	29.824	29.7295	29.6901	29.5872	29.7369	29.8219	29.9328	29.7454	29.776	29.8881	29.7425	14646000000	232470000	2	25	25	Adnp	0.155734	0.832908	0.10091	0.492195	-0.0470842	0.212699	0.114901	0.556198	0.0837262	0.415221
Dpm1	28.7425	28.3318	28.5026	28.7681	28.6762	28.7004	28.7469	28.7766	28.4504	28.7515	28.4278	28.6906	28.9719	28.8848	28.8819	28.9198	28.841	28.6569	6954500000	409090000	4	7	7	Dpm1	0.189313	0.706869	0.132332	0.346825	0.0976804	0.249515	0.387248	1.46431	0.280251	0.919757
Mocs3	28.9768	28.8276	29.0264	29.0627	29.0672	28.9428	28.5509	28.8094	28.7692	28.6717	28.6979	28.7034	28.8765	29.305	28.9836	28.6848	28.2972	28.2075	7508400000	268160000	1	9	9	Mocs3	0.0805912	0.484819	-0.233789	1.09852	-0.252615	1.85404	0.111445	0.322189	-0.547108	1.58775
Las1l	31.1761	31.1237	31.0458	31.0911	30.9644	31.1486	31.3448	31.3605	31.4082	31.2352	31.2152	31.128	31.065	31.0282	31.0172	31.3745	31.4056	31.3347	38955000000	950120000	2	26	26	Las1l	-0.0471465	0.287101	0.25598	2.42128	0.077596	0.705915	-0.07842	0.90268	0.256425	2.39895
Set	35.3276	35.0907	35.2811	34.6552	34.7312	34.7555	34.9846	35.0694	35.0662	35.1432	35.1957	35.1123	35.2473	35.0927	35.1753	34.9677	34.9203	34.8854	565510000000	62834000000	5	15	5	Set	-0.519171	2.5671	-0.19309	1.17019	-0.0827789	0.468826	-0.0613937	0.291867	-0.308661	1.80903
Dync1i2	30.9049	31.0133	30.7996	30.8528	30.6725	30.994	30.8829	30.8004	30.8956	30.8972	30.9854	31.0788	30.8312	30.8515	30.7811	30.9268	30.9876	30.8548	31620000000	1581000000	7	14	14	Dync1i2	-0.0661615	0.232702	-0.0462805	0.270491	0.0811876	0.428764	-0.0846755	0.579331	0.0171604	0.0836285
Ppih	29.8842	30.0783	29.9023	29.8376	29.895	29.8985	29.7087	29.599	29.8756	29.8298	29.8439	30.0076	30.0669	30.1303	30.1858	29.7103	29.7236	29.7411	15775000000	1434100000	6	5	5	Ppih	-0.0778713	0.527526	-0.227126	1.05153	-0.0611534	0.294302	0.172733	1.14756	-0.229894	1.67212
Ppcs	30.0032	29.8046	30.062	29.9764	29.9438	30.0602	30.0788	30.0384	30.0594	29.7947	29.8666	29.9567	29.6683	29.5362	29.6891	29.8137	29.7517	29.8135	15783000000	928410000	4	13	13	Ppcs	0.0368703	0.162607	0.102286	0.578722	-0.0839094	0.389151	-0.32537	1.62697	-0.163572	0.950077
Snrpb2	31.1683	31.2235	31.0916	30.9809	30.8508	31.0881	31.2231	31.4703	31.1657	31.1166	31.0103	31.2462	31.2572	31.3982	31.3884	31.1897	31.3543	31.5837	39399000000	3939900000	3	10	8	Snrpb2	-0.18788	1.12475	0.125231	0.548728	-0.0367508	0.17856	0.18678	1.45953	0.21474	0.825999
Rpl11;Gm10036;Gm10288;Gm7589	33.9691	33.7039	34.1399	33.8828	33.8606	33.9806	34.0876	33.9845	34.0653	34.1053	33.9848	33.5681	34.3413	34.2553	34.259	33.9222	33.7684	33.7407	270240000000	27024000000	6	13	1	Rpl11;Gm10036;Gm10288;Gm7589	-0.0296351	0.0791108	0.108149	0.342633	-0.0515518	0.0888298	0.347572	1.2558	-0.127177	0.385654
Uba2	33.7465	33.7011	33.7067	33.2227	33.2793	33.2729	33.485	33.4587	33.4735	33.3378	33.3213	33.3811	33.4067	33.3932	33.3655	33.5419	33.4923	33.4907	186480000000	6015500000	6	35	35	Uba2	-0.459732	4.44007	-0.245688	3.95981	-0.371334	4.07687	-0.329608	4.21384	-0.209782	3.16594
Lsm14a	28.8592	29.1887	28.9675	29.3833	29.308	29.1948	29.3923	29.3768	29.1952	28.9105	28.9137	28.8107	29.5645	29.3532	29.3738	29.2253	29.2867	29.2665	9739000000	486950000	4	9	8	Lsm14a	0.290263	1.22434	0.316304	1.2811	-0.126829	0.546048	0.425373	1.6444	0.254396	1.21193
Arid1a	30.9387	31.0729	31.0194	31.2943	31.2929	31.4549	31.5899	31.5227	31.4824	31.3147	31.2423	31.346	31.4722	31.4172	31.4306	31.6852	31.7305	31.6343	44569000000	543530000	5	39	37	Arid1a	0.337023	2.14787	0.521346	3.31875	0.290689	2.37153	0.42968	3.27314	0.672997	3.82741
Strbp	28.8541	29.031	28.9697	28.9285	28.896	28.87	28.8899	28.9873	29.0304	29.0006	29.0524	29.1774	29.1632	28.8689	29.1136	29.453	29.4967	29.4435	8959400000	223980000	5	18	14	Strbp	-0.0534579	0.417319	0.0175749	0.0944739	0.125179	0.782605	0.0969467	0.390525	0.512814	3.15172
2700007P21Rik	26.5534	26.7664	26.5577	26.6465	26.199	26.2813	24.0029	23.8337	26.6186	26.9628	26.8257	26.8342	26.8668	26.9508	26.7366	26.5764	25.1196	24.1608	1582100000	121700000	3	4	4	2700007P21Rik	-0.250235	0.743579	-1.80744	0.934602	0.248402	1.39398	0.225578	1.12947	-1.34023	0.884745
Qser1	27.1463	26.5241	26.6675	26.3541	26.613	26.6947	28.0454	28.0335	27.9157	27.4261	27.3514	27.7754	27.2712	27.3091	27.3653	27.9267	27.9796	27.5917	2813300000	43958000	1	13	13	Qser1	-0.225362	0.453079	1.21892	2.49614	0.738326	1.49258	0.535889	1.32002	1.05335	2.03264
Rps6ka6	26.3106	24.8394	24.6791	25.6007	24.9603	24.8802	29.3562	29.0611	29.0315	28.9641	28.6984	28.7959	25.4077	25.6223	25.8931	29.048	28.7052	28.9104	3954000000	84128000	13	12	7	Rps6ka6	-0.129313	0.080506	3.87324	2.73113	3.54313	2.59992	0.364655	0.271667	3.6115	2.61951
Rcc1	31.8649	31.8633	31.9439	31.8486	31.7625	31.8472	32.2585	32.3255	32.2011	32.1268	32.1129	32.2737	32.0125	32.2471	32.1223	32.2855	32.2938	32.3845	72934000000	4290300000	4	17	17	Rcc1	-0.0712783	0.850162	0.370968	2.9388	0.280426	2.0764	0.23657	1.50312	0.430553	3.31711
0610010K14Rik;Bap18	29.1355	29.164	28.9861	29.1355	29.1203	29.282	29.4156	29.4851	29.4835	29.3009	29.2479	29.4518	28.5962	29.2593	29.0955	29.5424	29.5183	30.001	10601000000	1177800000	8	4	3	0610010K14Rik;Bap18	0.0840906	0.484346	0.36622	2.44547	0.238375	1.35404	-0.111535	0.208683	0.592068	1.62622
Alox15;Alox12l	24.6958	25.5135	25.5861	25.3836	25.1358	24.0554	24.2295	24.0026	23.5924	25.7513	26.6535	24.497	28.7121	28.2889	28.002	24.5598	24.4806	24.3196	984630000	27351000	2	8	8	Alox15;Alox12l	-0.40684	0.337612	-1.32362	1.74943	0.368828	0.207605	3.06921	3.02017	-0.811817	1.294
Psmb6	31.7958	32.072	31.8056	32.1212	32.1894	32.1374	32.1195	32.089	32.0566	32.2058	32.1713	31.9889	31.9322	32.1815	32.1277	32.1844	32.1512	32.2296	71825000000	6529500000	2	7	7	Psmb6	0.258193	1.3035	0.19724	1.00244	0.230861	0.958438	0.189353	0.735446	0.297241	1.47679
Spag7	30.9491	31.0503	30.7891	30.582	30.5265	30.4239	30.6585	30.3893	30.4511	30.3997	30.5053	30.5591	30.5933	30.681	30.6043	30.3699	30.4625	30.1977	25524000000	2127000000	3	11	11	Spag7	-0.418681	2.03225	-0.429859	1.74083	-0.441437	2.10817	-0.303291	1.70002	-0.586116	2.24341
Rala	28.4259	28.03	28.7178	27.9574	28.442	28.189	28.0525	28.074	28.6942	28.4719	28.9169	29.0452	28.7695	28.4348	28.8396	28.0048	27.8545	28.3809	5827500000	647500000	2	5	3	Rala	-0.195088	0.32978	-0.11763	0.151432	0.420113	0.727555	0.290078	0.545123	-0.311136	0.54227
Ehmt2	28.4583	28.6228	28.6923	29.1105	29.0236	29.0791	28.8456	28.7244	28.9487	28.6539	28.406	28.7984	28.9607	28.6549	28.8367	29.0366	29.1311	28.8122	7559000000	148220000	9	20	19	Ehmt2	0.479929	2.5379	0.248439	1.22905	0.0282834	0.0741391	0.226253	0.938896	0.402164	1.57579
Slk	28.2557	28.301	28.3479	28.5527	28.6268	28.4488	27.9899	27.8451	27.662	28.3114	28.436	27.9945	28.44	28.4883	28.4104	27.965	27.9052	27.7608	5013500000	84975000	3	17	16	Slk	0.24121	1.84705	-0.469198	2.05105	-0.0542196	0.150814	0.14472	1.84176	-0.424529	2.51742
Coro1b	31.4762	31.5772	31.4817	30.8482	30.9771	30.8939	30.3016	30.351	30.3807	30.6571	30.757	30.3645	30.6236	30.8106	30.6741	30.5942	30.6013	30.5715	30650000000	1702800000	3	12	12	Coro1b	-0.605288	3.57357	-1.16725	5.08175	-0.91881	2.77549	-0.808915	3.62626	-0.922709	4.96027
Pepd	30.6104	30.43	30.7437	30.0606	30.0394	29.9116	29.6415	29.5949	29.6596	30.22	30.1383	30.0746	30.1213	30.1817	30.1928	29.9208	29.9276	29.9107	18528000000	741110000	3	16	16	Pepd	-0.590839	2.3533	-0.962672	3.31012	-0.450413	1.96477	-0.42942	1.99524	-0.674991	2.75347
Tmed2	29.9736	29.9266	30.1067	29.839	29.538	29.8506	29.6092	29.5463	29.5826	29.7726	29.7222	29.6667	29.877	29.5116	29.6902	29.495	29.7377	29.6969	14250000000	1583400000	5	5	5	Tmed2	-0.259793	1.05521	-0.422994	2.75631	-0.281845	1.98053	-0.309378	1.22665	-0.359172	1.75106
Crkl	30.5622	30.6211	30.6116	30.7665	30.6959	30.7998	30.4518	30.4792	30.7368	30.377	30.4404	30.3579	29.7576	29.9309	30.2704	30.5732	30.6117	30.6664	24072000000	1504500000	2	14	14	Crkl	0.155747	1.92086	-0.0423495	0.173164	-0.206539	2.58492	-0.612006	1.80463	0.0187632	0.224733
Snrnp70	33.0276	32.8689	32.9663	33.0525	32.892	32.9306	33.2668	33.2368	33.0359	32.9703	32.974	32.9	33.0377	32.9936	32.8677	33.2753	33.1619	33.1421	139380000000	8199100000	5	22	22	Snrnp70	0.00408173	0.0203234	0.22554	1.23212	-0.0061938	0.0404183	0.0120494	0.0607533	0.238808	1.73536
Nanog	27.8195	27.9703	28.2818	25.8608	25.1483	24.6992	26.1334	26.1335	24.3362	26.6574	24.7809	27.6152	24.7444	25.3272	25.3975	24.3384	24.5491	25.7465	1624000000	203000000	4	3	3	Nanog	-2.78778	2.80387	-2.48949	1.81116	-1.67271	0.926769	-2.86751	3.49718	-3.14586	2.62437
Tmed5	27.8723	27.7462	27.8443	27.9163	25.5598	28.1007	23.373	23.3726	27.5207	27.3179	28.0332	27.8121	24.9252	25.927	28.2373	25.0091	27.7682	27.6369	3317000000	276420000	7	4	4	Tmed5	-0.628668	0.313841	-3.06551	1.04102	-0.0998745	0.176348	-1.45779	0.674428	-1.01621	0.492541
Nap1l4	31.1781	31.1684	31.2438	30.7738	30.7699	30.7059	30.8817	30.8915	30.9117	30.8887	30.9778	30.6724	31.0345	30.9249	31.0856	31.1068	30.9472	30.9964	33132000000	1840600000	4	11	10	Nap1l4	-0.446904	3.80058	-0.301809	3.55097	-0.350471	1.69605	-0.181812	1.57677	-0.179982	1.56785
Commd1	27.2668	27.5489	27.3734	26.8088	26.7494	27.0179	26.6105	27.0774	26.706	27.1606	26.638	27.3541	26.8283	26.8756	27.0573	26.7489	26.51	26.8312	2107300000	263410000	6	5	5	Commd1	-0.537617	2.01375	-0.598363	1.65757	-0.345435	0.685745	-0.475903	1.93617	-0.699598	2.28016
Cox4i1	32.1244	32.0704	32.043	31.7975	31.8622	31.5783	31.8875	31.9271	31.7513	31.7222	31.7925	31.7284	31.7604	31.8965	31.8053	32.0765	31.9742	32.0269	62730000000	5702700000	3	10	10	Cox4i1	-0.333272	1.69523	-0.223955	1.73285	-0.33155	3.26793	-0.258553	2.28625	-0.0533791	0.633174
Amt	31.8993	31.9299	31.9324	31.3598	31.2201	31.3299	30.8307	30.5949	30.8173	30.7013	30.658	30.6216	30.6328	30.4788	30.6092	30.8739	30.8455	30.695	36735000000	1749300000	2	13	13	Amt	-0.617288	3.83282	-1.17295	3.96076	-1.26024	6.00644	-1.34694	4.98104	-1.11573	4.41079
Arfip1	28.2992	29.0719	28.1207	28.5948	28.5369	28.719	28.5113	28.0964	28.5276	28.5765	28.6567	28.8699	28.4206	28.3171	28.3881	28.4932	28.3209	28.7375	6152900000	323840000	4	8	8	Arfip1	0.119623	0.150249	-0.118825	0.135156	0.203732	0.267275	-0.122004	0.155539	0.0198911	0.0209895
Trmt1l	27.9768	27.4912	27.4792	27.7063	27.7823	27.9036	27.9402	28.1128	27.9387	28.6876	29.078	28.4456	28.7546	28.5722	28.6343	27.7341	27.8536	27.9799	4810300000	120260000	3	12	12	Trmt1l	0.148317	0.35535	0.348119	0.936706	1.08797	1.93637	1.00463	2.36445	0.206799	0.506786
Spg21	27.0804	27.6567	27.1296	27.1785	27.0994	26.8998	26.8727	27.1287	26.8531	26.7041	26.7672	27.0707	26.983	26.5153	26.3462	26.8677	26.8667	26.9265	2081500000	130090000	3	6	6	Spg21	-0.229685	0.495539	-0.337418	0.75786	-0.441534	0.955108	-0.674063	1.19498	-0.401924	1.01695
2005-03-01	28.1396	28.077	28.4259	28.8536	28.9988	28.845	28.5946	28.559	28.4847	28.5884	28.3896	28.5307	28.396	28.4807	28.4933	29.0376	29.1261	28.8472	6542700000	467340000	3	6	6	2005-03-01	0.684942	2.35284	0.331912	1.38121	0.288715	1.10798	0.242498	1.01964	0.789434	2.36679
Lcmt1	27.9988	28.1887	27.3738	27.2071	27.2654	27.3839	27.265	27.3009	27.5683	27.9234	27.8682	28.0241	27.8489	27.5881	27.6694	27.5879	27.7282	27.6901	3369500000	187190000	1	6	6	Lcmt1	-0.568269	1.0614	-0.475702	0.83553	0.084842	0.123929	-0.151611	0.230417	-0.18502	0.301145
Lgmn	27.6915	27.751	27.6033	25.8714	26.8664	26.8399	25.632	26.171	23.7831	27.2562	27.2543	27.826	24.938	26.1621	24.7341	26.3471	26.4669	25.1069	1829500000	101640000	2	3	3	Lgmn	-1.156	1.6045	-2.48653	1.57729	-0.236419	0.534396	-2.40384	2.23485	-1.70829	1.75975
Esrrb	31.2547	31.3	31.4142	30.3816	30.408	30.3198	30.0727	30.0828	30.1009	30.4633	30.2775	30.3649	30.4207	30.6263	30.5337	29.3743	29.4656	29.5551	24042000000	1144800000	8	18	18	Esrrb	-0.953139	4.2126	-1.2375	4.86562	-0.954353	3.73626	-0.796059	3.3271	-1.85794	4.90876
Ube2n;Ube2nl	32.6373	32.634	32.7177	32.8617	32.7726	32.5524	32.9336	32.824	32.6582	32.6847	32.7479	32.6886	32.803	32.9572	32.6883	32.9732	32.9095	32.8163	116050000000	11605000000	3	10	9	Ube2n;Ube2nl	0.0659192	0.275999	0.142293	0.775124	0.0441043	0.574596	0.153182	0.862502	0.236683	1.94987
Palm3	28.6573	28.6917	28.548	29.6537	29.6813	29.4839	30.6793	30.7922	30.4486	30.0173	30.023	30.0329	29.276	29.1601	28.8651	30.996	30.9484	30.8181	17120000000	438980000	1	25	25	Palm3	0.973989	3.68354	2.0077	4.27596	1.39206	5.243	0.468067	1.64569	2.28851	5.31758
Dnmt3l	26.6962	25.3213	27.0449	33.0153	33.0307	33.0766	33.246	33.3116	33.317	32.6999	32.7646	32.6639	31.8917	31.71	31.8034	32.7235	32.7339	32.8154	96743000000	4397400000	3	18	18	Dnmt3l	6.68673	3.65505	6.93742	3.71718	6.35536	3.56701	5.44758	3.30054	6.40346	3.57989
Pef1	28.6742	28.7046	28.8636	28.6035	28.7865	28.5964	28.5082	28.6392	28.6369	28.6607	28.6058	28.5639	28.2723	28.2935	28.3053	28.7371	28.6713	28.6378	6513400000	930480000	2	6	6	Pef1	-0.0853106	0.425816	-0.152678	0.981061	-0.137328	0.989756	-0.457125	2.81127	-0.0653807	0.425935
Kdm1a	31.0909	31.2185	31.1051	30.9729	30.8617	30.9133	31.021	31.0792	31.0707	30.9629	31.0584	30.9118	30.9936	30.9479	31.0191	30.9554	30.9279	31.004	34252000000	925730000	5	25	25	Kdm1a	-0.222172	1.90044	-0.0812079	0.852439	-0.160454	1.27661	-0.151288	1.53627	-0.175713	1.72332
Vbp1	31.25	30.927	31.4089	31.2036	31.0247	31.2034	31.3572	31.2761	31.3679	31.3657	31.3299	31.2118	31.5817	31.5426	31.6153	31.3328	31.2785	31.0544	42156000000	2810400000	3	10	10	Vbp1	-0.0513776	0.121995	0.138453	0.405778	0.107193	0.290546	0.384591	1.25939	0.0266132	0.0555303
D2Ertd750e;Skap	25.31	25.5991	25.4951	28.2638	27.6308	26.3945	25.2808	25.632	23.9523	25.1098	24.5976	23.952	25.3617	27.2464	24.9149	26.1566	27.6962	24.5353	1690300000	99429000	6	3	3	D2Ertd750e;Skap	1.96164	1.61646	-0.51302	0.422029	-0.914927	1.2435	0.37294	0.199591	0.66129	0.292013
Ivd	27.4646	28.0302	27.5458	27.1228	26.8001	26.9519	26.9198	26.567	26.5022	26.1885	26.1016	26.3133	26.378	26.1552	26.4602	26.6155	27.0612	26.9475	1981600000	90072000	2	6	6	Ivd	-0.721911	1.64896	-1.01718	2.01243	-1.47903	2.85982	-1.34907	2.60964	-0.805446	1.6571
Rad51	29.5006	29.4475	29.3605	29.6486	29.8002	29.74	29.6378	29.7225	29.5813	28.9704	29.5803	29.3851	29.7177	29.8573	29.9482	29.9303	29.6826	30.0092	13317000000	832310000	5	10	10	Rad51	0.293403	2.08932	0.211007	1.66023	-0.124228	0.269694	0.404907	2.17355	0.437845	1.83172
Ergic3	28.7158	28.7313	28.6485	28.3937	28.1765	28.3744	27.8514	27.7556	28.034	27.975	28.0151	28.3637	27.8633	27.766	27.6103	28.0582	28.1234	27.8697	4824700000	402060000	5	7	7	Ergic3	-0.383697	2.18304	-0.8182	3.17596	-0.580618	2.00135	-0.952023	3.58906	-0.681438	2.97812
Cpne1	29.2641	29.2564	29.3936	29.4553	29.4328	29.5643	29.3421	29.3876	29.2957	29.4566	29.3413	29.5052	29.9467	29.7465	30.0967	28.7802	28.8725	29.0967	11394000000	517920000	10	11	10	Cpne1	0.179465	1.38961	0.0371373	0.289748	0.129701	0.919188	0.625312	2.31428	-0.388205	1.69375
Rps6ka1	32.0841	32.2153	32.147	32.1332	32.0432	32.2081	32.3856	32.3476	32.4306	32.2146	32.3171	32.2926	31.9143	31.9521	31.9327	32.2794	32.3694	32.3264	78811000000	1791200000	9	34	22	Rps6ka1	-0.0206477	0.124075	0.239104	2.22583	0.125968	1.21107	-0.215768	2.26653	0.176221	1.73263
Gm7931;Hmgn2;Gm16494	28.9808	25.8333	29.5743	24.9495	27.8187	27.4112	27.3405	28.1816	28.2827	24.789	27.0142	24.1188	27.7595	28.0731	28.5341	25.8493	27.982	27.9579	4403400000	880680000	8	3	3	Gm7931;Hmgn2;Gm16494	-1.40301	0.405726	-0.194544	0.0560458	-2.82212	0.90593	-0.0072333	0.0019972	-0.86639	0.252997
Arpc5l	27.899	27.7471	28.3223	28.7984	28.5753	28.169	29.1205	28.899	28.1611	28.2742	29.2532	27.7944	28.6294	28.7673	28.9023	28.4814	28.7768	28.302	6193600000	688170000	2	4	4	Arpc5l	0.524764	0.975404	0.737418	1.02663	0.451123	0.415042	0.776917	1.82997	0.530636	1.12997
H13;Hm13	26.0927	26.4597	26.3589	26.3786	26.2737	26.4657	26.683	26.4985	26.5302	26.6461	26.5629	26.6558	26.5488	26.6106	26.9486	26.5738	26.5668	26.6935	1478900000	92431000	7	3	3	H13;Hm13	0.0688794	0.218528	0.266786	1.01462	0.31782	1.31298	0.398911	1.13292	0.307609	1.23546
Ywhaq	33.9374	33.7939	33.8803	34.1127	33.9904	34.3486	34.3408	34.3143	34.4236	34.5039	34.4838	34.6892	34.6082	34.2989	34.4139	34.3929	34.3933	34.454	337250000000	19838000000	5	19	13	Ywhaq	0.280056	1.1644	0.489037	3.11137	0.688396	3.05087	0.569836	2.33811	0.542868	3.51645
Dhx33	28.9858	28.7936	29.1737	29.095	29.0126	29.061	29.3207	29.1375	29.0952	29.3702	29.3456	29.3868	28.8772	29.0256	29.1374	29.1484	29.2828	29.0488	9304700000	221540000	3	18	18	Dhx33	0.071825	0.253955	0.200106	0.703785	0.383179	1.59264	0.0290858	0.0768967	0.175637	0.610966
Rtn1	28.0238	28.4151	27.6158	28.134	28.3328	28.149	29.0124	29.1304	28.3676	28.7867	28.9741	28.673	28.6766	28.5709	28.4424	28.8013	28.7384	28.7089	6265000000	208830000	5	3	3	Rtn1	0.187024	0.320173	0.818573	1.16341	0.793039	1.48766	0.545039	1.06505	0.731318	1.46078
Rhox9	25.6487	25.0513	26.3487	25.6786	25.3417	25.3444	25.2485	25.0515	25.3193	27.7858	26.3488	26.337	25.1372	24.6477	24.9278	25.6341	25.783	25.6391	667680000	83460000	2	2	2	Rhox9	-0.228024	0.228196	-0.47652	0.550106	1.14093	0.870649	-0.778725	0.906643	0.00247447	0.00213704
Rps16	34.236	33.9697	34.0787	34.2058	34.2186	34.3587	34.0999	34.1594	34.3401	34.23	34.2204	34.1786	34.5169	34.3429	34.4153	34.1841	34.1107	34.2062	318990000000	28999000000	2	17	17	Rps16	0.166239	0.843512	0.10501	0.423638	0.114853	0.659368	0.330247	1.63412	0.072183	0.365532
Pard3	27.7698	27.6637	27.6101	27.8568	27.9414	27.86	27.73	27.7186	27.6666	27.4158	27.4781	27.8615	26.9082	26.9127	26.8908	27.8046	27.7412	27.6398	3240000000	43784000	23	13	13	Pard3	0.204843	1.70385	0.0238393	0.178221	-0.0960871	0.260312	-0.777335	4.09188	0.0473048	0.284103
Glo1	32.4845	32.5278	32.6232	32.796	32.7835	32.6983	32.7897	32.7926	32.749	32.5002	32.4871	32.5797	32.881	33.1529	33.0551	32.5076	32.6992	32.5778	111030000000	10094000000	2	12	12	Glo1	0.214134	1.85701	0.231965	2.23108	-0.0228348	0.172264	0.484524	2.24942	0.0497157	0.289734
Phf11l;D14Ertd668e	30.267	30.2351	30.3124	29.1784	29.2427	29.1	26.626	26.5543	26.5081	26.6998	27.1176	26.8865	27.0368	27.4445	27.1314	25.6653	25.8632	26.3859	6466200000	538850000	5	6	6	Phf11l;D14Ertd668e	-1.09779	4.70331	-3.70867	7.04887	-3.37019	4.97783	-3.06721	4.78312	-4.30001	4.42424
Mtr	29.0429	29.0717	28.8147	28.7805	28.7266	28.6969	28.5763	28.4012	28.4199	28.2289	28.1832	28.6591	28.3957	28.4033	28.2761	28.8787	28.862	28.8396	6677800000	96779000	2	22	22	Mtr	-0.241791	1.3327	-0.510656	2.18226	-0.619368	1.64321	-0.618055	2.60756	-0.116372	0.639756
Exoc6b	25.9381	25.826	26.118	25.6395	25.4066	25.3216	25.4649	25.4413	25.2398	25.285	24.9882	26.2219	25.0358	25.0961	25.3015	25.3439	24.3277	25.2404	633690000	13483000	7	10	10	Exoc6b	-0.50481	1.77745	-0.578712	2.1893	-0.462304	0.534423	-0.816242	2.65317	-0.99003	1.38367
Mipep	23.8917	25.6187	26.3146	25.7017	25.821	26.0369	25.835	25.2807	26.0867	24.6061	25.2513	27.3183	26.5916	27.1223	26.62	24.1338	24.9985	24.3135	910630000	20696000	2	4	4	Mipep	0.57816	0.327068	0.459115	0.238323	0.450194	0.15444	1.50296	0.94972	-0.793087	0.444319
	26.6937	27.4361	26.9472	27.4202	27.2417	27.4572	27.7943	27.2387	27.4858	27.2207	27.3261	27.3219	27.807	27.6241	27.3165	27.2552	27.179	27.3969	2709400000	108380000	5	9	9		0.347425	0.694748	0.480639	0.822391	0.263926	0.526354	0.55692	1.00216	0.251403	0.481114
Tmsb10	27.9295	27.877	28.972	25.6068	27.318	26.4506	25.3658	26.6831	23.3213	27.1537	25.953	23.497	27.8294	27.9206	28.2184	27.7377	27.9655	28.1796	3543800000	1771900000	2	2	2	Tmsb10	-1.80098	1.37968	-3.13606	1.40396	-2.72491	1.13037	-0.269997	0.2909	-0.298526	0.323642
Fhl3	28.5106	28.5868	28.4211	27.5263	27.614	27.7359	26.8855	27.0252	27.107	27.0889	27.0127	26.9959	28.1246	28.5795	28.3488	28.0683	28.0024	28.1636	3939400000	281390000	4	6	6	Fhl3	-0.880788	3.46869	-1.50028	4.31243	-1.47367	4.91314	-0.155212	0.482727	-0.428076	2.51226
Med24	25.2796	24.2454	25.2231	25.716	25.6444	26.3898	26.1942	26.1996	25.5855	25.9015	25.2325	25.9316	25.8492	25.9091	25.8502	26.6119	26.8801	26.7759	1020400000	21712000	4	7	7	Med24	1.00069	1.14449	1.07704	1.28593	0.772492	0.886796	0.953461	1.32706	1.83991	2.22684
Tollip	27.7465	27.6296	28.1154	27.5206	27.6704	27.718	27.0642	27.4111	27.4776	27.3825	27.5527	27.6544	27.0374	27.1641	26.9164	27.6381	27.7795	27.343	3060400000	255040000	6	6	6	Tollip	-0.194138	0.54281	-0.512822	1.23788	-0.300647	0.83785	-0.791182	2.08082	-0.243613	0.553882
Uqcc	27.563	27.7551	27.5691	26.92	26.8762	26.9829	27.1991	27.0587	27.5118	27.3857	27.5038	27.3234	27.237	27.5357	27.3932	27.6901	27.7341	27.3738	2800300000	200020000	8	6	6	Uqcc	-0.702713	3.25103	-0.372573	1.18343	-0.224803	1.28109	-0.240461	1.05757	-0.0297254	0.0808653
Wdr76	30.1611	30.3581	30.0868	29.6128	29.6852	29.0362	29.8403	30.0479	29.0891	29.1414	29.3735	29.465	29.1809	29.6664	29.2289	30.0068	29.8863	29.6315	13853000000	432900000	3	15	15	Wdr76	-0.757288	1.57651	-0.542914	0.832947	-0.875401	2.64931	-0.843257	2.0743	-0.360487	1.23507
Fam76b	27.9919	28.248	27.7499	27.3738	27.1991	27.2287	27.4822	27.1272	27.4607	27.3377	27.4481	27.6724	27.6268	27.3908	27.9684	26.9835	27.075	27.5538	3117700000	155880000	5	8	7	Fam76b	-0.7294	2.04665	-0.639921	1.59458	-0.510535	1.36809	-0.334595	0.689542	-0.792498	1.59473
Dpy19l1	24.9367	25.9715	24.6839	25.6488	25.8317	24.6687	25.8659	25.835	25.5844	25.2583	24.7056	25.727	25.6307	25.4325	25.3515	26.084	25.839	24.9856	564680000	19472000	3	4	4	Dpy19l1	0.185715	0.127442	0.564386	0.629302	0.0329367	0.0223396	0.274204	0.273153	0.438838	0.353835
Dscr3	26.0469	26.0243	26.2724	24.5314	24.9057	25.7625	25.2561	25.3657	25.0698	25.5106	25.1681	25.7077	25.2914	24.7707	25.2651	24.1319	25.5041	25.8278	686110000	42882000	2	6	6	Dscr3	-1.04802	1.31619	-0.884007	2.7815	-0.652422	1.68047	-1.00549	2.23835	-0.959953	0.847917
Cggbp1	30.6944	30.7002	30.8103	30.484	30.4199	30.6475	29.5111	29.2335	29.9027	29.5882	29.5343	29.4723	29.7389	29.5329	29.5462	29.484	29.4491	29.7612	17442000000	1453500000	2	9	9	Cggbp1	-0.217812	1.31537	-1.18588	2.41008	-1.20337	4.73766	-1.12899	3.91128	-1.17021	3.42185
Aldoa	36.1186	36.1246	36.1511	35.7027	35.756	35.6803	35.8868	35.8469	35.9234	35.9678	35.9541	36.0141	35.9404	35.9186	35.9097	35.6294	35.6025	35.6243	1011300000000	42138000000	2	35	2	Aldoa	-0.418447	4.15625	-0.245744	3.27319	-0.152782	2.74476	-0.208552	3.98768	-0.5127	5.61147
Thada	29.4303	29.7651	29.5404	29.5471	29.6355	29.4706	29.8968	29.8641	29.7838	29.5391	29.5682	29.5452	29.7675	29.7586	29.7938	29.8181	29.7439	29.6782	13564000000	138410000	5	37	37	Thada	-0.0275447	0.08955	0.269653	1.21728	-0.0277468	0.100729	0.194702	0.917736	0.168152	0.722462
Ywhag	34.0781	33.9862	33.9141	33.8865	33.8505	33.6899	33.9588	33.8022	33.7433	33.8585	33.842	33.8899	33.6958	33.594	33.556	34.0461	33.8485	33.8809	244650000000	15291000000	2	18	12	Ywhag	-0.18381	1.12508	-0.157998	0.923952	-0.129318	1.22791	-0.377496	2.40409	-0.0676028	0.36462
Csnk1e	26.5116	26.3251	26.7457	26.5368	25.6381	25.9087	25.6317	25.8659	25.2326	25.9584	25.9878	26.3081	25.6417	24.951	25.1269	24.994	25.3334	25.3212	824510000	37478000	7	12	4	Csnk1e	-0.499624	0.787773	-0.950776	1.89663	-0.442739	1.2566	-1.28759	2.23255	-1.31125	2.86908
Mrpl21	29.2918	29.4619	29.5884	29.4244	29.4327	29.4844	29.4595	29.5295	29.4989	29.0846	28.9733	28.6353	29.2181	29.4243	29.396	29.2751	29.2526	29.3617	10745000000	826530000	4	6	6	Mrpl21	-0.000214259	0.000794283	0.0485732	0.213662	-0.549669	1.57746	-0.101258	0.398575	-0.150948	0.752806
Eif4enif1	26.9173	26.3699	27.3893	26.8237	26.5909	24.4696	26.9214	26.476	26.4681	26.1535	26.2864	26.3006	26.5849	26.7056	25.6205	26.5377	26.5402	27.009	1651100000	43451000	5	6	6	Eif4enif1	-0.930748	0.506075	-0.270338	0.337955	-0.645339	1.01555	-0.588491	0.579741	-0.196499	0.230964
Naa20	28.7174	28.6691	28.5502	28.0308	28.4583	28.5638	28.8033	29.2693	28.9848	28.9608	29.0326	28.7491	29.035	28.641	28.6817	28.8404	28.6341	28.871	7247800000	724780000	8	7	7	Naa20	-0.294614	0.799028	0.373535	1.21528	0.268571	1.27822	0.140315	0.448504	0.136229	0.693573
Crnkl1	30.9963	31.1839	31.1166	31.4726	31.7415	31.5487	31.492	31.4505	31.4211	31.3032	31.4193	31.4394	31.6952	31.6512	31.6921	31.3673	31.2977	31.4275	46026000000	1122600000	2	20	13	Crnkl1	0.48864	2.13678	0.355586	2.42899	0.288362	1.84852	0.58057	3.29107	0.265239	1.78897
Hsd17b11	29.668	29.6279	29.4991	29.8275	29.8143	29.8139	30.2396	30.1366	30.4998	29.8958	29.9252	29.6745	30.3268	29.9822	29.8805	30.7565	30.811	30.853	18360000000	1147500000	9	11	11	Hsd17b11	0.220238	1.90038	0.693679	2.35873	0.233524	1.16688	0.46486	1.49149	1.20853	4.5008
Mtap7d1;Map7d1	24.4046	26.3293	24.6984	24.7641	24.442	24.4466	24.5803	24.5123	24.5709	24.6249	24.3673	24.4831	24.8922	24.8182	24.4588	24.8019	25.1522	24.8984	399530000	12485000	5	5	5	Mtap7d1;Map7d1	-0.593186	0.41507	-0.589593	0.419403	-0.652325	0.468029	-0.421004	0.275538	-0.193252	0.115553
Pars2	26.0328	25.855	26.4708	24.9401	25.6612	23.9262	25.3966	25.256	26.6373	25.2989	26.3723	25.3803	24.6882	24.9639	24.9603	25.978	24.123	24.1084	606950000	22480000	3	6	6	Pars2	-1.27703	1.12153	-0.356234	0.305054	-0.43573	0.485366	-1.24875	2.43891	-1.38307	1.00252
Cul7	27.4885	27.6712	27.6864	28.607	28.6762	28.5056	27.655	27.1005	27.3338	28.166	27.7071	28.1327	28.943	28.7959	28.8627	27.4487	27.6345	27.954	4621300000	51925000	9	26	26	Cul7	0.980872	3.58243	-0.252282	0.661151	0.386552	1.13027	1.2518	4.08859	0.06368	0.147464
Nudcd3	30.8927	30.7614	30.7508	30.7549	30.8114	30.853	30.6296	30.7535	30.7467	30.9131	30.9022	30.9182	30.7749	30.5616	30.7121	30.7975	30.8548	30.8039	29403000000	1336500000	6	18	18	Nudcd3	0.00476837	0.0298513	-0.0917009	0.685941	0.109536	1.12325	-0.118787	0.693544	0.0171318	0.128037
Pttg1	25.7176	26.0271	25.3131	26.1409	25.5659	25.7181	24.6523	25.6317	25.7877	26.1731	24.5667	26.7644	25.4423	25.3866	25.6315	27.0687	26.6757	26.3769	1101300000	137660000	6	3	3	Pttg1	0.122365	0.172181	-0.328728	0.3291	0.148799	0.0760094	-0.199117	0.381086	1.02115	1.62251
Rabepk	26.9009	27.8211	27.3702	24.5483	26.6132	24.0924	26.1823	25.3965	26.0824	26.5764	26.9658	25.9273	26.673	25.1626	24.6779	24.3076	26.0737	26.7631	1789800000	119320000	5	8	8	Rabepk	-2.27948	1.3029	-1.47702	1.81827	-0.874241	1.01858	-1.85956	1.3251	-1.64928	0.994235
Cnpy3	29.4981	29.0008	29.4035	28.6019	28.5649	29.021	28.3896	28.2336	28.4352	28.7666	28.7677	28.2529	28.7339	28.2733	28.5614	28.4819	28.4582	28.3195	7049700000	414690000	4	9	9	Cnpy3	-0.571538	1.26902	-0.94803	2.34943	-0.705084	1.42981	-0.777949	1.72927	-0.880947	2.26855
Brd4	30.7582	31.0318	30.9956	30.0712	29.991	30.2178	29.9942	30.0149	30.1126	30.31	30.3061	30.4075	30.3613	30.1326	30.2673	30.3985	30.3345	30.4694	22339000000	465390000	8	23	17	Brd4	-0.835154	2.8149	-0.887957	3.16819	-0.587332	2.51031	-0.674788	2.46861	-0.527744	2.30192
Unc119	28.5757	28.5962	28.3633	27.7804	27.8008	28.1586	25.2285	27.926	28.109	28.0701	27.827	27.9479	27.4609	25.655	27.8704	28.2523	28.071	26.063	4102300000	293020000	6	7	6	Unc119	-0.598466	1.85179	-1.42389	0.694378	-0.563394	2.27524	-1.51625	1.04026	-1.04963	0.675713
Aldoc	27.4406	27.5365	27.2867	26.332	26.1052	26.6655	26.2982	25.9934	26.5862	27.3078	26.6827	26.3611	27.5674	27.2934	26.9783	26.5238	26.4815	26.2919	1967400000	85539000	4	17	9	Aldoc	-1.05372	2.38747	-1.1287	2.42914	-0.637392	1.04215	-0.141584	0.31251	-0.988865	3.20075
Dusp3	26.979	26.6157	26.7282	27.7986	28.0718	27.6718	28.1719	28.2212	28.2731	28.301	28.2803	28.2386	27.6303	27.8455	27.6247	27.9295	28.0628	28.2229	3913300000	391330000	6	3	3	Dusp3	1.0731	2.59393	1.44774	3.69569	1.49899	3.79133	0.925876	2.69152	1.29744	3.16076
Usp36	28.6497	28.5862	28.4976	29.2024	28.9871	28.8592	29.2591	29.2367	28.9975	29.1068	29.2619	29.1646	29.1185	29.1658	29.0822	29.0814	29.338	29.098	8720500000	142960000	3	20	20	Usp36	0.438396	1.79477	0.58658	2.46291	0.599936	3.16311	0.544321	3.3832	0.594657	2.49698
Tk1	30.0576	30.2382	29.976	28.8795	28.9467	29.2061	28.9809	28.9662	29.3677	29.2515	29.2507	29.4663	29.2277	28.9882	29.5035	29.5908	29.8338	29.8018	11929000000	994110000	2	11	11	Tk1	-1.07985	2.99014	-0.985696	2.52922	-0.767766	2.72142	-0.85081	2.14681	-0.348478	1.48549
2008-09-01	27.2665	27.4943	27.333	28.1157	28.0887	27.9238	27.5792	26.6913	26.3217	26.8388	26.8407	25.4641	25.4662	26.411	25.5892	26.5708	26.6832	25.9963	2219400000	105690000	8	8	6	2008-09-01	0.678106	2.77204	-0.500526	0.589462	-0.983375	0.994977	-1.54247	2.14712	-0.947823	1.87941
Cisd3	27.2334	27.764	27.6771	26.5142	26.9232	26.8972	26.9644	26.9576	27.1477	26.9328	26.7093	26.9426	27.7713	27.0069	27.5513	27.1868	26.7069	27.1197	2380500000	297560000	2	5	5	Cisd3	-0.77997	1.68054	-0.534918	1.41753	-0.69663	1.73618	-0.115027	0.153271	-0.553713	1.17013
Acadvl	29.3836	29.5142	29.3446	29.8578	29.9658	29.8147	29.7112	29.6875	29.5584	29.4725	29.6566	29.8478	28.8564	28.8569	28.7312	29.1995	29.1433	29.3759	11821000000	288320000	3	18	18	Acadvl	0.465279	2.61744	0.238244	1.56791	0.244813	0.956155	-0.599277	3.08423	-0.174578	0.940483
Dcaf7	28.033	27.945	27.9191	27.5689	27.5183	27.6147	27.3348	27.357	27.341	27.4917	27.5143	27.2374	27.1203	27.0039	27.0073	27.4464	27.3287	27.1593	2946400000	196430000	2	7	7	Dcaf7	-0.398348	3.07212	-0.621432	4.22325	-0.551233	2.35381	-0.92183	4.24257	-0.654195	2.71759
Pecam1	24.3497	24.635	25.6522	25.8794	26.6469	26.1893	26.4691	26.5381	25.5196	27.6583	27.3065	27.0737	25.368	25.666	25.4321	25.5512	24.1212	24.1065	1175200000	31763000	7	8	8	Pecam1	1.35961	1.39686	1.29665	1.18589	2.46721	2.33906	0.609776	0.683813	-0.286011	0.174504
Slfn9	28.1953	28.4901	28.2721	26.7902	26.6512	27.138	28.0598	27.7403	27.8605	26.8819	26.8267	27.0794	25.7039	25.8608	25.7496	28.2289	28.1045	28.1219	3226200000	70135000	6	14	12	Slfn9	-1.45937	2.99906	-0.432295	1.55109	-1.3898	3.54176	-2.54772	4.85359	-0.167343	0.801632
Ftsj3	31.9463	31.8538	31.7588	32.0796	32.1366	32.1895	32.3393	32.3486	32.2822	32.0602	31.9817	31.9888	32.2447	32.2458	32.0974	32.2649	32.3144	32.2715	74677000000	2133600000	2	32	32	Ftsj3	0.282288	1.96519	0.470415	2.90158	0.157307	1.23814	0.343009	2.02616	0.430649	2.80353
Psmc5	33.244	33.4678	33.2437	33.5226	33.5006	33.4452	33.4579	33.3878	33.3792	33.329	33.3048	33.4516	33.4771	33.3873	33.4651	33.3821	33.4354	33.3356	179500000000	7479300000	3	29	29	Psmc5	0.170935	1.0274	0.0897751	0.498046	0.0432676	0.189467	0.124657	0.713977	0.0658646	0.340413
Gm13128;Pramef17	27.4956	27.8187	27.5965	28.491	28.4326	27.9567	23.9505	25.5518	25.3177	26.3767	24.3648	25.9578	25.4114	24.7146	25.456	24.6985	24.9835	24.9705	1529400000	52739000	2	10	10	Gm13128;Pramef17	0.656544	1.556	-2.69691	2.21704	-2.07045	1.5393	-2.44291	3.15651	-2.75273	4.48977
Lzic	28.9724	28.8854	28.877	29.2851	29.2521	28.9005	28.9701	28.6483	29.1559	28.9335	28.9622	28.8923	28.7489	28.8451	28.9544	29.0978	29.1057	29.1333	8433300000	937030000	4	8	8	Lzic	0.234292	0.858986	0.0131709	0.0292551	0.0177275	0.18466	-0.0621274	0.392895	0.200659	2.46422
Mrpl37	29.4918	29.8656	29.5839	29.5858	29.3869	29.3192	29.561	29.7162	29.4725	29.4489	29.4316	29.4133	29.4154	29.0916	29.2083	29.5463	29.6155	29.526	11959000000	398650000	2	16	16	Mrpl37	-0.216427	0.717059	-0.0638479	0.182789	-0.21582	0.891193	-0.408653	1.30283	-0.0844612	0.296171
Ctps;Ctps1	32.3993	32.395	32.422	32.8688	32.8607	32.8675	33.0276	32.9573	33.0775	33.0108	32.9769	32.824	32.9216	32.9185	32.871	33.1147	33.1577	33.1654	125930000000	3935500000	2	29	26	Ctps;Ctps1	0.460255	6.10764	0.615425	4.17005	0.531836	3.10369	0.498329	4.95636	0.74055	5.69563
Plekhg5	28.7107	28.4819	28.4271	27.1469	27.8535	28.7977	25.9209	25.9548	28.4217	28.8494	27.8193	27.7351	27.6998	26.7762	28.1448	26.0654	25.9356	28.8829	4259600000	92601000	4	9	9	Plekhg5	-0.607211	0.553392	-1.77407	0.999525	-0.405283	0.477219	-0.999641	1.14022	-1.57864	0.751149
Syf2	25.5754	25.1911	26.4391	26.7779	26.7724	26.8561	27.1181	26.2829	27.2858	27.2833	26.0424	25.5027	27.3082	27.1594	26.924	27.2675	27.4665	25.9567	1755300000	159570000	2	4	4	Syf2	1.06697	1.34819	1.1604	1.13206	0.540942	0.348863	1.39534	1.65001	1.16173	0.902734
Pex14	28.5263	28.6863	28.4248	28.4348	28.3663	28.5407	28.5251	28.5749	28.932	28.8068	28.6823	28.9413	28.6279	28.5074	28.4416	28.8485	28.903	28.9443	6776900000	451790000	3	6	6	Pex14	-0.0985037	0.465879	0.131578	0.369362	0.264367	1.16498	-0.0201346	0.0755831	0.352808	1.91699
Snip1	26.6871	26.833	26.2988	26.415	26.4152	26.7723	26.7294	26.4197	26.7892	25.8683	26.1477	26.6738	26.0182	26.359	26.3847	26.4731	26.4526	26.7667	1507900000	83770000	2	5	5	Snip1	-0.0721639	0.133603	0.0397625	0.0709195	-0.376385	0.590081	-0.352364	0.822822	-0.0421912	0.0786968
Meaf6	26.8121	26.9833	27.1355	25.3733	25.6081	23.4724	25.2122	24.6521	25.8186	24.5752	23.8142	25.3559	24.2557	25.4671	25.3578	25.1145	25.9677	24.2826	706340000	100910000	3	3	3	Meaf6	-2.15903	1.46746	-1.7493	2.12688	-2.39517	2.20585	-1.95008	2.09457	-1.85535	1.69846
Pum1	30.7039	30.6053	30.7584	30.6298	30.6647	30.6331	30.6402	30.5655	30.5916	30.6392	30.5906	30.6303	30.9472	30.8445	30.9156	30.3226	30.5541	30.4917	26945000000	690900000	11	25	22	Pum1	-0.0466385	0.432634	-0.0901006	0.838621	-0.0691713	0.664058	0.213217	1.7706	-0.233058	1.32422
Uqcrh	29.0491	29.6419	29.3872	28.5185	28.436	27.867	28.0375	28.1485	28.0309	28.041	27.9853	28.1341	27.6004	28.1401	28.2741	29.2017	28.9449	29.0828	6492100000	927440000	2	6	6	Uqcrh	-1.08553	1.8145	-1.28708	2.73166	-1.3059	2.74413	-1.35448	2.14142	-0.282921	0.688447
Mettl2	28.182	28.0885	28.2222	28.3105	28.3697	28.4286	28.6335	28.2063	28.4104	28.1554	28.5374	28.5832	27.689	28.164	27.8942	27.9946	28.215	28.4168	5156500000	271400000	3	12	12	Mettl2	0.205345	1.76636	0.252488	0.909605	0.261079	0.859059	-0.248532	0.802708	0.0445563	0.127475
Apoo	27.7895	27.5676	28.2502	27.0581	27.5534	27.6873	27.4973	26.1823	28.0954	27.5772	27.7437	28.0604	27.7057	25.4909	27.3868	27.8538	27.4261	28.0208	3394200000	339420000	3	5	5	Apoo	-0.436176	0.718628	-0.61075	0.436422	-0.0753237	0.110875	-1.00797	0.630668	-0.102219	0.141346
Maged1	28.7964	28.9558	28.7426	27.7734	27.7352	27.8625	27.7715	27.6023	27.6278	27.6294	27.6476	27.8945	27.6856	27.6079	27.7872	27.9242	27.8119	27.9677	4362000000	167770000	3	14	13	Maged1	-1.04122	3.82239	-1.16436	3.82626	-1.10775	3.31178	-1.13803	3.79711	-0.930316	3.52491
Tlk2;Tlk1	28.0317	27.9463	27.3869	28.0734	27.8876	28.3103	27.8902	27.6607	27.7434	27.7451	27.9127	28.0948	27.6983	28.0144	28.0092	27.3404	27.7838	27.6574	3865200000	104470000	11	9	9	Tlk2;Tlk1	0.302123	0.568223	-0.0235132	0.0374225	0.129243	0.22326	0.118992	0.201514	-0.194473	0.331928
Gk;Gyk	28.2709	28.5766	28.2766	28.4077	28.0468	28.3167	27.7826	27.8097	27.6583	28.0546	28.2681	27.9607	28.5858	28.538	27.8555	28.0168	28.0056	28.0835	4708900000	162380000	7	10	10	Gk;Gyk	-0.117633	0.326544	-0.624495	2.30637	-0.280251	0.966089	-0.0482591	0.0655199	-0.339408	1.511
Prpsap1	30.5875	31.1017	30.7505	30.5129	30.4634	30.6088	31.2842	31.2614	31.2005	31.2023	31.1513	31.1779	30.6118	30.8349	30.8026	31.2354	31.2023	31.0799	33323000000	1448800000	4	14	12	Prpsap1	-0.284901	0.838839	0.435428	1.32552	0.363935	1.1228	-0.0634575	0.14077	0.359257	1.06236
Grb2	31.5886	31.3854	31.6043	31.5788	31.4467	31.4471	31.2885	31.2934	31.0749	31.0198	31.1157	31.1777	30.9653	31.1922	31.113	31.1621	31.1835	31.0546	41180000000	2941400000	6	14	14	Grb2	-0.0352726	0.159261	-0.307206	1.419	-0.421752	2.1292	-0.43598	1.96519	-0.392749	2.07847
Aldh3a2	28.4831	28.7006	28.4799	27.7616	27.79	28.3742	27.6457	27.9903	27.9502	27.9913	28.2501	28.2344	27.7303	27.9965	27.1492	28.2593	28.3019	28.4351	4680400000	203500000	6	8	8	Aldh3a2	-0.579283	1.27806	-0.692481	2.21119	-0.395943	1.62825	-0.929228	1.6295	-0.22246	1.15976
Wdr45l	27.6296	28.0324	27.4837	27.6479	28.0388	27.8351	27.6505	27.6003	28.3243	27.9447	27.9827	27.2477	27.0708	27.3594	27.807	27.9531	28.0089	28.6174	3857300000	321440000	6	8	8	Wdr45l	0.12536	0.249347	0.143108	0.192261	0.00978088	0.0111312	-0.302839	0.488836	0.477908	0.82421
Dus1l	27.4264	27.2711	27.3562	26.7679	27.3351	27.0653	26.774	26.5103	26.7163	27.0861	27.3936	27.5735	26.9661	27.0542	27.1871	27.2794	27.394	27.087	2379700000	91526000	4	7	7	Dus1l	-0.295121	0.803295	-0.68432	2.762	-0.000116984	0.000255407	-0.282066	1.64262	-0.0977224	0.414924
Hgs	30.1548	30.1075	30.2528	29.89	30.1042	30.0609	29.5297	29.6049	29.4441	29.4426	29.3519	29.4197	29.9286	29.6529	29.8925	29.4332	29.467	29.6943	14610000000	584390000	7	14	14	Hgs	-0.153343	0.916404	-0.645491	3.28732	-0.766957	3.9529	-0.347066	1.64116	-0.64021	2.6413
Slc25a10	27.0361	27.3744	27.6857	27.1881	27.8359	27.3025	26.7332	26.7158	27.389	26.7717	26.9716	27.3222	26.6148	27.1272	26.6442	26.3228	26.8775	26.6877	2260500000	150700000	2	6	6	Slc25a10	0.0767638	0.100621	-0.419393	0.653543	-0.34362	0.625698	-0.570016	1.06925	-0.736102	1.38313
Car4;Ca4	25.0388	24.9055	23.8937	25.9876	24.4857	25.6958	27.5045	27.7178	27.4687	28.2202	28.4094	28.1776	27.0272	27.0231	26.8078	28.6041	28.6481	28.1554	2679100000	167440000	4	5	5	Car4;Ca4	0.777047	0.593914	2.95101	2.87404	3.65641	3.2373	2.34003	2.50067	3.85656	3.21299
Aifm1	32.1773	32.1257	32.2107	31.7126	31.8227	31.7441	31.8696	31.8235	31.8199	31.6982	31.8042	31.9437	31.3965	31.451	31.4233	31.6745	31.5776	31.751	59221000000	1910400000	3	22	22	Aifm1	-0.411396	3.25578	-0.333572	3.46074	-0.355824	2.04011	-0.747584	4.85358	-0.503506	3.0739
Zfp280c;Znf280c	26.6788	26.6711	26.7477	25.8707	25.7279	25.7295	26.5261	26.4892	26.479	26.4838	26.6214	26.8815	27.0262	27.1776	27.0946	26.8514	26.8797	26.613	1647100000	39217000	4	6	5	Zfp280c;Znf280c	-0.923192	4.18834	-0.201129	2.6887	-0.0369835	0.112564	0.400255	2.87684	0.0821603	0.394325
Nasp	34.9755	35.141	34.9877	34.8671	34.9066	34.8228	35.4218	35.3177	35.3981	35.1809	35.1991	35.3099	35.1207	35.1072	35.0953	35.4731	35.4503	35.4545	621080000000	15148000000	1	49	2	Nasp	-0.169242	1.35252	0.344481	2.29286	0.195226	1.36544	0.0729917	0.609044	0.424581	2.85853
Pex10	24.9876	24.9432	25.0852	25.568	25.668	25.3932	26.2549	25.2284	25.2078	25.1458	25.1229	25.7266	26.3299	24.8507	25.1567	24.6986	24.7515	25.0361	452080000	30139000	1	2	2	Pex10	0.537701	2.39396	0.55835	0.735021	0.326448	0.741655	0.440425	0.41371	-0.176582	0.714958
Rer1	28.5212	28.4973	28.3685	28.7466	28.8278	28.6575	28.7408	28.8118	28.6799	28.7055	28.6089	28.8423	28.9496	28.9568	28.5886	28.8697	28.6929	28.7452	6973200000	871650000	2	6	6	Rer1	0.281612	1.83602	0.28185	2.00916	0.256557	1.44237	0.369329	1.32481	0.30692	1.91201
Dmap1	27.3396	27.5363	28.1927	27.5469	27.5042	27.5535	27.3519	27.1569	27.0494	27.272	27.8688	27.4878	28.0644	27.2142	27.0108	27.2445	26.7549	27.1994	2885400000	115420000	3	8	8	Dmap1	-0.154663	0.235302	-0.503464	0.85826	-0.146704	0.179078	-0.259749	0.249035	-0.623255	0.96816
Wasf2	26.5445	27.7737	26.7478	27.6333	26.9661	27.2033	27.5082	27.7817	26.6151	26.655	25.7024	26.2145	26.5976	26.7788	26.9469	27.6885	27.2452	27.0759	2221600000	130680000	4	5	4	Wasf2	0.245594	0.224407	0.279678	0.208878	-0.831339	0.82006	-0.247531	0.249111	0.314535	0.303256
Eif2b3	31.044	31.1105	31.1868	31.2972	31.2434	31.1426	31.4445	31.3613	31.3572	31.4451	31.2925	31.3549	31.3785	31.3951	31.3893	31.5009	31.499	31.4729	42646000000	1705800000	5	25	25	Eif2b3	0.113963	0.865095	0.273909	2.26416	0.250432	1.84145	0.273857	2.56239	0.377114	3.06104
2610029G23Rik	30.5726	30.7817	30.8169	30.4639	30.266	30.5216	30.7496	30.9361	30.9886	31.1485	31.1325	31.2666	31.1273	30.892	31.2674	31.1624	31.1566	31.2706	32712000000	2973800000	3	11	11	2610029G23Rik	-0.306571	1.32108	0.16772	0.730095	0.458821	2.20474	0.371845	1.30552	0.472808	2.29551
Smarca1	24.6613	27.3315	25.2828	26.2787	26.5	25.3502	25.9616	23.9502	25.5841	25.0247	24.6358	25.4946	24.5036	24.6013	24.4863	24.6967	24.2969	25.5289	241460000	4024300	6	21	3	Smarca1	0.28445	0.117603	-0.593211	0.228733	-0.706828	0.347294	-1.22813	0.692653	-0.917679	0.445954
Cetn2	27.4261	27.6409	27.5171	25.6367	28.5931	27.9287	27.611	25.2121	28.2542	28.3197	27.8872	27.7184	28.1315	25.3929	28.5541	29.6551	29.4202	28.3192	4559500000	506610000	3	4	4	Cetn2	-0.141873	0.0544933	-0.502293	0.209742	0.447053	1.10894	-0.168543	0.0587707	1.60346	1.7376
Naa10	30.8953	30.9817	30.8994	31.0574	31.1915	31.168	31.438	31.3063	31.3837	31.1631	31.1947	31.2977	31.3803	31.6406	31.4002	31.3311	31.419	31.3564	40375000000	2691700000	4	12	5	Naa10	0.213532	1.88695	0.450564	3.16261	0.293034	2.39169	0.548279	2.46646	0.443371	3.49297
Apool	28.4492	28.4716	28.6119	27.5714	27.6422	27.9381	27.5406	27.6609	27.9818	28.095	27.6108	24.7598	28.1826	28.0899	27.988	27.4696	27.5305	28.18	4137900000	229880000	4	6	6	Apool	-0.793693	2.52334	-0.783157	2.28688	-1.68906	0.744147	-0.424098	2.29973	-0.784246	1.55075
Timm8a1	28.8653	29.4702	29.4245	28.8125	28.6269	28.9457	28.8053	28.6842	28.8989	29.1279	29.0395	29.2065	29.089	29.1065	29.6146	29.524	29.5649	29.7922	9710500000	1942100000	3	5	5	Timm8a1	-0.458304	0.998322	-0.457197	1.0522	-0.128691	0.255213	0.0167052	0.0214428	0.373695	0.817697
Phf16	26.4856	25.7064	25.9637	25.8034	25.4358	25.9719	27.1602	25.6954	27.2928	26.5739	26.9354	26.2234	24.6785	24.3472	24.5699	27.4553	27.2705	27.2975	1444600000	37041000	2	6	6	Phf16	-0.314866	0.492777	0.664235	0.520263	0.525675	0.787976	-1.52001	2.43768	1.28923	2.26042
Ndufb11	28.3194	28.9919	28.3672	28.244	28.2211	28.4057	28.3493	28.3316	28.2437	28.03	28.2301	28.3211	28.2802	28.1912	28.2918	28.1184	28.1462	28.4715	5341700000	667710000	2	4	4	Ndufb11	-0.269224	0.528389	-0.2513	0.501306	-0.365773	0.717519	-0.305096	0.627265	-0.314124	0.5715
Gale	28.6351	28.7407	28.4808	28.2884	28.4243	28.5211	28.489	28.2332	28.5747	28.6042	28.5967	28.7193	28.2628	28.4417	28.3365	28.0799	28.1088	28.0452	5768600000	339330000	4	10	10	Gale	-0.20762	0.96024	-0.186558	0.663875	0.0212123	0.0884383	-0.271868	1.38516	-0.540905	2.6509
Lypla2	29.5244	29.5627	29.2952	29.9829	29.9067	29.9993	29.9777	29.9727	29.8716	30.0919	29.9193	30.0217	29.9173	29.8479	29.8539	29.6689	29.8104	29.8233	15282000000	1273500000	2	7	7	Lypla2	0.502212	2.32692	0.479909	2.21821	0.550211	2.3152	0.412247	2.05361	0.306786	1.46643
Htatsf1	28.7371	28.8231	28.629	28.6473	28.6554	28.6631	28.7761	28.5341	28.7121	28.807	28.9272	28.8193	28.8613	28.7895	28.7731	28.6223	28.4443	28.5597	6957600000	139150000	3	15	15	Htatsf1	-0.0745106	0.590792	-0.0556679	0.239361	0.12142	0.828838	0.0782121	0.555989	-0.18766	1.15197
Tbl1x	29.0527	29.0643	29.231	29.124	28.954	29.2259	29.3178	29.1734	29.353	29.242	29.2745	29.3644	29.3688	29.2578	29.312	29.2494	29.4845	29.5995	10273000000	446640000	2	9	5	Tbl1x	-0.0146802	0.0515022	0.165389	0.973309	0.177619	1.22277	0.196849	1.39273	0.328459	1.3037
Smap2	25.7087	26.3566	25.7211	26.714	26.9646	26.2718	26.3893	26.4589	26.1069	26.436	23.9826	26.2702	25.9204	25.4363	26.1269	24.9239	25.5407	24.6743	983410000	65561000	3	5	4	Smap2	0.721333	1.1515	0.389556	0.746785	-0.365858	0.16841	-0.100938	0.124756	-0.882467	1.2379
Mtm1	27.7431	27.8625	27.8658	26.5438	26.6494	26.5942	24.7407	26.2549	25.3485	24.3739	26.1075	25.3286	24.2732	24.2831	25.4012	25.7511	24.6879	25.0913	1072800000	28994000	3	10	10	Mtm1	-1.22802	4.76743	-2.37573	2.23823	-2.55384	2.14929	-3.17132	2.96327	-2.64706	2.97281
Glipr2	28.7921	28.5154	28.4916	28.1151	28.3472	28.0914	28.9276	29.0484	28.9578	30.1269	30.2001	30.2908	29.8656	29.7088	29.7898	29.0138	28.7174	28.8524	10291000000	1286300000	3	8	8	Glipr2	-0.415136	1.51798	0.378193	1.66969	1.60623	3.93288	1.18836	3.43449	0.261513	0.948486
Clta	31.2406	31.6709	31.4501	31.4781	31.427	31.2388	31.104	31.0988	30.957	31.0522	31.2441	31.3892	31.4536	31.4075	31.3649	31.0835	31.1747	31.1745	41568000000	5938200000	7	9	9	Clta	-0.0725441	0.193245	-0.40059	1.40138	-0.225365	0.644217	-0.04518	0.130955	-0.30961	1.13851
Ube2e3;Ube2e2	28.0233	27.9044	27.9229	27.0626	26.9741	27.4664	27.6462	27.6324	27.3594	28.3342	28.349	27.6681	28.5553	28.1679	28.8022	27.6824	27.5116	27.8084	4001400000	444600000	6	4	1	Ube2e3;Ube2e2	-0.782494	2.13094	-0.404209	1.80175	0.166913	0.297638	0.558301	1.38383	-0.282719	1.40759
Zfp462	27.6929	27.5125	26.7624	28.4111	28.2473	28.0175	28.2928	28.0825	28.0893	27.7409	27.2858	27.7654	28.0902	28.5084	28.1832	28.8253	28.7803	28.7479	4581900000	42425000	3	23	23	Zfp462	0.902681	1.37332	0.832247	1.32882	0.274757	0.351442	0.937966	1.40203	1.46191	2.16075
Hook1	28.9967	28.7105	28.7565	29.4815	29.4825	29.5712	29.8449	29.8201	30.0522	29.9417	29.856	29.9855	29.5426	29.3773	29.392	29.7601	29.9158	29.8918	13016000000	309890000	4	27	27	Hook1	0.690545	2.74515	1.08451	3.14773	1.10652	3.48048	0.616056	2.40171	1.03471	3.28946
Aldh1b1	27.2746	28.3952	27.4794	26.7262	24.8963	27.8501	27.5524	27.5298	28.1246	27.0223	27.857	28.1567	27.6522	26.9286	27.9482	28.7108	25.104	28.5721	3474400000	144770000	2	8	6	Aldh1b1	-1.22554	0.590483	0.0192127	0.0161035	-0.0377375	0.0261579	-0.206717	0.17033	-0.254097	0.0724682
Pls3	29.7052	29.8649	29.5301	28.7574	28.951	29.1684	28.9233	29.2128	29.077	29.6286	29.6214	29.6562	30.0276	30.0452	30.0262	29.4005	29.4254	29.3266	12163000000	320080000	2	20	13	Pls3	-0.741141	2.07583	-0.629026	2.10107	-0.0646814	0.265653	0.332912	1.5787	-0.315896	1.45095
Lrrc47	31.3438	31.4952	31.4581	31.6889	31.5921	31.3641	31.4975	31.574	31.3679	31.3192	31.3447	31.4659	31.2684	31.4102	31.3423	31.5292	31.611	31.5089	46637000000	1457400000	5	24	24	Lrrc47	0.115983	0.471795	0.0474141	0.248776	-0.0558116	0.36268	-0.0921008	0.683674	0.117327	0.996742
Akirin2	25.3461	25.5964	24.352	27.6642	27.4299	27.0988	27.0422	27.1248	26.7269	26.9388	27.1321	26.6185	26.8908	27.021	26.8904	27.0016	27.2445	26.9116	1966500000	196650000	3	5	5	Akirin2	2.29949	2.28925	1.86648	2.02447	1.7983	1.93306	1.83591	2.06308	1.9544	2.11802
Azi1	28.642	28.554	28.3273	28.1929	28.3336	28.5655	28.3697	28.1926	28.525	28.6393	28.573	28.463	28.2132	27.7813	27.811	28.5516	28.3487	28.8449	5699500000	94991000	2	18	17	Azi1	-0.143762	0.428212	-0.145316	0.468798	0.0507183	0.180488	-0.572567	1.56847	0.0740058	0.161816
1110031I02Rik	27.6516	28.1407	28.0239	26.1051	26.0359	25.9762	26.0236	26.1556	26.3077	25.6218	26.1109	25.846	25.7357	25.133	25.3346	26.2602	26.0058	26.1398	1575300000	98456000	2	5	5	1110031I02Rik	-1.89967	3.6265	-1.77645	3.33674	-2.07917	3.28018	-2.53766	3.41249	-1.80346	3.40278
Rps6ka3	25.1509	25.6484	25.0417	26.5787	26.1024	26.6873	24.2845	26.9007	26.6014	23.8245	26.3131	24.0671	25.1265	26.3527	24.2454	26.9311	26.7515	27.1641	2164500000	49194000	6	18	6	Rps6ka3	1.17577	1.97827	0.648518	0.31263	-0.54545	0.268034	-0.0388171	0.0202372	1.66856	2.77789
Eif1ax	31.5719	31.2161	31.5361	30.8831	30.8382	30.8559	31.5029	31.535	31.2571	31.5816	31.7677	31.7169	31.9553	31.7659	31.6491	31.506	31.4665	31.3429	47281000000	6754400000	2	8	3	Eif1ax	-0.582296	2.16029	-0.00969315	0.0226091	0.247339	0.916665	0.348707	1.1384	-0.00292842	0.00780364
Tomm5	29.7719	29.5964	29.9227	29.2393	28.8951	29.329	29.3998	29.3898	29.3127	29.1603	29.104	29.2142	29.4247	29.3362	29.3738	23.8672	24.686	24.6725	11088000000	1386000000	4	3	3	Tomm5	-0.609168	1.70038	-0.396217	1.80458	-0.604172	2.42981	-0.385433	1.77234	-5.35506	4.31561
Zmym3	25.4331	24.7161	24.6639	25.3713	25.583	25.4894	26.7592	25.9616	24.6029	23.9925	23.3544	25.3125	25.7618	24.7049	26.3198	25.3016	24.9133	24.9002	524530000	8742100	7	5	5	Zmym3	0.54353	0.997366	0.836879	0.547006	-0.717864	0.499535	0.657817	0.543717	0.100674	0.131836
Prdx1;Gm7204	35.6544	35.6002	35.6864	35.4447	35.3567	35.5207	35.607	35.6397	35.7627	35.6693	35.612	35.5822	35.6156	35.5951	35.5725	35.7441	35.7581	35.7806	839250000000	55950000000	6	17	15	Prdx1;Gm7204	-0.206286	1.73588	0.0227839	0.159342	-0.0258738	0.292006	-0.0526237	0.872702	0.113953	1.85373
Smu1	32.2564	31.9954	32.1942	31.9985	32.1079	32.0811	32.0774	32.0545	32.1746	32.1293	32.2091	32.3221	32.2573	32.2708	32.2942	32.047	32.0563	32.0886	75276000000	2895200000	3	20	20	Smu1	-0.0861359	0.432037	-0.0464897	0.206911	0.0715281	0.301086	0.125483	0.722646	-0.0846965	0.458531
Elavl2;Elavl4	28.855	28.9846	28.9477	28.1223	28.6863	28.3068	28.1162	28.3034	28.2954	28.6274	28.818	28.9007	28.142	27.5223	27.9241	28.0978	28.2269	28.1316	5873300000	345490000	23	8	8	Elavl2;Elavl4	-0.557259	1.51147	-0.690718	3.17448	-0.147044	0.753805	-1.06628	2.34249	-0.776962	3.84918
Chmp5	26.6757	25.4494	26.6562	26.2992	26.3581	26.6835	26.527	26.4299	26.745	27.15	27.0888	27.1135	27.495	26.6017	26.9172	26.6978	26.5245	27.2232	1842400000	307060000	2	2	2	Chmp5	0.186502	0.166259	0.30684	0.299456	0.85697	0.989795	0.744204	0.703522	0.554738	0.535608
Nfx1	27.8286	27.3734	27.4838	26.7671	26.66	26.6764	27.0931	27.3939	26.8442	26.8655	26.9871	26.7371	26.9188	26.8498	27.0293	27.2521	27.2894	27.2994	2277700000	37339000	3	13	13	Nfx1	-0.860734	2.4373	-0.451511	1.00938	-0.69869	1.96878	-0.629285	1.89414	-0.281647	0.956332
Usp24	29.3902	29.5854	29.6482	29.5482	29.5382	29.6215	29.0582	29.2036	29.16	29.3617	29.3808	29.4715	28.9927	29.1441	29.1697	29.1558	29.4177	29.4137	10697000000	76955000	3	32	32	Usp24	0.0279967	0.12499	-0.400684	1.96946	-0.136603	0.739493	-0.439123	2.00121	-0.212213	0.847005
Erp44	30.9786	31.1261	30.844	31.0039	31.0627	31.0389	30.851	30.8197	30.748	30.7757	30.7649	30.7447	30.5816	30.6969	30.688	30.7703	30.723	30.7199	30355000000	1597600000	2	14	14	Erp44	0.0522525	0.248589	-0.176689	0.95075	-0.221142	1.26602	-0.327395	1.66556	-0.245186	1.3777
Cwc22;OTTMUSG00000013393;Gm13695	29.9943	30.1931	29.9004	29.7665	29.8907	29.8576	30.0164	30.0657	29.9345	30.0757	29.9955	30.1905	30.2794	30.0951	30.3172	30.0045	29.9262	29.9333	17425000000	435620000	10	22	22	Cwc22;OTTMUSG00000013393;Gm13695	-0.191003	0.95161	-0.0237013	0.0893211	0.0579872	0.21888	0.201325	0.848197	-0.074592	0.343867
Chmp6	27.0285	27.1801	26.9957	26.4332	26.9375	26.6144	26.8418	27.2044	26.4184	27.3552	25.6074	27.1537	26.0629	26.4072	26.3751	26.9092	26.5663	26.4066	1803800000	225470000	4	3	3	Chmp6	-0.406388	1.2084	-0.24655	0.453831	-0.362644	0.260311	-0.786356	2.50444	-0.440727	1.30092
Baiap2	27.7386	28.0388	27.91	29.1774	29.2549	29.2025	28.1774	28.234	27.7969	27.5896	27.5915	27.7734	28.4366	28.7771	28.1438	27.2535	27.2684	27.3182	4956700000	137690000	9	16	16	Baiap2	1.31581	3.89719	0.17366	0.46178	-0.244298	1.08171	0.556688	1.28832	-0.615763	2.63793
Ctnnal1	25.671	25.9341	25.3493	26.0755	24.5026	26.1274	26.0057	24.7406	26.1356	25.7673	25.8734	25.7963	25.399	25.4585	24.6682	24.9718	25.7407	25.7293	454660000	11089000	2	4	4	Ctnnal1	-0.0829678	0.0509727	-0.024175	0.0168567	0.160878	0.395	-0.476262	0.712892	-0.170874	0.217684
Thoc2;BC005561	29.8792	29.9061	29.9063	29.7018	29.8429	29.9787	29.6407	29.8226	29.8135	29.6521	29.6522	29.8234	30.0237	30.1413	30.1611	29.382	29.4353	29.5161	14942000000	196600000	8	26	26	Thoc2;BC005561	-0.0560837	0.280569	-0.138262	1.08568	-0.187992	1.50469	0.211484	2.07115	-0.452747	3.45821
Hint1	32.6955	33.0503	33.1337	33.0009	32.8907	32.7052	32.8998	32.7482	32.6971	32.6759	32.3618	32.3249	32.5873	32.8645	32.6921	32.9155	32.9158	32.882	117860000000	14733000000	3	9	9	Hint1	-0.0942663	0.231634	-0.178158	0.532277	-0.505636	1.35446	-0.245216	0.714847	-0.0554072	0.153589
Dlgap4	27.495	27.844	27.7493	27.8211	27.9217	27.7791	27.9926	28.0275	27.9699	28.1987	28.1786	28.1148	28.06	28.451	28.2402	28.1555	27.9964	28.0454	4252600000	96649000	11	8	8	Dlgap4	0.14453	0.571588	0.300591	1.33249	0.467929	1.91963	0.554309	1.64533	0.369685	1.49642
Pdzd11	28.3571	27.0685	26.5695	27.1874	26.3689	27.7842	27.1642	27.7214	27.4675	26.24	26.9943	26.3418	27.0392	27.3783	26.84	27.7212	28.1752	28.0367	2793500000	399070000	2	5	5	Pdzd11	-0.218179	0.11817	0.119323	0.0753723	-0.80633	0.622352	-0.245865	0.166976	0.64602	0.516082
Rp2h;Rp2	27.8237	27.8291	27.524	27.4599	27.316	27.0122	25.2974	24.2843	27.1247	27.1665	26.8631	26.7197	25.8172	25.9442	26.5735	27.397	23.8564	27.2767	2051400000	120670000	6	6	6	Rp2h;Rp2	-0.462854	1.30588	-2.15677	1.2106	-0.809087	2.08768	-1.61391	2.4985	-1.54889	0.594403
Zc3h15	31.0263	30.6366	31.0316	31.464	31.2559	31.3783	31.4067	31.4386	31.4252	31.1636	31.1133	30.9068	31.3761	31.4246	31.3845	31.3188	31.4342	31.4044	40870000000	1702900000	4	19	19	Zc3h15	0.467899	1.50253	0.525354	1.79482	0.163068	0.461677	0.496898	1.70937	0.487623	1.64463
Nrk	24.8766	25.091	25.1539	26.0411	25.3313	26.7302	24.6168	24.5191	25.1801	26.963	26.906	26.9799	25.971	24.3005	23.6458	24.1675	23.8303	23.5683	451480000	6543200	3	6	6	Nrk	0.993726	1.13301	-0.268487	0.531797	1.90912	4.59585	-0.401398	0.224968	-1.18518	2.45058
Dhcr24	29.7459	29.6059	29.5972	29.4766	29.5157	29.5823	29.8602	29.9503	29.5773	29.8529	29.5268	29.7294	28.9082	29.1934	29.5174	30.2609	30.236	30.5126	14282000000	714100000	2	12	12	Dhcr24	-0.124769	1.02391	0.146296	0.526362	0.0533911	0.192034	-0.4433	1.14263	0.686865	2.61845
Xlr3c;Xlr3b;Xlr3a	28.0098	27.3705	27.5171	26.9837	26.5425	27.4282	26.81	27.4555	27.0764	27.1128	26.9567	27.2856	24.5034	25.1519	25.9103	27.3483	27.4472	27.1225	2200200000	157150000	6	6	6	Xlr3c;Xlr3b;Xlr3a	-0.647662	0.945249	-0.518476	0.898376	-0.514119	1.12242	-2.44395	2.25303	-0.32648	0.688182
Etfa	32.9835	32.8953	32.903	32.4806	32.3942	32.5121	32.1874	32.1137	32.2634	32.3956	32.3665	32.4196	32.0633	31.7606	31.9377	32.2445	32.1675	32.1432	89856000000	4492800000	2	18	18	Etfa	-0.464973	3.29976	-0.739089	3.85988	-0.53338	4.11294	-1.00673	3.39791	-0.742199	4.23826
Mrpl2	28.4968	28.4894	28.6017	27.9166	28.5418	28.1628	28.336	28.2415	28.5244	28.2463	27.8983	28.0865	28.0542	28.0913	28.5419	28.5936	28.5566	28.5196	5418900000	361260000	4	6	6	Mrpl2	-0.32223	0.803419	-0.162003	0.827856	-0.452241	1.87409	-0.300158	0.868131	0.027298	0.258162
Taf1	25.4627	24.8594	25.4363	26.1899	25.9484	25.8956	25.9695	26.7593	25.0643	26.1125	25.2572	26.0523	25.1832	25.6493	25.2671	25.7848	25.2911	23.8411	396350000	5081500	5	6	6	Taf1	0.758465	1.6039	0.678242	0.571667	0.554523	0.752161	0.113731	0.177283	-0.280467	0.172427
Stk38	29.5043	29.7453	29.396	28.8204	28.8535	28.8064	29.1037	29.3232	28.8732	28.8483	28.7563	28.7698	28.4545	28.7017	28.4461	29.4204	29.3268	29.1813	8924900000	357000000	2	15	11	Stk38	-0.72179	2.64243	-0.448533	1.26823	-0.757104	2.67442	-1.01447	2.79975	-0.239063	0.895507
Kctd20	25.453	25.6945	25.6745	25.2069	25.105	25.0639	25.1365	25.3301	24.7025	24.9917	26.6556	24.8471	25.2557	24.9465	24.2628	25.1143	25.4469	24.9459	431210000	23956000	6	2	2	Kctd20	-0.482038	2.26227	-0.550966	1.28514	-0.109155	0.0649233	-0.785646	1.21687	-0.438302	1.2379
Srsf3;Gm12355	32.436	31.7259	32.0659	31.8892	32.0452	31.9564	32.0247	32.0392	32.0863	31.9268	32.2539	31.7159	32.2558	32.2353	32.2032	31.9891	31.9827	31.9522	70680000000	10097000000	5	9	8	Srsf3;Gm12355	-0.112321	0.206869	-0.025863	0.0428238	-0.11037	0.160656	0.155489	0.308354	-0.101262	0.188554
Ergic2	27.4229	27.7038	27.6234	27.7343	27.4196	27.4058	26.4808	27.0637	23.8999	23.3658	26.9535	27.1579	26.8861	26.8971	25.1162	26.2272	26.4207	25.2788	2044600000	113590000	3	5	5	Ergic2	-0.063441	0.177154	-1.76857	0.8413	-1.75765	0.642971	-1.28354	1.00767	-1.6078	1.94369
2810474O19Rik;Kiaa1551	30.2684	30.0428	30.244	30.7648	30.894	30.9658	30.6025	30.7556	30.9086	30.3215	29.9932	30.1504	29.8615	29.8724	30.0006	30.2792	30.2338	30.4306	22918000000	305570000	6	22	22	2810474O19Rik;Kiaa1551	0.689793	2.76138	0.570461	2.13155	-0.0300458	0.0900753	-0.273594	1.50178	0.129438	0.62636
1200014J11Rik	29.8893	29.8167	29.7599	29.208	29.2868	29.3517	29.4046	29.1523	28.9913	29.0482	29.0677	29.1361	29.0577	28.8666	28.9453	29.0893	29.1145	29.1187	10380000000	415200000	4	13	8	1200014J11Rik	-0.53982	3.19116	-0.639228	2.14838	-0.737965	4.05566	-0.865449	3.68592	-0.714506	4.30213
Zbtb8os	27.3772	27.804	27.5292	27.2912	24.8666	26.8593	27.063	27.0699	27.0272	27.3096	27.4319	27.27	28.0022	27.4765	27.7023	27.2332	27.3378	26.9627	2634100000	292680000	5	5	5	Zbtb8os	-1.23106	0.746503	-0.516762	1.83311	-0.232944	0.803207	0.156843	0.327527	-0.392239	1.10035
Marcksl1	31.1086	31.0154	31.2039	30.8569	30.643	30.9805	30.257	26.0057	30.4618	30.8969	31.0625	30.997	31.2958	31.2879	31.3944	30.5639	30.5524	30.8586	31961000000	4565900000	2	4	4	Marcksl1	-0.282497	1.17932	-2.20115	0.689338	-0.123845	0.786531	0.216731	1.55207	-0.45098	1.77609
Rpe	27.667	27.8184	27.5619	24.7708	28.0156	27.9739	25.3055	27.7233	27.9804	28.3927	28.0717	28.136	27.7489	27.6774	27.791	28.081	27.6239	27.7277	3551400000	355140000	3	4	4	Rpe	-0.762353	0.285493	-0.679394	0.326553	0.517687	1.86535	0.0566438	0.279613	0.12841	0.33761
Dynll2	29.7525	29.614	29.7566	30.3877	30.5221	30.4092	30.0379	30.1701	30.1169	29.965	30.1524	30.1836	29.2336	29.0639	28.8566	29.8312	30.3455	30.1707	16785000000	3356900000	4	5	2	Dynll2	0.731983	3.51154	0.400616	2.56645	0.39267	2.04445	-0.656346	2.28243	0.40811	1.21299
Cpsf4	28.3165	28.2963	28.1105	28.1826	28.0445	28.1901	28.2376	27.7797	28.3154	28.086	28.3805	28.6011	28.303	28.4383	28.4283	28.2966	28.2413	28.7886	5236400000	327270000	8	9	9	Cpsf4	-0.102027	0.559681	-0.130186	0.29369	0.114782	0.283916	0.14877	0.880316	0.201078	0.468191
Calr	34.6652	34.6986	34.652	34.5465	34.6541	34.4657	34.4699	34.4753	34.4549	34.4401	34.5008	34.4662	34.1454	34.163	34.0387	34.3582	34.3318	34.3622	372200000000	15508000000	2	24	24	Calr	-0.116482	0.969296	-0.205182	3.76553	-0.202863	3.08448	-0.55621	3.75767	-0.32118	4.35442
Rab5b	27.2817	25.7136	27.3076	26.3756	26.6092	26.6494	26.4502	25.2974	26.0959	26.5596	27.1713	26.7576	26.8392	26.7866	26.5577	26.1841	26.5474	26.2946	1733600000	157600000	2	6	3	Rab5b	-0.222892	0.156284	-0.819806	0.582378	0.0618827	0.0376826	-0.0398134	0.024956	-0.425573	0.325026
2410018M08Rik;Chchd2	30.9595	30.919	30.9845	30.3834	30.3837	30.397	30.5747	30.3517	30.5375	30.5925	30.5949	30.5691	30.4085	30.269	30.189	30.8122	30.7534	30.8967	26062000000	668260000	3	4	4	2410018M08Rik;Chchd2	-0.566309	5.06828	-0.46637	2.54349	-0.368854	4.22792	-0.665541	3.24077	-0.133572	1.36388
Dppa2	29.3883	29.1447	29.5532	29.8816	29.8191	29.8339	29.5469	29.6821	29.7099	29.7021	29.82	29.6734	28.477	28.5153	28.324	28.913	28.8951	29.099	11443000000	953600000	2	11	11	Dppa2	0.482772	1.799	0.284198	1.03549	0.369741	1.36182	-0.92333	2.65472	-0.39307	1.35693
Abl2	27.2318	26.8216	26.8598	27.0787	26.902	27.1089	27.1301	27.0099	27.0276	27.2418	26.3809	27.1212	27.287	27.2302	27.0464	27.0629	27.0683	27.1841	2198600000	43973000	4	5	4	Abl2	0.0587565	0.15016	0.0847626	0.246349	-0.0564531	0.0657288	0.216778	0.655664	0.134017	0.417606
Cad	34.7689	34.6812	34.7047	34.5952	34.6011	34.5518	34.6032	34.6181	34.5366	34.6264	34.6202	34.6521	34.5212	34.5767	34.5875	34.8653	34.8699	34.8732	431060000000	4028600000	6	87	81	Cad	-0.135565	1.9493	-0.132303	1.66239	-0.0853806	1.42113	-0.15647	2.03128	0.151183	2.34256
Phf3	28.9823	28.8692	29.0601	28.9448	29.0978	28.8724	28.9941	28.9712	28.7417	28.6892	28.8466	28.9629	28.6861	28.8375	28.782	28.9301	28.8222	28.908	7934900000	81803000	3	28	28	Phf3	0.00115967	0.00438847	-0.0681953	0.280661	-0.137616	0.642061	-0.201996	1.33314	-0.0837631	0.579173
Strn3	28.2013	27.7639	28.1759	29.364	29.1031	28.9752	29.1892	28.9893	28.8507	28.771	28.1013	28.3431	28.4618	28.7269	28.6315	28.9171	28.9947	28.7988	7001400000	280060000	3	9	8	Strn3	1.10045	2.42175	0.96271	2.29671	0.358116	0.67248	0.559725	1.58989	0.856534	2.30361
Naa25	31.1606	31.3032	31.2519	31.553	31.5643	31.5815	31.9604	31.9189	31.8908	31.9136	31.7904	31.8482	31.7218	31.7131	31.6334	31.7466	31.7782	31.73	54281000000	1154900000	6	29	29	Naa25	0.327719	2.81688	0.684813	3.91325	0.612185	3.43679	0.450917	3.06676	0.513058	3.50844
Nhlrc2	28.7303	28.5659	28.845	28.9751	29.0487	28.9974	28.5429	28.6094	28.6214	28.8446	28.773	28.6034	29.2469	28.9252	29.1971	28.8939	28.5538	28.862	7598400000	262010000	3	13	13	Nhlrc2	0.293343	1.60307	-0.122501	0.655378	0.0266539	0.0876259	0.409363	1.4754	0.0561733	0.155259
Itsn2	25.6293	25.7446	25.753	25.8186	25.879	26.0039	25.8955	25.9707	25.7428	25.8968	25.8098	25.9048	25.9873	25.7457	26.2618	25.4413	25.4614	25.4407	858340000	10597000	5	9	8	Itsn2	0.191486	1.32575	0.160706	0.964385	0.161503	1.49027	0.289298	0.872418	-0.26116	2.5266
Brpf1	25.4178	26.0831	24.8794	26.3921	26.5152	26.3298	25.7294	26.4793	25.1638	26.3383	25.7311	26.5939	24.8498	25.8145	25.1411	26.5137	25.6474	24.9482	934020000	15312000	5	5	3	Brpf1	0.952284	1.26805	0.330767	0.254577	0.761033	0.815449	-0.191641	0.159693	0.243034	0.159681
Akap12	34.2912	34.393	34.2725	33.9208	33.9093	33.9542	33.6626	33.5437	33.6378	33.9493	33.9164	34.0634	34.111	34.0672	34.1093	34.0402	33.9965	34.0537	274940000000	4295900000	4	71	71	Akap12	-0.390827	3.21966	-0.704197	3.76139	-0.342522	2.38037	-0.223083	2.29133	-0.288811	2.65992
Myo18a	27.9836	28.2208	28.1715	29.4876	29.4495	29.3753	28.4062	28.4542	28.7033	29.2483	29.0805	29.2305	28.6735	28.5113	28.7952	29.0826	28.8517	28.8183	7675800000	73103000	11	31	31	Myo18a	1.31216	4.10499	0.39595	1.55745	1.06115	3.53349	0.534697	2.08972	0.792248	2.70387
Znf518b	24.0579	26.2477	25.4563	25.7831	25.8207	25.3393	25.5623	25.1546	24.9799	25.0256	25.3725	24.982	25.5018	25.7859	25.7517	24.8356	25.4203	24.1421	508550000	9081300	1	4	4	Znf518b	0.393702	0.23495	-0.0217209	0.0108016	-0.127273	0.068163	0.425842	0.262783	-0.454635	0.242785
Otud4	30.4613	30.5403	30.57	30.4968	30.4293	30.5018	30.699	30.727	30.6513	30.3973	30.5366	30.4796	30.1924	30.1634	30.0462	30.7359	30.7523	30.7439	24396000000	508250000	4	21	21	Otud4	-0.0478973	0.527208	0.168562	1.89638	-0.0526797	0.43547	-0.389867	2.67335	0.220163	2.59175
Gmps	32.9551	32.9173	32.8112	33.1594	33.0361	33.1219	33.3878	33.3668	33.3561	33.2104	33.1278	33.1426	33.4917	33.4074	33.4484	33.4511	33.484	33.494	161890000000	3854600000	2	36	36	Gmps	0.211276	1.69714	0.475732	3.37868	0.265727	2.21879	0.55463	3.44285	0.581851	3.68527
Sbno1	30.5318	30.4113	30.4364	30.4026	30.4567	30.4025	30.5906	30.776	30.3665	30.2188	30.1464	30.1374	30.3825	30.4784	30.3578	30.4625	30.557	30.4535	22815000000	350990000	5	35	27	Sbno1	-0.0392113	0.406968	0.117879	0.402915	-0.292315	2.54391	-0.0536086	0.443334	0.0311438	0.249663
Tmed1	27.6174	27.5116	28.118	27.9492	28.3827	27.4979	27.979	27.5753	27.3557	27.0139	27.0979	26.6099	27.1526	27.8845	27.1997	27.6488	27.9313	27.1588	3200900000	533490000	4	4	4	Tmed1	0.194255	0.24209	-0.112351	0.161539	-0.841766	1.60601	-0.336769	0.485997	-0.169356	0.225972
Zranb2	30.2047	30.2829	30.292	29.7294	29.8908	29.9916	29.8202	29.9181	30.0458	29.9449	29.8946	29.8894	30.2149	29.934	30.1358	30.347	30.2694	30.2	17766000000	935050000	6	13	13	Zranb2	-0.389249	2.06043	-0.331806	2.02343	-0.350231	3.35629	-0.164989	0.871489	0.0122693	0.0858139
Ppp3ca	26.3765	26.4406	26.4985	26.6698	26.6227	26.6223	26.5707	26.2094	26.5249	26.3536	26.275	26.3619	26.2504	26.25	26.0556	26.3207	26.2942	26.1445	1399000000	60828000	8	7	3	Ppp3ca	0.199687	2.17751	-0.00358772	0.00993866	-0.108367	1.13711	-0.253229	1.57666	-0.18543	1.33112
Tradd	28.8132	29.0197	28.9049	28.5987	28.1947	28.3103	26.6749	26.6129	26.7539	26.5189	26.3819	26.4462	25.9348	26.2267	25.9153	26.1408	26.486	26.377	3234900000	202180000	5	7	7	Tradd	-0.544731	1.81395	-2.23206	5.18196	-2.46361	5.36935	-2.88703	4.79425	-2.57803	4.58376
Brd2	31.0312	31.1101	31.1583	30.9342	30.9707	30.7761	31.0789	31.039	30.8479	30.9424	31.0415	30.7978	31.0175	30.9108	30.9764	30.8391	30.7735	30.8297	32869000000	913040000	6	25	22	Brd2	-0.206196	1.3703	-0.111263	0.622864	-0.172607	1.01433	-0.131638	1.27684	-0.285731	2.60002
Max	28.0125	28.0627	28.087	27.6514	27.493	27.6183	28.0111	28.1027	28.1732	28.0118	28.1373	27.8705	28.0801	27.9745	27.8553	27.7329	27.7854	27.6295	4032400000	403240000	4	3	3	Max	-0.466488	3.03695	0.0415732	0.330376	-0.0475769	0.233173	-0.0840988	0.5419	-0.338142	2.57792
Trip6	26.1749	24.94	24.06	26.4886	26.4586	26.6102	26.2868	26.4384	26.7091	27.0558	26.5656	27.079	27.1736	27.2736	27.0354	26.7114	26.4953	26.3612	1498600000	65158000	3	7	7	Trip6	1.46085	1.11686	1.41982	1.06653	1.84183	1.35403	2.10255	1.56676	1.46434	1.10745
Aldh5a1	27.4217	27.7627	27.6458	27.2337	27.0425	27.5886	27.0914	26.7218	27.2155	26.6613	27.4536	26.8737	26.6663	26.5401	26.8676	27.3891	27.1029	27.4311	2462800000	84923000	2	6	6	Aldh5a1	-0.321845	0.78712	-0.600517	1.54705	-0.613891	1.12306	-0.91877	2.5752	-0.302399	0.986732
Rrn3	26.6486	27.1529	27.7041	28.2316	28.4961	28.3217	28.4003	28.2893	28.0046	27.6886	27.4729	27.7204	27.1877	27.7696	27.4871	28.1185	27.8287	28.4417	3906900000	100180000	1	9	9	Rrn3	1.18131	1.70226	1.0629	1.50444	0.458778	0.660597	0.312948	0.377376	0.96111	1.27879
Nedd4	32.8888	32.8903	32.9843	33.0194	33.0916	33.0489	33.0848	33.047	33.0703	33.3964	33.3601	33.2835	33.8396	33.8614	33.8777	33.4078	33.4298	33.4011	167660000000	4191400000	5	38	32	Nedd4	0.132178	1.59915	0.146261	1.92369	0.425503	3.12445	0.938438	5.01782	0.491765	3.94157
Utf1	30.6213	30.5924	30.6518	32.6217	32.5308	32.5585	32.6542	32.6823	32.5485	32.553	32.576	32.5047	32.4914	32.392	32.2603	32.637	32.6688	32.6077	86221000000	7185100000	3	16	16	Utf1	1.94853	6.3656	2.00652	5.85153	1.92275	6.62389	1.75939	4.84978	2.01603	6.87565
Cnn1	24.4537	25.4762	26.1787	25.4982	26.2408	25.4338	26.1371	25.9695	26.2084	27.4766	27.1494	27.6208	27.8213	27.7204	28.0067	25.3534	24.9612	25.9569	1333900000	95278000	3	7	6	Cnn1	0.354716	0.249185	0.735472	0.658353	2.04606	1.76898	2.47996	2.08946	0.0543321	0.0316606
Tubb2b	32.9773	32.8996	33.1214	32.7117	32.7317	32.8089	32.2427	32.2179	32.2695	32.3283	32.3528	32.1914	32.6862	32.7967	32.8444	31.8845	31.9293	32.0116	100330000000	5016700000	2	27	1	Tubb2b	-0.248611	1.59646	-0.75603	3.46252	-0.708541	3.00334	-0.223625	1.30752	-1.0576	3.83604
Gpd1l	27.5295	27.2727	27.4065	28.4775	28.2676	28.6024	28.6847	28.692	28.9278	28.512	28.542	28.1995	26.8957	28.0762	27.4951	27.948	28.3288	28.5261	4940500000	214800000	4	12	11	Gpd1l	1.0463	2.9848	1.36528	3.63175	1.01494	2.80955	0.0861479	0.0877449	0.864737	2.02153
Fancd2	28.4755	28.4655	28.2241	28.2446	28.1891	28.2752	28.9434	28.7075	28.6988	28.8852	28.9639	28.7871	28.3576	28.2959	28.212	29.3072	29.0694	29.1561	6709800000	93191000	4	19	19	Fancd2	-0.152067	0.819185	0.394855	1.58013	0.49035	2.14552	-0.0998859	0.467902	0.789205	2.73496
Gcc2	30.6998	30.7536	30.2545	31.1081	30.7209	31.1103	30.8567	30.6896	30.3516	30.6726	30.6128	30.9198	31.5263	30.9644	30.9627	30.2711	30.4484	30.6855	29818000000	292330000	5	17	17	Gcc2	0.410475	0.93933	0.0633361	0.105195	0.16575	0.378274	0.58181	1.11513	-0.101013	0.195378
Sf3b3	33.5685	33.6986	33.5107	33.7206	33.6544	33.5935	33.9951	33.9719	33.8919	33.6888	33.702	33.7762	33.6673	33.7783	33.7371	33.9065	33.9016	33.9316	230340000000	4429600000	4	49	49	Sf3b3	0.0635414	0.404358	0.360374	2.3162	0.129718	0.982621	0.134992	0.983645	0.320624	2.32682
Twistnb	28.4322	28.157	28.3448	28.5858	28.5245	28.6848	28.4524	28.1149	28.8698	28.4457	28.1674	28.3106	27.938	27.851	28.5066	27.9863	28.118	28.1788	5352700000	382340000	2	7	7	Twistnb	0.287039	1.42607	0.167693	0.291222	-0.00343895	0.00991629	-0.212771	0.408703	-0.216944	1.02787
Psmd13	33.4344	33.5384	33.5006	33.4017	33.4018	33.3819	33.5498	33.4847	33.4327	33.5848	33.5073	33.5962	33.6899	33.5814	33.6383	33.3135	33.3159	33.3648	190960000000	7344600000	5	27	16	Psmd13	-0.0959956	1.43465	-0.00207138	0.0150694	0.0716337	0.802294	0.145377	1.53589	-0.159734	2.00048
Pdap1	31.168	31.2002	31.1462	30.9777	31.0154	30.7224	31.4274	31.4457	31.2723	31.4712	31.3727	31.4209	31.5794	31.639	31.5872	31.4365	31.524	31.3111	42667000000	6095400000	2	10	10	Pdap1	-0.266279	1.33456	0.210354	1.67273	0.250172	2.81651	0.430425	4.2179	0.252405	1.77801
Prpf38a	29.981	30.1138	29.8643	30.1419	29.934	29.8843	30.0461	29.8104	29.6704	29.6779	29.6269	29.8372	29.4732	29.861	29.8594	30.0241	29.7642	29.8543	15509000000	1107800000	3	9	9	Prpf38a	0.000342687	0.00104569	-0.144074	0.476485	-0.272374	1.32842	-0.255179	0.797762	-0.105508	0.430198
Ccrn4l	25.8434	24.7333	25.2617	28.9662	28.9432	28.8386	27.225	27.0446	26.8006	27.2059	27.2949	27.4953	27.2257	27.4337	27.5904	26.8853	27.0241	26.5448	2991500000	124650000	3	8	8	Ccrn4l	3.63652	3.45051	1.74392	2.1497	2.05257	2.45972	2.13716	2.49699	1.5386	1.92752
Hist1h2bm;Hist1h2bh;Hist2h2bb;Hist1h2bc;Gm13646;Hist1h2bk;Hist1h2bf;Hist1h2bb;Hist1h2bp	36.2601	36.3021	36.2175	36.0465	35.9641	36.0123	36.2146	36.1026	36.1223	36.1819	36.1171	36.1731	36.2679	35.9907	36.1016	36.1821	36.1796	36.1643	1203900000000	171990000000	14	11	4	Hist1h2bm;Hist1h2bh;Hist2h2bb;Hist1h2bc;Gm13646;Hist1h2bk;Hist1h2bf;Hist1h2bb;Hist1h2bp	-0.252251	2.74618	-0.113407	1.2592	-0.102542	1.4948	-0.139837	0.764279	-0.0845629	1.55435
Gm11275;Hist1h4a	36.9627	37.6547	37.2353	37.0105	37.1157	37.1611	37.3313	37.139	37.1838	37.2815	37.2021	37.3823	37.1826	37.1677	37.3127	37.2732	37.1153	37.1546	2533600000000	422260000000	2	18	18	Gm11275;Hist1h4a	-0.188491	0.384826	-0.066213	0.114783	0.00439835	0.0069455	-0.0632642	0.110939	-0.103247	0.191264
Grlf1;Arhgap35	27.3242	27.0557	26.9199	27.975	28.2107	27.8501	27.7334	27.7523	27.7866	27.0588	27.2882	26.9641	27.2404	28.0478	27.734	27.615	27.353	27.5928	3106400000	39825000	2	18	18	Grlf1;Arhgap35	0.911998	2.33924	0.657495	2.26993	0.00376829	0.00810274	0.574097	1.02353	0.420296	1.35106
Tpd52l1	27.8681	28.1308	28.1062	28.2609	27.8207	28.2192	27.8201	27.0713	28.0715	27.6787	27.2859	27.109	27.0694	26.5992	26.4349	27.8536	27.1006	27.2971	3325000000	332500000	2	5	5	Tpd52l1	0.0652491	0.148697	-0.380684	0.538745	-0.677166	1.64334	-1.33386	2.51924	-0.617898	1.20705
Strap	32.9747	33.0553	32.8568	33.329	33.3374	33.2138	33.3248	33.3243	33.16	33.0836	32.9564	33.025	32.8387	32.8026	32.7866	33.3994	33.3553	33.3055	148590000000	7075900000	2	22	22	Strap	0.331116	2.03907	0.307444	1.74274	0.0594368	0.36288	-0.152976	1.20501	0.391168	2.44789
Zfr	29.8525	29.8327	29.8343	29.9803	29.9495	30.0841	29.8394	29.8694	29.8839	29.668	29.7948	29.6101	29.8696	29.8857	29.8994	29.9241	30.0875	29.8878	15561000000	338290000	7	25	25	Zfr	0.164788	1.79196	0.0243766	0.771059	-0.148904	1.27247	0.0450363	1.86878	0.126625	0.960169
Arhgap12	28.2074	28.4014	28.778	28.3376	27.9596	27.9281	28.3323	28.9235	28.6057	27.8931	28.4205	28.4974	28.0904	28.0793	28.3927	28.1265	28.5832	28.8202	5543300000	120510000	3	11	11	Arhgap12	-0.387143	0.843796	0.158225	0.263977	-0.191909	0.309152	-0.274798	0.629958	0.047692	0.0628645
Mccc2	28.3635	28.6649	28.6093	28.4933	28.8706	28.6907	28.8087	28.869	29.1527	28.966	28.8708	28.8762	28.5901	28.9441	28.6967	28.6438	28.6045	28.7031	7181100000	256470000	5	17	17	Mccc2	0.138965	0.413293	0.397568	1.32215	0.358415	1.67076	0.197718	0.63757	0.104566	0.46683
Ddx18	32.1342	32.0952	32.1432	32.1458	32.1626	32.2784	32.6075	32.5554	32.563	32.6675	32.6805	32.7125	32.6177	32.565	32.6851	32.3921	32.333	32.4635	92574000000	2722800000	3	30	30	Ddx18	0.0714251	0.741514	0.451118	4.48142	0.562642	5.03044	0.498422	3.72154	0.272024	2.59173
Rbm34	30.362	30.9399	30.5901	30.9361	30.8624	30.9946	31.1044	31.0947	31.0224	31.002	30.8543	31.0994	30.6757	30.6129	30.7272	31.0142	30.9071	30.9564	31127000000	1353300000	3	16	16	Rbm34	0.300354	0.806017	0.443181	1.22457	0.354557	0.906553	0.0412706	0.0854395	0.328575	0.896792
Cln5	25.6061	25.7319	25.8521	26.1548	25.5959	25.926	26.7691	25.3054	25.9146	25.6136	25.3419	24.3967	26.0205	26.0864	26.0528	26.5125	24.1567	25.7631	199940000	9088000	2	3	3	Cln5	0.162194	0.385597	0.266286	0.244412	-0.612633	0.749168	0.323189	1.93058	-0.252623	0.133178
Abcb1b;Abcb1a	24.7284	25.1973	24.4561	26.8663	26.0022	25.3259	27.1044	27.1919	26.1743	25.8113	25.8406	26.8396	24.5262	25.4238	25.3888	26.3404	26.327	25.8814	845710000	13424000	3	6	3	Abcb1b;Abcb1a	1.27086	1.20523	2.02959	2.18335	1.36991	1.56942	0.318991	0.36538	1.38902	2.20539
Tmem199	27.8238	27.8705	27.5951	27.2432	27.1475	27.4419	27.7437	26.7745	27.2961	27.1713	27.1758	26.8453	26.7544	26.2904	26.5565	26.6618	26.9016	27.1593	2499700000	227250000	2	6	6	Tmem199	-0.485572	1.79128	-0.491633	0.773852	-0.69898	2.13844	-1.22934	2.8208	-0.855529	2.16317
Bbc3	27.193	25.5074	24.7311	26.2377	26.1516	25.6955	27.4989	27.5688	26.9039	27.079	25.2325	26.0958	26.3478	26.9409	25.8071	27.9622	28.1678	27.8075	2109400000	351570000	3	3	3	Bbc3	0.217751	0.10521	1.51336	0.935103	0.325261	0.13284	0.554748	0.280051	2.16869	1.37882
H2afv;H2afz	34.2952	34.3363	34.8508	33.677	33.4178	33.0608	33.79	33.723	33.6844	33.5037	34.1622	34.1133	33.6533	34.1654	34.1065	32.7722	33.3638	33.667	252730000000	50545000000	7	6	4	H2afv;H2afz	-1.10889	1.9282	-0.761617	1.86315	-0.56772	0.959063	-0.519025	1.01032	-1.22642	1.74094
Zfp706;Znf706	28.5563	28.1648	28.4164	24.7929	24.7262	27.4101	27.5336	28.3139	27.7241	26.7565	27.4718	25.3967	27.6316	28.2074	28.1433	24.1276	25.7744	27.5777	3527200000	1175700000	2	2	2	Zfp706;Znf706	-2.7361	1.42852	-0.52198	0.933859	-1.83751	1.38449	-0.385073	0.82957	-2.55258	1.19639
9630033F20Rik;Tigar	31.3177	31.3553	31.2159	30.8382	30.6499	30.8461	30.1161	30.1405	30.2871	30.4172	30.4359	30.6655	29.8902	29.7766	29.8608	30.1352	30.1271	30.3695	25167000000	1797700000	2	11	11	9630033F20Rik;Tigar	-0.518226	2.60693	-1.11507	4.09871	-0.790115	3.0315	-1.45379	4.95336	-1.08573	3.57218
Hist2h2aa1;Hist2h2ac;Hist1h2al	36.1994	36.5498	36.3134	35.4031	35.73	36.1337	36.0201	36.1067	36.2727	36.2754	36.2637	36.5785	36.2435	36.0076	36.2939	36.2879	36.0744	35.9605	1226400000000	245280000000	5	9	2	Hist2h2aa1;Hist2h2ac;Hist1h2al	-0.598614	1.19648	-0.221027	0.804423	0.0183372	0.0428684	-0.17251	0.564153	-0.246623	0.809576
Ep300	27.3612	27.388	27.019	27.7482	27.8442	27.8379	27.6229	27.5386	27.321	27.2703	27.3105	27.4428	27.8358	27.9945	27.7938	27.4521	27.4151	27.6378	3117900000	43914000	2	21	12	Ep300	0.554015	1.97002	0.238094	0.732246	0.0851192	0.26159	0.61858	2.00867	0.245564	0.828955
Taok1	27.7242	27.8152	27.5067	27.8271	27.8107	28.3625	27.8097	27.8919	28.1007	27.7214	27.8013	27.8796	27.9406	27.8119	28.1811	27.7428	27.5121	27.8203	3874200000	82430000	5	12	9	Taok1	0.318036	0.715933	0.252065	0.935281	0.118726	0.508235	0.29582	0.9783	0.00965945	0.0248435
Polr3c	26.8123	26.7777	26.6387	26.2917	25.4568	26.4076	26.4069	26.4809	27.0042	26.6256	26.9416	26.9381	26.6763	26.4546	26.2397	26.9109	26.8472	26.6355	1661200000	50340000	5	7	7	Polr3c	-0.69083	1.06748	-0.112179	0.224387	0.092226	0.322314	-0.286023	0.980317	0.054999	0.216709
BC032203;Kiaa0240	26.8992	26.3141	27.0491	26.9858	27.2822	26.6362	26.2596	26.2738	26.0219	26.2641	25.6071	26.0601	26.5717	26.558	26.5327	25.86	26.245	26.3265	1430400000	43344000	2	6	6	BC032203;Kiaa0240	0.213923	0.297484	-0.569075	1.1215	-0.777022	1.23056	-0.199985	0.373282	-0.610319	1.07702
Trappc11	28.7745	29.1797	28.9265	29.0081	28.9686	28.9116	29.124	29.1234	28.8338	28.7498	28.8643	29.0489	28.6029	28.8517	28.8288	28.8915	28.7716	28.7651	7964100000	147480000	2	15	15	Trappc11	0.00255775	0.00691331	0.0668284	0.164845	-0.0725568	0.189037	-0.199097	0.629842	-0.15085	0.531086
Polr3a	27.7962	27.6634	27.7358	28.3009	28.2283	28.2701	28.3153	28.3662	28.3133	28.2931	28.1547	28.4357	28.1719	28.6139	28.2687	28.5419	28.5086	28.6523	5107400000	60088000	1	21	20	Polr3a	0.534622	3.58823	0.599792	3.85039	0.562733	2.48139	0.619688	1.94613	0.835819	3.87114
Sarnp	32.3769	32.3056	32.2594	32.1175	32.1217	32.0757	32.3835	32.455	32.3304	32.3104	32.2759	32.4079	32.4915	32.4808	32.4684	32.3017	32.2264	32.1977	84486000000	7040500000	2	8	8	Sarnp	-0.209006	2.30755	0.0756671	0.69378	0.0173823	0.121457	0.166255	2.05576	-0.0720393	0.713393
Nek1	27.7638	27.8399	27.5654	26.5541	26.1164	27.7174	24.08	26.7692	28.2852	28.4559	28.258	28.4276	27.8594	25.8412	27.3533	27.8469	26.5035	28.5809	3861600000	60338000	5	5	5	Nek1	-0.927092	0.891659	-1.34493	0.4731	0.657444	2.51726	-0.705088	0.504073	-0.0793006	0.0441072
Wdr82	31.1294	31.232	30.9455	30.9201	30.8747	30.7146	31.1122	31.0007	30.9475	30.5266	30.7356	30.769	30.9828	30.8496	30.8662	31.0755	31.0077	30.9309	32517000000	1912800000	2	13	13	Wdr82	-0.265841	1.19648	-0.0821902	0.352761	-0.425219	1.70458	-0.202782	1.01576	-0.0976137	0.448504
Plxnb2	28.6002	28.6993	28.6217	27.903	28.5226	28.062	28.4717	27.7746	28.1108	27.6644	27.8005	27.6473	28.1994	27.8845	28.0507	28.4861	28.0298	27.8427	4846000000	55701000	5	18	18	Plxnb2	-0.477894	1.19358	-0.521395	1.20413	-0.936359	4.09336	-0.595549	2.46742	-0.520879	1.26359
Ppfia1	28.9004	29.2505	28.9613	29.0207	29.0968	29.1429	29.0351	29.1811	29.1898	29.1918	29.2453	29.3627	29.1714	28.5085	29.0145	28.9292	29.0449	28.9679	9050300000	150840000	12	21	21	Ppfia1	0.0493978	0.163454	0.0979506	0.340204	0.229239	0.89697	-0.139268	0.241716	-0.0567093	0.191991
Cbr1	31.035	31.0359	31.0238	31.3057	31.3045	31.0942	31.3005	31.362	31.2352	31.2229	31.1146	31.228	31.1928	31.27	31.2075	31.1119	31.1179	31.267	38828000000	2284000000	2	15	14	Cbr1	0.203231	1.34963	0.267656	2.72176	0.156924	1.87041	0.191878	2.8774	0.134035	1.237
Dock5	26.2705	26.8477	26.9882	27.3365	27.0978	26.8596	26.0911	26.3075	26.1434	26.0674	25.6829	25.8514	25.5154	25.8181	25.7433	25.9637	25.9983	26.1221	1349300000	13910000	1	11	10	Dock5	0.395818	0.695951	-0.521479	1.07009	-0.834902	1.56091	-1.00986	1.88024	-0.674075	1.39806
Rbm25	32.1631	31.907	32.231	32.3691	32.3239	32.1498	32.3557	32.3001	32.2496	32.0776	32.1087	32.1671	32.2373	32.4191	32.1877	32.1869	32.2193	32.0435	78409000000	2450300000	3	30	30	Rbm25	0.180599	0.689842	0.201481	0.910457	0.0174522	0.0592102	0.181023	0.678928	0.0495249	0.165921
Tcf25	28.1293	28.1055	27.938	28.3834	28.1447	28.2164	28.4717	28.4571	28.133	27.7694	27.5616	28.5858	27.6516	27.7085	27.6257	28.5045	28.518	28.5471	4729100000	152550000	6	10	10	Tcf25	0.190546	0.96095	0.296316	1.10714	-0.085331	0.095872	-0.395651	2.4348	0.465579	2.78796
Deptor	27.4499	27.6936	27.4023	25.562	25.7471	26.0155	25.928	26.4433	26.8313	26.2878	27.303	27.3459	25.9896	25.7995	26.4703	27.6528	27.7684	27.5061	2046100000	102300000	6	6	6	Deptor	-1.74039	3.39638	-1.11438	1.80201	-0.536392	0.682498	-1.42879	2.54487	0.127169	0.466751
Myh14	26.2026	28.3345	27.1977	28.2216	28.0563	28.5805	27.9475	28.4266	28.2855	28.3139	28.4847	29.0693	28.325	28.3481	28.4237	28.2571	28.2772	28.3611	5156700000	49584000	3	10	3	Myh14	1.04117	0.753416	0.974892	0.703669	1.37767	0.982943	1.12063	0.843736	1.05353	0.78845
Lmna	31.0007	30.9526	31.0702	32.2219	32.1273	32.1463	32.2129	32.182	32.1045	32.1154	32.0793	31.9613	32.7015	32.5965	32.6361	31.6933	31.7865	31.6182	69072000000	1606300000	6	42	40	Lmna	1.15729	4.87775	1.15863	4.79524	1.04414	4.26081	1.63686	5.43498	0.691479	3.50547
D15Ertd621e;Fam91a1	27.6022	27.6765	27.3719	27.601	27.5467	27.7562	28.0873	27.9939	27.5626	27.4793	27.8254	27.838	27.9893	27.9612	27.9668	27.2679	27.5896	27.8751	3515900000	87897000	2	11	11	D15Ertd621e;Fam91a1	0.0844205	0.309965	0.33109	0.825694	0.164009	0.477572	0.422241	1.99326	0.0273228	0.0472731
Flna	33.9784	33.9667	34.0095	34.1945	34.1681	34.2485	34.0085	34.0929	34.0637	35.1345	35.1079	35.1419	35.6573	35.6763	35.6549	34.26	34.256	34.3221	440220000000	3285200000	7	116	104	Flna	0.218815	2.90714	0.0701523	1.18397	1.14324	6.59439	1.67797	7.48319	0.294505	3.53216
Nol12	26.3369	26.472	26.334	25.4637	26.1996	25.4641	25.259	24.0797	24.6915	27.1277	26.9756	26.87	25.22	25.9947	26.5667	24.6613	25.8896	25.5259	1227500000	153440000	4	3	3	Nol12	-0.671806	1.26388	-1.7042	2.11337	0.610154	2.65174	-0.453814	0.505365	-1.02204	1.30436
Gm20431;Ube2v1;Gm8325;Gm5830	30.8193	31.0702	30.781	31.6024	31.4267	31.4945	32.0172	31.9218	31.867	31.357	31.4406	31.6465	31.7302	31.6525	31.599	31.6631	31.8759	31.6316	49900000000	2772200000	9	8	3	Gm20431;Ube2v1;Gm8325;Gm5830	0.617699	2.39289	1.04517	3.31214	0.591197	2.04068	0.77044	2.84334	0.833378	2.66276
Abi1	28.8038	28.8591	28.8024	28.873	29.0406	28.8231	28.4439	28.4815	28.345	28.3588	28.3365	28.2001	28.9135	28.8444	28.7866	28.1588	28.1767	28.1939	6539300000	326970000	15	11	7	Abi1	0.0904516	0.59107	-0.398293	3.05409	-0.5233	3.2294	0.0263945	0.254793	-0.645315	5.15459
Xpnpep3	25.4303	24.3519	26.2065	26.0122	24.7483	25.7705	26.7672	26.68	26.5225	25.2642	26.3635	25.4046	26.4479	26.2948	25.9609	26.6241	27.0541	26.8904	1284700000	51388000	3	5	5	Xpnpep3	0.18076	0.0977033	1.32699	1.15035	0.347843	0.210992	0.904964	0.746389	1.52663	1.29591
Fam63a	27.3614	27.3052	27.6169	27.1372	27.7327	26.9708	27.1551	26.201	26.7738	26.5908	25.3726	26.5274	26.6284	27.1008	26.42	24.3748	25.7262	26.3488	1903900000	135990000	4	4	4	Fam63a	-0.147635	0.231286	-0.717901	1.15073	-1.26426	1.44249	-0.711474	1.47841	-1.94461	1.52108
Fop;2500003M10Rik	30.9126	31.2451	30.7865	30.658	30.5863	30.4936	31.0481	31.0415	30.6814	30.5352	30.581	31.1262	30.4396	30.4361	30.3615	30.6212	30.5072	30.6798	28112000000	3123600000	9	6	6	Fop;2500003M10Rik	-0.402089	1.30111	-0.0577666	0.114811	-0.233941	0.427189	-0.569025	1.82471	-0.378681	1.21984
Rbm4;Rbm4b	27.9531	28.0975	28.2806	28.5519	28.6477	28.9977	28.3804	28.6037	28.7927	28.4873	28.6329	28.6212	28.6316	28.4233	28.543	29.2826	28.9149	29.3806	6671700000	351140000	6	12	10	Rbm4;Rbm4b	0.622044	1.70472	0.481861	1.46836	0.470053	1.94878	0.422216	1.70309	1.08227	2.50086
Pus7	30.4825	30.2709	30.4878	30.6157	30.5376	30.5647	30.7214	30.736	30.8629	30.6667	30.7418	30.7924	30.6888	30.6869	30.7026	30.9531	30.9866	30.8647	27476000000	763230000	6	24	24	Pus7	0.158965	0.993669	0.35973	1.88514	0.319929	1.78775	0.279051	1.75462	0.52109	2.53933
Aff4	25.4832	24.0189	25.4335	25.5284	24.9874	25.2607	25.1505	25.281	25.2617	25.1661	24.6303	25.4144	25.358	25.8058	25.0266	25.0791	25.343	26.4936	589340000	10524000	2	5	5	Aff4	0.280268	0.215851	0.252506	0.202116	0.0917403	0.0596457	0.418243	0.323716	0.660028	0.437046
Wapal	30.1427	30.2973	30.0506	30.2907	30.2465	30.1405	30.3365	30.2427	30.2181	29.9261	30.0296	29.8901	30.018	30.0341	30.1174	30.2685	30.3711	30.3117	19032000000	279880000	4	32	32	Wapal	0.0623252	0.298962	0.10222	0.563812	-0.214995	1.21357	-0.107079	0.613949	0.153535	0.920982
Bcl10	26.9717	27.2768	25.4865	26.3336	26.1941	24.7315	25.9041	26.4421	24.2345	26.6594	26.0371	26.8494	25.8442	26.0313	26.3416	26.921	26.6326	26.9249	1334700000	88980000	3	4	4	Bcl10	-0.825237	0.474775	-1.05143	0.536413	-0.0630067	0.0352406	-0.505919	0.370425	0.247862	0.166437
Cox7c;Gm3386	28.4765	25.7387	28.3706	28.187	28.2364	28.2659	28.775	28.6217	28.4438	28.583	28.5444	28.6016	28.7282	24.5302	28.46	29.1907	29.001	28.8646	6063900000	1212800000	4	3	3	Cox7c;Gm3386	0.701125	0.320985	1.08487	0.530557	1.04771	0.512816	-0.289168	0.0617464	1.49015	0.761223
Pdlim7	24.9127	26.0725	26.1182	28.1398	27.7939	27.8851	28.6434	28.453	28.0259	28.7373	28.4807	28.5771	29.3806	29.4884	29.3287	28.7547	28.8416	28.5495	5782100000	214150000	9	14	14	Pdlim7	2.23845	2.2704	2.67297	2.45024	2.89721	2.70884	3.69808	3.13034	3.0141	2.76402
Tdp1	27.9132	27.3194	27.2454	27.4937	27.3287	27.0067	27.7496	27.6745	27.6473	27.9415	28.0272	27.5057	28.3506	28.2009	28.2279	28.2234	28.2725	28.5281	3893400000	102460000	2	8	8	Tdp1	-0.216345	0.352351	0.197809	0.390725	0.332081	0.553023	0.767105	1.62209	0.848664	1.6683
1110012J17Rik;Soga2	27.7394	27.8489	27.4162	27.7373	27.7043	27.4685	28.0867	28.1748	28.2419	27.5276	27.7368	27.522	27.3853	27.2733	27.3857	28.4615	28.4253	28.5271	3811400000	34967000	7	23	19	1110012J17Rik;Soga2	-0.0314897	0.0711048	0.499623	1.65623	-0.0727189	0.187967	-0.320123	1.11365	0.803136	2.41779
Fam98a	29.7494	29.6766	29.4641	29.0994	29.3769	29.4351	29.4393	29.6716	29.6053	29.8738	29.6879	29.5154	29.7407	29.873	29.5685	29.5812	29.6778	29.7041	12901000000	560910000	2	11	9	Fam98a	-0.326253	1.14196	-0.0579414	0.203323	0.0623385	0.176129	0.0973873	0.325725	0.0243289	0.0929573
Dad1	30.4758	30.5041	30.4646	30.775	30.8606	30.6736	30.6512	30.8239	30.7469	30.5811	30.4917	30.4072	30.5634	30.6133	30.4457	30.8085	30.892	30.8246	26619000000	5323800000	2	4	4	Dad1	0.288268	2.18974	0.259175	2.14129	0.0118535	0.0812067	0.0593211	0.508702	0.36025	3.6688
Hnrnpm	35.3001	35.1489	35.2326	35.0529	35.0104	34.9764	35.1371	35.153	35.1381	35.0229	35.001	35.0435	35.1929	35.0898	35.087	35.223	35.1764	35.1556	592150000000	12599000000	9	49	48	Hnrnpm	-0.213947	1.92022	-0.0844701	0.89447	-0.204727	1.9683	-0.103981	0.865118	-0.0421804	0.366943
Qtrtd1	29.0763	29.0378	29.1821	29.4436	29.3927	29.7815	29.5898	29.4717	29.5874	29.4123	29.5383	29.5468	29.5598	29.2597	29.4207	29.4522	29.1581	29.372	11317000000	595620000	3	12	12	Qtrtd1	0.440515	1.56575	0.450869	2.82696	0.400401	2.54868	0.31466	1.50321	0.22871	1.09948
Tjp1	30.4558	30.1848	30.2963	31.2288	31.215	31.319	31.2557	31.1216	31.1767	31.2093	31.209	31.2023	31.4941	31.3534	31.4028	31.2718	31.2243	31.351	37388000000	424860000	2	45	45	Tjp1	0.941977	3.42097	0.872361	3.24053	0.894558	3.46709	1.10449	3.61972	0.970071	3.43617
Tcf20	26.6315	26.9955	26.6395	27.0114	27.0457	27.1564	27.1576	26.9295	27.2495	27.2991	27.4933	27.5409	27.5087	27.1474	27.2647	27.5078	27.2425	27.3531	2415100000	25422000	4	14	14	Tcf20	0.315701	1.16193	0.35674	1.09522	0.68895	2.09039	0.551476	1.57937	0.612312	1.89618
Uba1	34.9153	34.9982	34.9186	34.8351	34.887	34.8226	34.736	34.764	34.7699	34.7173	34.747	34.7159	34.7863	34.8436	34.8316	34.6346	34.5828	34.5996	470110000000	8705800000	2	48	37	Uba1	-0.0957654	1.337	-0.187382	2.5269	-0.217257	2.77448	-0.123517	1.73127	-0.338361	3.39351
Atm	26.9389	26.66	26.6558	27.024	26.824	26.8573	26.8418	26.9544	26.7288	26.7056	26.9149	27.0713	26.64	26.4741	26.4879	26.8014	26.9018	26.5906	1846600000	11762000	4	19	19	Atm	0.150192	0.598769	0.0901076	0.324454	0.145691	0.442353	-0.217575	0.94513	0.0130679	0.0336783
Zmpste24	29.2355	29.276	29.2704	29.6045	29.8073	29.6667	29.5371	29.6814	29.6062	29.7122	29.7203	29.5868	29.7114	29.5648	29.8052	29.6339	29.5206	29.5579	12815000000	674460000	2	12	12	Zmpste24	0.43219	2.67034	0.347556	2.87411	0.412422	3.10262	0.433111	2.43536	0.310167	3.01677
Mpp6	30.7135	30.5645	30.4154	30.0053	29.871	30.0443	30.0508	29.8622	30.003	29.8368	29.7328	29.8425	29.4351	29.3674	29.5431	30.2979	30.2227	30.2245	17623000000	534040000	6	19	18	Mpp6	-0.590942	2.37394	-0.592437	2.34392	-0.760442	2.91157	-1.11591	3.43318	-0.316088	1.61549
Zmat3	24.5361	26.006	24.5386	26.343	26.3139	26.2374	26.0595	26.1176	26.6147	26.3329	26.607	26.2966	26.0952	26.0671	26.2588	27.1927	26.5452	26.7184	1207200000	86232000	2	2	2	Zmat3	1.27121	1.21756	1.23706	1.11815	1.38528	1.30027	1.11345	1.06097	1.79189	1.56577
Sltm	30.0469	30.0424	29.9341	29.4921	29.4489	30.0561	30.0965	30.1679	30.2552	30.0906	30.129	30.2294	29.798	29.5862	29.8135	29.9453	29.9273	29.9952	16635000000	405740000	4	18	18	Sltm	-0.342096	0.793798	0.165395	1.31568	0.141857	1.20278	-0.275263	1.54555	-0.0518462	0.544298
Hist2h3b;Hist1h3b;Gm12657	36.1178	36.2352	36.4919	35.4138	35.6687	36.0978	35.8214	35.7431	36.0879	36.5109	36.5618	36.6431	36.3297	36.3619	36.3907	36.387	36.0405	36.1987	1263900000000	315990000000	5	7	1	Hist2h3b;Hist1h3b;Gm12657	-0.554896	1.14398	-0.397502	1.22862	0.290325	1.16687	0.0791423	0.285383	-0.0729205	0.186795
Adss	32.1466	32.2402	32.1316	32.6017	32.6007	32.5252	32.4892	32.4752	32.4397	32.2717	32.3177	32.3326	32.3083	32.4105	32.3642	32.4829	32.5405	32.6247	90177000000	4508900000	5	21	21	Adss	0.403041	3.16584	0.295225	2.87289	0.134511	1.5979	0.188184	1.85625	0.376589	2.67209
Pogz	29.7408	30.0222	29.8499	30.0592	29.9909	29.951	29.9173	29.85	29.7117	29.7391	29.7203	29.8299	29.7639	30.0422	29.8659	29.7803	29.8022	29.7674	15498000000	262670000	5	24	24	Pogz	0.1294	0.668538	-0.0446218	0.165015	-0.107876	0.536857	0.0196997	0.059114	-0.0876986	0.458509
Slc12a7	29.8109	29.9319	29.7746	28.5389	28.6617	28.7574	27.3358	28.2554	28.0007	28.6073	28.3108	28.6079	27.8442	27.6701	27.7445	27.8625	27.6596	27.9315	6771200000	150470000	5	14	14	Slc12a7	-1.18646	3.93872	-1.97516	2.682	-1.33044	3.5755	-2.08623	5.13941	-2.02125	4.55026
Cask	26.7218	25.8265	26.8318	26.4153	25.7765	25.9235	26.5508	26.8242	26.386	25.8269	26.5766	26.0201	27.1503	26.944	27.6747	26.5325	25.8682	26.3832	1549900000	32977000	10	5	5	Cask	-0.421641	0.493816	0.126925	0.136592	-0.318886	0.338076	0.796272	0.967346	-0.19876	0.20371
Osbpl8	26.851	27.0003	26.51	26.9739	26.9499	25.2986	26.9142	26.8424	26.5749	26.8176	27.2145	27.192	25.7873	26.4668	26.3229	26.7407	26.6709	26.9002	1719000000	33057000	2	3	3	Osbpl8	-0.379657	0.264461	-0.00994174	0.0185644	0.287553	0.673018	-0.594814	1.10737	-0.0165253	0.034892
Hax1	27.151	27.1521	26.9319	27.0433	27.2343	27.1658	27.1275	27.1639	27.2372	27.5323	27.5672	27.5823	27.4529	27.4586	27.4498	27.2744	27.3182	27.3861	2628300000	164270000	3	6	6	Hax1	0.0694714	0.307478	0.0978661	0.540047	0.482262	2.52811	0.375425	2.16332	0.24787	1.43861
Heatr2	30.4016	30.7151	30.4307	30.7498	30.8689	30.6678	30.9049	31.0176	30.7516	30.5128	30.6248	30.494	30.3058	30.4094	30.1967	31.2829	31.1583	31.007	27374000000	570290000	1	20	20	Heatr2	0.246369	0.998124	0.375559	1.38776	0.0280577	0.0926717	-0.211801	0.837492	0.633588	2.11114
Taf2	26.7171	26.911	26.889	26.4809	26.9844	24.0409	26.3326	27.2247	27.0973	26.8504	27.6614	24.1949	25.2869	27.1466	27.1745	26.9063	26.5023	27.126	2237100000	34418000	2	9	9	Taf2	-1.00368	0.478311	0.0458279	0.0554491	-0.603488	0.22491	-0.303089	0.184167	0.0058403	0.00998588
Ppil1	31.7216	31.8837	31.6513	31.4013	31.2942	31.4988	31.6496	31.6664	31.645	31.6341	31.6791	31.7647	31.5069	31.3484	31.5762	31.8238	31.7909	31.8463	53101000000	6637600000	2	6	6	Ppil1	-0.354124	1.75764	-0.0985444	0.643985	-0.0595697	0.308521	-0.275064	1.3359	0.0681012	0.409306
Tmf1	27.2533	27.381	27.0818	27.1016	27.2961	26.3863	26.2444	26.7275	26.7136	25.8156	26.1562	25.3587	25.317	26.2601	24.4931	25.4256	26.8802	25.3308	1199400000	22630000	2	10	10	Tmf1	-0.310747	0.463352	-0.676875	1.6971	-1.46189	2.39078	-1.88201	1.65619	-1.35989	1.25444
Mon2	27.4619	28.0449	28.1176	27.8371	27.8654	28.1887	27.8787	27.9729	27.8255	28.1393	27.1877	27.5479	27.456	27.9862	27.9686	27.8974	27.8463	27.6	3799800000	46339000	3	14	14	Mon2	0.0889155	0.139241	0.0175292	0.0277667	-0.249832	0.29182	-0.0712077	0.0939113	-0.0936019	0.154193
Kdm3b	30.8521	31.078	30.9414	29.8025	29.8797	30.0441	28.8313	28.8525	29.0787	29.2495	29.3025	29.3587	29.8188	29.5663	29.8901	29.1404	29.2657	29.3063	15802000000	192700000	4	35	33	Kdm3b	-1.04839	3.38293	-2.03634	4.41526	-1.65362	4.65123	-1.19878	3.27457	-1.71973	4.50463
Pgs1	25.281	24.8543	25.2841	26.0632	26.0765	25.9728	25.9457	26.2354	26.2094	25.3487	25.2049	26.4186	25.413	25.6198	25.2454	26.1822	25.9529	25.9303	761530000	29290000	4	6	6	Pgs1	0.897717	2.44524	0.990393	2.36289	0.517616	0.562316	0.286303	0.732112	0.882016	2.23948
Psmc3ip	28.1868	28.5871	28.275	28.0314	28.2935	28.1431	28.2318	28.1475	28.2961	28.3766	28.32	28.2262	28.498	28.0861	28.3339	28.8357	28.6404	28.6675	5485900000	457160000	3	8	8	Psmc3ip	-0.193642	0.605919	-0.124539	0.410646	-0.0420221	0.118528	-0.0436389	0.091162	0.364907	1.25976
Prpf4b	28.9853	28.9052	29.1704	28.9605	28.7262	28.8866	29.1733	29.3698	29.0964	29.0881	29.221	28.9058	29.639	29.515	29.6063	28.7656	28.9769	28.9791	9399700000	229260000	2	14	14	Prpf4b	-0.162527	0.709287	0.192888	0.786919	0.0513713	0.16006	0.566476	2.5448	-0.113085	0.462046
Gapdh;Gm2606;Gm10481;Gm5559;Gm4609;Gm10293;Gm10358;Gm3222;Gm10291;Gm10327;Gm10566;Gm7293;Gm6316;Gm5507	36.8557	36.6513	36.8128	36.4977	36.4463	36.5402	36.7956	36.8131	36.7597	36.5924	36.6325	36.5365	36.3647	36.5209	36.417	36.5778	36.6269	36.5282	1672700000000	104550000000	19	23	1	Gapdh;Gm2606;Gm10481;Gm5559;Gm4609;Gm10293;Gm10358;Gm3222;Gm10291;Gm10327;Gm10566;Gm7293;Gm6316;Gm5507	-0.278559	1.82919	0.0161883	0.0897471	-0.186137	1.28067	-0.339059	1.92685	-0.195639	1.33713
Steap3	25.7976	26.6399	25.743	25.5575	26.5175	26.2156	24.1766	26.6399	26.3106	25.8463	26.3936	26.2444	25.8972	25.2808	25.9247	26.9508	26.7723	28.3692	1238300000	45863000	4	7	7	Steap3	0.0366599	0.0304255	-0.351143	0.159747	0.101248	0.109971	-0.359268	0.428486	1.30394	1.05147
Hnrpdl	31.0105	31.1722	30.8508	31.3365	31.3932	31.2676	30.9964	30.885	30.9399	30.8527	30.8341	30.9661	30.9291	30.9528	30.9666	31.0844	31.0351	30.9484	34575000000	1728800000	3	11	10	Hnrpdl	0.32128	1.49315	-0.0706978	0.291307	-0.126837	0.55334	-0.0616233	0.263183	0.011495	0.0386692
Mbd3	30.6236	30.5996	30.5195	30.3765	30.3348	30.4421	30.59	30.6891	30.621	30.3479	30.2996	30.2293	30.47	30.421	30.5037	30.7139	30.6203	30.8551	24190000000	1727900000	1	8	1	Mbd3	-0.196422	1.94248	0.0524546	0.538644	-0.288601	2.45981	-0.11597	1.36884	0.1489	0.926031
Spns1	25.986	25.897	25.8982	27.0263	27.0785	26.4623	26.6683	26.1594	25.8558	26.3257	26.0517	26.5627	25.8627	26.4363	26.6816	26.1901	26.5112	26.5303	1370200000	97869000	5	4	4	Spns1	0.9286	2.01664	0.30076	0.558403	0.38627	1.20563	0.399787	0.751328	0.48346	1.87473
Sec11a	29.7437	29.3256	29.5571	28.5453	28.7334	28.4985	28.5994	28.4207	28.4564	28.6576	28.8482	28.6718	28.9415	28.9414	28.5939	28.5682	28.7571	28.4714	7759400000	862150000	4	6	6	Sec11a	-0.949745	2.60063	-1.04997	2.85992	-0.816282	2.41616	-0.716529	1.89062	-0.943209	2.51616
Ogfod1	27.5535	26.7321	27.8456	28.118	27.8619	27.8105	28.5054	28.0984	28.3249	27.6082	27.9271	28.0664	27.2246	27.5057	27.5103	28.1145	27.9804	28.1448	3897300000	144340000	4	8	8	Ogfod1	0.553088	0.730952	0.932517	1.23874	0.490175	0.611146	0.0364761	0.0356373	0.702821	0.97691
Nmral1	29.7115	29.9331	29.5742	29.9215	29.9259	30.0836	30.2012	29.9863	30.4758	30.6014	30.321	30.2356	30.1097	30.0698	30.1637	30.1693	30.2955	30.2361	18644000000	1096700000	5	13	13	Nmral1	0.237389	0.946393	0.481449	1.28243	0.646369	1.88044	0.374814	1.59179	0.494002	1.9528
Ncln	30.0711	30.3274	30.1179	30.3966	30.3524	30.1476	30.2677	30.3279	30.1271	30.0879	30.1452	30.1045	29.8776	30.1835	30.0602	30.0329	30.1029	30.0454	18945000000	902140000	3	18	18	Ncln	0.126703	0.503856	0.0687275	0.280071	-0.0596383	0.300605	-0.13172	0.481992	-0.111758	0.614195
Lemd3	27.2979	28.1896	27.4956	27.4663	27.5298	27.5442	27.5235	27.4433	27.2528	27.2876	27.5565	27.2065	27.4201	27.9084	27.5845	27.3646	27.3998	27.9755	3088900000	60567000	4	10	10	Lemd3	-0.147572	0.210729	-0.254492	0.378897	-0.310807	0.462558	-0.0233822	0.0255914	-0.0810553	0.0857707
Anapc7	28.9877	29.0148	29.1522	28.3335	28.3557	28.2398	28.696	28.6036	28.5855	28.7961	29.0294	29.0768	29.0341	28.8397	29.0312	28.4717	28.6639	28.4495	7325700000	261630000	2	15	15	Anapc7	-0.741917	3.55117	-0.423207	2.63479	-0.0840937	0.346571	-0.083203	0.434299	-0.523191	2.45112
Cit	28.8223	29.072	28.8501	28.7742	28.7608	28.8215	28.256	28.5124	28.4536	28.5541	28.7399	28.6901	29.0265	29.3476	28.9476	28.5382	28.4336	28.4834	7147100000	55404000	14	23	23	Cit	-0.1293	0.730217	-0.507471	1.99371	-0.253449	1.23276	0.192452	0.590393	-0.429732	2.15019
Cyth2	25.8305	26.0777	25.9769	25.9807	25.8125	25.8449	25.6911	25.9423	25.8615	26.1786	25.9901	25.9149	25.8863	26.068	26.1649	26.0232	25.6762	26.0389	1022500000	51127000	8	4	2	Cyth2	-0.0823542	0.393677	-0.130075	0.559678	0.0662034	0.246279	0.0780443	0.290379	-0.0488834	0.129716
Ndufv1	31.3628	31.471	31.4556	30.9185	31.104	31.099	31.1083	30.9654	31.1074	30.9437	30.9435	31.0863	30.9257	30.8252	30.8882	30.8958	31.0117	31.0118	35967000000	1634900000	6	16	16	Ndufv1	-0.389311	2.29643	-0.369419	2.49857	-0.438645	2.77607	-0.550091	3.60007	-0.456707	3.05401
Carm1	30.6375	30.6285	30.477	30.4022	30.2283	30.5893	30.7246	30.8355	30.9076	31.1221	31.1156	31.0679	31.2129	31.2731	31.2961	31.0121	31.0885	31.2267	32093000000	1337200000	4	16	16	Carm1	-0.174398	0.68018	0.241557	1.50113	0.520871	3.16507	0.679693	3.52784	0.528095	2.53268
Ing3	25.7734	26.0888	26.4518	26.2243	27.0637	26.1611	26.292	26.4602	26.6466	25.2396	26.2705	26.6185	26.3426	26.201	26.0104	24.8339	25.8315	25.6038	1157700000	72359000	3	3	3	Ing3	0.378358	0.466651	0.361618	0.751221	-0.0618172	0.0461611	0.0800254	0.135161	-0.681613	0.882235
Mov10	32.8122	32.7599	32.8359	31.9301	31.9769	32.0201	31.9117	31.9558	31.9536	32.0696	32.13	32.0321	31.9148	31.8365	31.8835	31.9589	31.9286	31.9692	75716000000	1283300000	4	41	41	Mov10	-0.826969	4.75388	-0.862289	5.26564	-0.725417	4.43128	-0.924383	5.07077	-0.850397	5.31408
Gm9755;Tufm	33.3823	33.4688	33.3711	33.5532	33.4494	33.5015	33.7472	33.7334	33.7217	33.359	33.4111	33.4315	33.5314	33.5119	33.5281	33.6335	33.7011	33.6212	197100000000	6570100000	3	24	24	Gm9755;Tufm	0.0939573	1.02549	0.326684	3.2995	-0.00684865	0.0632055	0.116408	1.68208	0.244556	2.45657
Kdm2b	29.0927	28.9435	28.9452	29.9791	29.9824	30.4456	27.7882	27.893	28.7289	27.2788	27.3843	27.1781	28.1053	27.5592	27.8498	27.3397	27.281	27.4264	6902700000	98610000	9	19	18	Kdm2b	1.14187	2.66385	-0.857114	1.32946	-1.71341	4.60816	-1.15567	2.65693	-1.64479	4.83857
Dscc1;DSCC1	27.1836	27.3225	27.5158	27.0788	26.9102	26.9733	27.7771	27.5902	27.1896	26.9475	26.9891	27.1415	26.6276	27.4379	27.1132	27.8802	27.9252	27.6657	2670700000	140570000	2	8	8	Dscc1;DSCC1	-0.353177	1.50983	0.178361	0.377581	-0.31458	1.30494	-0.281066	0.479865	0.483096	1.7401
9030624J02Rik	27.6198	27.772	28.0883	27.3996	27.4056	26.828	27.264	26.9036	26.6921	27.5327	27.4055	27.2628	27.2694	27.64	27.292	26.4224	26.8522	27.4595	2700400000	49099000	9	9	9	9030624J02Rik	-0.615635	1.22511	-0.873471	1.80419	-0.426368	1.26259	-0.426231	1.09629	-0.915317	1.29614
Rpl36-ps3;Rpl36;Gm5745;Gm5614	33.3267	33.4018	33.3112	33.553	33.5342	33.5846	33.6787	33.639	33.6139	33.5471	33.5223	33.558	33.6555	33.5053	33.5308	33.4736	33.5855	33.5546	196720000000	49179000000	6	6	6	Rpl36-ps3;Rpl36;Gm5745;Gm5614	0.21069	2.57881	0.297293	3.03779	0.19585	2.55072	0.217299	1.79567	0.191349	1.93002
Capns1	29.5599	29.5151	29.6186	29.4747	29.2932	29.1492	29.6212	29.0602	28.7869	29.1824	29.4352	29.4533	29.8567	30.1764	29.8419	29.251	29.3246	28.7291	11717000000	1065200000	3	6	6	Capns1	-0.258825	1.23012	-0.408433	0.759295	-0.207566	1.05501	0.39381	1.59608	-0.462954	1.14704
Fam54b	26.2807	25.5041	25.777	27.0218	26.8595	26.6626	26.8103	26.9669	26.6181	25.6133	23.9304	26.7992	26.4195	26.6391	25.9965	24.3253	26.2785	26.4925	1563900000	130320000	5	4	4	Fam54b	0.994032	1.78341	0.944483	1.71727	-0.406274	0.178972	0.497761	0.776375	-0.155164	0.0750886
Tm9sf1	27.0035	26.513	27.0677	25.6724	26.5362	24.6373	25.0182	25.3273	25.9587	25.3794	25.1887	25.9099	24.6517	25.9585	24.5159	26.0059	24.1168	24.1022	748690000	32552000	6	3	3	Tm9sf1	-1.2461	1.01498	-1.42667	1.917	-1.36875	2.10231	-1.81936	1.67993	-2.11975	1.49577
Fntb	27.9867	27.7742	28.6348	27.6668	27.7405	27.761	27.9599	28.0829	28.1567	27.8499	27.6424	27.8747	27.9021	27.8487	27.808	28.188	28.5231	27.8596	4140300000	243550000	4	8	2	Fntb	-0.409136	0.718438	-0.0653998	0.087623	-0.342932	0.566179	-0.278999	0.46334	0.0583363	0.0629656
Wipi2	26.7154	27.6348	27.2322	28.2727	27.9614	28.0795	28.4816	28.4773	28.4502	27.8704	27.8508	28.0488	28.1035	28.3803	28.5574	28.3217	28.2979	28.2971	4553600000	267860000	2	5	5	Wipi2	0.910373	1.49863	1.27556	2.0601	0.729197	1.25188	1.15294	1.74904	1.11143	1.85471
Rpl23a-ps3;Rpl23a;Gm8290;Gm10335;Gm8158;Gm8264;Gm3940;Gm10923	34.5471	34.6342	34.5995	34.4763	34.5536	34.6385	34.5296	34.5644	34.7025	34.7311	34.6539	34.814	34.8344	34.5721	34.774	34.4162	34.4779	34.5827	419350000000	69891000000	14	12	12	Rpl23a-ps3;Rpl23a;Gm8290;Gm10335;Gm8158;Gm8264;Gm3940;Gm10923	-0.0374362	0.283279	0.00526174	0.030246	0.1394	1.24182	0.133237	0.733469	-0.101323	0.859841
Eml2	30.1467	30.2801	30.2357	29.52	29.7895	29.8721	28.8636	28.8238	29.3929	29.4699	29.573	29.6839	29.1699	28.8754	29.047	29.6488	29.447	29.5641	12951000000	350030000	5	17	17	Eml2	-0.493628	1.91733	-1.19408	2.50569	-0.645242	3.03947	-1.19008	3.65034	-0.667527	3.16068
Hnrnph3	27.7188	27.6957	27.6966	28.2826	27.9738	28.1096	28.2445	28.1874	28.4848	28.3096	28.496	28.6232	29.4901	29.2821	29.3707	29.0326	29.0536	29.3081	6536500000	435770000	3	11	10	Hnrnph3	0.4183	2.01933	0.601854	2.55925	0.772575	2.96952	1.67729	4.99034	1.42773	4.05638
Ylpm1	29.5318	29.586	29.4994	29.4249	29.4624	29.4407	29.5289	29.4929	29.5473	29.5312	29.5726	29.474	29.6605	29.5511	29.5606	29.8553	29.8486	29.743	12693000000	145900000	5	27	27	Ylpm1	-0.0964082	1.60662	-0.0160402	0.207742	-0.0131105	0.125942	0.0516548	0.526906	0.276538	2.47537
Zfp296	26.064	26.3605	26.6341	26.7025	27.002	26.4172	25.2355	25.909	25.9229	24.6387	27.1329	24.2902	25.888	26.1419	25.9424	24.6103	25.3331	25.0064	1083000000	49229000	2	4	4	Zfp296	0.354366	0.683361	-0.663724	1.11364	-0.998898	0.476183	-0.362074	0.930891	-1.36959	2.17064
Zfp384	28.3419	27.9929	27.8021	27.6781	28.032	28.0864	27.7934	27.1987	27.632	27.7515	27.5798	27.612	27.5081	27.377	27.2622	27.4395	27.8617	27.6682	3543900000	196880000	8	8	8	Zfp384	-0.113426	0.216969	-0.50421	0.994817	-0.397807	1.123	-0.663154	1.72907	-0.389119	0.909695
Samd1	24.9169	26.9838	26.8846	27.6087	27.0813	27.6465	25.0657	25.2589	26.5467	26.1612	26.2286	25.121	26.0066	26.0441	26.3377	27.4869	24.6506	26.847	1574800000	71582000	1	10	10	Samd1	1.18375	0.782962	-0.638006	0.319692	-0.424849	0.21671	-0.132292	0.0677966	0.0664031	0.0202721
Safb	32.4191	32.4324	32.2339	32.2038	32.2985	32.3228	32.1221	32.0174	32.1682	32.0364	31.9442	32.0226	32.2145	31.916	32.0513	32.1815	32.1542	32.1995	76752000000	2132000000	2	34	26	Safb	-0.0867449	0.516969	-0.259248	1.53248	-0.36075	2.16742	-0.301242	1.31264	-0.183397	1.31328
Pmvk	29.6616	29.4014	29.2987	28.8868	29.0638	28.9376	29.151	29.4121	29.0471	29.462	29.5883	29.6235	29.3764	29.4376	29.2129	29.6819	29.6696	29.7157	11121000000	1112100000	4	10	10	Pmvk	-0.491147	1.82378	-0.250497	0.751369	0.104009	0.366412	-0.111586	0.366852	0.235206	1.01366
Llph	29.3151	29.8766	29.3879	30.071	30.1052	30.0774	29.9498	29.7434	29.8046	29.5245	29.506	29.7845	29.8999	29.7401	29.6752	29.6992	29.5851	29.5682	14227000000	2845500000	3	4	4	Llph	0.55798	1.46589	0.306034	0.753561	0.0784531	0.147504	0.245216	0.579674	0.090943	0.192592
Klc2	24.6816	25.5432	24.9197	26.1823	26.1652	26.3206	26.3353	26.1452	26.3039	26.2292	25.3906	25.3356	26.8075	26.7365	26.6323	26.7046	26.6744	26.8869	1148600000	31044000	5	10	5	Klc2	1.17456	1.9627	1.21331	2.00006	0.603652	0.713116	1.67725	2.51548	1.70716	2.52286
Drap1	29.0761	29.6062	29.5153	29.1904	29.2503	29.1549	28.9139	28.9562	28.8639	28.8573	28.702	28.5569	29.4812	29.0529	29.009	29.2248	28.9114	28.969	9062600000	1132800000	6	7	7	Drap1	-0.200654	0.532544	-0.487868	1.37355	-0.693806	1.69842	-0.21817	0.417718	-0.364143	0.894003
Lrr1	26.3792	26.7132	26.7612	26.395	26.273	25.2826	25.1502	25.4336	26.1378	25.5448	25.897	25.733	25.5935	25.6818	25.2098	25.8469	24.3641	24.637	891590000	38765000	3	4	4	Lrr1	-0.634293	0.786452	-1.04402	1.52024	-0.89292	2.3217	-1.12283	2.40182	-1.66853	1.61989
Setdb1	31.8682	31.7087	31.8193	31.7747	31.5779	31.6748	31.55	31.7534	31.7534	31.2161	31.4912	31.4736	31.2815	31.2699	31.3281	31.6433	31.751	31.7353	51910000000	763380000	9	30	30	Setdb1	-0.122899	0.766043	-0.113101	0.614895	-0.405061	1.80097	-0.505572	3.25442	-0.0888348	0.69926
Fam111a	25.5299	24.3951	24.6842	24.8225	25.0609	25.1214	24.9314	24.7085	25.1249	25.2121	25.9361	24.9154	25.3668	25.3111	25.1741	25.3173	25.9751	25.3911	543910000	19425000	3	2	2	Fam111a	0.131854	0.138265	0.0518456	0.049256	0.484758	0.45899	0.414233	0.528087	0.691412	0.8009
Abhd11	26.6653	28.0046	27.68	26.367	28.0209	27.0633	27.2807	28.1329	28.8662	23.9405	24.7185	25.1679	25.7506	24.5529	25.6479	28.32	28.9637	28.6995	3469600000	204100000	2	4	4	Abhd11	-0.299556	0.182087	0.643296	0.454232	-2.84102	2.20509	-2.13284	1.73128	1.21109	1.27785
Mapre2	30.6763	29.9627	30.3274	29.3499	29.3716	29.664	29.8895	29.8394	30.0352	30.6135	30.7693	30.655	29.3072	30.0312	30.3589	29.9012	30.0351	30.177	18579000000	1161200000	5	7	6	Mapre2	-0.860279	1.69902	-0.400766	0.870495	0.357122	0.779456	-0.423053	0.495038	-0.284343	0.572796
Glyr1	30.6189	30.4519	30.4941	29.8834	29.9668	29.7834	29.8965	29.9218	29.8596	29.8864	29.957	29.9067	30.0111	30.1418	30.0379	29.5846	29.5594	29.7532	17434000000	622660000	2	18	18	Glyr1	-0.643764	3.04074	-0.628982	3.53078	-0.604914	3.43129	-0.458057	2.69434	-0.88923	3.45393
Mpst	28.0305	27.6514	27.5557	28.318	28.1024	27.5238	27.8768	27.3389	27.7094	29.0144	28.8944	28.8272	29.044	29.1483	29.5427	27.7843	26.3116	28.1195	5495700000	392550000	3	9	9	Mpst	0.235524	0.352137	-0.104192	0.184784	1.16611	2.77722	1.4991	2.69124	-0.340774	0.233142
Obsl1	25.5494	25.9553	25.5333	27.7074	27.8442	27.9077	26.2654	26.3589	25.2492	26.9505	26.4701	24.9258	27.207	26.9092	27.447	26.6682	26.4868	26.572	1707800000	21347000	4	10	10	Obsl1	2.14042	3.85137	0.27852	0.296257	0.436145	0.280281	1.50839	2.7169	0.896324	2.42921
Terf2	27.313	26.9617	27.2394	26.7299	26.636	27.1754	26.5071	26.218	26.3399	26.8357	26.5266	26.3334	26.6978	26.6216	26.8511	26.169	26.6418	26.554	1778100000	63503000	6	12	12	Terf2	-0.324252	0.753287	-0.816333	2.41288	-0.606138	1.54194	-0.447863	1.61978	-0.716418	1.78242
Gar1	31.0594	31.0642	31.2283	30.8411	30.8731	30.7713	30.9487	31.0002	30.9954	30.7627	30.8627	30.8656	30.8256	30.8979	30.7826	31.2789	31.1676	30.8964	32761000000	2520100000	6	8	8	Gar1	-0.288806	1.99102	-0.135883	1.10393	-0.286955	1.93731	-0.28193	1.91312	-0.00299136	0.00777561
Polr2j	25.9359	26.7264	26.7154	28.1547	27.9872	27.6	26.8913	26.972	27.2463	26.9859	26.8673	27.0252	27.9238	27.6118	28.0403	27.0311	27.7959	28.3528	2882900000	480480000	3	3	3	Polr2j	1.45474	2.0339	0.5773	0.955354	0.500194	0.875652	1.39939	2.06455	1.26734	1.28104
2810428I15Rik	28.6019	28.6178	28.5997	28.6029	29.0252	28.3261	29.4506	29.1006	28.8294	29.6987	29.4278	29.2038	27.9622	28.883	28.6857	28.8258	28.5267	28.1189	7767100000	706100000	2	6	6	2810428I15Rik	0.0448984	0.0777589	0.52037	1.35218	0.836957	2.36953	-0.096192	0.12583	-0.11603	0.220758
Myo5a	29.3658	28.7844	28.8836	29.3038	29.2061	28.9341	29.612	29.4574	29.3653	28.9424	29.4191	29.3983	29.3436	29.2732	29.2011	29.6519	29.5279	29.2405	10289000000	108310000	7	16	15	Myo5a	0.136736	0.257987	0.466991	1.13525	0.242001	0.436563	0.261364	0.640229	0.462196	0.999086
Pik3c3	27.1322	27.2306	27.1014	27.5165	27.3326	27.2128	27.2964	27.6588	27.551	27.3044	27.3277	27.0625	27.6695	27.6094	27.6136	27.1884	27.3277	27.1374	2713900000	60308000	5	13	13	Pik3c3	0.199224	0.966801	0.347329	1.4153	0.0768242	0.340447	0.47611	3.40262	0.0630849	0.385284
Men1	26.9658	26.9925	27.172	26.8234	26.8175	26.3335	26.7316	27.1139	26.7332	27.0831	27.0029	26.6596	26.954	26.2852	27.1518	26.6471	26.6351	26.5833	1901800000	63394000	4	7	7	Men1	-0.385285	1.03543	-0.183851	0.573394	-0.128176	0.369559	-0.246376	0.383817	-0.421592	2.47185
Brd8	27.4765	27.1688	27.0133	27.0611	27.4314	27.2407	27.0981	26.8976	26.8411	26.7519	26.7891	26.6682	26.5557	27.0938	26.9261	26.7651	26.7863	26.7806	2103100000	53925000	4	8	8	Brd8	0.0248483	0.0492502	-0.273961	0.807859	-0.483185	1.57757	-0.361017	0.796988	-0.442228	1.50157
Sf1	31.9227	32.0032	31.8685	31.7672	31.9589	31.8502	31.9347	31.9574	31.6925	31.694	31.6362	31.5734	31.8468	32.0546	31.9344	32.1052	31.9755	31.9019	62317000000	3115900000	5	16	1	Sf1	-0.0727043	0.462697	-0.069924	0.304813	-0.296905	2.32075	0.0138067	0.0670363	0.0627302	0.368709
Spg7	29.3334	29.0936	29.2608	29.2683	29.259	29.3238	29.4152	29.4279	29.2705	29.1489	29.1481	29.2138	28.3701	28.3412	28.0617	29.6458	29.4996	29.5547	9665400000	235740000	8	10	10	Spg7	0.0543989	0.299205	0.141909	0.748055	-0.0590229	0.32681	-0.971612	2.88043	0.337386	1.81896
Ccdc6	29.5337	29.6097	29.6444	29.0668	28.98	29.1843	29.3533	29.2213	29.2196	28.9191	29.035	28.9549	29.0553	29.0366	28.9607	29.7979	29.7208	29.8263	10642000000	462680000	7	17	17	Ccdc6	-0.518926	2.80941	-0.331218	2.41557	-0.626271	3.72343	-0.578407	3.72613	0.185702	1.82396
Tmed7	29.2029	29.4379	29.1444	29.1319	29.4057	29.5046	28.6346	28.8507	29.3842	28.6361	28.8462	28.8123	28.8625	29.5863	28.8916	29.3673	28.9165	29.2154	9320100000	776680000	2	6	6	Tmed7	0.0856845	0.235465	-0.30525	0.56458	-0.496889	1.96037	-0.14827	0.229669	-0.0953401	0.234208
Lrrc16a	27.3296	27.7139	26.7367	27.7396	27.7262	27.6488	28.4881	28.4335	28.2699	27.8567	27.7269	28.3504	27.1424	27.9177	27.3324	28.2372	27.9772	28.1076	3883800000	53942000	9	15	15	Lrrc16a	0.44479	0.711283	1.13706	1.75528	0.717917	0.984494	0.204085	0.215769	0.847237	1.34758
Acsl1	30.4031	30.3856	30.3834	30.0066	30.0583	29.9157	29.6222	29.7885	29.6616	29.6158	29.6424	29.8372	28.8621	28.694	28.5819	29.4615	29.3836	29.4691	14390000000	388910000	5	24	22	Acsl1	-0.397159	3.15078	-0.699939	3.8016	-0.692251	3.22988	-1.67803	4.47997	-0.952637	5.34993
Dcun1d1;Tes3-ps	26.5725	26.6075	26.4784	26.7099	26.6237	26.8948	26.9447	26.7465	27.3027	27.1098	26.9756	27.1218	27.0132	27.3269	26.7286	26.7401	27.0919	26.9	1974000000	151850000	6	5	5	Dcun1d1;Tes3-ps	0.189987	1.00395	0.445157	1.24952	0.516262	2.98073	0.470078	1.2467	0.357869	1.51985
Cops6	30.9342	31.0907	30.8648	31.5304	31.3992	31.4191	31.5443	31.6448	31.6942	31.4276	31.451	31.0317	31.4312	31.5483	31.4729	31.4011	31.494	31.5306	44510000000	3709200000	4	12	12	Cops6	0.486324	2.46618	0.664553	2.93967	0.340222	1.05482	0.520886	2.64472	0.512028	2.57328
Pex11b	26.4517	26.3385	26.1887	26.0352	26.4474	26.0727	24.8205	26.3327	25.9225	25.7739	24.2635	26.5895	26.3018	26.0322	25.7771	25.4978	25.9175	26.0953	969270000	74559000	4	5	5	Pex11b	-0.141166	0.391721	-0.634403	0.623138	-0.783971	0.499442	-0.28924	0.787151	-0.489398	1.19317
Ddx23	31.6036	31.752	31.6139	31.6341	31.5929	31.5653	31.6705	31.7184	31.7056	31.6174	31.4848	31.675	31.7717	31.7616	31.6753	31.5679	31.5923	31.5875	53245000000	1210100000	1	32	32	Ddx23	-0.0590388	0.496837	0.0416959	0.345998	-0.0640971	0.361754	0.079703	0.632292	-0.0739136	0.695272
Gys1	26.345	26.4512	26.4743	26.0839	25.4222	26.3089	25.838	24.1763	25.2572	26.0858	26.7316	25.9303	25.8615	26.3706	26.1758	25.6512	25.0686	24.3499	739020000	21736000	3	4	4	Gys1	-0.485157	0.836443	-1.33296	1.27972	-0.174264	0.282464	-0.287488	0.871208	-1.40026	1.6812
Taf6	27.7732	27.9282	27.8344	28.4405	28.2803	28.3534	28.3517	28.5638	28.3362	28.2106	28.3244	27.9631	27.8585	28.1726	27.956	28.2814	28.4024	28.2359	4834600000	117920000	4	14	14	Taf6	0.51277	2.86488	0.571927	2.57338	0.320754	1.29847	0.150424	0.660474	0.461299	2.63068
Chrac1	27.5469	27.9445	27.5287	24.4027	27.9289	28.0328	27.9602	27.9319	27.9232	27.1405	27.2137	27.7971	27.2675	27.0789	27.3547	28.1454	28.0181	28.1387	3399500000	566580000	2	3	3	Chrac1	-0.885263	0.299394	0.265043	0.908674	-0.28958	0.511444	-0.439675	1.30206	0.427364	1.40412
Arhgef7	28.2883	28.2168	28.3196	28.0116	28.1084	28.2626	27.8913	27.8018	27.922	28.1593	28.0158	28.1654	27.6842	27.6656	27.5177	27.9726	27.8544	28.1321	4329500000	88358000	12	8	8	Arhgef7	-0.147381	0.866114	-0.403195	2.98765	-0.16143	1.31327	-0.65241	3.36865	-0.288563	1.54572
Tpd52	31.1405	31.2193	31.344	31.0908	30.7778	31.1055	30.4679	30.2668	30.4166	30.792	30.8637	30.9092	30.333	30.255	30.3538	30.6203	30.6335	30.7334	29449000000	2944900000	9	6	6	Tpd52	-0.24326	0.930468	-0.850831	3.26094	-0.379632	2.28863	-0.920687	3.80331	-0.572224	2.93331
Thoc6	28.8585	28.9279	28.9351	29.1451	28.7996	29.1545	29.0225	28.724	29.1006	28.7439	28.6192	28.7384	29.4591	28.7957	29.422	28.7575	28.896	28.997	8300900000	488290000	5	6	6	Thoc6	0.125903	0.454925	0.0419114	0.131376	-0.206668	1.917	0.318434	0.666688	-0.0236486	0.116912
Ldb1	25.5836	25.2825	25.4703	25.9971	26.2183	26.506	25.9527	26.0605	26.4337	26.0875	25.7477	25.6909	26.5012	26.6207	26.5764	26.2612	26.3436	26.5229	1169600000	68799000	4	4	4	Ldb1	0.795017	2.01013	0.703518	1.84066	0.396545	1.22699	1.12065	3.53832	0.930416	2.86869
Mlec	31.178	31.121	31.0508	30.5037	30.5002	30.5319	29.7073	29.7656	29.703	29.8601	29.8368	29.9304	30.0255	29.8339	30.0414	29.7426	29.745	29.7274	20625000000	1289100000	2	12	12	Mlec	-0.604689	4.03552	-1.39129	5.30755	-1.24083	4.9384	-1.14965	3.95055	-1.37827	5.50038
Pbrm1	28.7362	28.8674	28.6409	28.7885	28.5571	28.7109	28.3602	28.6106	28.4759	29.07	29.0811	28.9346	29.076	29.3203	29.3895	28.7944	28.7026	28.5829	7666100000	90190000	14	30	30	Pbrm1	-0.0626895	0.264893	-0.265944	1.27672	0.280361	1.59204	0.513755	1.94761	-0.0548878	0.241095
Tmppe	26.6231	26.8829	26.7659	27.0103	26.3267	26.6506	25.8742	25.7888	25.7319	26.2144	25.8933	25.2257	25.4819	26.5212	26.2142	26.2544	26.0103	25.0558	1251300000	69517000	1	3	3	Tmppe	-0.0947158	0.169364	-0.958968	3.4391	-0.979476	1.50624	-0.684835	1.01291	-0.983768	1.2375
Aktip	26.1386	25.8897	25.875	26.5855	25.9731	26.5073	26.2747	27.2158	26.4526	26.4462	26.1903	26.307	25.524	26.4833	25.9772	26.6799	26.7447	26.5303	1374600000	91641000	3	3	3	Aktip	0.387484	0.855122	0.679916	1.06136	0.346701	1.42651	0.027057	0.0314478	0.683837	2.51899
Tmx2	29.2552	29.3538	29.1984	28.6403	28.6059	28.3844	28.3596	28.2633	28.2946	28.2706	28.3013	28.3795	28.2312	28.4962	28.1099	27.9263	28.0602	28.0718	6142900000	323310000	3	8	8	Tmx2	-0.725597	2.85203	-0.963312	4.25174	-0.951986	4.16006	-0.990047	2.89153	-1.24969	4.36158
Mrps14	27.553	27.6053	27.6017	27.6645	27.7202	27.9345	28.2133	27.8283	28.1593	27.7549	27.2374	27.4102	27.8007	27.9115	27.4496	27.9026	27.9984	28.1318	3623700000	603940000	2	3	3	Mrps14	0.186391	1.04212	0.480277	1.77482	-0.119172	0.319007	0.133921	0.404756	0.42427	2.45967
Gm10247;Rpl35a;Gm10029;Gm10237	33.7648	33.7542	33.6329	33.7819	33.7566	33.7305	33.8322	33.8672	33.8795	33.8354	33.8398	33.8873	33.8802	33.7227	33.7134	33.761	33.6409	33.7915	232580000000	33226000000	5	8	8	Gm10247;Rpl35a;Gm10029;Gm10237	0.0390523	0.363623	0.14232	1.47822	0.136889	1.40334	0.0548388	0.328472	0.0138295	0.0779601
Mras	26.2858	26.3466	26.0406	25.182	25.4871	26.0202	24.745	25.018	26.7235	25.1959	25.9801	26.3614	24.1226	25.2453	25.2766	23.8141	25.4151	25.4031	229090000	17622000	3	3	3	Mras	-0.66122	1.18562	-0.728823	0.509952	-0.378551	0.459562	-1.34282	1.57819	-1.34687	1.17311
Tnip1	25.5809	25.4698	25.5528	25.2454	25.3203	25.474	25.1651	25.2354	24.0296	26.2334	25.2737	24.8513	24.9287	26.5873	25.3068	25.4606	25.8159	25.3997	509090000	17555000	7	4	4	Tnip1	-0.187871	1.17616	-0.724404	0.858691	-0.0816453	0.0695812	0.0731265	0.0499071	0.024285	0.0629778
Cope	30.1911	30.0032	30.3186	30.2502	30.1443	29.8778	29.7351	29.4116	29.3858	29.9424	30.0625	30.0258	30.2923	30.2309	30.0547	29.3222	29.0484	28.9035	15866000000	1057800000	5	8	8	Cope	-0.080164	0.216935	-0.660122	1.98332	-0.160726	0.751349	0.0216643	0.0650015	-1.07956	2.67032
Rcn3	26.092	26.5597	25.5842	26.2176	25.5163	24.8186	26.7584	27.4176	27.0556	28.7189	28.7525	28.4688	28.7108	28.6953	28.781	26.2012	26.3749	26.7567	2908200000	207730000	4	6	6	Rcn3	-0.561127	0.497513	0.998536	1.37105	2.5681	3.01521	2.6504	3.14087	0.365622	0.488384
Faim	27.3925	27.0916	26.6968	27.3125	26.1861	28.0372	27.0598	27.1626	27.6519	27.056	27.0225	26.994	26.5165	25.8113	25.9965	27.6211	27.4536	27.0878	2322000000	193500000	2	6	6	Faim	0.118292	0.0720933	0.231126	0.353391	-0.0361455	0.062068	-0.952216	1.50897	0.327185	0.568915
Spg20	28.2555	27.5282	26.4184	25.6459	25.6373	25.6176	24.4806	25.0655	25.3036	25.7618	25.7993	26.0222	25.8669	25.629	25.6723	25.2926	25.3578	24.81	1182000000	38130000	6	4	4	Spg20	-1.76708	1.52702	-2.45078	1.85354	-1.53955	1.33328	-1.67794	1.44621	-2.24723	1.79343
Paip1	28.6073	28.2233	28.4708	29.0266	29.0523	29.1071	27.8216	28.3162	27.946	28.2958	28.2636	28.1772	28.2628	28.3394	28.6264	28.1516	27.9242	28.0689	5689100000	284460000	7	8	8	Paip1	0.628223	2.26475	-0.405842	1.02287	-0.188284	0.732127	-0.024243	0.0529185	-0.385578	1.37843
Rpl17-ps3;Gm10268;Rpl17;Gm10362	33.5128	33.4513	33.6626	33.6871	33.7348	33.7093	33.896	33.8882	33.8454	33.7892	33.7289	33.7186	33.9463	33.9616	33.9214	33.7581	33.7202	33.7172	229790000000	22979000000	8	11	11	Rpl17-ps3;Gm10268;Rpl17;Gm10362	0.168181	1.22991	0.334315	2.17676	0.203325	1.42341	0.400885	2.48416	0.18962	1.38059
Mrpl3	29.0911	29.4232	29.3021	29.1157	29.1291	29.1102	29.3151	29.1832	29.3515	29.1453	28.9545	29.0581	29.1123	29.3378	29.0334	28.953	29.1819	29.5665	9668400000	483420000	3	10	10	Mrpl3	-0.153777	0.724048	0.0111427	0.0343421	-0.219484	0.918542	-0.110969	0.345335	-0.038339	0.0656016
Napg	28.695	28.8214	28.7328	28.6187	28.6987	28.5693	28.2463	28.0807	28.2726	28.1341	28.163	28.1848	28.3247	28.317	27.7679	28.3004	28.7168	28.4421	5729200000	272820000	2	7	7	Napg	-0.120812	1.06837	-0.549852	2.82944	-0.589077	3.89752	-0.613192	1.50741	-0.263291	0.964571
Mnf1;2900010M23Rik	27.4708	26.9804	26.0958	26.3489	26.8148	26.6532	26.0733	24.8203	26.7898	26.3672	26.8609	27.3912	26.4474	26.0327	25.8514	26.7203	27.2312	24.3003	1623900000	270650000	3	4	4	Mnf1;2900010M23Rik	-0.243349	0.223677	-0.954524	0.609699	0.0241095	0.0160119	-0.73851	0.774576	-0.765074	0.316476
Dhx32	26.4379	26.2524	26.026	26.8354	26.0452	24.3696	25.5473	25.838	25.3885	25.3184	25.4906	24.5903	25.9997	24.9283	25.3285	26.1318	26.2105	25.8946	649720000	18563000	3	6	6	Dhx32	-0.488711	0.264924	-0.647497	1.66132	-1.10564	1.67319	-0.819909	1.15274	-0.159793	0.451841
Jakmip1	27.4931	27.572	27.3508	25.6729	24.3564	26.8052	25.3799	26.2748	25.2107	25.9416	25.944	25.6433	26.6387	25.312	24.1122	25.1293	24.8233	25.9847	1026800000	22817000	8	7	6	Jakmip1	-1.86047	1.22989	-1.85019	2.27339	-1.62902	3.78289	-2.11767	1.35147	-2.15956	2.43944
Plrg1	31.5375	31.5023	31.8098	31.4106	31.4083	31.5788	31.5449	31.6237	31.6003	31.5095	31.6333	31.4381	31.8825	31.8552	31.9442	31.5685	31.5449	31.5025	52089000000	1796200000	3	21	21	Plrg1	-0.150595	0.599704	-0.0269184	0.0963557	-0.0895786	0.326854	0.277404	1.29146	-0.0779203	0.322728
Fip1l1	29.0405	29.1847	29.1291	29.0633	29.0245	29.2835	29.4549	29.4241	29.5066	29.2841	29.3231	29.4976	29.4815	29.436	29.5577	29.6665	29.7552	29.8131	11208000000	466990000	7	9	9	Fip1l1	0.00566419	0.0207637	0.343766	2.68232	0.250165	1.48693	0.373659	2.61078	0.626839	3.32801
Zc3hav1	30.5965	30.5995	30.6816	29.9983	29.9772	29.7411	26.7371	26.764	26.9075	28.2415	27.5713	27.7274	27.3588	28.145	27.4447	27.0828	26.3808	26.5672	9178500000	158250000	4	23	23	Zc3hav1	-0.720303	2.9343	-3.823	6.44571	-2.77912	3.77142	-2.97634	3.54126	-3.94889	4.31234
Rbm33	26.3998	27.0357	26.4336	26.5802	27.3427	26.6362	27.3545	26.9102	27.0431	26.4338	26.5504	26.6753	26.8134	27.1835	27.379	27.3554	26.8226	26.8702	1983000000	46116000	4	6	6	Rbm33	0.229982	0.289877	0.479561	0.914159	-0.0698655	0.116533	0.502227	0.883202	0.393031	0.665731
Gm15118;Dnajc19	28.1516	28.4998	28.218	28.4289	28.3298	28.4077	28.0254	28.2545	28.1163	28.2676	28.3329	28.245	28.1157	28.0144	27.9659	28.7119	28.7975	28.3797	5221800000	435150000	5	6	6	Gm15118;Dnajc19	0.0990225	0.374253	-0.157735	0.555621	-0.00798988	0.024312	-0.257832	1.04865	0.339897	0.957234
Klc1	28.5865	28.7478	28.6616	28.4787	28.7699	28.0209	28.6558	28.4374	28.2811	28.3546	28.5416	28.3519	28.4452	28.67	28.512	28.6126	28.4689	28.3552	6046400000	167960000	9	14	7	Klc1	-0.242156	0.470498	-0.207202	0.810864	-0.249262	1.47761	-0.122938	0.687807	-0.186403	0.994909
Vps29	31.8563	31.6942	31.6983	31.0314	31.045	31.1774	31.2203	31.4922	31.1845	31.4053	31.4172	31.015	31.4224	31.3276	31.3235	31.3292	31.2046	31.0366	43440000000	4344000000	4	9	3	Vps29	-0.665008	3.14446	-0.450593	1.81552	-0.470413	1.52436	-0.391781	2.48357	-0.559466	2.29701
Synj1	24.9521	25.498	25.2657	24.8571	25.1392	25.526	24.4507	24.7448	26.2863	24.7268	25.2817	25.1408	25.4364	24.9203	24.9184	25.1444	24.3146	25.3091	377030000	4333700	5	4	4	Synj1	-0.0645046	0.0919035	-0.0780144	0.0451223	-0.188821	0.339899	-0.14691	0.24867	-0.315893	0.384138
Gm10119;Rps3a;Gm9000	35.2995	35.3858	35.2852	35.4753	35.4722	35.398	35.4812	35.4783	35.3769	35.4346	35.4746	35.4198	35.6139	35.6185	35.5412	35.4001	35.2976	35.3224	731500000000	43030000000	4	24	24	Gm10119;Rps3a;Gm9000	0.124991	1.44079	0.121985	1.23203	0.119493	1.55357	0.267718	2.57917	0.0165304	0.138712
Dctn6	28.5981	28.5165	28.5842	27.7535	27.6108	27.9538	27.9694	28.041	28.1523	28.2052	28.1862	28.3184	28.303	27.9911	28.1321	28.3232	28.4054	28.2852	4955400000	707920000	5	5	5	Dctn6	-0.793542	2.82235	-0.512002	3.01673	-0.329663	2.61612	-0.424221	1.97591	-0.228323	2.20019
Amd2;Amd1	24.7635	27.684	25.0071	25.6668	25.7116	26.0889	25.6156	24.4804	26.1643	24.2728	26.7414	25.5978	26.237	25.342	25.9896	25.5299	25.9956	25.7605	659650000	38803000	3	2	2	Amd2;Amd1	0.00423622	0.00146251	-0.398129	0.139065	-0.280856	0.0845778	0.0380071	0.0129114	-0.0562216	0.0198061
Lias	27.9421	27.2836	27.601	27.6251	26.8397	27.4648	27.2559	27.5468	27.9288	27.8173	27.5257	27.5876	27.2566	27.3854	27.1952	27.4239	27.4592	27.3515	3024300000	177900000	2	7	7	Lias	-0.299035	0.416078	-0.0317287	0.0396062	0.0346196	0.0570272	-0.329828	0.765763	-0.19736	0.439131
Bin2	27.4213	26.3149	27.1774	26.3931	26.1794	26.0636	26.267	26.5985	24.1264	26.2939	26.4832	26.5935	24.5926	26.0302	26.6287	27.0822	26.8597	27.1681	1370900000	62316000	1	8	7	Bin2	-0.759157	1.02048	-1.30723	0.706706	-0.514319	0.67318	-1.2207	0.817857	0.0654793	0.0655534
Foxp4	27.7608	28.0003	27.6623	27.5491	27.5929	27.824	27.1471	26.9566	27.3057	26.7352	24.0595	27.0388	28.1013	27.5376	28.1129	26.0604	27.0929	27.3957	2894900000	93384000	5	2	2	Foxp4	-0.152491	0.506829	-0.671373	2.03683	-1.86328	0.913984	0.109453	0.19577	-0.958139	1.08153
Ezh2	30.8579	30.6877	30.6814	30.8191	30.7458	30.6522	30.4959	30.6608	30.3664	30.15	30.0556	30.016	29.8117	29.8528	29.7989	30.1092	30.4119	30.1923	22471000000	702220000	7	19	16	Ezh2	-0.00333722	0.0146702	-0.234616	1.07112	-0.668487	3.16941	-0.921199	3.97786	-0.504555	2.03343
Eif2b4	30.8726	30.9617	30.8268	31.0114	30.9435	30.8971	31.0527	30.8927	30.9081	30.6014	30.5572	30.6654	31.0419	31.209	30.951	30.8846	30.9789	30.8703	31671000000	1218100000	4	17	17	Eif2b4	0.063626	0.544428	0.0641212	0.424051	-0.279031	2.27932	0.180256	0.990852	0.0242081	0.175792
Akt1	26.8503	25.1754	24.9016	25.2918	24.9479	25.3665	24.4535	25.5472	24.9694	25.2649	25.2522	25.474	25.0422	25.8854	25.1244	24.6812	24.8851	24.586	521300000	17976000	7	5	2	Akt1	-0.440357	0.285333	-0.652405	0.402821	-0.312046	0.195395	-0.291784	0.165103	-0.925021	0.683487
Sumo2;Sumo3	32.2458	32.5515	32.2713	32.0545	31.9271	31.7563	32.0347	32.0562	31.9738	32.2118	32.3244	32.3454	32.4087	32.246	32.3779	32.6211	32.4239	32.6202	81741000000	40870000000	4	2	1	Sumo2;Sumo3	-0.443549	1.56294	-0.334607	1.52912	-0.0623016	0.229551	-0.0119718	0.0369188	0.198914	0.777968
C330027C09Rik;Kiaa1524	30.8251	30.9314	30.8545	31.3757	31.3175	31.2338	31.2863	31.1705	31.1275	31.0781	30.9845	31.0508	30.7911	30.9373	30.8975	30.9505	31.0291	30.9261	35147000000	702940000	3	32	32	C330027C09Rik;Kiaa1524	0.438673	2.96645	0.32443	2.32644	0.167491	1.78205	0.00498645	0.0311448	0.0982545	1.03939
Mrpl40	27.8841	27.7897	27.7593	26.8844	27.1494	26.6901	24.8476	27.4121	25.1872	27.4647	27.6215	27.385	27.3187	26.8257	26.9144	26.0975	26.3074	26.866	2321300000	211020000	3	3	3	Mrpl40	-0.90309	2.54632	-1.9954	1.16542	-0.320637	1.81393	-0.791416	2.14472	-1.38741	2.40298
Gsk3a	27.1656	27.1262	27.4619	28.1925	28.2178	27.8397	28.4607	28.3306	27.8975	27.9179	28.0397	27.9186	28.2924	28.4002	28.0652	28.406	28.3163	28.0221	4321800000	227460000	2	10	7	Gsk3a	0.832083	2.17076	0.978375	2.08819	0.707514	2.47317	1.00137	2.63919	0.996916	2.50077
Gtf3c2	28.7252	28.5071	28.685	28.3955	28.1516	28.4101	27.9555	28.0762	27.8201	27.9242	28.3415	28.3957	28.1643	28.0593	28.0694	28.0307	28.2456	28.2703	5079000000	145110000	5	13	1	Gtf3c2	-0.320046	1.39073	-0.688495	2.63561	-0.418646	1.20471	-0.541442	2.71189	-0.456931	1.9679
Nop16	30.6269	30.5625	30.5321	31.0616	31.0478	31.0643	31.0742	31.0651	31.1767	31.0604	31.09	31.252	31.1456	30.861	30.9736	30.9897	30.9263	30.9688	33471000000	3347100000	2	9	9	Nop16	0.48406	4.15841	0.531499	3.51657	0.560291	2.98227	0.419592	2.06436	0.387752	3.49246
Anp32a	34.1579	33.937	34.0199	33.6586	33.5685	33.4974	33.1955	33.2288	33.2082	33.2311	33.1681	33.0435	33.7858	33.9076	33.8787	33.1562	33.0843	32.9203	197280000000	21920000000	5	15	12	Anp32a	-0.463409	2.36408	-0.827432	3.65486	-0.890714	3.33343	-0.180925	1.14714	-0.98469	3.3108
Bre	27.2453	27.5792	27.6362	27.1607	27.6804	27.4886	27.3577	27.2806	27.5578	27.6925	27.5777	27.9649	27.4444	27.3867	27.7028	27.1339	27.3332	27.6283	3024800000	168040000	8	4	4	Bre	-0.0436281	0.0790226	-0.0881952	0.235432	0.258174	0.703248	0.0244503	0.0540503	-0.121723	0.256961
Gls	29.8588	29.828	29.9111	29.0015	29.0029	28.9539	29.0805	28.7684	28.577	29.4139	29.4142	29.3106	29.2215	29.1601	29.1067	28.9893	28.9432	28.9163	10203000000	329120000	6	13	9	Gls	-0.879866	5.14543	-1.05731	2.68433	-0.486373	3.4916	-0.703181	4.16373	-0.916377	5.03664
Acap2	27.9614	27.7487	27.7219	28.0496	28.0379	27.7475	27.6716	27.1866	27.7411	27.6971	27.8332	27.6933	28.1789	27.8511	27.6736	26.6665	27.0242	27.5544	3489400000	85107000	7	10	9	Acap2	0.134356	0.466777	-0.277548	0.661168	-0.0694853	0.321537	0.0905813	0.211234	-0.728951	1.27221
Pole3	27.4627	27.5778	24.7662	27.9722	27.9342	28.1378	27.8022	27.6531	27.7444	27.2828	27.4036	27.5328	27.1832	27.2905	27.3359	27.7414	27.7501	27.867	3227600000	403450000	2	2	2	Pole3	1.41249	0.699407	1.131	0.543401	0.804155	0.364431	0.667629	0.294047	1.18393	0.572923
Gpatch1	25.4353	25.6247	25.0278	26.2522	26.8	25.2156	26.3969	25.3798	25.017	25.6006	25.6074	25.6856	25.4043	24.1502	25.33	24.6192	25.5127	25.8253	588610000	15093000	4	4	4	Gpatch1	0.726707	0.662803	0.235339	0.202132	0.268619	0.685712	-0.401085	0.380679	-0.043506	0.0366685
Parl	26.7758	26.7646	26.8333	23.9128	25.6323	27.1573	26.824	24.4504	24.7714	25.9854	26.5962	25.4781	26.5972	26.8517	25.4262	25.5463	27.3163	27.0835	1652400000	103270000	2	2	2	Parl	-1.22376	0.582094	-1.44263	0.905052	-0.771337	1.11978	-0.499512	0.495985	-0.142502	0.0913749
Bud31	29.6952	29.7383	29.4461	29.6147	29.697	29.7207	29.7961	29.6183	29.74	29.8482	29.8699	29.7792	30.2762	30.2651	30.1802	30.0902	29.9204	30.0532	15489000000	1936100000	2	9	9	Bud31	0.0509154	0.203503	0.0916004	0.36384	0.205858	1.01636	0.613937	2.51347	0.394718	1.70851
Mob4	28.0105	28.106	27.9285	28.033	27.7371	27.951	28.0795	27.94	27.3316	28.1007	28.1138	27.9384	27.954	28.1116	28.1017	27.9763	27.5842	27.2673	4050600000	368240000	4	4	4	Mob4	-0.107969	0.456416	-0.23132	0.418894	0.0359491	0.179295	0.0407944	0.219895	-0.405725	0.894985
Pttg1ip	26.5673	26.8141	26.4361	26.1362	24.8128	26.9519	24.5037	24.4533	27.6141	27.3919	27.3707	27.2181	27.5944	24.9545	27.5496	25.3159	24.5997	25.4755	1814000000	302330000	3	3	3	Pttg1ip	-0.63881	0.431785	-1.08213	0.441972	0.721075	2.36642	0.0936941	0.0360713	-1.47547	2.1459
Tle3	27.856	27.8717	27.8503	27.4065	27.192	27.5174	26.7498	26.8258	27.0847	27.2671	27.4556	27.4321	27.942	27.5769	27.5403	26.9526	26.9993	27.5846	2908000000	78595000	14	10	5	Tle3	-0.487399	2.15355	-0.97258	3.17769	-0.474382	2.86863	-0.172939	0.603468	-0.680504	1.54206
Tmem167a;Tmem167;Gm10495	25.0249	26.2613	25.3431	24.7183	25.2495	26.028	28.2551	28.4159	28.1892	28.2415	25.2354	28.3689	26.0355	26.0233	24.5823	25.164	28.6761	28.2762	3852600000	963160000	4	2	2	Tmem167a;Tmem167;Gm10495	-0.211163	0.147996	2.74367	2.72372	1.73884	0.731545	0.0039533	0.0021218	1.82901	0.714153
Cadm1	25.3399	25.1085	26.5973	25.9497	25.7828	26.0304	26.4706	26.4256	26.1911	26.2553	26.9555	26.6302	26.5884	25.9594	25.032	26.4637	26.2628	26.7057	1219600000	60982000	10	2	2	Cadm1	0.239048	0.196146	0.68053	0.654274	0.931741	0.85793	0.17798	0.0986512	0.795468	0.762526
Pole4	28.4213	28.3636	28.4538	28.73	28.8541	28.6405	27.8211	27.5774	28.3322	28.0945	27.6108	28.0035	27.7167	27.4358	27.708	28.5763	28.0517	28.482	4978600000	829770000	2	4	4	Pole4	0.328688	2.0895	-0.502637	1.05444	-0.509935	1.55753	-0.7927	2.93181	-0.0428778	0.0935439
Wtap	29.152	29.1638	29.1674	29.0035	28.8981	29.1685	29.1232	29.0375	29.0146	28.7492	28.7291	28.6719	28.8434	29.076	29.0846	29.1497	29.0193	28.9154	8478700000	403750000	6	11	11	Wtap	-0.137735	0.808289	-0.102621	1.4302	-0.444352	4.32719	-0.159747	0.944194	-0.132908	0.913236
Wdr26	28.0297	28.4761	28.2635	28.5678	28.7792	28.7635	28.5569	28.6226	28.7964	28.5922	28.5218	28.6237	28.8361	28.6108	28.5865	28.7236	28.7807	28.7044	6510200000	217010000	6	11	11	Wdr26	0.447047	1.42733	0.402213	1.27993	0.322787	1.14674	0.421373	1.30379	0.479808	1.66775
Pcmt1	29.7976	29.7582	29.6935	29.9044	29.9723	29.8236	29.969	30.0871	29.952	29.6143	29.514	29.8696	29.7078	30.2186	29.7224	30.1315	30.2784	29.9564	15702000000	923630000	8	9	9	Pcmt1	0.150325	1.337	0.252935	2.07684	-0.0837746	0.31059	0.133151	0.319918	0.37234	1.7203
Ubl5;Gm16381;Gm6803	29.6238	29.7354	29.7434	29.393	29.2986	29.2392	29.1052	29.0464	29.1486	29.1109	29.1476	29.2406	29.7058	29.5541	29.8528	29.0161	28.9373	28.9874	10898000000	1556900000	9	5	5	Ubl5;Gm16381;Gm6803	-0.390581	2.56544	-0.60077	3.6072	-0.534503	3.21461	0.00336393	0.0117521	-0.720622	4.05304
Kif2a	30.4288	30.5229	30.2349	30.5022	30.4801	30.4871	30.626	30.6795	30.6474	30.6983	30.5393	30.6371	30.4849	30.5589	30.4554	30.6647	30.6788	30.6274	25023000000	714940000	7	24	22	Kif2a	0.0942612	0.481703	0.255451	1.38282	0.229371	1.11638	0.104212	0.505439	0.261404	1.41301
Ppp3cb	28.3208	28.6087	28.5497	28.395	28.396	28.607	28.5017	28.5352	28.6576	28.5472	28.2961	28.5041	28.1586	27.9853	28.139	28.6288	28.6208	28.5018	5796400000	231850000	5	11	7	Ppp3cb	-0.0270818	0.0852577	0.0717519	0.290876	-0.0439707	0.138813	-0.398779	1.73859	0.0906862	0.39523
Nae1	31.3753	31.2578	31.393	30.9109	31.1506	31.1989	31.2019	31.1776	31.2199	31.3725	31.317	31.1289	30.6724	30.8658	30.7445	31.2752	31.3235	31.3408	38639000000	1679900000	4	17	17	Nae1	-0.255274	1.21587	-0.142245	1.49161	-0.0692571	0.336175	-0.58116	2.92582	-0.0289046	0.244289
Piezo1;Fam38a	23.6984	23.872	24.4227	25.9643	25.7513	25.5574	26.7773	26.7582	26.4556	26.0833	25.4668	25.3123	25.0325	25.6319	24.9968	26.9474	26.7595	26.5931	1004000000	10350000	7	5	5	Piezo1;Fam38a	1.75995	2.68182	2.66601	3.41401	1.62309	2.14196	1.2227	1.81863	2.76895	3.48371
Sfr1	30.7612	30.9166	30.969	30.9801	30.9149	30.8621	31.019	30.8833	30.9668	30.9777	30.9962	30.9575	31.0618	30.7992	30.9838	31.1654	30.9892	31.1964	33337000000	2222500000	4	11	11	Sfr1	0.0367928	0.199161	0.0741412	0.429187	0.0949014	0.680667	0.066033	0.264222	0.234774	1.22876
Caprin2	28.0321	25.5755	26.4869	26.8817	26.2142	25.3744	26.5058	24.8474	25.7907	25.2807	26.3061	24.5608	23.6159	25.5951	26.0254	25.2046	25.8365	25.6292	1690100000	39304000	5	7	7	Caprin2	-0.541388	0.256504	-0.983484	0.497505	-1.31561	0.681293	-1.61934	0.717569	-1.14139	0.702906
Sik3	24.1661	25.3945	24.1683	25.3593	23.8643	26.8149	24.882	26.397	26.2282	27.5091	27.201	28.0503	25.9156	26.6609	23.6055	24.7852	25.4874	26.2337	2213500000	40990000	7	5	5	Sik3	0.769866	0.336342	1.25944	0.934371	3.01049	2.48663	0.817703	0.335177	0.925808	0.724208
Ash2l	30.7986	30.8089	30.8755	30.5984	30.5535	30.5297	31.3485	31.2633	31.2093	30.9423	30.792	30.9942	30.513	30.4647	30.3734	31.3441	31.3458	31.2266	32080000000	1069300000	5	20	20	Ash2l	-0.267096	2.97958	0.446039	3.15777	0.0818501	0.55623	-0.377305	2.86656	0.477854	3.30582
Urb1	30.2995	30.3239	30.4172	30.7712	30.6986	30.7039	30.7353	30.8562	30.6238	30.6527	30.5783	30.5487	30.4873	30.8951	30.6265	30.3863	30.4929	30.4998	25521000000	209190000	3	45	45	Urb1	0.377677	3.04101	0.391559	2.17032	0.246344	2.18654	0.322782	1.21397	0.112777	1.03156
Kifc5b	26.649	26.8157	26.2456	25.3675	26.9956	26.2981	27.3243	27.1953	25.9532	25.9494	24.1559	26.8067	24.4491	26.0024	25.8517	24.9312	25.6408	23.788	1432700000	33317000	2	26	1	Kifc5b	-0.349662	0.280914	0.254184	0.210114	-0.932723	0.511499	-1.13566	1.01979	-1.78342	1.46322
Acaca	31.5121	31.5583	31.5982	31.5072	31.5965	31.6001	31.9962	32.0555	31.9441	32.087	32.1854	32.2039	31.5284	31.5174	31.5576	32.0777	32.0577	32.0334	60561000000	492370000	4	70	61	Acaca	0.0117105	0.107637	0.442378	3.39157	0.602541	3.78301	-0.0217476	0.32319	0.500068	4.23985
Msto1	30.005	30.0437	30.3848	30.6576	30.3897	30.3239	30.5778	30.6968	30.3118	30.6499	30.3672	30.3866	30.1757	30.6263	30.4923	30.8178	30.8364	30.702	23677000000	763760000	4	17	17	Msto1	0.312514	0.923894	0.384241	1.08919	0.323376	1.00308	0.286875	0.72992	0.640836	2.13014
Abr	28.7279	28.5237	28.9651	28.4034	28.2289	28.0645	27.4813	27.7038	27.6364	27.6982	28.1046	27.6035	27.7816	27.2464	27.8572	27.5119	27.4726	27.6374	4338100000	103290000	8	11	10	Abr	-0.506608	1.46253	-1.1317	2.85391	-0.93675	2.02786	-1.1105	2.06727	-1.19825	3.02744
Arhgef1	29.8449	29.9877	29.9154	29.8916	30.1592	29.8285	30.5389	30.5929	30.4558	30.658	30.7727	30.6442	30.3702	30.3504	30.4653	30.4629	30.7155	30.6494	22029000000	468710000	4	27	1	Arhgef1	0.0437972	0.149115	0.613214	3.36327	0.775663	3.74426	0.479279	3.03889	0.693254	2.88804
Pwp2	30.4566	30.74	30.6843	30.7738	30.8521	30.7013	31.1084	31.1405	30.8863	30.9718	30.9219	30.8075	30.8508	31.038	30.922	30.9058	31.004	30.9815	31219000000	867180000	3	25	25	Pwp2	0.148766	0.699046	0.418105	1.62196	0.27343	1.28966	0.309943	1.40961	0.336787	1.67177
Fnbp1l	28.5651	28.4202	28.7173	27.949	27.5701	28.1337	27.8716	27.6851	27.9853	27.7646	28.053	27.9839	28.1612	28.1945	27.9296	27.9718	28.1993	28.1127	4583600000	152790000	5	10	10	Fnbp1l	-0.683297	1.66543	-0.720234	2.37789	-0.633713	2.18275	-0.472482	1.77469	-0.472964	1.91937
Tln2	30.2149	30.378	30.305	30.1153	30.0447	29.8991	30.3096	30.3857	30.2636	30.1114	30.121	30.3659	30.0214	29.9541	30.0029	30.2104	30.164	30.2056	18893000000	139950000	4	51	40	Tln2	-0.279609	1.61513	0.0203393	0.126068	-0.0998783	0.448999	-0.306503	2.40484	-0.105981	1.00603
Slc1a5	27.5826	27.6781	27.5423	26.997	26.3161	26.7821	26.8972	26.7723	27.3398	26.8311	26.9379	27.1827	26.8917	26.8383	27.2799	27.0685	26.9662	26.9488	2262800000	113140000	5	6	6	Slc1a5	-0.902601	1.93348	-0.597903	1.55688	-0.617103	2.28192	-0.597708	1.83761	-0.606507	3.41833
Golga2	28.6612	28.7239	28.7283	27.9537	28.1098	28.3782	27.9094	27.9398	28.3664	28.3939	28.471	28.7554	28.3864	27.8295	28.0538	28.3706	27.7127	27.7004	5232800000	124590000	7	14	14	Golga2	-0.557259	1.94154	-0.632601	1.87841	-0.164378	0.66502	-0.614601	1.706	-0.776567	1.60052
Trmt2a	29.4931	29.591	29.3454	29.9683	30.0889	30.0165	29.9131	30.0707	29.8817	29.722	29.8385	29.6027	29.6541	29.9248	29.6776	29.7999	29.6745	29.6125	14544000000	454510000	6	16	16	Trmt2a	0.548065	2.63364	0.478689	2.18217	0.244551	1.16575	0.275661	1.1552	0.219117	1.14259
Ankhd1	29.449	29.0638	29.3579	29.2355	29.2097	29.2539	29.0732	29.1302	28.8975	28.9789	29.1156	29.2223	29.2631	28.9886	29.0562	28.7279	28.716	28.5765	9055100000	111790000	9	37	21	Ankhd1	-0.0572535	0.187052	-0.256633	0.88092	-0.184629	0.609275	-0.187596	0.587406	-0.616769	2.09309
Gemin5	32.1286	32.0686	32.1205	32.2092	32.3607	32.3006	32.7581	32.7877	32.9274	32.7198	32.7957	32.7705	32.4102	32.4616	32.4353	32.9947	32.9284	32.9614	102050000000	1291800000	4	50	50	Gemin5	0.184303	1.73741	0.7185	3.68814	0.656101	4.63518	0.329845	3.7933	0.855616	5.23949
Mrps12	27.8999	25.7204	27.0496	26.1702	26.0977	24.1683	26.2904	24.5035	26.4965	26.4714	26.1652	26.4773	25.112	25.4612	25.9055	26.4671	26.2441	26.1108	1269200000	181310000	2	2	2	Mrps12	-1.41125	0.706155	-1.12648	0.557492	-0.518665	0.332741	-1.39709	0.970349	-0.615946	0.406583
Cul5	30.9419	31.1141	31.126	31.097	30.9692	31.0416	31.0572	30.8681	31.0046	30.8171	30.6627	30.5901	30.8741	30.8553	30.817	30.8175	30.8118	30.8562	32070000000	628820000	6	24	24	Cul5	-0.0247237	0.129598	-0.0840143	0.439942	-0.370675	1.84222	-0.211869	1.57526	-0.232166	1.71888
Diap1;Diaph1	32.0739	32.0335	32.0163	31.4533	31.3634	31.5109	31.9279	31.9742	31.9463	31.9323	31.9021	31.9013	31.2338	31.3609	31.4161	31.9675	32.0748	32.0418	59936000000	966720000	7	37	37	Diap1;Diaph1	-0.598687	3.68878	-0.091795	1.87008	-0.129332	2.53843	-0.70429	3.61952	-0.0131887	0.134965
Atpif1	30.4168	30.413	30.8678	30.5489	30.3455	30.7552	30.2399	29.7474	30.261	30.0362	30.8448	30.3673	30.4201	30.9688	30.3892	30.5308	30.5253	30.707	23841000000	3973500000	3	4	4	Atpif1	-0.0159632	0.027955	-0.483078	1.00402	-0.149752	0.20763	0.0268618	0.0377564	0.0218849	0.0461111
Diap3;Diaph3	27.7248	28.033	27.746	27.0399	26.7762	26.7206	26.3368	26.5013	26.8333	26.8764	26.7106	26.5643	27.0904	26.8379	27.0283	27.004	26.8506	26.36	2219800000	36997000	5	11	11	Diap3;Diaph3	-0.98902	2.67521	-1.27747	2.71241	-1.11748	2.94473	-0.849049	2.60895	-1.09641	2.13335
Rbms2	26.54	26.0952	26.8716	26.1292	25.894	26.3975	27.1133	26.9649	26.2701	25.8146	26.3315	26.4456	26.3626	26.6606	25.9712	26.5047	26.7664	26.279	1454900000	103920000	3	3	3	Rbms2	-0.362029	0.605716	0.280487	0.336989	-0.30503	0.440535	-0.170801	0.221532	0.0144386	0.0180825
Gm10257;H3f3a;H3f3c;Gm12657	33.3216	32.6447	33.1386	33.2306	32.7495	33.4349	32.7268	32.9365	33.0205	32.1292	32.8126	31.9846	32.8601	32.9519	32.9851	33.332	33.15	32.5414	129880000000	25976000000	5	6	2	Gm10257;H3f3a;H3f3c;Gm12657	0.103409	0.132837	-0.140317	0.252864	-0.726142	1.04748	-0.102586	0.191134	-0.0271098	0.0291163
Rrp8	28.2521	28.3603	28.5804	28.099	28.3413	28.3153	27.9612	27.9873	27.7768	28.1221	27.9882	28.2226	28.3381	27.7812	28.3687	27.6745	27.7484	27.745	4632400000	178170000	2	10	10	Rrp8	-0.145702	0.518429	-0.489126	1.85507	-0.286607	1.14166	-0.234904	0.476323	-0.674914	2.60724
Gcn1l1	32.7711	32.6536	32.6673	32.7166	32.7105	32.712	32.48	32.5615	32.4591	32.8556	32.7921	32.7969	33.0323	33.1108	33.0258	32.6821	32.6833	32.6915	114830000000	700210000	4	109	109	Gcn1l1	0.0156911	0.158444	-0.197135	1.81622	0.117526	1.30079	0.358955	2.83519	-0.0117416	0.114595
Map4k4	28.7213	28.6693	29.1379	29.225	29.3213	29.2963	28.5322	28.8139	28.5604	29.0891	29.3287	29.2701	29.3475	29.4439	29.2823	28.9444	28.6925	28.8316	8865800000	143000000	4	25	1	Map4k4	0.438	1.35511	-0.207348	0.526608	0.386451	1.10205	0.515057	1.52848	-0.0200392	0.0412884
Jmjd6	28.5013	28.518	28.4381	29.4044	29.3124	29.3837	29.8959	29.8019	29.5919	29.3093	29.3475	29.3242	29.4549	29.5997	29.4429	29.5168	29.6322	29.433	10911000000	727430000	6	9	9	Jmjd6	0.881038	4.73426	1.27743	3.78651	0.841183	5.21349	1.01333	4.26251	1.04152	4.11482
Sympk	30.9422	31.0143	30.9017	30.6506	30.5233	30.6255	30.8272	30.9333	30.7195	30.8836	30.9386	30.9485	30.9101	30.8973	31.0523	30.9452	30.9499	30.8977	31164000000	465140000	7	34	34	Sympk	-0.352949	2.6408	-0.126071	0.835886	-0.0291786	0.308012	0.000481923	0.00264268	-0.0218137	0.231945
Myo6	27.4403	27.3987	27.1963	27.3416	27.2023	26.8854	24.2001	25.7758	26.1009	27.7321	27.8092	28.1189	25.1205	24.6192	25.6089	25.6345	25.8938	25.6618	1892400000	30523000	7	13	13	Myo6	-0.201984	0.58264	-1.98619	1.54665	0.541655	1.74267	-2.22889	2.78125	-1.61505	3.87799
Cdk5rap2	26.8406	26.8621	26.9714	27.461	27.3509	27.306	26.636	26.3153	26.44	26.5741	26.4234	27.0263	27.1432	27.2472	27.1377	27.0841	27.2347	26.9415	2106200000	23145000	4	16	16	Cdk5rap2	0.481265	2.84676	-0.42757	1.86421	-0.21675	0.511728	0.284661	2.20955	0.195388	0.975576
Rnps1	30.9101	31.3166	30.7992	30.8013	30.8937	30.7704	30.9769	30.7608	30.8227	30.8637	31.0477	31.1112	30.8076	30.8692	30.7085	31.0081	30.9499	30.8921	31908000000	1876900000	3	7	7	Rnps1	-0.186832	0.505977	-0.155127	0.384213	-0.0010891	0.00204467	-0.213526	0.579959	-0.0586084	0.134337
Mki67	32.6335	32.6183	32.5199	32.7377	32.6617	32.747	32.6497	32.5982	32.6003	32.8203	32.7748	32.8449	32.7942	32.6633	32.7123	32.941	32.911	32.898	112370000000	749110000	1	103	103	Mki67	0.124915	1.30925	0.0254809	0.257452	0.222766	2.25082	0.132675	1.19469	0.326059	3.00274
Ppt1	27.7698	27.5399	28.2533	27.9098	27.3803	27.4399	27.4589	27.7242	26.9617	27.0026	27.4935	27.1319	26.9812	27.2578	27.0569	27.4523	27.4486	27.4859	2933100000	209510000	5	4	4	Ppt1	-0.277672	0.443794	-0.472734	0.702778	-0.64499	1.18227	-0.755685	1.54238	-0.39208	0.866139
Macf1	28.196	28.537	28.3219	28.078	28.2115	28.4732	28.3886	28.3706	28.167	28.487	28.4348	28.4844	27.8758	27.7464	27.821	28.5952	28.3194	28.5513	5234400000	16777000	11	185	1	Macf1	-0.0974045	0.252757	-0.0429242	0.128823	0.117062	0.507383	-0.537242	2.14091	0.136971	0.448962
Golgb1	29.8197	29.9446	29.7398	29.7605	29.7098	29.7569	29.5317	29.5273	29.5703	29.7002	29.6575	29.9141	29.4683	29.3207	29.2927	29.4076	29.3325	29.4799	13190000000	72075000	3	68	68	Golgb1	-0.0923068	0.678908	-0.291632	2.05363	-0.0774682	0.319872	-0.474138	2.37705	-0.428047	2.3693
Triml2	29.4011	29.3207	29.6605	30.3921	30.3817	30.2987	29.4778	29.5653	29.5444	29.5135	29.6328	29.4148	29.3942	29.5125	29.3063	29.6131	29.5948	29.6185	13682000000	684080000	2	9	9	Triml2	0.896737	2.95945	0.068381	0.25684	0.0595659	0.189351	-0.0564651	0.181096	0.148016	0.651128
Zfp207	31.1283	30.4012	31.019	30.7309	30.7196	30.8409	30.5801	30.7818	30.7999	30.6748	30.6247	30.2268	30.9264	30.5393	30.8185	30.4638	30.4651	30.4972	27737000000	1981200000	5	9	9	Zfp207	-0.0856826	0.137876	-0.128919	0.210811	-0.340732	0.566926	-0.0880998	0.127129	-0.374102	0.759157
Suz12	31.5681	31.6168	31.5212	31.5967	31.5457	31.5049	31.2131	31.1585	31.2079	31.0778	31.1339	31.2397	30.4452	30.4797	30.5249	30.8695	30.9839	31.0663	39203000000	1059500000	2	26	26	Suz12	-0.0195948	0.196715	-0.375537	3.48843	-0.41822	2.79753	-1.08542	5.14439	-0.595461	3.14621
Trp53;Tp53	23.8278	25.5772	23.8297	26.5317	26.2111	26.3601	25.7223	25.3439	25.8493	25.7549	25.765	26.0608	25.5127	24.7783	25.0513	26.5454	26.262	26.3418	940760000	49513000	4	5	5	Trp53;Tp53	1.95605	1.52972	1.22694	0.95349	1.44865	1.15191	0.702529	0.493275	1.9715	1.54317
Nap1l1	33.6496	33.5062	33.6383	33.8552	33.9431	33.8615	34.0084	34.145	33.9771	33.9581	33.8072	33.9756	34.2982	34.2404	34.2041	34.1892	34.2334	34.0974	268750000000	17917000000	3	12	11	Nap1l1	0.288596	2.22695	0.445477	2.52558	0.315642	1.95714	0.649586	3.57599	0.575336	3.15152
Csnk1a1	29.5945	29.4644	29.8964	30.1298	30.2077	30.0718	29.8857	29.9787	29.8858	29.8639	30.085	29.9772	30.021	30.2336	30.0816	29.8671	29.9148	29.8589	16542000000	787730000	9	9	9	Csnk1a1	0.484635	1.65065	0.264959	0.941395	0.32359	1.06357	0.460303	1.49317	0.228492	0.819482
Mark2	28.9121	29.4441	29.2419	29.4774	29.3454	29.3825	29.2213	29.3921	29.1367	29.1916	29.1937	29.1667	29.0503	29.2604	29.1414	29.2491	29.0943	28.9135	9938600000	220860000	22	18	12	Mark2	0.202405	0.561659	0.0506617	0.106058	-0.0153554	0.0333981	-0.0486755	0.105349	-0.113729	0.245888
Polrmt	26.1943	26.0857	26.1981	26.2703	26.7285	26.6263	26.7869	26.8328	27.1198	26.8508	26.554	26.5216	26.9167	26.8998	27.2882	26.2016	26.4433	26.4525	1636700000	30882000	5	9	9	Polrmt	0.382347	1.2495	0.753825	2.61739	0.482784	1.9144	0.875528	2.57196	0.206438	1.07759
Dpysl3	25.5749	24.7762	25.5782	25.1858	24.6734	25.3287	28.0705	27.7491	28.2673	27.8992	28.3955	28.2693	28.9091	28.9572	29.125	26.0239	26.5291	25.9472	3240800000	85285000	5	15	12	Dpysl3	-0.247148	0.301957	2.71915	3.0494	2.87822	3.15004	3.68732	3.74921	0.856956	1.24472
Syk	26.6606	26.7841	26.2723	26.2423	26.3333	26.3397	26.4588	26.7112	26.9252	25.2887	24.9952	24.5635	26.5003	25.9587	26.0361	25.9577	26.1984	26.6513	1271500000	35319000	3	8	8	Syk	-0.267167	0.783014	0.126109	0.24306	-1.62316	2.46808	-0.407285	0.824653	-0.303141	0.522073
Trappc8	27.8273	28.1904	28.0483	28.1709	28.2024	28.2727	28.0581	28.2311	28.1684	28.3641	28.4285	27.9978	27.8707	27.8574	28.2639	28.2648	27.9458	27.9574	4624600000	59289000	2	15	15	Trappc8	0.193326	0.814793	0.130507	0.484709	0.241453	0.637965	-0.0246449	0.0497301	0.034001	0.0808191
Ncapg	31.378	31.5084	31.3474	31.3947	31.4395	31.4109	31.4162	31.4674	31.3559	31.4823	31.3875	31.5909	31.4585	31.5089	31.3618	31.3144	31.253	31.2149	45234000000	1005200000	1	25	25	Ncapg	0.00375493	0.0246066	0.00192833	0.010786	0.0756168	0.419948	0.0317974	0.184986	-0.150497	1.2347
Gm4294;Gm10020;Rpl15;Rpl15-ps2;Gm5292	34.6634	34.5525	34.5714	34.8865	34.965	35.0096	34.9062	34.889	35.0606	34.8706	34.8546	34.9373	35.062	34.9879	35.0231	34.7774	34.7958	34.8264	497280000000	45207000000	8	17	17	Gm4294;Gm10020;Rpl15;Rpl15-ps2;Gm5292	0.357974	2.70613	0.356187	2.28147	0.29178	2.62375	0.428605	3.35006	0.20413	2.27354
Tmed9	29.7961	29.8604	29.7887	29.6282	29.5963	29.6071	29.6477	29.4837	29.1759	29.6045	29.5404	29.6264	29.7023	29.67	29.5484	29.4698	29.7005	29.5058	13051000000	815710000	4	6	6	Tmed9	-0.204506	2.9409	-0.37926	1.26956	-0.224597	2.54614	-0.174802	1.54596	-0.256364	1.56777
Ephb4	26.0088	25.9075	26.0057	25.4788	25.3172	26.3854	24.5639	26.5059	25.3939	26.745	25.4407	24.9526	25.4433	25.0678	24.4387	24.8154	25.3804	25.1061	558360000	10340000	21	9	5	Ephb4	-0.24685	0.300195	-0.486109	0.359491	-0.261235	0.186069	-0.990702	1.54768	-0.87336	2.19952
Cox5b	30.5883	30.4084	31.1362	30.5477	30.6402	30.4913	30.3326	30.1483	29.9389	30.5973	30.6855	30.9537	31.003	30.7199	31.0772	31.1793	31.2784	31.4498	29260000000	3657500000	3	5	5	Cox5b	-0.151224	0.271554	-0.571044	1.0885	0.034579	0.0486515	0.222404	0.382593	0.591544	1.19497
AU018091	29.713	29.6923	30.0172	30.7039	30.7142	30.7419	30.3364	30.3224	30.3571	30.3094	30.0152	30.2178	29.6105	29.8533	29.8071	29.8402	29.7767	29.9429	18827000000	855770000	3	8	8	AU018091	0.912505	3.00566	0.531122	2.13616	0.373294	1.28404	-0.050532	0.14591	0.0457668	0.147234
Trrap	29.5252	29.7853	29.554	29.5149	29.4425	29.5003	29.2196	29.6942	29.487	29.5881	29.3894	29.5164	29.4402	29.5749	29.7459	29.3543	29.4071	29.5187	12288000000	55603000	5	58	58	Trrap	-0.135609	0.72838	-0.154551	0.409825	-0.123545	0.541439	-0.0345224	0.102737	-0.194788	0.954243
Rsf1	28.5333	28.7185	28.711	28.6857	28.7473	28.6055	28.9027	28.7758	28.7966	28.6906	28.5101	28.8673	28.7309	28.8467	28.669	28.8655	28.8791	28.8836	7056700000	108560000	2	22	22	Rsf1	0.0252285	0.126412	0.170764	1.1131	0.0350825	0.105784	0.0945937	0.520403	0.221784	1.66224
Wdr75	31.2155	31.3236	31.335	31.5688	31.4997	31.5732	31.8682	31.8716	31.7862	31.7389	31.8475	31.7644	31.8537	31.8478	31.811	31.56	31.5412	31.5706	53351000000	1333800000	3	28	28	Wdr75	0.255891	2.32916	0.550628	3.50971	0.492263	3.21587	0.54615	3.76274	0.26591	2.61449
Spin1	29.2311	29.2958	29.0268	28.9563	29.13	29.0918	28.5899	28.5912	28.6947	28.5571	28.523	28.9362	28.9527	28.4049	28.7047	28.7041	28.7765	28.7111	7679400000	511960000	6	10	10	Spin1	-0.125188	0.576724	-0.559303	2.49985	-0.512464	1.52427	-0.497149	1.30904	-0.454029	2.24125
Mta1	30.3407	30.5818	30.3359	30.1845	30.2464	30.2841	30.416	30.3087	30.3743	30.3727	30.3817	30.4615	30.3288	30.4048	30.3378	30.5496	30.6476	30.668	22666000000	527120000	2	26	2	Mta1	-0.181172	0.985092	-0.0531514	0.240948	-0.0141449	0.0568772	-0.0623544	0.299124	0.202251	1.06773
Ppp4r1	29.0126	29.2416	29.042	28.8215	29.0865	28.8214	29.3631	29.2473	28.7932	29.1044	28.9111	29.0174	29.0407	29.2151	29.1211	29.2165	29.1886	29.102	8938200000	203140000	9	20	20	Ppp4r1	-0.188927	0.76296	0.0357615	0.0662288	-0.0877927	0.409078	0.0269	0.110855	0.0702578	0.368299
Gm15800	24.6764	26.261	26.2752	25.5346	25.3255	24.2633	25.1843	24.8819	25.728	26.0296	25.7666	25.9544	25.4642	26.059	25.57	25.7326	25.6234	25.6436	752420000	4111600	4	2	2	Gm15800	-0.696371	0.454345	-0.472807	0.332894	0.179337	0.12212	-0.0397689	0.0236874	-0.0709928	0.0456524
Supt7l	25.3494	25.4756	25.6354	25.1351	25.7166	25.0916	25.579	25.3148	24.6958	25.2128	25.0975	25.4086	25.9507	25.7841	25.1017	23.4455	23.8033	25.4569	614740000	47288000	3	4	4	Supt7l	-0.172356	0.325141	-0.290252	0.455968	-0.247167	0.941085	0.125367	0.174287	-1.25155	0.936293
Slc4a1ap	28.1508	28.8287	28.3171	28.4683	28.0669	28.5047	28.3259	28.1435	28.5417	28.5791	28.4242	28.5605	28.1356	28.2465	28.049	28.8193	28.4677	28.705	5674400000	149330000	4	15	15	Slc4a1ap	-0.0855719	0.12667	-0.0951703	0.151633	0.0890859	0.159335	-0.288497	0.611003	0.231808	0.433883
Eif3b	33.7512	33.8622	33.7158	33.7984	33.8542	33.7655	33.9115	33.8891	33.874	33.9082	33.9275	34.0247	34.0553	33.9895	34.0175	33.9038	33.8302	33.8217	250910000000	5702400000	2	40	40	Eif3b	0.0296021	0.226484	0.115131	1.19132	0.177045	1.44479	0.244349	2.15164	0.0754954	0.668383
Dab2	26.4904	24.6613	24.679	25.3007	26.1318	25.3056	27.7753	27.4101	27.2497	30.6453	30.8446	30.9494	25.3616	23.6446	25.3292	26.282	26.1215	26.9699	6072600000	189770000	11	11	11	Dab2	0.30249	0.171632	2.2015	1.60963	5.53623	3.07879	-0.498424	0.236028	1.18092	0.829225
Ptges3;Gm9769	33.3486	33.3457	33.4036	33.2121	33.3044	33.2639	33.2729	33.162	33.2459	33.1576	33.1686	33.2934	33.5386	33.5629	33.5294	33.4581	33.563	33.2203	172660000000	19185000000	3	8	8	Ptges3;Gm9769	-0.105843	1.4987	-0.139051	1.65321	-0.159467	1.54868	0.177606	2.94527	0.0477842	0.175782
Nedd4l	29.0284	29.4344	29.0212	30.1303	30.3052	29.7298	29.4411	29.5311	29.8307	29.5578	29.5752	29.6007	29.4601	29.3409	29.7688	29.8296	29.7371	29.8885	13332000000	266640000	4	17	2	Nedd4l	0.893784	1.82633	0.439667	1.14664	0.416584	1.41488	0.361942	0.904015	0.657109	1.99205
Rps11;Gm9808	34.8728	34.9514	34.9277	35.149	35.0647	34.9432	35.121	35.2021	35.0381	34.8996	34.9891	35.065	35.2327	35.2438	35.1313	35.0096	35.0106	34.9681	561530000000	51048000000	4	16	16	Rps11;Gm9808	0.134979	0.9869	0.2031	1.73709	0.0672328	0.561271	0.285271	2.58379	0.0787875	1.35547
Vps53	25.3366	27.1874	27.0697	26.947	26.8719	26.7722	23.819	26.2905	24.4309	26.8756	27.0315	27.2508	27.1834	27.2971	26.9078	25.886	25.1188	25.1212	1943600000	47405000	7	9	9	Vps53	0.33245	0.215175	-1.68445	0.817521	0.521397	0.356983	0.598202	0.418125	-1.15591	0.82327
Gldc	31.7513	31.8227	31.7802	31.3959	31.3781	31.3355	32.6029	32.7175	32.6034	32.9974	32.9175	32.9894	32.238	32.4268	32.2321	32.4305	32.4041	32.3566	85639000000	1712800000	2	32	32	Gldc	-0.414917	3.95484	0.856506	4.41049	1.18336	5.45334	0.51421	2.80412	0.612314	4.46963
Ankrd11	25.3762	25.9439	26.4945	24.7611	25.143	25.1384	24.6283	24.6283	24.8174	24.0693	25.212	24.8353	24.9326	24.8378	25.1103	26.1984	24.8885	24.7394	252660000	2501600	3	6	6	Ankrd11	-0.924054	1.25105	-1.24688	1.71549	-1.23269	1.24189	-0.978001	1.37315	-0.662781	0.514645
Txndc5	31.063	31.3706	30.9784	31.061	31.2577	31.0321	31.0643	30.9588	30.9564	30.95	30.9116	31.0624	30.5664	30.7207	30.5996	31.1342	31.0836	31.133	34235000000	1711800000	3	14	14	Txndc5	-0.0203622	0.0504351	-0.144136	0.507248	-0.162646	0.566919	-0.508435	1.78141	-0.0204029	0.0586875
Usp7	33.208	33.2924	33.0705	33.1546	33.0664	33.0998	33.3628	33.3531	33.4031	33.2643	33.2242	33.1937	32.8365	32.8533	32.8593	33.3271	33.3898	33.3182	155450000000	2355300000	2	55	2	Usp7	-0.0834071	0.52756	0.18269	1.28904	0.0370712	0.212068	-0.340635	2.19773	0.154743	1.06207
Erich1	26.5371	26.6348	26.4029	25.2687	25.4374	24.8971	25.6	24.1998	25.4995	25.2425	25.0426	26.482	25.2357	25.9393	25.9405	23.639	25.1338	26.0393	1390200000	99300000	2	5	5	Erich1	-1.32387	2.80328	-1.42513	1.45198	-0.935902	0.962793	-0.819733	1.54686	-1.58751	1.06114
Ctage5	27.7429	27.9208	27.6684	27.7174	27.903	27.777	27.9305	27.5909	27.5582	27.6339	27.5144	27.9154	27.8377	27.7956	27.4934	27.6018	27.7354	27.7703	3527900000	69175000	15	10	10	Ctage5	0.021752	0.0830045	-0.0842056	0.235415	-0.0894903	0.252782	-0.0684605	0.200139	-0.0748704	0.341224
Hagh	28.8565	28.5952	28.8738	28.7071	28.4227	28.3156	28.6481	28.4339	27.9515	28.4135	28.5798	28.4031	28.4323	27.8732	28.796	27.7938	28.1111	27.4654	5700200000	380010000	7	6	6	Hagh	-0.293365	0.9293	-0.430641	0.892838	-0.3097	1.3556	-0.407988	0.651699	-0.985062	2.04944
Cdh3	25.795	25.7712	25.3397	25.4276	25.4934	25.8985	25.5675	24.5637	25.3318	26.3108	24.798	24.6132	25.2933	24.4759	24.9223	25.1353	24.801	25.0986	279900000	8232200	2	3	2	Cdh3	-0.0288226	0.0472794	-0.480967	0.644021	-0.394663	0.285502	-0.738115	1.24316	-0.62369	1.57554
Ahnak2	25.7923	25.1575	26.1247	25.806	25.931	25.5653	26.1949	25.1842	24.4009	26.3498	27.1261	25.6646	27.5303	28.0057	28.1386	26.3666	24.7207	24.657	1337700000	13935000	3	5	5	Ahnak2	0.07595	0.08904	-0.431428	0.295559	0.688719	0.606989	2.20008	2.53888	-0.443349	0.285038
Fam98c	27.0679	27.5908	27.162	24.1264	25.2585	26.3284	25.1922	25.579	24.4037	24.1654	27.3719	27.5376	25.0515	25.1374	25.2254	25.2993	26.0501	26.6855	1520900000	66126000	6	7	7	Fam98c	-2.03585	1.4429	-2.21529	2.35931	-0.915286	0.341368	-2.13547	3.65061	-1.26195	1.36535
Lmo7	26.6546	26.4605	26.7213	28.1327	28.5665	28.7002	27.3572	27.1891	26.8526	27.5803	26.8994	27.3682	27.2521	26.8779	27.0498	26.0486	26.7158	27.1672	2756300000	27290000	2	12	3	Lmo7	1.85433	3.22453	0.520799	1.44339	0.670518	1.44386	0.447828	1.54631	0.0317389	0.032029
Rasa1	26.1584	26.3943	26.2435	26.2704	26.4891	26.3329	26.3431	26.5885	26.4135	26.0665	25.8334	25.9079	25.9421	26.4239	25.7239	26.3122	26.396	26.7213	1301100000	25511000	2	7	7	Rasa1	0.0987282	0.447972	0.182943	0.84618	-0.329506	1.55788	-0.235467	0.46744	0.211092	0.672057
Setd1a	27.9234	28.2815	28.1662	28.1805	28.0852	27.8246	27.8394	27.9726	28.0845	28.1705	28.0117	28.0826	27.9922	27.9342	27.9302	28.2416	28.2618	28.0704	4441000000	68323000	4	11	11	Setd1a	-0.0936133	0.247174	-0.158222	0.551142	-0.0354449	0.111572	-0.171528	0.731652	0.0675634	0.215749
Rbbp4	33.7048	33.8354	33.6562	33.7261	33.7658	33.7438	33.8555	33.7757	33.8658	33.6991	33.6076	33.7114	33.8344	33.8159	33.8612	33.9396	33.939	33.9326	235830000000	13102000000	2	18	12	Rbbp4	0.0131391	0.0851124	0.100227	0.76066	-0.0593999	0.400999	0.105062	0.888918	0.204954	1.72934
Zfp568	28.5023	28.8651	28.7754	29.0904	29.3378	29.1575	28.9267	29.1903	28.9583	29.0406	29.2122	29.2882	29.11	29.0661	29.1655	29.0076	29.0096	29.3207	8836000000	304690000	2	14	14	Zfp568	0.480951	1.66231	0.31082	1.06525	0.466095	1.62242	0.399572	1.62029	0.398338	1.2409
Usp14	31.7333	31.875	31.7948	32.1146	32.1553	32.1265	32.2781	32.2949	32.2912	32.193	32.1635	32.1108	32.262	32.2811	32.1816	32.1397	32.1626	32.2222	74577000000	2983100000	2	23	23	Usp14	0.331151	2.825	0.487026	3.52796	0.354762	2.76382	0.440557	3.00212	0.373837	2.84034
Prr12	24.6471	26.1433	24.5587	25.4756	24.7164	24.5967	25.6942	24.636	24.6536	25.0028	25.8128	26.5895	24.4933	24.2548	25.2831	25.3155	24.7858	24.7596	314150000	4908700	1	4	4	Prr12	-0.186808	0.116489	-0.121799	0.0684106	0.685337	0.424897	-0.439325	0.296613	-0.162741	0.107832
Fat1	25.3017	26.3132	25.3794	27.36	26.8963	26.8114	26.1853	26.1596	26.7657	26.4683	26.035	26.2445	27.0184	26.3724	26.1955	26.8081	27.672	27.6448	1533000000	7441900	4	7	7	Fat1	1.35778	1.68105	0.705407	0.862075	0.584496	0.773201	0.863962	0.987733	1.71015	1.77972
Znf346;Zfp346	26.4089	25.1568	25.7985	24.5886	24.7225	24.8228	24.7431	23.8187	25.0408	25.1014	25.5647	25.1067	25.0183	24.7928	25.0116	26.3514	24.6706	24.9012	390290000	22958000	9	3	3	Znf346;Zfp346	-1.07676	1.36734	-1.25383	1.14316	-0.53045	0.605216	-0.847146	1.0792	-0.480328	0.306624
Fbxl18	27.0482	27.2005	26.6557	27.5744	27.644	28.1168	27.7907	27.8292	27.7082	27.7575	27.8085	27.4126	27.8471	27.6247	28.2452	28.0909	27.6949	27.9836	3450000000	90789000	2	7	7	Fbxl18	0.810293	1.58149	0.807878	2.08252	0.691412	1.55695	0.937538	1.73767	0.955012	2.04904
Arhgap5	27.9848	28.1463	27.8884	27.8698	27.8637	27.9584	27.6638	27.6617	27.4394	27.4974	27.2503	27.6915	27.7631	27.9787	27.9102	27.5098	27.9114	27.9483	3688200000	49841000	2	13	13	Arhgap5	-0.109206	0.602163	-0.418193	1.77445	-0.52673	1.62523	-0.122487	0.550352	-0.21665	0.609958
Atl3	28.3221	28.5461	28.4406	29.3381	29.3238	29.3036	29.0749	28.9484	29.1239	28.8533	28.6652	28.8059	28.6634	28.8377	28.7438	28.6135	28.6813	28.7479	7691200000	295820000	3	13	12	Atl3	0.88559	3.76289	0.61278	2.74277	0.33853	1.77165	0.312049	1.72149	0.244641	1.50092
Fen1	31.4429	31.5169	31.6731	31.397	31.7065	31.5689	31.4671	31.3616	31.4678	31.4965	31.3981	31.4264	31.4001	31.471	31.3406	31.5373	31.4685	31.5942	47691000000	2167800000	3	14	14	Fen1	0.0131747	0.0398637	-0.112116	0.664369	-0.103951	0.633937	-0.140369	0.839109	-0.0109323	0.0486935
Psap	30.2162	30.7435	30.8305	29.9262	29.7323	30.0058	29.7155	29.3936	29.3015	29.4887	30.1563	30.2892	29.4898	29.7916	29.6151	30.3382	30.2173	30.3745	17811000000	556590000	4	13	13	Psap	-0.708611	1.56422	-1.12652	2.0984	-0.618643	0.92237	-0.96454	1.98961	-0.286704	0.656298
Hspg2	27.551	25.4585	24.6804	27.6256	27.7026	27.6676	27.5543	27.9615	27.3061	30.1183	30.0037	29.7874	28.3229	28.7774	28.3346	27.0017	27.1383	27.5152	5372800000	30184000	5	34	34	Hspg2	1.76862	0.966064	1.71065	0.909209	4.07315	2.03812	2.58164	1.38441	1.32176	0.691103
Rbms1;Rbms3	26.1058	25.9686	25.7573	26.3251	26.5774	26.2011	24.2674	25.6	24.7986	25.8566	26.2316	24.9866	26.8548	26.85	27.1314	25.8075	24.6085	24.5948	1045700000	87139000	13	2	2	Rbms1;Rbms3	0.423992	1.32231	-1.05527	1.23782	-0.252328	0.263258	1.0015	2.72297	-0.940293	1.06604
Brd1	27.6218	27.7036	27.7305	26.6947	27.0164	27.0003	26.1265	26.4528	27.0264	26.9203	26.9174	26.5983	27.2626	27.0102	27.3848	26.4951	26.6054	26.7312	2204600000	39367000	5	10	9	Brd1	-0.781462	2.6886	-1.15003	1.91134	-0.873278	2.83981	-0.466098	1.81116	-1.07473	3.84637
Tead1;Tead3	27.5201	27.6067	27.7841	27.2935	27.3435	27.0484	27.0774	27.2593	25.8151	27.2658	27.4608	27.8272	27.1095	27.4379	26.6628	27.1541	27.2549	26.8429	2619000000	145500000	22	7	4	Tead1;Tead3	-0.408475	1.56818	-0.919662	0.933136	-0.119026	0.26059	-0.5669	1.12158	-0.552971	1.71094
Man2c1	25.1859	25.1684	25.2328	24.8514	25.2809	24.5625	25.743	25.0876	26.3506	25.2191	25.4159	25.7197	25.7714	25.403	25.6716	24.8871	25.5359	25.2434	520720000	11320000	11	6	6	Man2c1	-0.29741	0.640404	0.531388	0.658886	0.255856	0.80569	0.419615	1.70296	0.0264187	0.048008
Blm	27.6053	27.669	27.767	27.0285	27.0481	27.2642	27.5953	27.7554	27.6832	27.6937	27.732	27.6041	27.3863	27.688	27.5112	27.3899	27.7433	28.0101	3200200000	42108000	2	15	15	Blm	-0.566818	2.50739	-0.0024929	0.0124803	-0.0038592	0.0213102	-0.151937	0.697024	0.0339775	0.0636336
Zfp428;Znf428	28.9251	28.9868	29.0284	28.7191	28.7861	28.6423	28.7576	28.6442	28.7665	28.016	28.1632	28.1498	28.9215	28.8563	28.8696	28.5772	28.5828	28.6577	6885500000	1721400000	4	4	4	Zfp428;Znf428	-0.264296	2.17326	-0.257359	2.18579	-0.870492	4.00729	-0.0976524	1.27208	-0.374231	3.15237
Tor1aip1	24.9347	26.0254	26.0257	25.9576	25.8544	25.9631	26.2907	25.6171	25.4139	25.7078	25.7918	25.8134	26.3404	26.6675	26.5518	24.9823	25.6882	25.7537	1005600000	30474000	8	7	6	Tor1aip1	0.263113	0.291394	0.111987	0.0884767	0.109103	0.107958	0.857993	1.07259	-0.187183	0.159824
Gm20390;Nme2	35.9187	35.784	35.892	35.5516	35.5723	35.5357	35.5796	35.5421	35.6546	35.7168	35.7791	35.8036	35.7646	35.642	35.6766	35.4851	35.4606	35.5152	867000000000	45632000000	4	19	8	Gm20390;Nme2	-0.311672	2.73427	-0.272788	2.17537	-0.0983912	0.947173	-0.17052	1.44066	-0.377907	2.99181
Katna1	28.0058	27.5696	27.4447	27.7555	27.9492	27.7397	27.9524	27.8108	27.6767	27.5593	26.2484	26.3769	27.4345	27.6375	27.4716	27.7416	28.0249	27.7159	3181600000	117840000	4	7	7	Katna1	0.141412	0.316362	0.139945	0.30316	-0.945188	0.983345	-0.158849	0.366415	0.154078	0.321096
Ascc3	27.8651	28.0529	27.4821	27.8937	27.9704	27.8566	27.9565	28.0061	27.9466	27.9946	28.0574	28.3056	28.3904	27.9934	27.8127	28.1638	28.1403	28.1425	4262200000	35817000	2	26	26	Ascc3	0.106846	0.246747	0.169702	0.429384	0.31918	0.760939	0.265472	0.481907	0.348868	0.972081
Chd2	25.2252	24.424	25.3048	25.886	25.2263	25.6124	25.212	25.5675	24.4541	32.1988	27.0269	30.6685	25.1826	25.146	25.0412	24.1568	25.3054	25.5241	44902000000	547590000	2	12	4	Chd2	0.590237	0.801975	0.093188	0.0757773	4.98003	1.48005	0.138601	0.186029	0.0107447	0.00693228
Scaf11	28.5715	28.929	28.7616	28.3521	28.5067	28.2911	28.5833	28.6285	28.7964	28.4742	28.1883	28.8863	29.0649	28.7334	29.051	28.41	28.5407	28.5755	6754000000	129890000	2	14	13	Scaf11	-0.370733	1.41955	-0.0846297	0.27918	-0.237769	0.450081	0.195726	0.583581	-0.245317	1.00162
Nme7	27.1065	26.6172	26.5438	25.3794	25.3859	26.3649	24.6328	26.195	26.7622	26.7728	26.5271	24.3134	27.3966	25.9744	26.9027	24.8245	25.1535	26.8347	1528600000	66459000	4	7	7	Nme7	-1.04577	1.31643	-0.892515	0.605359	-0.88471	0.479195	0.0020256	0.0014597	-1.15161	0.824635
Herc1	25.23	26.6795	25.5699	25.4262	25.3706	25.6176	26.0526	26.2542	26.2423	26.326	26.3192	26.3731	25.2401	25.9452	25.6464	25.962	26.0289	26.1068	967380000	4541700	2	11	11	Herc1	-0.354999	0.329022	0.356574	0.332033	0.512973	0.513508	-0.21591	0.168764	0.206095	0.178056
Cox7a2l	28.16	27.8266	28.1365	28.0427	28.3825	28.2927	24.5396	28.19	28.1872	27.997	27.9081	27.24	27.9951	28.2566	28.0632	28.7604	25.1941	28.5621	4564000000	507110000	3	3	3	Cox7a2l	0.198254	0.600087	-1.06879	0.365697	-0.326018	0.550987	0.063942	0.183303	-0.535533	0.174661
Cdk4	29.7195	29.4299	29.8652	29.9289	29.9004	30.0822	29.5995	29.6122	29.8545	29.343	29.402	29.4956	30.2474	30.3607	30.3091	29.9158	29.8997	30.1163	15437000000	964830000	5	13	6	Cdk4	0.298967	1.00303	0.0172253	0.0383419	-0.257996	0.887838	0.634197	2.06393	0.305751	0.983874
Kiaa0528;5730419I09Rik	24.4499	24.4603	24.1528	23.89	24.0789	25.4477	23.9315	25.1921	26.4598	24.4511	24.7228	24.6726	23.8368	24.9585	24.483	25.6308	24.7746	25.2931	285250000	6483000	5	4	4	Kiaa0528;5730419I09Rik	0.117831	0.0832202	0.840115	0.497818	0.261144	0.932909	0.0717513	0.0740118	0.878471	1.5117
Cnot2	30.0407	29.9211	30.0474	30.098	30.366	29.8068	30.1519	29.8087	29.9766	30.0393	29.9539	29.796	30.2774	30.4261	30.2431	29.7524	29.8143	29.8491	17443000000	697710000	6	13	13	Cnot2	0.0871741	0.201728	-0.0239684	0.0787826	-0.0733477	0.373742	0.312463	1.96295	-0.197781	1.78102
Gm20425;Srprb	29.5332	29.8153	29.6616	29.9879	30.0541	30.1178	29.9174	30.0977	29.9716	30.054	29.9739	30.1501	30.1709	30.1314	30.2821	29.7748	29.852	29.644	16631000000	281880000	5	15	14	Gm20425;Srprb	0.383256	1.88764	0.325537	1.53971	0.389312	1.80989	0.524748	2.31022	0.086874	0.35555
Larp4	30.7334	30.6633	30.7486	31.1109	31.1038	31.1991	31.2516	31.195	31.0948	30.7962	30.781	30.8114	30.9408	30.9712	31.0059	31.1323	31.228	30.9537	33722000000	1297000000	4	17	17	Larp4	0.422826	3.32799	0.465356	3.03764	0.0810909	1.36753	0.25754	2.87255	0.389556	2.00053
Gm8730;Rplp0	34.9607	34.9465	34.9038	35.1336	35.089	35.102	35.1672	35.1953	35.0664	34.9565	35.0044	35.043	35.1543	35.1801	35.1095	35.0348	34.9943	34.9278	565090000000	43468000000	2	12	1	Gm8730;Rplp0	0.171214	2.86078	0.205983	2.07072	0.0643069	0.995132	0.210978	2.85184	0.0486514	0.61403
Oxr1	25.5563	24.3532	26.8884	26.9373	26.5866	26.8207	26.6795	27.3097	26.8862	26.0784	26.1173	26.3802	25.9865	26.5079	26.9506	26.9124	27.0011	26.8113	1628600000	37873000	7	9	9	Oxr1	1.18222	0.732612	1.35917	0.834679	0.59262	0.330559	0.882343	0.490748	1.30894	0.826208
Nipsnap1	31.2217	31.3437	31.1897	30.737	30.6735	30.633	30.9607	30.9306	30.823	30.6281	30.6167	30.7256	30.2277	30.3912	30.1623	31.0287	30.9208	30.9629	30115000000	1771500000	4	9	9	Nipsnap1	-0.570549	3.28659	-0.346956	2.27941	-0.594931	3.2852	-0.991315	3.55709	-0.280905	2.11823
Gm8181;C330007P06Rik	27.3239	27.1999	27.5609	27.2551	26.9449	27.5934	27.1854	27.2435	27.5406	27.166	27.1951	27.1577	27.0719	27.0413	27.0713	27.1978	27.3506	27.6106	2584500000	215380000	4	6	6	Gm8181;C330007P06Rik	-0.0970694	0.170545	-0.0383841	0.089416	-0.188649	0.820234	-0.300018	1.32019	0.0247612	0.0531503
Stat2	26.157	25.5696	25.9395	25.6903	25.4341	24.5331	24.7085	25.4924	24.833	25.0501	25.3048	25.1092	25.2323	25.2609	25.0081	24.6172	24.9206	25.1409	391870000	10048000	5	4	4	Stat2	-0.669502	0.791434	-0.877364	1.37637	-0.733983	1.75776	-0.721575	1.72415	-0.995775	1.9145
Tm9sf2	30.6212	30.6298	30.6715	30.6139	30.6116	30.639	30.2528	30.2852	30.287	30.2988	30.2754	30.0615	30.2589	30.4148	30.3706	30.4002	30.3019	30.4494	22783000000	990560000	4	11	11	Tm9sf2	-0.0193456	0.469594	-0.365856	4.35955	-0.428965	2.29188	-0.292777	2.40704	-0.257006	2.2962
Itsn1	28.1004	28.0009	27.7952	24.4659	25.8463	24.5359	26.5795	25.6941	28.0942	28.4107	24.459	28.2626	25.6568	25.3184	25.1724	27.9321	24.8048	28.1116	4020100000	49026000	16	7	6	Itsn1	-3.01613	2.56072	-1.17621	0.766334	-0.921414	0.286953	-2.58298	3.96825	-1.01603	0.398984
Tusc3	27.3576	27.457	26.413	26.8212	26.8463	28.1585	27.2194	27.4742	27.2409	24.8061	25.5229	25.285	27.4003	26.8253	27.84	27.356	27.0465	27.7953	2537600000	181250000	3	3	3	Tusc3	0.19946	0.132799	0.235649	0.276288	-1.87118	2.0475	0.279361	0.249309	0.323385	0.335938
Gja1	24.5971	25.3595	27.556	28.4397	28.764	28.579	27.9671	27.8238	28.1885	28.9038	28.7779	28.8128	29.5679	29.3769	29.2909	28.1186	28.2971	28.2292	5655300000	257060000	2	9	9	Gja1	2.75667	1.43711	2.15561	1.13484	2.99394	1.55314	3.57434	1.79697	2.37742	1.25593
Fbxw11	27.6136	27.6867	28.1286	27.6517	27.6129	27.7367	27.5083	27.3461	27.7347	28.1564	27.8908	27.9429	27.9681	27.7025	27.8929	27.6598	27.161	27.5192	3564000000	108000000	6	9	3	Fbxw11	-0.142495	0.360013	-0.279921	0.643483	0.187062	0.446147	0.0448945	0.0890655	-0.362996	0.762794
Lonp1	31.8291	31.764	31.7891	31.5502	31.5929	31.5903	31.7957	31.8404	31.8284	31.6116	31.5503	31.6431	31.5521	31.6468	31.5644	31.709	31.6986	31.7425	55072000000	1311200000	2	29	29	Lonp1	-0.216274	3.11341	0.0274467	0.519473	-0.192392	2.35548	-0.206311	2.37046	-0.0773652	1.54106
Zbtb11;Rpl24	33.387	33.2055	33.2017	33.5903	33.4735	33.513	33.5772	33.662	33.528	33.5948	33.5607	33.565	33.6248	33.6935	33.5227	33.4627	33.245	33.2206	189600000000	21066000000	4	12	12	Zbtb11;Rpl24	0.260868	1.689	0.324336	1.95472	0.308751	2.11734	0.348953	1.94273	0.0446841	0.171998
Wdr4	28.4232	28.5024	28.6684	28.4991	28.3991	28.3036	28.5038	28.7255	28.4334	28.4746	28.4376	28.6441	28.2405	28.6495	28.5281	28.6279	28.454	28.5484	5988100000	272190000	5	9	9	Wdr4	-0.130723	0.643846	0.0228793	0.0702993	-0.0125758	0.0446366	-0.0586192	0.155359	0.0121524	0.0472805
Atad2b	27.4878	27.5076	27.7995	27.4529	27.3287	27.3079	27.1875	26.7539	26.1942	26.965	25.3559	26.5266	26.9001	27.0119	27.3711	26.7728	25.7222	27.057	2239600000	32458000	1	17	16	Atad2b	-0.235107	0.99809	-0.886403	1.35944	-1.31577	1.25843	-0.503907	1.35225	-1.08093	1.21434
Med15	27.5524	26.9811	26.6407	27.1132	27.2329	26.9739	26.8357	26.7878	26.4535	27.072	26.4857	26.5223	26.6053	25.9738	26.2797	26.8264	26.3526	26.4278	1828300000	96224000	6	8	8	Med15	0.0485579	0.0609586	-0.365739	0.555245	-0.36474	0.485798	-0.771808	1.12558	-0.522487	0.793986
Fcf1	27.9399	27.9583	28.0811	27.7005	28.1165	27.9896	28.6805	28.4752	28.0978	28.1049	29.0061	28.3777	28.1125	28.4309	28.0996	28.1271	28.042	28.0822	4975000000	829170000	2	4	4	Fcf1	-0.0575727	0.165808	0.424754	1.13313	0.50316	0.865275	0.221268	0.880391	0.0906709	0.829276
Smc2	32.6186	32.5527	32.6881	32.6723	32.6249	32.6192	32.7923	32.8688	32.6717	32.7352	32.7358	32.7223	32.7279	32.7658	32.6528	32.6678	32.69	32.6786	110080000000	1618800000	3	55	55	Smc2	0.0190239	0.168735	0.157823	1.06857	0.111299	1.32424	0.0957108	0.868039	0.0590235	0.676651
Naf1	28.216	27.6246	28.0228	27.8592	28.5946	28.3069	28.4417	28.7079	28.5774	27.5192	27.8761	27.505	27.8575	28.7814	27.9404	29.0489	28.7777	29.0338	5319300000	221640000	3	5	5	Naf1	0.299046	0.469395	0.621199	1.50907	-0.321053	0.688343	0.238647	0.280249	0.998942	2.16205
Nfkb2	26.1055	25.9752	26.1096	25.2136	25.3499	25.4642	26.3578	26.1853	26.2439	25.8186	24.4292	25.8737	26.2515	26.3389	26.1248	25.4363	23.4345	25.1815	465560000	11355000	3	6	6	Nfkb2	-0.720885	2.97833	0.198918	1.38211	-0.689598	0.657764	0.17497	1.07898	-1.37932	1.02692
Irf2bp2	28.4603	28.3344	28.3105	28.032	28.0406	27.9614	27.3574	27.7351	27.1852	27.3474	27.2041	27.1113	27.6227	27.4166	27.8404	27.9234	28.5076	28.549	4008100000	133600000	1	10	7	Irf2bp2	-0.357076	2.60231	-0.942501	2.29592	-1.1475	3.80102	-0.741833	2.3205	-0.041748	0.0704784
Sec23a	30.9503	30.7407	30.9678	30.6251	30.5215	30.7706	30.4084	30.5299	30.642	30.5392	30.4615	30.5753	30.3241	29.9258	30.1682	30.2495	30.0701	30.3614	24510000000	662430000	2	19	16	Sec23a	-0.247191	1.13211	-0.359495	1.64971	-0.360944	1.96352	-0.746923	2.26035	-0.659265	2.38186
Smpd4	30.9538	30.9479	31.0396	30.9242	30.9956	30.8997	31.1673	31.219	31.1512	30.8688	30.8158	30.7363	30.4051	30.5137	30.3674	31.4126	31.4214	31.4254	33597000000	799930000	16	22	22	Smpd4	-0.0406024	0.4187	0.198785	2.27952	-0.173461	1.63121	-0.551676	3.32032	0.439381	3.9059
2610039C10Rik;Mis18a	24.4803	24.9332	25.3436	26.3501	25.5182	26.1623	25.9062	24.2671	26.1796	25.535	25.443	25.6746	25.1329	25.0771	23.8264	25.3907	25.3888	25.686	677370000	56447000	2	2	2	2610039C10Rik;Mis18a	1.09117	1.43206	0.531956	0.339865	0.631827	1.1506	-0.240269	0.185654	0.569466	0.996013
Zscan4-ps2;Zscan4f;Zscan4c;Zscan4b;Zscan4e	25.7834	24.6875	24.9375	25.5297	25.2204	25.5276	26.1418	26.5048	26.7049	26.2531	24.8595	23.9373	26.0225	25.7794	25.2221	26.874	26.6479	26.582	816140000	34006000	7	3	3	Zscan4-ps2;Zscan4f;Zscan4c;Zscan4b;Zscan4e	0.289793	0.346042	1.31435	1.62331	-0.119528	0.054947	0.538534	0.590316	1.56515	1.98588
Abcc4	29.2442	29.3301	29.2738	29.1106	29.1217	29.003	29.2322	29.2996	29.4454	29.4996	29.5446	29.5736	28.4154	28.7242	28.5746	29.4876	29.1614	29.3186	9961200000	142300000	2	26	26	Abcc4	-0.204262	1.96278	0.043087	0.252219	0.256587	2.82468	-0.711242	2.81016	0.0398719	0.152693
Sumf1	25.608	24.6556	25.325	25.0217	25.3375	24.9238	24.749	25.3629	24.1499	25.6484	24.432	25.6954	23.5924	24.5201	25.6466	25.3627	25.2059	25.0984	369930000	20552000	3	3	3	Sumf1	-0.101842	0.120303	-0.44224	0.418831	0.0623995	0.0424713	-0.60983	0.391203	0.0261408	0.0300689
Hook3	27.2344	26.8923	27.0982	27.3999	26.9232	27.1347	26.6324	26.8049	26.2575	26.888	26.8478	26.885	26.2027	26.1743	25.8821	26.849	26.7509	26.543	1854200000	52978000	3	9	9	Hook3	0.0776335	0.172853	-0.510019	1.26149	-0.201384	0.939069	-0.988588	2.64101	-0.360684	1.2606
Coil	29.118	29.1765	29.1535	28.6683	28.7052	28.7409	28.7173	28.7247	28.79	28.7017	28.6667	28.7645	28.3094	28.4004	28.3866	28.6597	28.7031	28.7511	7189500000	287580000	3	8	8	Coil	-0.444557	4.0992	-0.40534	3.83571	-0.438396	3.71587	-0.78387	4.7284	-0.444692	3.84025
Ptk2b	25.9859	24.706	25.2283	26.5321	27.0091	27.2298	27.1729	27.6424	27.5601	24.731	24.8251	25.6633	25.4543	25.044	25.1226	26.9447	27.0604	27.05	1850800000	29377000	5	7	6	Ptk2b	1.61695	1.72128	2.15173	2.24356	-0.233601	0.187878	-0.0997353	0.0905312	1.71165	1.99338
Ttc5	28.1368	28.1732	27.8398	27.4307	27.4009	27.3895	27.9208	27.891	27.9593	28.1511	28.1963	28.1173	28.0218	27.7867	27.8127	28.5167	28.4027	28.3006	4262100000	163930000	2	9	9	Ttc5	-0.64291	2.42381	-0.126256	0.515731	0.10494	0.413025	-0.176188	0.612136	0.356721	1.35922
Akap8l	25.6966	25.7887	25.499	25.7848	25.8591	25.4675	25.5824	25.762	25.6426	25.7013	25.8369	26.0303	26.4698	26.4505	25.9764	26.8346	26.3894	26.6836	1075600000	44819000	3	4	4	Akap8l	0.0423743	0.103484	0.000894547	0.00291113	0.194742	0.692294	0.637486	1.6006	0.974464	2.47361
Ubr5	29.8533	30.0334	30.1396	30.6545	30.6314	30.6805	30.3513	30.4018	30.2715	30.3526	30.4183	30.2617	30.6941	30.6525	30.6535	30.2429	30.4198	30.2539	22434000000	171250000	2	51	51	Ubr5	0.646705	2.80029	0.332802	1.65326	0.335441	1.61468	0.657958	2.83021	0.296787	1.36868
Ddx55	25.9367	26.0921	26.1828	26.7784	27.0165	26.3507	26.8859	27.5334	26.6966	26.4282	26.5177	26.7019	26.9889	26.9847	26.723	27.166	26.8115	26.7128	1738200000	52674000	3	8	8	Ddx55	0.644707	1.44337	0.96811	1.6721	0.478753	1.94392	0.828349	2.72625	0.826245	2.22237
Ctsc	28.5316	28.7396	28.5099	25.4453	23.8414	26.4486	24.9869	25.7429	24.5144	24.4679	26.3702	26.2826	24.188	25.208	23.5819	26.5108	25.8757	26.3221	1481800000	74090000	4	6	6	Ctsc	-3.34857	1.92873	-3.51231	3.18474	-2.88678	2.0064	-4.26772	3.05326	-2.35752	3.51088
Suclg2	32.119	32.2468	32.0397	31.9026	31.9919	31.9246	32.3017	32.3461	32.3354	32.183	32.2765	32.2052	30.9644	30.7247	30.97	32.2322	32.2464	32.2413	69695000000	2489100000	3	23	23	Suclg2	-0.195468	1.38188	0.192534	1.44798	0.0863762	0.577988	-1.24881	3.61133	0.104777	0.801073
Ythdf2	30.2746	30.4337	30.4214	30.6203	30.5955	30.5848	30.3311	30.4272	30.2749	30.0742	30.0678	30.1642	30.7552	30.5311	30.5199	30.2591	30.3107	30.4781	22403000000	1066800000	4	15	9	Ythdf2	0.223582	1.89326	-0.0322049	0.180907	-0.27452	1.99473	0.225476	1.15132	-0.0272789	0.118972
Smc4	32.5094	32.6282	32.6154	32.5947	32.6238	32.6722	32.5475	32.5585	32.5828	32.7046	32.6674	32.6862	32.7039	32.6667	32.6716	32.5437	32.4819	32.5085	103640000000	1502100000	3	52	52	Smc4	0.0458717	0.449694	-0.0214068	0.212726	0.101705	1.22071	0.0963847	1.15006	-0.072965	0.809937
Cecr2	27.2113	26.5463	27.085	26.2299	26.7231	26.8044	26.5383	27.2013	27.0641	27.433	27.8939	26.7877	26.1472	26.3384	25.955	27.4208	26.9601	27.0853	2069100000	28343000	4	11	11	Cecr2	-0.361732	0.595493	-0.0129217	0.0149088	0.423994	0.485236	-0.800654	1.58461	0.207863	0.35105
Gm10094;Sap18	31.3036	31.2826	31.2428	31.2152	31.2281	31.2521	31.1187	31.1931	31.2575	31.2619	31.138	31.1588	31.5263	31.1824	31.2481	31.3832	31.3793	31.3937	40886000000	3407200000	6	10	10	Gm10094;Sap18	-0.0445646	1.00243	-0.0865409	0.921023	-0.0900866	1.00012	0.0426019	0.148369	0.109063	2.39638
Ints10	28.6341	28.4414	28.0034	27.836	27.9233	27.8556	27.7446	27.772	27.6985	27.8816	28.0582	28.1917	28.114	27.8753	27.9586	28.1195	27.8563	27.988	4350600000	114490000	4	15	15	Ints10	-0.487968	1.21647	-0.621218	1.52675	-0.315781	0.694649	-0.37697	0.88103	-0.371649	0.857405
Gm17296	29.3634	29.2756	29.3267	29.1283	29.1059	29.1864	29.1878	29.0459	28.9899	29.1278	29.3616	29.2812	28.4766	28.828	28.7518	29.2899	29.3448	29.3675	9508500000	113200000	1	20	20	Gm17296	-0.181674	2.18406	-0.247375	1.73922	-0.0650279	0.372333	-0.636408	2.35713	0.0121676	0.130158
Baz2a	31.7318	31.8214	31.9596	31.4327	31.3013	31.1377	31.6612	31.6425	31.3891	31.4649	31.3287	31.3945	31.5298	31.4763	31.5964	31.3679	31.4064	31.0917	48581000000	736070000	6	32	32	Baz2a	-0.547036	2.1451	-0.27331	1.16867	-0.441544	2.33794	-0.303433	1.81249	-0.548924	2.00002
Myof	33.0847	33.173	33.1392	33.0978	33.1429	33.0508	29.6601	29.4869	29.8112	29.9063	30.0024	30.3804	30.3062	30.3434	30.3266	29.0951	29.2432	29.246	61000000000	495940000	6	73	72	Myof	-0.0351741	0.402745	-3.47959	5.44019	-3.03599	4.48875	-2.80695	7.23408	-3.93756	6.60753
Plekha5	26.1586	25.8006	25.5597	25.4811	26.0389	26.2126	26.1691	26.0807	25.1359	25.5293	24.4822	25.2928	25.3493	25.4133	25.6385	26.5668	26.4931	25.8859	812730000	11610000	3	6	6	Plekha5	0.0712522	0.0902698	-0.0443808	0.040399	-0.738206	0.955465	-0.372619	0.891509	0.475641	0.792405
Gm10774;Polr2l	28.2006	25.7706	28.2332	28.9627	28.9264	28.9628	28.8462	28.8764	28.8832	29.0938	26.4789	28.8547	28.6472	28.5994	29.008	28.89	29.1565	29.2993	7271800000	1817900000	2	2	2	Gm10774;Polr2l	1.54917	0.885013	1.46716	0.834418	0.741021	0.251877	1.35005	0.751183	1.71384	0.974241
Hsd17b14	29.8601	30.2151	30.0172	27.1725	25.6497	24.5853	28.9388	29.1293	28.6788	29.0852	29.5434	29.4957	28.9631	29.096	29.3801	27.657	28.1746	28.1763	8855700000	632550000	3	8	8	Hsd17b14	-4.22829	2.29616	-1.11519	2.59112	-0.656045	1.67531	-0.884399	2.279	-2.02819	3.2651
Peg10	26.1014	25.5566	26.4722	31.3485	31.0465	31.1044	31.2783	31.5158	31.3608	31.7112	31.6939	31.6963	31.0384	30.9308	30.8892	30.9627	30.9534	31.0821	33684000000	1604000000	5	19	19	Peg10	5.12306	4.27056	5.34156	4.3837	5.65705	4.53938	4.90936	4.27184	4.95596	4.29114
Nup153	31.4253	31.6199	31.5134	31.6242	31.6524	31.7334	31.6916	31.7402	31.6964	31.4143	31.4713	31.4828	31.4753	31.5128	31.4667	31.7381	31.7673	31.855	51594000000	818960000	1	36	36	Nup153	0.150461	1.08701	0.189874	1.50549	-0.0634123	0.454844	-0.0346241	0.234587	0.267272	1.80312
Pi4ka	26.1874	25.5205	26.3634	26.2651	26.1723	26.7216	26.4579	26.4332	26.2486	26.9755	26.6353	26.8579	26.1347	26.0587	26.0617	26.7574	26.7651	26.5178	1429800000	12542000	4	14	14	Pi4ka	0.362577	0.517063	0.356134	0.601615	0.799166	1.35612	0.0612634	0.0841194	0.656328	1.1464
Dctn1	31.1201	31.2292	31.2312	31.1289	31.0437	31.3252	30.7584	30.8372	31.1325	31.175	31.2506	31.2721	31.3315	31.1736	31.188	31.0769	31.0634	31.2425	37798000000	599970000	7	35	35	Dctn1	-0.0275421	0.109345	-0.284147	1.11698	0.0390809	0.343981	0.0375538	0.236918	-0.0658754	0.409836
Cenpf	28.1826	28.3538	27.737	28.3232	28.4075	28.4464	28.5343	28.3358	28.7186	28.7813	28.5263	28.8762	28.1915	28.1874	28.3642	28.9089	28.6511	28.6711	5896500000	32577000	5	29	29	Cenpf	0.301202	0.736838	0.438419	0.956785	0.636775	1.40342	0.15659	0.335	0.65253	1.49773
Ascc2	25.6434	26.1423	26.1324	25.7912	26.0692	26.3078	26.4118	26.9246	26.1596	26.4424	26.6246	26.4575	26.2778	26.3806	26.195	26.2842	26.4139	26.1746	1300900000	46461000	5	6	6	Ascc2	0.0833448	0.138625	0.525956	0.878223	0.535486	1.42606	0.311752	0.834829	0.318177	0.825447
Kif14	26.7024	26.5291	25.9892	26.3955	26.5868	26.425	27.1401	26.9719	26.5582	26.7574	26.7777	26.9197	26.7682	26.6274	26.5872	26.9207	26.8984	26.6525	1728700000	19208000	1	6	6	Kif14	0.0621789	0.100146	0.483195	0.810886	0.411352	0.866893	0.25407	0.500816	0.416987	0.836295
Rps24	32.7456	32.6656	32.9399	33.2653	33.0195	33.1317	33.1242	33.0662	33.313	33.0538	33.0891	32.976	33.2862	33.2593	33.2661	33.1244	33.0929	33.1561	144790000000	24131000000	6	7	7	Rps24	0.355142	1.51816	0.384078	1.59578	0.255938	1.35854	0.486838	2.39699	0.340783	1.82212
Mvp	30.2084	30.2373	30.3558	30.3945	30.2472	30.4615	30.8121	30.6053	30.4633	30.9744	31.0759	30.9587	30.2768	30.0284	30.2713	30.7694	30.8245	30.5704	25002000000	555590000	3	23	23	Mvp	0.10054	0.575951	0.359737	1.50155	0.735831	3.6479	-0.0750148	0.330407	0.454231	2.15027
Lrba	26.3392	26.4967	26.5926	25.0009	26.0591	26.1645	26.2285	25.9746	25.9456	26.2286	25.5686	25.7883	26.1628	26.3178	26.0946	26.5207	26.22	26.4713	1174300000	8634400	6	13	12	Lrba	-0.734685	0.904911	-0.426661	1.66905	-0.61436	1.381	-0.284472	1.34282	-0.0721995	0.239344
Rnf25	25.4538	25.3009	25.3254	25.6572	25.3896	25.7269	25.408	25.4359	25.6508	25.6519	25.6911	25.6656	26.1418	26.4811	26.1313	25.6483	25.566	25.691	855290000	40728000	5	4	4	Rnf25	0.23116	0.955787	0.138205	0.698776	0.309485	2.50051	0.891352	2.6987	0.275059	1.99502
Smek1	30.8049	30.9555	30.8541	31.0018	30.9377	30.9101	31.0705	31.1041	31.0035	30.7605	30.7074	30.7199	31.2366	31.0941	31.0185	30.9657	30.9256	30.9677	32878000000	821950000	3	24	16	Smek1	0.0784149	0.686114	0.187922	1.61406	-0.142199	1.40556	0.244952	1.46127	0.0815309	0.813203
Arrb2	27.7896	27.9703	27.6845	27.1775	27.5207	27.6381	27.2582	27.402	27.9152	28.2514	28.3499	28.2922	28.0446	26.6256	27.5003	27.959	28.2241	28.1329	3800700000	172760000	8	11	11	Arrb2	-0.369373	1.07551	-0.289668	0.599769	0.483016	2.26627	-0.424658	0.430806	0.290502	1.19694
Lims1;Lims2	27.5213	28.0418	27.7436	27.747	27.6885	27.9621	27.3277	27.2028	27.1867	25.3627	27.8926	27.9183	28.0394	27.9831	28.1683	27.6438	27.5126	27.6497	3525900000	176300000	5	6	6	Lims1;Lims2	0.0302766	0.060994	-0.529849	1.55226	-0.711037	0.341738	0.294706	0.853624	-0.166852	0.457766
Rbpms	31.1155	31.1039	31.1227	30.4347	30.555	30.3955	30.7743	30.9766	31.0129	30.8796	30.9083	30.9236	30.6058	30.7861	30.8637	30.9428	31.0515	31.0099	31241000000	2840100000	4	9	5	Rbpms	-0.652315	3.75981	-0.192754	1.21675	-0.210236	3.93962	-0.362181	2.04011	-0.112647	1.60557
Kif13b	30.3226	30.2529	30.2136	30.0803	29.9942	30.1074	29.9261	29.9845	29.5252	29.7964	29.7045	29.8678	29.4175	29.3768	29.4948	29.9746	29.8624	29.8866	16012000000	195270000	1	37	33	Kif13b	-0.202442	1.91019	-0.451099	1.4206	-0.473475	2.94009	-0.833338	4.22417	-0.355197	2.79616
Arid1b	25.7303	25.6907	25.7734	25.6377	24.4199	25.8472	25.9115	26.2908	25.5313	24.4381	24.8594	26.2731	25.4373	23.8651	25.0935	25.8384	26.1882	24.7612	449600000	6332400	3	3	2	Arid1b	-0.42987	0.409681	0.179708	0.336413	-0.541267	0.414537	-0.932863	0.911438	-0.13556	0.114434
Wdfy1	28.7797	29.0501	28.7196	28.2793	28.2231	28.293	28.6415	28.7927	28.7157	28.6717	28.7056	28.5486	28.4173	28.2701	28.4545	29.1588	29.114	29.244	6942400000	289270000	5	12	12	Wdfy1	-0.584655	2.30958	-0.133156	0.530065	-0.207811	0.860481	-0.469173	1.80587	0.322428	1.38563
Nup98	32.112	32.2895	32.1697	32.4002	32.4252	32.4251	32.5569	32.4539	32.465	32.4585	32.4056	32.3863	32.3987	32.502	32.4617	32.2996	32.3569	32.3065	88273000000	1358000000	1	48	30	Nup98	0.226432	1.89009	0.301539	2.09201	0.226374	1.79332	0.263732	1.92291	0.130594	1.11031
Arhgap19	24.9837	25.6118	24.5997	25.3629	25.4216	25.646	25.422	25.6079	25.398	25.4023	26.264	24.3799	24.9821	25.2249	25.2498	25.3928	25.8029	25.2223	603080000	23195000	3	2	2	Arhgap19	0.411764	0.599683	0.410905	0.609589	0.283665	0.173462	0.0871855	0.102059	0.407591	0.52467
Diap2;Diaph2	26.1929	27.0118	26.4487	25.5021	25.4037	26.5558	24.7002	25.2119	23.7682	24.4409	25.2627	25.8365	25.0053	25.2576	25.4441	25.0685	23.6282	24.9076	631220000	11689000	6	10	10	Diap2;Diaph2	-0.730564	0.762098	-1.99105	1.82424	-1.37107	1.35822	-1.31544	2.06739	-2.01638	1.75909
H2afy2	29.9265	30.2491	29.9714	28.8164	28.7193	28.8219	28.2029	28.2907	28.0924	28.515	28.6699	29.1187	28.6895	28.3335	28.476	29.1025	29.01	28.8842	8876400000	493130000	1	16	1	H2afy2	-1.26315	3.54265	-1.85366	4.0466	-1.28114	2.45839	-1.54935	3.36797	-1.0501	3.03988
Trip11	27.2651	26.011	26.965	25.037	26.3723	26.8952	24.0363	26.702	26.7774	24.8331	26.5706	27.5648	27.3008	27.275	26.5565	26.7594	27.1109	26.3423	1918400000	16682000	4	8	8	Trip11	-0.645517	0.409009	-0.908413	0.39221	-0.424192	0.183011	0.297081	0.263478	-0.00948524	0.00710254
Rnf213	31.5374	31.5325	31.5519	29.5964	29.5193	29.5342	29.357	29.6852	29.4935	29.1389	29.2188	29.3314	28.7078	28.6909	28.9325	30.3256	30.3426	30.2116	19452000000	67778000	5	91	91	Rnf213	-1.99065	6.87521	-2.02871	4.53977	-2.31091	5.68199	-2.76355	5.41938	-1.24735	5.1362
Dsp	27.6695	27.5985	27.7083	25.31	27.4843	26.8953	27.5158	27.6991	27.7617	28.8101	29.0751	28.2645	28.9249	29.0214	28.9651	27.905	27.9637	27.494	4693600000	28446000	2	19	19	Dsp	-1.09554	0.776753	0.000116348	0.00047106	1.05779	1.92979	1.3117	5.1781	0.128801	0.354318
Uimc1	24.9591	24.8499	24.7517	24.6364	24.6091	24.7992	25.0291	25.6555	25.2411	24.9399	24.9345	25.0503	24.6951	25.6811	24.5074	25.0606	25.1709	25.0881	525280000	15449000	5	4	4	Uimc1	-0.171962	0.954614	0.454992	1.10598	0.12138	0.79153	0.107639	0.105155	0.252968	1.67924
Vti1b	29.3598	29.0103	29.3093	28.9044	28.9974	28.9645	28.7161	28.8413	28.7758	29.0482	29.26	29.1581	28.6291	28.4373	28.755	28.3399	28.6402	28.6935	7995100000	666260000	6	7	7	Vti1b	-0.270974	1.13368	-0.448704	1.75789	-0.0709826	0.22143	-0.619304	1.90944	-0.668547	1.90318
Nolc1	32.2924	32.2414	32.104	32.115	32.109	32.0399	32.7879	32.6196	32.7615	32.5555	32.5957	32.6337	32.9285	32.674	32.7951	32.7293	32.6876	32.54	98031000000	3267700000	1	24	3	Nolc1	-0.124652	0.953468	0.510395	2.57506	0.382369	2.49106	0.586601	2.49867	0.439681	2.26458
Ranbp9	26.8602	26.8098	26.7288	26.6498	27.015	27.0109	26.7069	26.8016	26.5825	26.8119	26.6694	26.7783	26.8984	26.4108	26.9545	26.7913	26.7037	26.8469	1831700000	79637000	4	7	5	Ranbp9	0.0923049	0.294577	-0.102633	0.623119	-0.0464109	0.33229	-0.0450465	0.0907218	-0.018987	0.122645
Setd2	26.0815	26.2447	25.9883	26.3208	26.4284	26.129	26.2832	25.938	25.1871	26.0828	25.4157	25.627	25.6493	26.9832	26.3322	26.0724	25.9156	25.8613	1099500000	10087000	6	7	7	Setd2	0.187906	0.748894	-0.302066	0.382477	-0.396334	0.876238	0.216715	0.214609	-0.155057	0.72347
Kif23	29.5873	29.7903	29.4138	30.2058	30.2822	30.1945	30.2128	30.202	30.0456	29.8271	29.8802	30.2038	30.1269	29.9241	29.9746	30.3514	30.2526	30.1822	17580000000	344700000	1	24	8	Kif23	0.630391	2.30661	0.556346	1.99216	0.373281	1.09488	0.411434	1.52349	0.664974	2.29378
Drosha	27.3603	27.5953	27.9809	28.2453	28.4545	28.3839	28.1969	28.2571	27.847	28.1119	28.2255	28.4541	27.9922	28.1598	28.0156	28.2662	28.2222	28.1224	4598400000	79283000	3	14	14	Drosha	0.715717	1.69887	0.454823	0.96151	0.618293	1.39302	0.410329	1.0229	0.558069	1.40001
Ythdc1	29.1228	29.1717	29.1306	29.2275	29.3659	29.0695	29.0091	29.4251	29.1939	28.4793	28.8002	28.6672	29.2535	29.2784	29.1061	29.2545	28.9231	29.371	9249500000	402150000	4	9	9	Ythdc1	0.0792732	0.383524	0.0676721	0.217086	-0.492785	2.1938	0.0709546	0.563951	0.041165	0.110339
Phf10	26.253	24.5529	26.7244	26.5899	24.9573	24.9576	26.2558	24.6326	26.4848	26.3747	26.3379	26.452	26.917	25.1583	24.1777	26.5815	26.9714	26.1837	1204700000	57367000	4	4	4	Phf10	-0.341838	0.148913	-0.0523955	0.0198203	0.544774	0.341304	-0.425804	0.153285	0.735397	0.454395
Cog2	27.7864	27.7127	28.0138	28.0169	27.877	27.804	27.6136	27.7697	27.6225	27.7021	27.8512	27.3243	27.3463	27.3348	27.4868	27.2835	27.3638	27.4203	3342400000	74275000	3	11	11	Cog2	0.06165	0.218099	-0.169061	0.748024	-0.211761	0.512586	-0.448319	1.91696	-0.481797	2.08548
Copg;Copg1	32.1043	31.9465	32.1093	32.4507	32.4533	32.4675	32.4689	32.4646	32.343	32.1959	32.1616	32.0531	32.3488	32.4297	32.3636	32.0753	32.0907	32.1094	81461000000	1770900000	3	28	25	Copg;Copg1	0.403806	2.77574	0.372125	2.27625	0.0834859	0.536572	0.327379	2.28827	0.0384572	0.285368
Sh3bgrl2	26.7169	26.7011	26.8292	25.9148	26.0373	26.4925	25.3593	24.5394	26.0795	25.9825	25.9704	25.8593	25.8876	23.6211	26.2485	26.6458	25.2888	24.7915	1132600000	161800000	2	2	2	Sh3bgrl2	-0.600813	1.53681	-1.42297	1.47675	-0.811597	3.87279	-1.49663	0.843987	-1.17368	0.990495
Ctsz	27.5237	27.9282	27.4563	26.7986	27.4833	27.8313	27.8745	28.2284	28.3621	29.1489	29.0079	29.1353	28.3306	28.4184	28.5994	28.0555	28.2056	28.3463	5173700000	397980000	3	6	6	Ctsz	-0.264959	0.322382	0.518979	1.17836	1.46132	3.16178	0.813447	2.08305	0.566443	1.54004
Zzef1	26.6721	27.6612	26.1093	27.0595	26.8798	27.403	27.0014	27.2609	27.793	27.63	27.1041	27.929	27.0769	26.8442	27.0679	27.0406	27.4734	27.3531	2525200000	18432000	4	9	9	Zzef1	0.299924	0.247901	0.537587	0.454386	0.740187	0.651592	0.182182	0.147367	0.474875	0.430729
Chuk	26.3251	26.0128	26.0021	26.2447	26.7552	26.3591	26.5419	26.5187	26.8365	26.5141	26.3996	26.2336	26.2262	25.7374	26.6189	26.9855	26.5261	26.9594	1443700000	35213000	5	7	7	Chuk	0.339689	0.841036	0.519059	1.6136	0.269114	0.942066	0.0808646	0.105582	0.710354	1.75078
Ahnak	32.9576	33.0664	32.8992	34.2404	34.2329	34.2387	32.407	32.4611	32.4692	33.0086	32.9388	33.0849	34.7668	34.7902	34.8216	32.3748	32.3591	32.4389	205090000000	563430000	6	171	171	Ahnak	1.26292	4.86885	-0.528648	3.25379	0.0363363	0.2188	1.81845	5.41526	-0.583485	3.35778
Myo1e	29.5966	29.7943	29.7719	29.9439	29.8729	30.0282	28.6779	28.773	28.8656	29.0245	29.0746	28.8892	28.4568	28.5627	28.4875	29.0493	28.986	28.9356	10153000000	172090000	5	24	24	Myo1e	0.227395	1.37957	-0.948769	3.48193	-0.724827	3.0135	-1.21858	4.19528	-0.73061	3.30753
Rbm26	30.3657	30.3413	30.3362	30.4799	30.5645	30.5582	30.5366	30.539	30.5379	30.4011	30.3264	30.3334	30.7521	30.7281	30.759	30.4545	30.4104	30.5507	24118000000	709340000	8	27	26	Rbm26	0.18648	2.53939	0.190109	4.50286	0.00591278	0.0819312	0.3987	5.16344	0.124179	1.36806
Ube4b	31.0973	31.251	31.1845	31.3757	31.3656	31.3472	31.8221	31.9394	31.7779	31.7925	31.7777	31.8477	31.603	31.6522	31.6754	31.7198	31.7231	31.7211	51627000000	832690000	5	37	37	Ube4b	0.185218	1.82515	0.6689	3.28345	0.628391	3.66021	0.465949	3.15371	0.543758	3.58902
Txnip	25.1032	25.4077	24.4828	26.5465	26.3376	26.3187	26.1357	26.7967	26.1881	26.548	26.5057	26.2224	25.3134	24.7007	25.0446	26.5096	26.397	26.7246	1125000000	59211000	3	5	5	Txnip	1.40304	2.11923	1.37558	1.78743	1.42747	2.0978	0.0216529	0.0222542	1.54584	2.23207
Taf15	28.6469	28.3682	28.3053	28.7335	28.7948	28.8587	28.6879	28.4235	28.8604	28.8553	29.0726	28.7688	28.9275	28.9174	28.7187	28.5027	28.4767	28.4293	6886700000	255060000	3	10	8	Taf15	0.355531	1.4838	0.217123	0.588238	0.458817	1.52894	0.414431	1.52934	0.0294431	0.098499
Srsf11	30.5692	30.6788	30.7244	30.6138	30.7718	30.966	30.894	31.0219	31.0161	30.9847	30.7621	30.7939	30.868	31.0026	31.1536	30.9663	30.8097	31.0522	31253000000	2604500000	9	8	8	Srsf11	0.126375	0.492814	0.31985	2.16982	0.189397	1.06749	0.350595	1.68503	0.285241	1.55238
Bod1l	29.5354	29.6508	29.5709	29.6435	29.4322	29.4687	29.6423	29.7021	29.8703	29.7304	29.5493	29.7172	29.6029	29.4499	29.4533	29.7432	29.7997	29.8884	13260000000	104410000	2	32	30	Bod1l	-0.0708892	0.408992	0.152543	0.934794	0.0799656	0.519868	-0.0836067	0.616762	0.224761	1.84194
Clasp1	28.4205	28.7222	28.7588	28.6433	28.6967	28.6453	28.6098	28.8071	28.779	28.7001	28.7027	28.7265	29.4072	29.4749	29.5746	28.6991	28.6868	28.7815	7727900000	88826000	5	36	33	Clasp1	0.0279744	0.0918161	0.0981534	0.326304	0.0759207	0.284778	0.851758	2.71339	0.0886224	0.327694
Tbc1d1	26.2738	26.4379	25.634	26.541	26.8688	26.5137	26.1055	26.1272	26.2299	25.9289	26.0658	26.2409	25.201	25.5185	25.4657	26.3289	26.5223	26.4413	1198800000	18443000	16	6	6	Tbc1d1	0.525927	0.907524	0.0389779	0.0541268	-0.0367057	0.0481381	-0.720174	1.27864	0.315601	0.556069
Utrn	30.0393	30.2119	29.6797	30.2363	30.3253	30.2066	29.8345	29.8935	30.3594	30.7777	30.7515	30.8245	31.0673	31.1287	30.9568	30.5258	30.3168	30.6501	23464000000	138020000	7	43	42	Utrn	0.279109	0.802576	0.0521901	0.0807088	0.807608	2.15738	1.07395	2.54487	0.520608	1.32122
Pfdn4	28.7911	29.3811	29.1094	29.0232	29.064	28.8919	28.9433	28.7925	28.9301	29.151	29.2016	29.3049	29.6044	29.3193	29.442	28.8295	28.8355	29.1868	9228200000	3076100000	5	4	4	Pfdn4	-0.100836	0.220572	-0.205253	0.507058	0.125289	0.286704	0.361352	0.88906	-0.143261	0.277584
Pou2f1;Pou2f2	27.3741	27.8346	27.9181	28.1745	28.3955	28.116	28.3675	28.3138	28.1776	27.6092	27.7301	27.6009	28.1309	28.1788	27.7687	28.1378	27.9699	27.8678	4269300000	328410000	27	6	2	Pou2f1;Pou2f2	0.519706	1.28691	0.577366	1.49833	-0.0621872	0.131255	0.317208	0.6764	0.282911	0.69035
Plod2	27.0745	26.1624	27.1147	27.9274	28.2584	27.9229	29.0201	29.1824	29.0903	30.2543	30.3144	29.9788	28.9919	28.9303	28.7513	28.2886	28.0723	28.0299	7866800000	187300000	2	12	12	Plod2	1.25238	1.71626	2.31374	2.74048	3.39865	3.31189	2.10733	2.5642	1.34642	1.86107
Pigs	28.8257	28.6171	28.9155	28.7474	28.7129	28.378	28.273	28.3865	28.2405	28.4375	28.5136	28.2815	28.1758	28.4066	28.4229	28.1871	28.5538	28.3008	5983500000	199450000	3	8	8	Pigs	-0.173321	0.516394	-0.486042	2.09978	-0.37521	1.54758	-0.450969	1.7142	-0.438839	1.45706
Smc3	32.7301	32.7903	32.7574	32.7462	32.723	32.6832	32.8383	32.9325	32.8358	32.7436	32.6638	32.7105	32.7775	32.8134	32.7759	32.7641	32.7693	32.7417	115600000000	1778500000	3	56	56	Smc3	-0.0418091	0.759418	0.109566	1.40703	-0.053299	0.855727	0.0296567	0.627538	-0.000891368	0.0152643
Zc3h13	27.8995	27.8081	27.7699	27.6695	27.7892	27.6536	27.6258	27.5086	27.6151	27.1884	27.3799	27.5738	27.7254	27.2881	27.4751	27.699	27.7804	27.3399	3242000000	49121000	3	12	12	Zc3h13	-0.121757	0.992349	-0.242633	1.97325	-0.445114	1.71176	-0.329619	1.17067	-0.219402	0.712396
Mta3	29.3853	29.5144	29.5204	29.3859	29.4378	29.5889	29.7464	29.8181	29.9373	29.8225	29.8733	30.1592	29.5426	29.3667	29.48	29.9716	29.9491	30.0743	14016000000	412250000	8	21	13	Mta3	-0.00251325	0.0110252	0.360566	2.14897	0.478277	1.86583	-0.0102851	0.0522013	0.524941	3.06697
Aebp2	27.1516	27.1087	27.2065	27.7059	27.595	27.8589	26.899	27.2425	27.0663	26.7769	27.1952	26.9755	25.797	25.5563	25.8769	26.5597	26.7157	26.5176	2123700000	106180000	11	5	5	Aebp2	0.564344	2.63981	-0.0863209	0.347013	-0.173051	0.628005	-1.41223	3.82857	-0.557919	2.95543
Arid2	25.3736	25.3273	24.7158	25.6972	24.817	25.3284	25.1909	25.312	25.0872	25.8182	25.2337	26.0796	25.8086	25.7461	25.6434	25.4114	25.4353	25.3661	715820000	10846000	3	8	8	Arid2	0.141983	0.160712	0.0577946	0.0930156	0.571634	0.806484	0.593775	1.28104	0.265377	0.551804
Numa1	32.965	33.0659	32.8771	33.0113	32.9647	32.95	32.8884	32.8492	32.762	32.898	32.8864	33.0009	33.1257	33.0676	33.0463	32.8231	32.8161	32.8338	130410000000	1134000000	4	84	84	Numa1	0.00598399	0.0351622	-0.136117	0.964466	-0.0408897	0.246698	0.110528	0.86443	-0.145023	1.24318
Ogdhl	31.3314	31.232	31.2876	30.7528	30.7711	30.8035	30.5216	30.5259	30.472	30.6936	30.7027	30.9055	30.128	30.1669	30.076	30.8292	30.8768	30.8661	29117000000	619500000	1	31	23	Ogdhl	-0.5079	4.01604	-0.777191	4.6852	-0.516406	2.63443	-1.16005	5.11845	-0.426332	3.72638
Urb2	30.7738	31.07	30.8326	30.9628	31.0861	31.0992	31.0139	31.1321	31.0684	31.1332	31.1104	30.9283	30.9931	31.0618	30.8651	30.9178	30.8817	30.8845	33834000000	476530000	2	40	39	Urb2	0.157234	0.715542	0.179309	0.861645	0.165162	0.673291	0.0812047	0.308548	0.00250689	0.00903708
Calcoco1	26.7217	26.387	25.7869	27.9381	27.6065	27.7071	27.2469	27.3391	27.4961	26.925	26.3835	26.9679	27.4812	27.6098	27.5058	28.1372	28.0223	28.039	2737200000	78206000	2	10	10	Calcoco1	1.45204	2.12485	1.06216	1.70155	0.460248	0.623828	1.23375	1.95424	1.76764	2.51652
Rbpj;Rbpsuh-rs3	30.7405	30.567	30.9349	32.6946	32.6989	32.7831	31.8016	31.7739	31.8453	32.0955	32.0621	32.0783	31.9409	31.8703	31.929	31.6942	31.7072	31.9044	64999000000	3095200000	7	15	15	Rbpj;Rbpsuh-rs3	1.97804	4.24849	1.05947	3.21357	1.33117	3.62437	1.16595	3.37173	1.02114	2.89724
Scamp3	29.5795	29.7632	29.3615	29.4639	29.5257	29.9855	29.5279	29.3783	29.79	29.8478	29.5607	29.4971	29.702	29.4061	29.7238	29.2518	29.2575	29.3297	12601000000	969320000	3	6	6	Scamp3	0.0903079	0.16939	-0.00264931	0.00519132	0.0671399	0.158883	0.0425873	0.0985864	-0.288408	1.14186
Polr2c	29.7963	29.7404	29.7483	29.6214	29.5903	29.5038	29.5857	29.6171	29.5146	29.3549	29.3025	29.546	29.3042	29.5707	29.4098	29.5899	29.5944	29.7109	12643000000	743720000	3	8	8	Polr2c	-0.189859	2.07376	-0.189219	2.24783	-0.360566	2.04443	-0.333429	1.86275	-0.129957	1.39935
Pi4kb	26.8683	25.3375	26.0629	25.9591	26.1157	26.4677	25.9695	25.8112	25.198	25.4617	25.2688	25.3638	25.7552	25.4791	26.0234	25.7781	25.8594	25.7108	962950000	25341000	6	8	8	Pi4kb	0.0912895	0.0682669	-0.429998	0.35757	-0.724813	0.746772	-0.337004	0.290456	-0.306793	0.277563
Dis3l2	27.4951	27.1481	26.2205	26.1097	25.8183	26.4947	26.2603	25.8476	26.1083	25.8581	25.977	26.3772	25.951	26.6221	26.5959	26.378	26.3412	23.4185	1315300000	27402000	4	9	9	Dis3l2	-0.81371	0.886047	-0.882541	1.03869	-0.883855	1.00763	-0.564924	0.572229	-1.57539	0.680918
Dnajc21	28.9118	28.9873	28.9901	29.2674	29.3192	29.4312	29.5085	29.4968	29.744	29.44	29.5801	29.2929	29.6481	29.7661	29.6591	29.2245	29.2673	29.0411	10990000000	578400000	2	14	13	Dnajc21	0.376223	2.63012	0.620048	2.73599	0.474623	2.26424	0.728037	4.04789	0.214547	1.35558
Srcap	31.1127	31.3256	30.732	30.7323	31.2973	31.6291	30.3442	30.8678	25.5523	30.6772	24.1793	25.3123	24.7413	30.3838	30.6432	30.6805	30.763	31.1409	33209000000	2372100000	1	3	3	Srcap	0.162851	0.199603	-2.13528	0.556717	-4.33382	1.01106	-2.46732	0.567117	-0.195292	0.363761
Nfxl1	25.7519	26.2166	26.0217	24.0453	25.5969	25.7541	25.9758	23.9312	25.5198	24.4909	24.5422	24.7406	25.3999	24.2155	25.1908	24.1422	25.8511	25.8645	532470000	11093000	3	11	11	Nfxl1	-0.864627	0.702094	-0.854447	0.603592	-1.4055	3.08895	-1.06133	1.27941	-0.710807	0.533182
Zc3h4	28.7701	28.9541	28.7123	28.5969	28.6946	28.7815	28.7189	28.5111	28.5699	28.226	28.2698	28.725	28.5949	28.371	28.6426	28.7953	28.8018	28.8025	6655200000	147890000	3	13	13	Zc3h4	-0.121164	0.600485	-0.212217	1.04284	-0.40528	1.08624	-0.275997	1.169	-0.0123196	0.058448
Rab11fip1	29.493	29.7327	29.6403	28.7641	29.6322	29.7815	29.3154	29.1628	29.3592	29.7377	29.603	29.7271	29.1049	28.9367	28.7375	29.1572	29.4058	29.2614	11319000000	217660000	5	19	19	Rab11fip1	-0.229408	0.284884	-0.342886	1.69544	0.0672665	0.338407	-0.695648	2.26602	-0.347188	1.58796
Pdxdc1	30.608	30.6674	30.5138	30.6733	30.5994	30.6822	30.2989	30.3499	30.2693	30.381	30.4403	30.5202	29.8516	29.6473	29.8597	29.9725	30.1099	30.0892	21580000000	539510000	8	24	24	Pdxdc1	0.05524	0.460078	-0.290342	2.34212	-0.149227	1.16551	-0.810177	3.21718	-0.539193	3.02054
Ctnnd1	31.8623	31.9588	31.7996	32.2275	32.1349	32.2822	31.9787	32.0935	32.0009	31.9529	32.0217	32.1244	32.2229	32.2977	32.3743	31.6641	31.7781	31.5984	69590000000	1449800000	14	37	2	Ctnnd1	0.341322	2.24599	0.150798	1.21892	0.159452	1.10242	0.424711	2.58091	-0.193342	1.29476
Rap1gds1	28.559	28.5634	28.6277	28.0174	27.9931	28.2937	28.5868	28.55	28.7614	29.3344	29.0762	29.2689	28.3256	28.4109	28.5977	28.8965	28.9112	28.9378	6920000000	223230000	2	13	13	Rap1gds1	-0.481919	2.08555	0.0493666	0.289767	0.643166	2.87353	-0.138647	0.765591	0.331831	3.71038
Tmem11	29.085	29.0119	29.1092	29.1966	29.2615	29.461	29.4228	29.5769	29.506	29.1174	29.0718	28.9598	28.9002	28.908	29.0146	29.4913	29.538	29.6652	10129000000	1266100000	2	3	3	Tmem11	0.237652	1.3131	0.4332	2.90572	-0.0190474	0.126407	-0.127775	1.27327	0.496114	2.94357
Arf4	30.3296	30.5944	30.5209	30.361	30.3567	31.0044	30.2299	30.6347	30.4586	30.7073	30.5796	30.5821	30.6166	30.7302	30.7304	30.625	30.4136	30.5669	25260000000	2526000000	5	9	4	Arf4	0.092392	0.150261	-0.0406024	0.103409	0.141331	0.722581	0.21077	1.13187	0.0535145	0.204551
Hook2	27.8927	27.3529	28.0854	27.0692	27.2789	27.3495	26.9932	27.2023	27.5139	27.4904	27.5238	27.0365	27.1163	27.0503	27.6193	27.2528	27.6598	27.5914	2892900000	76129000	2	12	11	Hook2	-0.544471	1.09005	-0.540518	0.949602	-0.42673	0.723952	-0.514999	0.843434	-0.275649	0.472623
Ssr1	29.6308	29.9245	29.6369	29.9117	29.8215	29.6767	29.9822	29.9542	29.7055	29.6053	29.5943	29.8809	29.462	29.6445	29.4779	30.0048	29.8287	29.7677	14339000000	1433900000	2	4	4	Ssr1	0.0725664	0.241203	0.149929	0.500637	-0.0372238	0.0989917	-0.202606	0.830499	0.136337	0.494927
N4bp2	25.2903	26.5969	26.2422	26.9244	26.5422	26.6532	26.4732	26.3314	26.2829	25.7488	25.6133	26.4258	25.8138	25.6029	25.9493	25.7895	26.3688	25.695	1220600000	17690000	2	11	11	N4bp2	0.663499	0.750091	0.31937	0.334089	-0.113833	0.0870902	-0.254449	0.250275	-0.0920283	0.0727857
Eif4g1	34.4477	34.5448	34.4148	34.6001	34.5839	34.4918	34.4668	34.541	34.4095	34.2382	34.2499	34.2936	34.0706	34.1657	34.0661	34.4986	34.4592	34.4748	358250000000	5428000000	4	67	1	Eif4g1	0.0895055	0.80249	0.00336456	0.0205682	-0.208516	2.09628	-0.368317	2.71737	0.00842794	0.0726726
1190002N15Rik	26.1517	24.9469	27.2325	25.9384	26.0648	26.5059	25.6984	26.2494	26.1483	26.4831	25.1609	26.9578	25.2597	25.2263	24.731	24.8474	25.7073	26.1777	1244100000	65480000	3	5	5	1190002N15Rik	0.0593402	0.0292528	-0.0783304	0.0390381	0.0902424	0.0358889	-1.03803	0.693365	-0.532894	0.27971
2007-09-01	31.9285	31.9576	31.9672	32.2345	32.2463	32.2231	32.0605	32.0044	32.0721	32.1065	32.0916	32.2022	32.2078	32.1014	32.1788	31.8932	31.8972	31.9099	71583000000	3112300000	1	21	1	2007-09-01	0.283524	4.52599	0.0945708	1.77629	0.182336	2.12171	0.211584	2.4766	-0.0510019	1.8002
2700050L05Rik;Edrf1	26.3407	26.0863	26.3075	26.4424	26.621	26.1879	26.8838	27.2171	26.7913	26.8999	26.9899	26.7749	26.7071	27.1211	26.8856	27.0623	27.0897	26.7832	1775100000	27309000	4	10	10	2700050L05Rik;Edrf1	0.172277	0.506412	0.719221	2.04184	0.643408	2.50242	0.659805	1.99259	0.733578	2.3589
Dlg1	29.9457	30.0628	29.9431	29.6892	29.786	29.7748	29.7012	29.7003	29.5879	29.694	29.9248	29.8958	29.6357	29.519	29.3396	29.7133	29.6814	29.7263	14397000000	389100000	28	21	19	Dlg1	-0.233869	2.02649	-0.320697	2.37936	-0.145651	0.81634	-0.485733	2.16454	-0.276844	2.57483
Ppip5k2	27.3872	27.7722	27.5852	27.2267	27.271	27.1973	28.0777	28.1305	27.9001	28.0418	28.154	28.0474	27.8441	27.9845	28.1399	28.0237	28.0327	27.8549	3794200000	60226000	11	12	12	Ppip5k2	-0.349869	1.43718	0.454528	1.59001	0.499531	1.8877	0.407939	1.3597	0.388865	1.44259
Nt5c2	29.0306	28.8704	29.2055	29.233	29.1945	28.9915	29.072	29.0906	29.4113	29.4925	29.3668	29.5442	28.8161	28.7921	28.7729	29.4704	29.3456	29.5642	9745900000	324860000	3	10	10	Nt5c2	0.104172	0.353964	0.155808	0.458736	0.432348	1.76484	-0.241805	1.16533	0.424538	1.67023
Usp19	29.0659	29.0419	29.1408	29.6321	29.6387	29.6617	29.3519	29.3734	28.9342	29.0019	29.0916	28.7694	29.3585	29.4017	29.4577	29.2347	29.3077	29.0359	10121000000	155710000	3	23	23	Usp19	0.56126	4.25636	0.136944	0.396353	-0.128576	0.56856	0.32304	2.83836	0.109847	0.563828
Ss18	27.7924	25.9739	25.6113	27.6713	27.36	27.8677	27.598	27.6845	27.8355	27.1542	26.9557	26.7898	27.9068	27.4265	27.9106	27.8216	27.6862	27.8681	3035800000	607170000	4	3	3	Ss18	1.17382	0.783865	1.24679	0.854133	0.507364	0.302079	1.28875	0.864142	1.33276	0.919573
Serpinb6c	25.7715	25.6256	25.969	25.5823	25.2562	26.3438	25.7865	24.7083	25.1438	26.6054	26.7581	26.6512	26.8776	26.9627	26.7132	24.4154	24.8765	23.6125	831010000	36131000	5	6	5	Serpinb6c	-0.0612373	0.0631123	-0.575797	0.810821	0.882886	2.89383	1.06248	2.99792	-1.48722	1.75161
Srcap	27.0057	26.7857	26.9972	26.1944	26.3267	26.3009	25.7614	26.0391	26.3475	26.3945	26.0603	26.127	25.6273	25.7169	25.7079	26.063	26.1911	26.0521	1290200000	44489000	2	8	8	Srcap	-0.655509	2.86535	-0.880213	2.05833	-0.735585	2.38099	-1.24548	4.05936	-0.827475	3.2113
Tet1	29.5184	29.5048	29.3511	29.8194	29.6057	29.8624	30.0911	30.2416	30.2034	30.3765	30.4008	30.3531	30.0878	30.0329	30.0817	30.0599	30.0814	30.1441	17237000000	193670000	4	42	42	Tet1	0.304466	1.47366	0.72062	3.29586	0.918731	4.11155	0.609389	3.38112	0.637087	3.37163
Cald1	29.9538	30.188	29.901	31.1185	31.0111	31.0622	29.2077	29.1259	29.0645	30.8178	30.8053	30.8685	31.6275	31.5114	31.4373	29.8485	30.1541	29.8171	26058000000	1133000000	6	27	1	Cald1	1.0497	3.44541	-0.881561	3.08203	0.816285	3.08111	1.51115	3.8824	-0.0743516	0.206774
Cnot4	27.4972	26.6165	27.0957	27.4139	27.1277	27.4322	27.356	27.0467	27.3069	27.2718	27.1954	24.6486	24.7787	27.0793	27.1262	27.5135	27.597	27.5461	2366000000	84502000	4	9	9	Cnot4	0.254825	0.394232	0.166744	0.241785	-0.697828	0.317992	-0.741704	0.382412	0.482446	0.878535
Pex3	26.0196	25.7321	25.7701	25.8165	26.5177	26.1042	25.5968	25.4611	25.6473	25.6161	25.5545	25.5788	26.2903	26.0942	25.9649	25.5873	25.6347	25.604	937920000	55172000	3	2	2	Pex3	0.305579	0.616662	-0.272205	1.2076	-0.257446	1.31175	0.275873	0.989775	-0.231942	1.19506
Gm6871	28.3694	28.5923	28.8938	28.0559	28.2539	28.4059	28.5414	28.2141	28.8664	28.3919	28.5794	28.2646	28.3196	28.3661	28.5844	28.1759	28.3377	28.2587	5739000000	220730000	2	13	7	Gm6871	-0.379939	0.974857	-0.0778974	0.117133	-0.20657	0.510381	-0.195145	0.493367	-0.361102	1.0677
Pick1	26.7784	27.5364	27.9041	25.5971	26.8025	24.2865	26.9351	26.5796	25.6466	27.1573	27.0632	27.7368	25.8756	24.7676	26.5312	24.103	24.9717	25.2765	2105000000	80960000	3	5	4	Pick1	-1.84425	1.08578	-1.01919	0.939459	-0.0871951	0.0782415	-1.68149	1.28788	-2.62257	2.2529
Ccdc93	26.9905	26.9677	26.0126	24.5343	25.8506	24.6446	25.4931	26.3579	25.3741	24.8673	23.7993	25.7504	25.0611	25.5097	25.3897	25.9856	24.146	26.331	787040000	21862000	2	7	7	Ccdc93	-1.64714	1.44279	-0.915295	0.958339	-1.85131	1.33342	-1.3368	1.73009	-1.16942	0.711468
Btaf1	29.868	29.9038	29.7386	29.7764	29.7824	29.7177	29.9037	29.9646	29.951	29.9256	29.9724	30.0799	29.6613	29.8443	29.8539	30.0532	29.9327	29.9745	15725000000	185000000	1	31	31	Btaf1	-0.0779406	0.649215	0.102972	0.898169	0.155864	1.07981	-0.0502726	0.247886	0.150005	1.14934
Nsd1	29.5623	29.7958	29.6272	29.1039	29.2285	29.2404	29.688	29.7668	29.8442	29.3341	29.3144	29.659	29.3737	29.1928	29.3135	29.6528	29.7421	29.7707	12283000000	89659000	4	39	39	Nsd1	-0.470823	2.33841	0.104588	0.559442	-0.225907	0.792564	-0.36842	1.8657	0.0601273	0.3148
Ccnt2	28.4416	28.124	28.7899	27.7993	27.7229	27.8112	28.3958	27.9007	27.8838	27.7804	27.9919	27.9279	27.958	27.6367	27.255	28.3035	28.2187	27.9864	4388400000	146280000	2	9	8	Ccnt2	-0.674066	1.59185	-0.391728	0.699576	-0.551757	1.27953	-0.835276	1.39248	-0.282329	0.587943
Tanc1	28.2239	28.3816	28.0709	28.3652	28.4207	28.4672	28.4271	28.4467	28.3398	28.4413	27.9944	28.1403	28.2112	28.0577	28.0392	28.5888	28.3057	28.2039	5207300000	53135000	4	22	22	Tanc1	0.192218	0.952949	0.179054	0.872508	-0.0334695	0.0737724	-0.122786	0.512809	0.140654	0.409205
Papola	30.2736	30.1636	30.2045	30.4249	30.4071	30.4309	30.4997	30.5422	30.6579	30.4544	30.4817	30.526	30.4762	30.4707	30.486	30.5415	30.5341	30.4027	23111000000	592580000	17	25	22	Papola	0.207039	2.48751	0.352663	2.45627	0.27345	2.69231	0.263706	2.90606	0.278828	2.13749
Taf4a	25.1458	25.0998	25.9896	26.3475	26.186	26.0363	25.3543	24.7488	26.1224	25.5861	25.7198	24.0483	25.3743	25.551	25.8063	26.1492	24.8138	25.6832	788900000	20228000	5	9	9	Taf4a	0.778161	1.20741	-0.00325203	0.00216031	-0.293679	0.183757	0.165428	0.202385	0.136981	0.101121
Gsk3b	27.7032	27.4679	27.4771	27.714	27.7844	27.7783	27.1711	27.1348	27.3173	26.2687	25.5755	27.4205	27.8442	27.4278	25.2495	27.2579	27.1823	27.1096	2677300000	111550000	3	8	5	Gsk3b	0.209512	1.22752	-0.341654	1.64081	-1.12784	0.972171	-0.708906	0.366601	-0.36612	1.84864
Chd4	33.9354	33.9329	33.8419	33.8764	33.8858	33.8661	33.9732	33.9495	33.9686	33.7289	33.8061	33.8284	33.7054	33.7381	33.6549	33.9766	33.955	33.9011	247570000000	2813300000	14	83	83	Chd4	-0.0273425	0.365218	0.0603612	0.890413	-0.115629	1.26048	-0.203932	2.18931	0.0408045	0.463357
Fmr1	30.1802	30.0753	30.2749	29.5673	29.4708	29.3579	29.2782	29.7365	29.2115	29.5729	29.4903	29.5894	29.7597	29.5416	29.7255	29.3169	29.4048	29.4687	13339000000	430290000	18	16	14	Fmr1	-0.711448	2.98125	-0.768081	1.93028	-0.625906	3.17984	-0.501197	2.31212	-0.780012	3.37375
Ncam1	25.5085	25.6799	25.6323	23.8216	25.4607	25.2552	25.8763	24.9867	26.1386	25.4809	24.7763	24.9282	28.0183	25.7902	27.7136	25.8709	25.6204	24.8634	748830000	15933000	10	8	8	Ncam1	-0.761055	0.666029	0.0603422	0.059326	-0.54509	1.16448	1.56715	1.05286	-0.155367	0.194129
Mars	33.1543	33.2446	33.2672	32.8682	32.9123	33.0082	33.0261	32.9689	33.0296	33.3371	33.3416	33.2837	33.5391	33.4918	33.5289	33.0973	33.106	33.136	156540000000	3478600000	3	38	38	Mars	-0.292465	2.25468	-0.213857	2.24077	0.0987803	1.18516	0.2979	2.87204	-0.108924	1.39416
Clasp2	30.3731	30.2289	30.241	29.7876	29.8584	29.7024	29.6063	29.763	29.5371	29.8451	29.8289	29.956	29.6928	29.7817	29.6513	29.7079	29.7664	29.6716	15367000000	176630000	10	40	37	Clasp2	-0.498207	2.81913	-0.64555	2.86771	-0.404359	2.56953	-0.572411	3.16927	-0.56573	3.33514
Mrps10	28.8544	28.9031	28.5468	28.4597	28.3452	28.3119	28.4365	28.1772	29.2055	29.0285	28.9338	29.4578	28.4255	27.1774	28.8138	28.4055	29.1816	29.509	7249100000	659010000	5	6	6	Mrps10	-0.395857	1.52126	-0.161719	0.188364	0.371962	0.883955	-0.629224	0.550311	0.263926	0.31182
Psph	33.1294	33.3188	33.0476	33.3334	33.2574	33.6107	33.4949	33.3775	33.7985	33.7517	33.8494	33.5845	34.1887	34.1104	34.1498	33.6481	33.8219	33.8144	214420000000	16494000000	4	11	11	Psph	0.235261	0.811978	0.391694	1.23518	0.56331	2.14151	0.984402	3.52966	0.596216	2.42758
Cd97	27.6302	27.9635	27.8618	27.129	27.5458	27.142	26.6713	26.6371	26.3868	26.6602	26.4803	26.5679	23.753	25.4248	24.7684	27.2145	27.1425	27.1482	2051300000	58608000	6	8	8	Cd97	-0.546247	1.49887	-1.25343	3.14696	-1.24904	3.44251	-3.16978	2.51114	-0.650103	2.51874
Acyp1	28.8385	29.1844	28.9518	27.8568	28.3387	27.2056	25.0021	25.9115	26.6157	26.8175	27.0447	27.4993	27.1971	27.8555	27.3733	27.7923	28.026	27.4378	3827200000	425240000	3	5	5	Acyp1	-1.19119	1.59026	-3.1485	2.56037	-1.87107	2.94363	-1.51625	2.62228	-1.23954	2.4706
Papd5	27.0435	26.6051	26.8483	25.8036	26.5043	26.599	25.5406	26.5273	26.796	24.1888	25.5431	26.0978	25.7228	25.2849	26.6162	24.819	24.6065	26.3971	1413400000	40383000	4	5	5	Papd5	-0.53002	0.878026	-0.544355	0.606775	-1.55574	1.25683	-0.957688	1.09352	-1.55812	1.26314
Prpf39	27.1077	26.334	26.8513	27.0142	26.3057	26.9076	27.5658	26.9476	27.2978	26.7048	26.7389	26.5652	26.6217	26.856	27.0242	27.5012	27.6291	27.2643	2117400000	68302000	4	8	8	Prpf39	-0.0218232	0.0230075	0.506074	0.808679	-0.0947075	0.151207	0.0696576	0.0975617	0.700528	1.3056
Rcor1	27.3229	27.0029	26.8346	27.7864	27.6991	27.5387	27.4072	27.2918	27.2246	26.7361	26.8102	26.1322	26.601	26.7247	26.4823	27.1772	27.4365	27.5513	2358600000	102550000	4	8	8	Rcor1	0.621273	1.74499	0.254436	0.766483	-0.493969	0.892301	-0.450778	1.32407	0.334871	0.860448
Wdr62	26.7811	27.0227	26.607	26.0564	26.1312	25.8111	25.099	26.2046	25.8793	24.5508	25.9082	24.8153	25.562	26.423	26.1145	26.0008	25.967	25.7423	1055300000	14261000	8	10	10	Wdr62	-0.804066	2.187	-1.07596	1.43199	-1.71215	1.77707	-0.770412	1.29327	-0.900239	2.46224
Stat1	26.2053	26.0208	27.2102	26.5054	26.2605	26.2867	26.1967	26.8551	25.6715	26.3985	26.3666	26.375	26.7225	26.3967	26.2166	23.7216	25.4258	26.0389	1296000000	34105000	3	10	10	Stat1	-0.127911	0.123864	-0.23769	0.179368	-0.0987504	0.0955084	-0.0335325	0.0282965	-1.41669	0.836654
Utp20	32.4942	32.5608	32.4801	32.7155	32.6629	32.7887	32.9461	32.9292	33.0562	32.8461	32.8671	32.8735	32.8908	32.9171	32.9648	32.9201	32.8834	32.993	120620000000	880440000	2	90	90	Utp20	0.210644	2.05368	0.465438	3.23591	0.350464	3.74171	0.412495	3.62848	0.420418	3.30533
Mdc1	30.9507	30.8992	31.0142	30.0517	30.072	30.2415	30.4373	30.3449	30.5327	30.4918	30.3185	30.3098	30.3089	30.1776	30.27	31.0202	31.0933	31.1203	25529000000	359570000	3	33	33	Mdc1	-0.832986	3.57467	-0.516433	2.90249	-0.58136	2.98882	-0.702565	3.78642	0.123228	1.2915
Nlrp4f	25.6805	25.8333	24.928	26.0934	24.9935	25.6436	25.3115	24.3212	24.2173	25.1682	26.1688	26.6623	25.3426	24.8049	25.0508	25.1062	25.3802	24.7774	353330000	6424100	8	3	3	Nlrp4f	0.096302	0.080053	-0.863874	0.901359	0.519187	0.42548	-0.414457	0.576671	-0.392629	0.523671
Nol8	30.0133	29.8655	29.7676	30.3269	30.3353	30.3789	30.2691	30.2931	30.3543	30.255	30.3653	30.1279	30.3398	30.2738	30.4224	30.1172	30.1998	30.1448	19774000000	295130000	3	32	32	Nol8	0.464895	2.5016	0.423342	2.2978	0.367252	1.68477	0.463192	2.28938	0.271784	1.64413
Gtf2h1	26.8214	27.339	26.8434	25.819	26.9707	27.2712	25.9882	26.2226	25.5039	28.0585	28.051	28.5497	26.1023	27.7273	25.7823	25.6751	27.3058	27.773	2451700000	81722000	6	7	7	Gtf2h1	-0.314283	0.264918	-1.09638	1.80983	1.21847	2.17378	-0.463964	0.301594	-0.0832659	0.0431579
Rab3gap2	28.3935	28.3015	27.931	28.4854	28.3357	28.441	28.6822	28.7062	28.5921	28.6638	28.6365	28.9088	28.6507	28.7468	28.7588	28.3548	28.3013	28.218	6070000000	99508000	3	17	17	Rab3gap2	0.212056	0.646668	0.451505	1.44189	0.527704	1.47597	0.510059	1.60673	0.0826937	0.219393
Echdc2	29.1871	28.9938	28.7592	28.2343	28.3194	27.5294	27.2477	25.9286	27.2299	27.7964	27.2605	28.6106	28.7028	28.0949	28.3438	27.316	27.0186	25.8203	4544600000	324620000	7	6	6	Echdc2	-0.952367	1.5684	-2.17799	2.06239	-1.09085	1.24459	-0.599555	1.30359	-2.26175	2.05545
Prrc2c	32.3646	32.4477	32.3119	32.2001	32.1614	32.4392	32.2596	32.3425	32.5824	32.3751	32.384	32.3513	32.6874	32.3619	32.6106	32.2154	32.3283	32.5224	89485000000	885990000	6	63	1	Prrc2c	-0.107828	0.492595	0.0201035	0.0670905	-0.00459925	0.0383468	0.178576	0.777279	-0.0193354	0.0689513
Hjurp	26.8591	26.6996	26.7591	27.6736	28.0433	27.9042	27.5112	27.4615	27.8782	27.3528	27.3791	26.9274	28.1441	28.1638	27.8736	28.2156	28.3184	28.4649	3499600000	102930000	8	9	9	Hjurp	1.10106	3.14232	0.844369	2.42595	0.447156	1.36018	1.28789	3.60251	1.56037	4.2653
Hebp1	31.2134	31.2493	31.2561	30.8565	30.4483	30.6344	29.8375	29.5802	29.4668	29.4145	29.262	29.5843	28.4952	28.3592	28.4892	29.7779	29.5798	29.9136	19081000000	1734700000	2	7	7	Hebp1	-0.593235	2.12444	-1.61148	3.89137	-1.81932	4.37645	-2.79173	6.3438	-1.48252	3.95693
Cenpe	27.6362	27.9246	27.7457	28.2356	28.3281	28.431	28.021	28.2498	28.2297	28.0885	27.9968	28.1613	28.2989	28.1078	28.0849	28.1344	28.0509	27.9765	4537200000	31077000	2	28	28	Cenpe	0.562752	2.29028	0.397984	1.63218	0.313363	1.50124	0.395032	1.66518	0.285114	1.39079
Anp32b	32.6403	32.8142	32.5545	32.574	32.65	32.5785	32.7715	32.675	32.7412	32.7499	32.7363	32.9015	32.7923	32.7818	32.7347	32.9534	32.9588	32.9022	114620000000	9552000000	3	9	6	Anp32b	-0.06884	0.357121	0.0595563	0.296218	0.126221	0.60895	0.0999489	0.566228	0.268509	1.57247
2310008H09Rik;Tsg118	28.9994	29.3537	29.0864	29.3765	29.4589	29.4688	29.5158	29.6716	29.5671	29.4394	29.3765	29.4557	29.6191	29.6866	29.7186	29.5878	29.5196	29.5941	11807000000	472280000	7	13	13	2310008H09Rik;Tsg118	0.288277	1.22505	0.438349	1.71049	0.277407	1.19312	0.528271	2.05626	0.420675	1.73795
Enah	31.2421	31.2586	31.3232	31.1993	31.1616	31.1656	31.6769	31.69	31.6728	31.689	31.7451	31.722	32.0484	32.0772	32.1064	31.5696	31.585	31.462	51618000000	1911800000	9	23	22	Enah	-0.0991287	1.64579	0.405272	4.05292	0.444078	3.93827	0.802724	4.94233	0.264278	2.34448
Sytl2	25.8085	25.2359	26.1624	25.7014	25.5475	25.8544	25.5937	25.3412	25.417	25.6575	25.1688	26.4434	25.4192	25.0867	25.0468	25.8633	25.6418	25.8706	746940000	10825000	10	2	2	Sytl2	-0.0345116	0.0413546	-0.284976	0.435916	0.0209751	0.015138	-0.551365	0.870912	0.0563094	0.0703137
Ube3a	30.0474	30.1588	29.9978	30.34	30.4864	30.3653	30.645	30.6388	30.6191	30.564	30.4481	30.5909	30.7144	30.6285	30.7024	30.4596	30.2894	30.3972	23156000000	551320000	3	27	27	Ube3a	0.329233	2.13011	0.566331	3.52084	0.466336	2.70631	0.613777	3.44581	0.314104	1.98663
Kansl2;Kansl2-ps	26.4749	26.8803	26.6458	26.4549	26.429	26.2367	26.3623	26.0073	26.1959	26.2292	25.6694	24.8553	26.499	26.4478	26.5117	26.4062	26.2231	26.2212	1300500000	56545000	5	5	5	Kansl2;Kansl2-ps	-0.293453	1.01129	-0.478509	1.42763	-1.08238	1.2229	-0.180853	0.691343	-0.383519	1.35254
Ipo9	31.4213	31.478	31.1295	31.2248	31.1446	31.1843	31.3695	31.2331	31.1609	31.3823	31.4703	31.3299	31.672	31.7441	31.6924	31.3669	31.3471	31.2931	44210000000	1052600000	6	30	30	Ipo9	-0.158368	0.648215	-0.0884507	0.287927	0.0512587	0.167453	0.359908	1.51153	-0.00723966	0.0219251
Aurkc	26.032	26.519	26.4415	25.8456	25.2678	23.9114	26.3968	24.7	26.7357	25.5609	26.1592	25.0901	25.358	23.7814	23.7426	27.4451	26.5006	24.9588	927500000	51528000	2	6	6	Aurkc	-1.32252	1.04809	-0.386666	0.23462	-0.727437	0.990785	-2.03685	1.67443	-0.0293382	0.0131018
Rrp1	30.8727	30.7992	30.7846	30.4047	30.4916	30.3834	30.8694	30.792	30.758	30.691	30.672	30.647	30.8388	30.904	30.7454	31.0842	30.9962	30.985	29019000000	1261700000	6	13	13	Rrp1	-0.392271	3.10108	-0.0123978	0.104385	-0.148831	2.1095	0.0105813	0.069136	0.202981	2.09035
Sacs	28.5852	28.4352	28.5897	28.4421	28.5832	28.2875	28.7559	28.6682	28.3186	28.2762	28.179	28.4074	28.5351	28.4752	28.3179	28.5294	28.4939	28.5216	5844600000	22830000	8	5	5	Sacs	-0.0990931	0.426012	0.0441926	0.112063	-0.249187	1.39329	-0.0939763	0.498813	-0.0217425	0.156928
Cog3	28.0717	27.8405	27.7778	28.0842	28.153	28.1789	27.8816	27.9613	28.225	27.9324	28.1577	27.65	27.8188	27.8647	27.751	27.5813	27.7266	27.6558	4008100000	78589000	2	15	15	Cog3	0.242	1.21305	0.125954	0.387407	0.0166677	0.0327184	-0.0851409	0.37463	-0.242091	1.15308
Lyplal1	25.8754	26.6943	26.3234	25.4743	25.272	25.1746	26.1527	26.0861	26.2761	26.4941	26.319	26.6921	27.1415	26.5742	26.6285	26.5565	26.2952	26.4948	1338200000	102940000	2	4	4	Lyplal1	-0.990793	1.76382	-0.126078	0.199618	0.204014	0.321775	0.483704	0.745485	0.151118	0.238488
Baat1;Brat1	28.7456	28.9078	28.878	28.5145	28.4522	28.5701	28.8709	28.9915	29.0814	29.0572	28.6741	29.02	28.3331	28.0697	28.066	29.0331	29.0365	29.0442	7229900000	172140000	5	10	10	Baat1;Brat1	-0.331492	2.27083	0.137501	0.807626	0.0733337	0.216459	-0.687497	2.60574	0.194179	1.75126
Arnt	26.8531	27.0098	26.8078	26.68	27.3001	27.1048	27.0252	26.5299	27.2858	27.3447	27.1429	26.5962	26.4004	26.9247	26.3899	27.1563	27.318	26.941	2086800000	57965000	6	10	8	Arnt	0.138078	0.289156	0.0567328	0.0876287	0.137697	0.23324	-0.318542	0.786766	0.248239	0.926718
Mtmr2	26.793	26.5012	26.602	26.6148	26.6688	26.8038	26.5835	26.8648	26.8521	26.6105	26.4831	26.8819	26.4	26.6979	26.4345	26.9486	26.8313	27.0227	1721900000	47829000	6	7	7	Mtmr2	0.0637461	0.246244	0.13471	0.464253	0.0264072	0.063102	-0.121281	0.404212	0.30215	1.38093
Atxn2	28.9843	28.8354	29.2146	29.9677	30.136	29.8399	29.8409	29.8245	29.5284	29.56	29.305	29.5792	29.6089	29.6107	29.7872	29.8883	29.6329	29.5966	13103000000	267420000	10	20	20	Atxn2	0.969755	2.6452	0.719802	2.06327	0.469968	1.53389	0.657482	2.20166	0.694459	2.07558
Naa30	27.3317	27.5282	27.6836	28.2591	28.2491	28.0249	28.3915	28.707	28.1678	27.8577	28.296	27.8694	28.0308	28.0434	27.4018	28.1773	28.3238	28.1228	4403000000	244610000	4	5	5	Naa30	0.663204	2.1884	0.907623	2.08293	0.493221	1.30892	0.310795	0.590833	0.693468	2.37524
Pcid2	29.5838	29.4731	29.408	29.8281	29.6479	29.5762	29.825	29.7191	29.8506	29.8954	29.8027	29.6521	29.6632	29.3913	29.3752	29.9621	29.7437	29.7618	13599000000	485670000	5	15	15	Pcid2	0.195784	1.01156	0.309926	2.0474	0.295112	1.55268	-0.0117264	0.0373037	0.334236	1.73803
Apobec3	30.164	30.1967	30.5356	30.2866	30.7466	30.1715	30.288	29.8862	30.4621	29.8403	29.978	29.637	29.9971	30.5559	30.2087	30.0936	30.4563	29.9751	19846000000	992280000	12	10	3	Apobec3	0.102825	0.184994	-0.0866489	0.156081	-0.480316	1.44338	-0.0448348	0.0783684	-0.123746	0.263757
Asap1	25.4821	26.5592	25.8056	27.0197	26.7468	26.3626	26.8347	26.8103	26.4397	26.5373	26.5825	26.0028	26.2635	25.3676	26.3672	24.5746	26.5122	26.3844	1258400000	21330000	15	3	1	Asap1	0.760735	0.958228	0.745968	1.01867	0.425261	0.503352	0.0505276	0.0380984	-0.125184	0.0618834
Zfml;Znf638	31.4484	31.395	31.2788	31.4979	31.4981	31.363	31.8149	31.6896	31.5925	31.478	31.358	31.5948	30.9931	31.0009	30.9624	31.6507	31.5032	31.5352	46079000000	517750000	11	42	42	Zfml;Znf638	0.0789401	0.514281	0.324945	1.78678	0.102883	0.535615	-0.388582	2.78446	0.188978	1.31756
Gatad2a	31.1727	31.2931	30.9964	31.2408	31.0556	31.071	31.1253	31.1679	31.261	30.8338	30.8089	30.9173	30.5604	30.64	30.5106	31.3683	31.2573	31.2528	35092000000	948440000	2	25	24	Gatad2a	-0.0316372	0.109345	0.0306746	0.117455	-0.300746	1.50823	-0.583732	2.46482	0.138695	0.668649
Triobp	27.9026	27.7794	28.2483	27.5715	27.6703	27.7381	27.2523	27.42	27.4482	27.7493	27.9051	27.4109	28.0353	27.9326	28.0432	27.1708	27.593	27.5101	3521400000	35933000	6	14	14	Triobp	-0.316755	1.00088	-0.603256	1.77076	-0.288323	0.643028	0.0269368	0.064754	-0.552132	1.35318
Ptk2	28.4337	28.6788	28.4297	28.6869	28.8455	29.0181	28.9794	28.8307	29.1924	29.2941	29.0917	29.2124	29.4059	28.9027	29.0275	28.703	28.8552	28.7677	8084100000	139380000	11	16	15	Ptk2	0.336115	1.25006	0.486769	1.66159	0.685327	2.60556	0.597974	1.59259	0.261263	1.31005
Mtap7;Map7	28.1012	28.266	28.1736	27.9169	27.7208	28.1046	27.9856	27.91	28.1605	28.0718	28.1161	27.9086	27.3289	27.2756	27.4812	28.1886	27.9935	28.3148	4186800000	161030000	4	12	12	Mtap7;Map7	-0.266164	1.03607	-0.161542	0.850938	-0.148089	0.871123	-0.818344	3.33287	-0.0146751	0.0479188
3110003A17Rik;Abracl	24.2393	25.0297	24.9866	26.6772	23.9974	25.6643	24.6343	24.0361	25.6955	23.8096	24.2464	24.8071	29.9818	29.8677	29.9653	25.8344	25.828	24.1314	4321000000	1080200000	2	2	2	3110003A17Rik;Abracl	0.694436	0.350735	0.0367756	0.0223694	-0.464148	0.52908	5.18639	4.43498	0.512752	0.340987
Plec	31.6175	31.6734	31.5576	34.559	34.578	34.5737	33.1148	33.1088	33.1366	33.5075	33.5166	33.5839	34.5047	34.4379	34.413	32.9409	32.8789	32.9311	212700000000	751600000	2	212	2	Plec	2.9541	6.98148	1.50392	5.78165	1.91986	5.8963	2.83574	6.49006	1.30086	5.33603
Nop2	33.4853	33.3615	33.5102	33.4076	33.4166	33.3573	33.4453	33.5429	33.5253	33.296	33.3457	33.3219	33.2163	33.16	33.1158	33.6058	33.6476	33.6596	181510000000	6259100000	2	28	28	Nop2	-0.0584958	0.518362	0.0521838	0.402457	-0.131139	1.27689	-0.28833	2.21535	0.185333	1.71836
Lrrfip2	27.6753	28.1096	27.8148	27.9461	28.0999	28.236	28.14	28.2228	28.0856	27.4994	27.951	28.0681	27.6187	28.1945	28.1591	28.0005	27.9311	28.3834	4300100000	226320000	3	8	2	Lrrfip2	0.227472	0.675188	0.282949	0.989238	-0.0270646	0.0428084	0.124214	0.2133	0.238455	0.555655
Lamb1	26.5307	27.6135	25.2934	25.4744	25.493	25.3745	30.1802	30.0343	29.8067	31.3009	31.133	31.2436	29.2795	29.4962	29.4069	29.5586	29.6154	29.4932	13884000000	180310000	5	33	33	Lamb1	-1.03189	0.701038	3.5279	2.18473	4.74662	2.67367	2.91498	1.90837	3.07654	1.99334
Abhd14b	24.3193	25.2634	25.812	25.2119	24.5643	25.6324	26.2753	26.2082	26.4029	26.3893	26.5448	26.5293	24.2588	25.3829	25.5339	26.6777	26.3898	26.3341	841730000	70144000	4	3	3	Abhd14b	0.00458972	0.0028019	1.16387	1.24306	1.35622	1.43741	-0.0730235	0.0419352	1.33562	1.38846
Dtl	24.1674	24.8216	26.0514	26.7893	26.9926	26.6736	25.724	25.5367	26.2442	26.0596	25.7181	24.1518	27.4752	26.4761	26.403	26.2282	26.2335	24.8006	1013100000	30701000	4	5	5	Dtl	1.80504	1.49225	0.821552	0.625011	0.296361	0.135613	1.77135	1.27511	0.740631	0.434808
Naa50	32.0689	31.656	32.0733	32.319	32.295	32.3917	32.3794	32.4139	32.6181	32.3494	32.4319	32.3049	32.2866	32.1289	32.238	32.278	32.4555	32.3739	83202000000	6933500000	6	13	13	Naa50	0.40251	1.33211	0.537715	1.57291	0.429354	1.39707	0.28511	0.911599	0.436431	1.38028
Snx9	25.9364	25.9973	25.889	25.9941	25.9154	25.5809	25.6398	26.2558	25.5817	25.2953	25.5807	25.5572	26.2472	26.1225	25.6111	25.6432	25.9984	25.7268	897880000	35915000	2	4	4	Snx9	-0.110795	0.352989	-0.115119	0.203928	-0.463191	2.06008	0.0527242	0.0956461	-0.151431	0.60785
Tacc3	29.2645	29.2734	29.1379	29.7723	29.6513	29.7792	29.1534	29.3563	29.4777	29.3028	29.1844	29.2772	29.8134	29.7058	29.6541	29.5632	29.6488	29.4589	11861000000	494210000	8	13	13	Tacc3	0.508979	2.96672	0.103851	0.425536	0.0295245	0.200889	0.499137	2.83212	0.331726	2.03922
Dhx9	34.8686	34.87	34.8784	34.9051	34.9292	34.9837	34.941	34.8983	34.8739	34.7738	34.7849	34.8156	34.8997	35.0074	34.9458	34.8674	34.8424	34.8531	502130000000	7970400000	3	55	3	Dhx9	0.0669937	1.33645	0.0320816	0.742307	-0.0809021	2.48668	0.078612	1.17929	-0.0180168	1.07889
Gcfc1	27.6364	28.0369	27.406	27.9077	27.7785	27.6159	28.1573	28.0923	27.4247	27.4706	27.2819	28.0195	28.1323	27.6635	28.1944	27.7081	27.7761	27.3246	3642200000	84701000	5	13	13	Gcfc1	0.0742518	0.135062	0.198322	0.265926	-0.102459	0.130798	0.303597	0.537763	-0.090217	0.144517
2810422J05Rik;Uba52;Ubc;Ubb;Gm5239	30.1074	25.3649	28.8822	29.0018	25.5413	29.0173	28.7582	25.3592	30.0798	29.0276	28.6058	28.8145	29.1641	28.9798	29.1319	29.166	29.363	28.9339	9465800000	788810000	19	9	3	2810422J05Rik;Uba52;Ubc;Ubb;Gm5239	-0.264753	0.0495913	-0.052419	0.00862401	0.697794	0.186858	0.973754	0.274718	1.03611	0.294203
AI837181;Bles03	27.4101	27.1193	27.5876	25.7762	25.5562	27.4529	26.3097	25.7865	27.25	26.9665	27.2791	26.7819	27.1464	27.0802	27.2091	26.5669	26.8751	26.8963	2005700000	117980000	2	4	4	AI837181;Bles03	-1.11061	0.838945	-0.923618	0.96244	-0.363129	0.846423	-0.227115	0.735868	-0.592883	1.5742
Taf12	26.4495	26.6992	26.2894	25.1054	24.4887	26.7208	26.27	25.3542	25.1636	25.5818	26.7011	26.3427	26.5859	24.2861	26.3477	24.739	25.0579	25.6087	1285900000	128590000	2	3	3	Taf12	-1.0411	0.702384	-0.883436	1.14854	-0.27089	0.315888	-0.739488	0.427024	-1.34418	2.05995
Slc4a7	26.2635	26.253	25.9211	26.6127	26.4474	26.2105	26.1995	26.4942	26.721	27.6717	27.3281	26.9709	27.1138	26.8733	27.1946	26.903	27.2954	26.6954	1860900000	34461000	5	6	6	Slc4a7	0.277651	0.790838	0.325687	0.799448	1.17768	2.15239	0.914657	2.45612	0.81872	1.76362
Med23	26.7296	27.0207	26.9807	27.4791	27.5206	27.1525	28.3121	27.6966	27.4944	27.9556	27.5756	27.6152	27.6134	27.7935	27.6337	28.198	28.0112	27.9358	3314300000	46680000	6	13	13	Med23	0.473713	1.48481	0.924021	1.61325	0.80512	2.22338	0.769854	2.69717	1.13799	3.16288
Tet2	27.436	27.456	27.3771	27.3331	27.4396	27.6738	26.5853	26.387	26.2841	26.2299	26.8847	26.6598	27.8991	27.5416	27.7371	25.8549	25.688	25.8791	2235200000	25991000	4	14	14	Tet2	0.0591609	0.22351	-1.0042	3.40674	-0.831562	1.89676	0.302937	1.33679	-1.61566	4.8195
Tra2a	29.6806	29.9758	29.8927	29.8658	29.9158	30.0995	29.9636	30.1252	30.0665	30.2156	30.1344	30.3164	29.6622	29.9245	29.8653	29.8701	29.7811	29.8688	16620000000	1187100000	3	7	6	Tra2a	0.110645	0.416821	0.202059	0.947617	0.372401	1.65659	-0.0323702	0.0978992	-0.00973511	0.0355498
Trim33	29.8231	29.942	29.9048	29.7942	29.9909	29.8001	30.0733	29.8839	29.8907	29.5139	29.5359	29.5865	29.834	29.9225	29.9113	30.2588	30.3134	30.1891	15922000000	312200000	4	26	25	Trim33	-0.0282485	0.142418	0.0593357	0.344963	-0.344536	2.95373	-0.00069809	0.00510668	0.363793	2.71336
Syne2	29.5823	29.306	29.7218	29.4482	29.2091	29.3059	29.6502	29.7981	29.7893	29.5868	29.406	29.5058	29.4643	29.5028	29.168	29.7967	29.6353	29.8205	12462000000	31389000	8	9	9	Syne2	-0.215605	0.69951	0.209169	0.73009	-0.0371742	0.100435	-0.158319	0.417153	0.214157	0.724305
Pik3c2a	25.0592	26.4314	25.2547	25.2973	24.5529	25.1001	25.5187	25.8763	24.4534	24.8854	25.3767	25.4578	23.5216	25.0354	25.2173	24.3928	24.1314	24.9772	439600000	4627400	4	6	6	Pik3c2a	-0.598309	0.548037	-0.298958	0.188942	-0.341792	0.298838	-0.990311	0.651465	-1.08131	1.02316
Golga3	27.8937	26.0579	26.9392	27.7196	26.3684	26.8961	27.9866	27.9191	28.1166	27.6825	28.1965	27.7323	27.6697	27.9276	27.6405	27.8202	27.8464	28.0058	3396000000	40916000	4	26	26	Golga3	0.0311152	0.0156274	1.04382	0.913994	0.906854	0.750904	0.782342	0.65859	0.927224	0.803965
Wdhd1	30.8578	30.8119	30.9774	30.5459	30.5468	30.5761	31.0552	31.1371	31.0314	30.8522	30.8136	30.8229	30.9901	30.9433	31.0404	31.0615	31.0988	31.1371	32106000000	573320000	4	37	37	Wdhd1	-0.326073	2.53432	0.192167	1.51086	-0.052796	0.448138	0.108878	0.894865	0.216769	1.79911
Osbp	28.7801	29.1265	28.3164	28.7719	28.6085	28.3272	28.5312	28.5645	28.8096	25.5495	28.5704	28.565	28.3869	28.785	27.9079	27.8458	28.4412	28.4088	6037900000	150950000	8	13	13	Osbp	-0.171787	0.254402	-0.105906	0.158492	-1.17935	0.498485	-0.381025	0.478914	-0.509059	0.77119
Pcx;Pc	29.4668	29.6086	29.3729	30.2988	30.1577	30.1399	29.6354	29.8964	29.6023	29.671	29.641	29.7383	29.0147	29.1726	28.8418	29.5458	29.5983	29.461	13270000000	236960000	4	23	23	Pcx;Pc	0.716045	2.96416	0.228603	0.924609	0.200675	1.2667	-0.473071	1.80072	0.0522397	0.262584
Pds5a	31.9872	32.0436	32.0415	31.8944	31.9626	31.8748	32.15	32.204	32.0279	32.1877	32.0601	32.1735	32.0673	32.074	32.1406	32.1873	32.1489	32.2019	71729000000	956380000	2	54	49	Pds5a	-0.113506	1.60586	0.103174	0.868515	0.116348	1.23121	0.0698318	1.10213	0.15523	2.51092
Dock6	29.4735	29.007	29.6059	28.9369	28.6934	28.8863	28.4939	28.5595	28.0911	28.9939	29.1516	29.0135	28.7824	28.8906	28.8382	28.5176	28.0159	28.2513	7782500000	74832000	4	32	30	Dock6	-0.523264	1.25209	-0.980628	1.86467	-0.309121	0.754592	-0.525085	1.33327	-1.10053	2.0429
Rabep1	30.6597	30.7879	30.9725	30.1295	30.2247	30.1695	30.4558	30.6179	30.6144	30.7668	30.5383	30.3286	30.109	29.8105	29.8623	30.7359	30.4562	30.6279	23389000000	441300000	10	14	14	Rabep1	-0.632113	2.57875	-0.243984	1.0888	-0.262091	0.775479	-0.879411	2.61222	-0.200017	0.753684
Ncapd2	32.6667	32.7337	32.6494	32.5794	32.5445	32.5328	32.6222	32.6956	32.6404	32.8231	32.8007	32.8338	32.622	32.8217	32.7153	32.5313	32.5588	32.5827	108220000000	1503000000	3	53	53	Ncapd2	-0.13104	1.95842	-0.0305392	0.378483	0.135927	2.10879	0.0364164	0.225427	-0.125684	1.87545
Col18a1	25.1896	26.6641	24.2415	28.2024	28.251	28.3201	29.4893	29.3639	29.2813	27.9528	28.1495	28.0627	28.7955	28.7178	28.5434	28.4889	28.436	28.3634	5372600000	73598000	5	12	12	Col18a1	2.89275	1.82801	4.01309	2.32211	2.68989	1.72041	3.32049	2.02631	3.06433	1.91243
Ndufs4	28.8855	28.8731	28.7555	29.4492	29.0825	29.6999	28.2433	28.3476	29.3706	28.2035	27.9261	28.1517	27.7467	28.7417	27.0656	28.9399	28.5888	28.4065	7030400000	639130000	2	6	6	Ndufs4	0.572499	1.44579	-0.184196	0.195395	-0.744266	2.84945	-0.986721	0.945131	-0.192973	0.52401
Cox15	28.5606	28.442	28.8019	28.4075	28.179	28.5765	28.4053	29.1217	28.4482	28.7476	28.5051	28.4166	28.5115	28.1014	28.4331	28.3454	28.3077	28.5996	5992300000	332910000	3	9	9	Cox15	-0.21382	0.613489	0.0569305	0.0786879	-0.0450649	0.112747	-0.252801	0.701532	-0.183875	0.585899
Speg	28.7866	29.2499	28.8121	29.0822	28.9533	29.1642	24.8612	25.0019	29.1233	26.1737	26.2643	25.8795	28.9266	28.8466	28.8931	25.9769	24.8368	24.5928	5693300000	37955000	6	3	3	Speg	0.117057	0.291666	-2.62073	0.867234	-2.84369	3.93518	-0.060756	0.148734	-3.81399	2.96539
Myo9b	28.8363	28.7614	29.2904	28.2728	28.3256	28.5438	28.139	28.015	28.3569	28.4502	28.2961	28.2237	27.3603	27.5598	27.5022	28.6041	28.5788	28.7514	5697300000	49977000	7	27	26	Myo9b	-0.581994	1.46078	-0.792423	1.82914	-0.639376	1.63764	-1.48862	2.97416	-0.317958	0.849697
Raph1	26.4811	26.8083	26.7183	24.8086	23.7727	26.2498	25.5381	26.2991	26.3714	26.5789	26.4057	25.4528	26.2086	23.5505	26.1529	24.083	26.9084	26.9896	1352300000	40979000	5	7	6	Raph1	-1.72552	1.11947	-0.599715	0.990772	-0.523449	0.651299	-1.36523	0.706218	-0.675608	0.283464
Pdpk1	28.7465	28.6018	28.5195	27.2162	27.3338	27.486	27.195	27.1152	27.1235	27.7236	27.6419	28.4942	27.3253	27.0318	27.548	26.8946	26.9096	27.0647	3560200000	136930000	8	13	13	Pdpk1	-1.27725	3.62294	-1.47807	4.50165	-0.66937	1.12635	-1.32089	2.89399	-1.6663	4.38309
Oas1a;Oas1g	29.758	29.2881	28.5831	28.5746	27.4938	27.5399	26.4567	26.3235	26.8606	27.4051	26.0585	25.9681	27.0672	26.3841	27.8064	23.8714	24.4047	25.4138	3813200000	238330000	6	8	6	Oas1a;Oas1g	-1.34028	1.28025	-2.66275	2.67072	-2.73246	2.04358	-2.12381	1.78392	-4.64643	2.91893
Cdk2ap1;Cdk2ap2	29.4271	29.5618	29.4385	29.0338	29.1766	29.278	29.1785	29.0999	29.2094	28.8712	29.0549	29.0209	29.1849	28.2605	29.1511	29.2794	29.2913	29.3359	9588400000	2397100000	4	4	4	Cdk2ap1;Cdk2ap2	-0.312987	1.70915	-0.313216	2.35572	-0.493483	2.64761	-0.610297	0.933234	-0.173626	1.69675
Gm10260;Rps18;Gm5321	34.557	34.6441	34.4902	34.9695	34.8757	34.9717	35.0043	34.7953	34.9523	34.8937	34.8604	34.87	34.9172	34.9813	35.0288	34.8309	34.7944	34.9172	490980000000	44635000000	6	16	16	Gm10260;Rps18;Gm5321	0.375187	2.62779	0.353527	1.99572	0.310899	2.61518	0.412008	2.76839	0.283732	2.10418
Nup205	32.5825	32.7657	32.6652	32.5759	32.5685	32.6743	32.7404	32.6747	32.8825	32.9282	32.9605	32.9858	32.5797	32.611	32.703	32.85	32.8383	32.928	114880000000	1094100000	2	56	46	Nup205	-0.064902	0.442189	0.094752	0.512621	0.287051	2.17652	-0.0398738	0.243675	0.200985	1.54426
Eps15l1	30.0578	30.1519	29.5632	30.2475	30.1365	30.0903	29.7508	29.8083	29.728	30.1762	30.3337	30.2837	29.9171	29.9024	29.8763	29.8438	29.8654	29.979	17106000000	371880000	2	27	1	Eps15l1	0.233807	0.548946	-0.161939	0.36771	0.340239	0.837889	-0.0256869	0.0481081	-0.0282485	0.0518609
Fxr2	27.9361	27.2195	28.3644	28.172	28.1057	28.3114	28.3702	28.7129	28.4664	28.8599	28.8887	27.4941	28.9301	28.6828	28.3361	28.2342	28.3637	27.6036	5390900000	145700000	1	19	3	Fxr2	0.356403	0.452265	0.676539	0.903918	0.574277	0.432255	0.809708	1.01112	0.227201	0.216453
Arl8a	30.5788	30.931	30.8693	30.3221	30.4109	30.1785	29.878	29.8995	30.1076	29.9966	30.019	29.4986	29.7717	29.386	29.4105	29.8617	30.0478	29.9532	18765000000	1705900000	2	6	3	Arl8a	-0.489174	1.72721	-0.831311	2.50076	-0.954962	2.04284	-1.27028	2.81127	-0.838792	2.64104
Rpl29;Gm17669;Rpl29-ps2;Gm10709;Gm3550;Rpl29-ps5;Gm5561	32.6138	32.4134	32.0088	33.0772	32.8309	32.2865	32.7645	32.939	32.3061	32.257	32.3063	32.7793	32.6519	32.9659	32.2068	32.4292	32.3724	32.308	99442000000	19888000000	10	5	5	Rpl29;Gm17669;Rpl29-ps2;Gm10709;Gm3550;Rpl29-ps5;Gm5561	0.386186	0.587016	0.324514	0.55429	0.102163	0.157039	0.262852	0.391737	0.024526	0.046265
Zfp936	26.8748	26.5206	26.4842	27.1193	27.361	27.5476	26.676	26.4316	27.0237	25.1048	25.3508	25.2628	26.2327	26.5437	26.2935	25.5399	25.4997	25.3956	1464800000	63685000	3	10	4	Zfp936	0.71611	1.81915	0.0838909	0.14705	-1.38706	3.18897	-0.269899	0.795255	-1.14812	3.01959
Fxr1	33.4151	33.3883	33.4045	33.0646	33.0461	33.0796	33.1016	33.1079	33.1006	33.0304	33.0712	33.0984	33.2275	33.3599	33.2422	32.9335	32.9354	32.9771	151290000000	4880200000	13	35	32	Fxr1	-0.3392	4.96904	-0.299273	5.48961	-0.335991	4.02958	-0.126122	1.38063	-0.453979	5.01289
Ep400	25.4596	25.2479	25.436	25.0827	25.3204	25.1797	25.073	24.6448	24.5834	24.6971	25.1112	24.7837	24.9183	25.1672	25.2476	24.9936	25.2513	25.0334	563280000	29646000	1	7	2	Ep400	-0.186927	0.907242	-0.614108	1.66482	-0.517208	1.65135	-0.270148	1.06141	-0.288406	1.29466
Lancl2	27.8677	27.9565	27.9281	27.8913	27.7449	27.9907	28.1292	28.2229	28.4439	28.4546	28.4473	28.5035	28.4337	28.1957	28.3099	28.6484	28.5474	28.6656	5101100000	212550000	2	11	11	Lancl2	-0.0417843	0.213334	0.34793	1.63929	0.551043	4.19884	0.395696	2.23933	0.703058	4.00004
Ide	31.924	32.0038	31.9161	31.7525	31.7454	31.7531	32.0814	32.1315	32.1004	32.1288	32.1567	32.2306	31.7056	31.731	31.7904	32.216	32.1603	32.2097	67921000000	1386200000	2	41	41	Ide	-0.197636	2.66716	0.15648	2.112	0.224033	2.25177	-0.205639	2.26378	0.247337	2.76764
Gm17386	28.306	28.708	28.6424	30.7654	30.7059	30.5299	30.2858	30.1683	30.2836	28.9492	28.9799	29.0836	30.2746	30.3485	30.2667	29.392	29.5802	29.2675	15414000000	1027600000	1	13	8	Gm17386	2.11497	3.91244	1.6938	3.6927	0.45215	1.5848	1.74451	3.78558	0.861115	2.29768
Mkrn1	28.494	28.9951	28.0023	29.7649	29.8134	29.4459	29.537	29.3435	28.9896	29.0986	29.1102	29.1849	28.8889	29.0834	28.7063	29.1165	29.1177	29.1104	9339400000	518860000	9	8	5	Mkrn1	1.17761	1.7234	0.792912	1.13558	0.634109	1.03447	0.395766	0.574622	0.617732	1.01145
Coq9	27.3003	27.612	27.4834	27.475	27.4746	27.4105	28.069	27.6852	27.7514	27.6241	27.8164	27.7255	26.983	27.14	27.1464	27.7085	27.6802	27.7253	3129100000	284470000	2	5	5	Coq9	-0.0118821	0.0436282	0.369964	1.16747	0.256777	1.1381	-0.375408	1.63307	0.239423	1.23085
Kpna4	30.5984	30.9436	30.7089	30.8183	30.7968	30.8472	30.9007	30.7998	30.9378	30.8385	31.0096	31.0957	30.9968	31.0596	30.9417	30.9094	30.9734	30.9525	31763000000	1588100000	4	14	7	Kpna4	0.0704288	0.274882	0.129105	0.515775	0.230962	0.84594	0.249068	1.09105	0.194793	0.876155
Pitpna	29.4904	29.6401	29.6174	30.026	30.0053	29.9798	29.7286	29.6233	29.8366	29.5382	29.8195	29.5377	29.4157	29.657	29.7323	29.7964	29.997	29.5931	14101000000	613070000	4	12	10	Pitpna	0.421067	3.01523	0.146846	0.886271	0.0491498	0.178219	0.0190214	0.0621718	0.212868	0.781943
Sf1	27.3591	27.4529	27.2943	27.3128	26.9839	27.4176	27.3792	27.2793	27.2566	27.2807	27.2208	27.2711	27.283	26.9369	27.0059	27.4646	27.2829	27.4594	2589000000	647240000	1	3	2	Sf1	-0.130641	0.399007	-0.0637112	0.462917	-0.111198	1.05281	-0.293477	1.19582	0.0335751	0.168074
Lrpap1	31.1651	31.0986	31.0634	31.0737	31.0079	31.1495	31.0743	30.8539	31.2938	31.7098	31.6156	31.7208	30.9033	30.87	30.7902	30.8656	30.8518	31.0434	37995000000	1999700000	4	21	21	Lrpap1	-0.0320148	0.2506	-0.0350304	0.0960433	0.573034	3.6681	-0.254493	2.32077	-0.188759	1.29112
Bag1	27.9122	28.0379	27.9643	27.3674	27.5134	27.2336	27.6921	27.8368	27.3616	27.3343	27.332	27.6501	27.9081	28.0028	27.6794	28.0052	27.9758	27.9528	3547500000	197080000	3	6	6	Bag1	-0.600032	2.60466	-0.341315	1.10473	-0.532677	2.0524	-0.10805	0.453438	0.00643349	0.0562321
Eed	31.8115	31.9443	31.8661	32.2981	32.334	32.2123	31.9308	32.0129	31.787	31.6201	31.6782	31.7331	31.8079	31.9171	31.8592	31.4994	31.5633	31.4187	61898000000	2210700000	4	23	23	Eed	0.407505	2.81799	0.0362562	0.180471	-0.196845	1.75494	-0.0125478	0.0896214	-0.380174	2.58364
Rpl7a;Rpl7a-ps10;Gm16477;Gm5619;Rpl7a-ps3;Rpl7a-ps5;Rpl7a-ps8;Gm4978;Gm17415;Gm5459	35.1835	35.1182	35.3452	35.1629	35.1798	35.2436	35.2679	35.2732	35.3704	35.2866	35.3271	35.2306	35.3445	35.3797	35.309	35.1185	35.1939	35.2091	649280000000	59026000000	14	21	21	Rpl7a;Rpl7a-ps10;Gm16477;Gm5619;Rpl7a-ps3;Rpl7a-ps5;Rpl7a-ps8;Gm4978;Gm17415;Gm5459	-0.020209	0.101104	0.0882123	0.514187	0.0658201	0.378395	0.128794	0.8487	-0.0418116	0.223518
Lgals3	28.0648	28.2314	27.7612	30.7989	30.7595	30.8653	29.7642	29.6795	29.6919	28.3397	28.5359	29.04	28.4265	29.3638	28.4911	28.9836	28.9857	28.838	11460000000	1432600000	3	7	7	Lgals3	2.78877	4.41339	1.6927	3.56944	0.619401	1.16555	0.741358	1.04873	0.916634	2.48262
Gm20671;Pisd	28.6975	28.7502	28.9895	28.6014	28.6748	28.8387	28.9046	29.2924	29.3878	28.871	28.9946	29.0399	28.1764	28.5999	28.5093	28.9927	28.9693	29.1934	7890400000	263010000	8	8	8	Gm20671;Pisd	-0.107434	0.398742	0.382536	1.03896	0.1561	0.689651	-0.383879	1.14992	0.239402	0.979252
Hnrnpa2b1	35.6765	35.7309	35.6403	35.5767	35.6055	35.5644	35.7709	35.6125	35.6849	35.689	35.658	35.678	35.392	35.4749	35.3548	35.8233	35.7578	35.7884	848890000000	42445000000	4	27	26	Hnrnpa2b1	-0.100353	1.58674	0.0068601	0.0443381	-0.00752004	0.0965775	-0.275337	2.47018	0.107291	1.52709
Ncstn	27.1038	27.6378	27.8206	27.227	27.4676	27.6927	27.2685	27.0879	27.3764	27.7872	27.623	27.3982	27.5483	27.5248	27.7475	27.4595	27.4411	27.539	2984000000	90425000	2	5	5	Ncstn	-0.0583146	0.0812236	-0.276479	0.526785	0.0820567	0.123549	0.0861594	0.140969	-0.0408802	0.0655874
Slmap	25.8383	26.6074	26.292	26.9686	26.8382	26.5716	26.4803	26.6732	26.4192	25.176	26.1831	26.3571	25.9261	26.259	25.3324	26.5716	26.1959	26.4199	1307300000	43577000	12	4	4	Slmap	0.54691	1.01895	0.27834	0.517795	-0.340515	0.324918	-0.406694	0.507018	0.149934	0.237504
Ppp2r5a	26.6273	25.7006	26.482	27.8848	27.8902	27.6359	26.9604	27.2289	27.0977	26.4971	26.6245	26.9184	27.0866	27.0878	27.0205	26.9298	27.0768	27.4069	2185500000	87419000	2	9	8	Ppp2r5a	1.53365	2.16104	0.825682	1.29842	0.410033	0.583073	0.79499	1.29128	0.867853	1.27046
Eps15	27.4159	28.0029	27.9018	27.5691	27.5968	27.5379	27.1416	27.001	27.0195	27.3049	27.4075	27.726	27.0313	26.736	26.8109	27.487	27.0118	26.9126	2747300000	58454000	8	9	9	Eps15	-0.205565	0.492407	-0.719491	1.74056	-0.294048	0.594491	-0.914126	1.9763	-0.636368	1.18036
Fbxo15	30.0632	30.1915	30.3646	29.7106	29.8724	29.7737	30.0527	30.2643	30.0434	30.2049	30.055	29.9772	29.1525	29.3155	29.2273	29.4347	29.363	29.4133	15583000000	649290000	4	12	12	Fbxo15	-0.420869	1.87791	-0.0863336	0.31119	-0.127404	0.507087	-0.974696	3.21999	-0.802773	3.0608
Kri1	29.4486	29.5993	29.526	29.6468	29.596	29.5829	29.9604	29.7631	29.6365	29.7121	29.6812	29.8038	29.6222	29.4769	29.4542	29.7703	29.7002	29.6166	13227000000	426670000	2	15	15	Kri1	0.083945	0.81509	0.262023	1.18652	0.207741	1.66003	-0.00684039	0.0338452	0.171117	1.29019
Usp34	28.5719	28.7163	28.5303	28.8569	28.7097	28.8631	28.7296	28.8325	28.8285	28.8101	28.9477	28.8509	28.4866	28.5963	28.5085	28.6971	28.6834	28.5669	6966900000	38280000	7	33	33	Usp34	0.203717	1.26751	0.190689	1.35764	0.263412	1.71368	-0.0756989	0.505087	0.042949	0.24259
Scaf8	28.7494	28.5867	28.7983	28.7306	28.8621	28.8455	28.5114	28.6546	28.8742	28.5728	28.5902	28.7577	28.8529	29.0648	28.8196	28.8641	28.9148	28.804	7299600000	165900000	4	11	8	Scaf8	0.101283	0.594737	-0.0313752	0.0905544	-0.0712153	0.338362	0.200994	0.940731	0.149527	0.979993
Dbi	30.1289	30.599	30.4899	29.6174	29.4138	29.617	28.8127	28.8112	28.9929	29.4588	29.8407	29.9699	29.8031	29.5482	29.8657	29.6443	29.535	29.9302	14464000000	2066300000	6	2	2	Dbi	-0.85654	2.25672	-1.53367	3.23971	-0.649475	1.44354	-0.666913	1.74706	-0.702777	1.72195
Cc2d1b	29.2439	29.1047	29.3314	29.3242	29.4984	29.3738	29.7672	29.6505	29.4045	29.4588	29.7845	29.6335	29.4994	29.2986	29.3709	29.8517	29.9176	29.5982	12192000000	320850000	3	20	20	Cc2d1b	0.172108	0.960565	0.380746	1.41172	0.398935	1.59236	0.162951	0.857641	0.562475	2.05745
Nono	33.596	33.6957	33.6303	33.599	33.5555	33.6239	33.5966	33.5842	33.5867	33.4036	33.4391	33.5366	33.9085	33.8594	33.8059	33.7883	33.7251	33.8171	214920000000	9344500000	5	27	25	Nono	-0.0478935	0.60593	-0.0515289	0.808286	-0.180892	1.66809	0.217269	2.19157	0.136143	1.56835
Nqo2	25.8152	26.3722	26.5348	26.4645	26.0547	26.791	24.2359	25.0989	24.49	25.6754	25.1885	27.1774	25.8713	25.8951	25.3478	27.1667	27.2482	27.3239	779420000	45848000	2	3	3	Nqo2	0.196006	0.255626	-1.6325	2.0806	-0.226966	0.131	-0.536008	0.886475	1.00551	1.97153
Etnk1	28.4196	28.445	28.4251	27.9481	28.0732	27.9697	27.8525	27.8693	27.8476	27.9836	28.0228	28.1496	27.4488	27.299	27.0498	28.7777	28.966	28.9164	4810400000	282970000	2	7	7	Etnk1	-0.432904	3.41102	-0.573428	6.23372	-0.377894	2.76259	-1.16401	3.24683	0.456786	2.88433
Usp38	26.5095	26.384	26.5806	27.1404	27.1069	26.674	27.0289	27.0083	27.1728	27.2482	26.6099	26.9597	26.5341	26.1991	26.4838	26.9132	26.6714	27.314	1890700000	39389000	2	9	9	Usp38	0.482408	1.39833	0.578631	2.7675	0.4479	1.08955	-0.0856597	0.290945	0.474834	1.13935
Trap1	33.6466	33.6132	33.6058	33.2998	33.3406	33.399	33.7655	33.7378	33.7604	33.5733	33.6407	33.535	33.0339	33.0678	33.0638	33.6252	33.6334	33.6604	194970000000	4755300000	2	36	36	Trap1	-0.275388	3.02991	0.132729	3.02789	-0.0388934	0.511172	-0.566705	5.36876	0.0178172	0.468722
Kdm2a	27.7225	27.601	27.7411	28.0132	28.0314	27.833	28.1677	28.2231	28.085	27.5161	27.1734	27.4321	27.8141	27.8955	28.0396	27.8858	28.2514	28.0723	3918700000	66418000	8	12	11	Kdm2a	0.271025	1.61017	0.470425	2.85858	-0.314304	1.31322	0.228228	1.34674	0.381667	1.5392
Pigx	26.7991	26.6826	26.6143	27.0586	27.0691	26.823	26.7175	26.2623	26.7443	26.5936	26.5668	26.5759	26.9389	26.5271	26.9605	26.3138	24.0922	25.3681	1659500000	184380000	7	5	5	Pigx	0.284896	1.37447	-0.123926	0.305012	-0.119893	1.03258	0.110174	0.295911	-1.44061	1.04778
Dhdh	25.0687	26.0048	24.9017	24.529	24.8225	24.9621	25.8581	26.4594	26.0517	25.9772	25.8733	26.5177	26.1739	26.2033	25.6388	27.3348	27.4527	27.5375	1235000000	77188000	2	3	3	Dhdh	-0.553897	0.688329	0.797984	0.967563	0.797649	0.939275	0.680257	0.808492	2.11657	2.43135
Wiz	27.24	27.3765	27.2676	27.2499	27.3332	27.1885	27.0917	26.5442	26.9342	27.1055	26.9403	26.8098	26.505	27.7142	26.821	26.8968	26.6917	26.4958	2212200000	38142000	4	11	2	Wiz	-0.0374991	0.251524	-0.437988	1.22485	-0.342817	1.6438	-0.281282	0.315782	-0.599947	2.08714
Gsr	33.5955	33.336	33.5255	32.3883	32.3435	32.5332	32.0744	32.069	32.1814	31.9464	32.0624	31.832	31.2973	31.3445	31.3368	32.1775	32.2436	32.3022	92340000000	4397100000	3	17	17	Gsr	-1.06401	3.41755	-1.37744	4.05736	-1.53877	3.94689	-2.1595	4.97567	-1.24459	3.88855
Vcpip1	27.9385	28.0412	27.6922	27.8462	27.6514	27.8942	27.8222	28.0349	28.2085	27.7676	27.642	27.4795	28.0061	28.0772	28.1072	27.7557	27.4126	28.0069	3871400000	54527000	3	18	18	Vcpip1	-0.0933933	0.29736	0.131225	0.358968	-0.260952	0.91661	0.172886	0.734949	-0.165545	0.340663
Ndufab1	29.0041	29.4401	29.1986	29.0419	28.7277	29.6508	28.8644	28.7609	29.0528	29.3316	29.6519	25.1051	29.5782	29.343	29.5613	29.4899	29.5057	29.4651	10073000000	1259200000	4	3	3	Ndufab1	-0.0741698	0.0881943	-0.32157	0.98978	-1.18475	0.331975	0.279875	0.886514	0.272632	1.01008
Nme4	28.7151	28.924	29.2795	28.1208	28.3677	28.7542	29.1713	28.8108	28.7964	28.8704	28.7622	28.8437	28.8252	28.8829	28.9637	29.4543	29.1916	29.4157	8066900000	733360000	2	6	6	Nme4	-0.558607	1.06188	-0.0467307	0.0803132	-0.147467	0.367086	-0.0823065	0.185221	0.380995	0.970067
Tnrc6a	24.2629	24.3797	24.4936	25.9169	25.779	25.2629	24.4219	25.3115	23.8808	26.1641	24.6109	25.2008	23.7871	25.6119	23.8734	25.0892	25.9753	26.4907	279180000	3363600	9	3	3	Tnrc6a	1.2742	2.42975	0.159313	0.139559	0.946516	0.969009	0.0453993	0.0254227	1.473	1.6243
Slc25a13	33.477	33.5791	33.4225	33.5272	33.4871	33.6033	33.2232	33.2579	33.2368	33.081	33.1227	33.1775	32.0346	32.0302	32.0608	33.2814	33.2836	33.3429	156150000000	4220300000	2	31	27	Slc25a13	0.0463079	0.334081	-0.253633	2.24392	-0.365866	2.61411	-1.45101	5.18761	-0.190247	1.71708
Nefh	25.6312	26.2095	26.6865	27.9842	28.5206	28.071	27.1753	27.9368	27.1508	26.6638	26.1586	26.1159	25.3712	25.5113	24.9783	26.7176	26.0401	26.6939	2073100000	54556000	2	16	12	Nefh	2.01624	2.3579	1.24526	1.44798	0.137058	0.144481	-0.888802	1.21305	0.308154	0.337282
2010-09-01	26.7136	26.5952	26.2959	26.8021	26.8304	26.7872	26.8324	26.5704	26.7857	26.3593	26.2406	25.4106	26.444	27.0219	26.7889	26.1208	26.3914	26.509	1621600000	73708000	4	7	6	2010-09-01	0.27166	1.02065	0.194616	0.586062	-0.531388	0.755562	0.216726	0.446038	-0.194487	0.502129
Akap2	27.9378	28.4974	28.2845	28.5599	27.883	27.9357	26.7883	26.3968	24.6592	27.9482	27.9995	27.8723	28.7582	28.506	28.2587	24.9459	27.4505	25.8168	3781900000	77181000	10	12	12	Akap2	-0.113714	0.156702	-2.29176	1.5637	-0.29988	0.831665	0.267784	0.543577	-2.16881	1.34845
Glb1	29.3743	29.454	29.5688	27.4551	27.4221	27.5259	27.6724	26.7425	26.5956	26.8339	26.7905	26.8764	25.8088	25.6352	25.7136	26.3562	26.3826	26.2469	3667900000	146710000	4	7	7	Glb1	-1.998	5.19687	-2.46217	2.70577	-2.63208	5.745	-3.7465	6.0048	-3.13712	5.82699
Uap1l1	30.7556	30.6851	30.6571	29.9749	29.9768	30.0363	28.6041	28.5195	28.6258	29.5658	29.2354	29.4496	29.1512	29.048	29.1955	28.5761	28.4635	28.671	13436000000	463320000	3	17	15	Uap1l1	-0.703283	4.41377	-2.11614	5.96389	-1.28235	3.65282	-1.56771	5.12158	-2.12905	5.23945
Smg7	27.4894	27.8443	27.6885	27.8499	27.8197	27.8767	27.6956	28.071	27.4684	27.5128	27.033	27.1843	27.5148	27.8386	27.8413	27.5126	27.5965	27.7744	3399300000	72324000	4	9	9	Smg7	0.174674	0.773542	0.0709019	0.127776	-0.430724	1.15775	0.0574945	0.142772	-0.0462157	0.132377
Trim44	24.7566	26.787	24.1696	25.8426	25.8687	25.4982	24.9137	24.6341	26.5336	24.2557	24.5179	26.4819	25.5875	24.2812	25.0662	25.7559	25.8605	25.0451	255940000	21328000	4	2	2	Trim44	0.498762	0.245921	0.12274	0.0422605	-0.152543	0.0494091	-0.259415	0.106451	0.316121	0.140444
Rps17	33.7751	33.3065	33.6784	33.8181	33.8767	33.6569	33.9111	33.906	33.7883	33.7532	33.782	33.5906	34.0884	34.037	34.0484	33.7178	33.6289	33.6386	234750000000	46949000000	4	11	11	Rps17	0.197277	0.556091	0.281794	0.884892	0.121961	0.323488	0.471287	1.5156	0.0751114	0.198499
Telo2	25.6845	25.9778	25.9346	26.3806	25.7364	25.8244	25.9506	25.9772	25.8826	25.8244	25.9593	26.2177	25.9603	25.8844	25.9968	26.2135	26.0918	25.8749	1034100000	22481000	3	7	7	Telo2	0.114838	0.199698	0.0711975	0.302715	0.134865	0.38571	0.0815411	0.347905	0.1945	0.652749
Hras1	30.0016	29.6291	29.6993	29.4615	29.431	28.8612	28.9673	29.1019	28.9585	28.4384	28.9664	29.1898	28.9735	29.1073	28.921	29.2789	29.1453	29.2099	10081000000	1008100000	3	7	1	Hras1	-0.525447	1.09216	-0.767429	2.4691	-0.911778	1.65891	-0.776025	2.43973	-0.565269	2.02694
Mtx1	30.2579	30.3192	30.4504	30.3547	30.3366	30.491	30.4008	30.4505	30.3593	30.233	30.1829	30.2944	30.2976	29.9574	30.244	30.2947	30.4009	30.5357	21182000000	920950000	9	11	2	Mtx1	0.0516237	0.277142	0.0610536	0.414846	-0.105729	0.742966	-0.176166	0.666159	0.067941	0.308073
Fech	26.6572	27.0515	27.1413	27.224	26.8267	27.0966	27.2637	27.1472	26.9442	25.724	27.3113	26.9164	25.615	25.6394	24.2485	27.3237	26.5143	26.3704	1797000000	71882000	3	7	7	Fech	0.0990912	0.20186	0.168367	0.406863	-0.299449	0.23559	-1.78237	1.67719	-0.21389	0.256195
Ripk1	26.0173	25.6773	26.1858	26.7115	26.0669	27.7818	25.6946	27.3006	26.3085	25.4522	25.0527	24.742	25.7344	25.7688	25.9609	25.7919	25.7546	26.4791	1240700000	36491000	2	7	7	Ripk1	0.893245	0.78996	0.474437	0.410281	-0.877806	1.58544	-0.138765	0.348242	0.048385	0.060114
Kit	29.845	29.5587	29.8254	26.8317	25.8058	25.757	26.1049	26.3097	24.2386	27.1801	26.9755	27.0381	27.6267	28.0823	27.9816	25.5524	24.8084	24.1167	3688000000	72314000	6	16	16	Kit	-3.61155	3.24469	-4.19197	2.48895	-2.67848	4.76659	-1.84618	3.42783	-4.91723	3.49778
Impdh1	30.6641	30.7319	30.6334	31.0084	31.0661	31.0231	30.9524	31.075	31.2891	31.1111	31.0215	31.0814	29.5655	29.2027	29.4377	30.7784	30.742	30.839	29350000000	1276100000	5	18	16	Impdh1	0.356068	3.33448	0.42904	1.85719	0.394885	3.25975	-1.2745	3.49666	0.109994	1.27134
Ttc37	29.6904	29.6225	29.7058	29.4134	29.3381	29.4189	29.5971	29.5999	29.6191	29.6726	29.6857	29.7783	29.5221	29.4322	29.5918	29.3631	29.2392	29.3132	12447000000	161650000	3	27	27	Ttc37	-0.282754	2.82437	-0.0675824	1.19873	0.0392838	0.395522	-0.157567	1.39159	-0.367741	2.94441
Hnrnpul2	31.8082	31.8821	31.8362	31.5208	31.4875	31.5061	31.7311	31.8394	31.6772	31.7925	31.7969	31.9029	31.929	32.0385	32.012	31.8054	31.7487	31.7501	58774000000	1728700000	2	25	25	Hnrnpul2	-0.337372	3.857	-0.0929305	0.823189	-0.0114193	0.0972631	0.15097	1.73193	-0.0741297	1.22193
Erc1	29.9986	29.966	29.9863	30.101	29.9639	30.121	29.9369	29.7772	29.8439	30.1955	30.1867	30.2663	29.7408	29.6646	29.6792	30.0288	29.9675	30.0213	16802000000	300040000	6	29	24	Erc1	0.0783469	0.711659	-0.130949	1.29817	0.23256	3.00543	-0.288751	3.47839	0.0222327	0.443467
Zc3h7b	28.9428	29.0847	28.9449	28.4356	28.6845	26.2403	28.6506	28.6808	28.4885	28.8673	28.5578	28.9682	28.7544	29.0863	28.5654	28.5211	28.9801	28.972	7370300000	150410000	2	9	9	Zc3h7b	-1.20398	0.706339	-0.384135	2.14316	-0.19305	0.662126	-0.188732	0.520271	-0.166382	0.451192
Crebbp	28.6281	28.3897	28.6723	28.5896	28.5214	28.5716	28.3896	28.4751	28.3203	28.3576	28.2281	28.5297	28.2626	28.3195	28.5973	28.4908	28.4867	28.357	5838700000	73908000	2	22	12	Crebbp	-0.00252342	0.00921771	-0.168381	0.788891	-0.191605	0.7063	-0.17028	0.556576	-0.118537	0.532172
Brca2	25.3416	25.0376	24.8766	24.983	25.2093	25.2829	25.08	25.1943	25.0651	25.2371	25.0074	24.6447	25.7516	24.9287	25.2784	24.9652	24.7307	24.7985	567100000	3203900	2	6	6	Brca2	0.0731309	0.168878	0.0278842	0.0684328	-0.122206	0.216181	0.234299	0.354855	-0.253784	0.762563
Pcnt	29.8501	30.0437	30.2654	30.6512	30.6935	30.7703	30.1203	30.13	30.1536	30.0441	30.1111	30.1731	30.3614	30.3548	30.3551	29.8582	30.1181	30.0096	20106000000	127250000	5	62	62	Pcnt	0.651892	2.19146	0.0815481	0.271431	0.0563424	0.169429	0.303999	1.19105	-0.0578054	0.152348
Fbxw9	25.909	26.0372	25.7582	24.2371	26.641	24.3527	25.9316	25.5186	26.3115	25.5286	23.9115	25.9013	26.475	26.4976	23.5112	26.1849	25.9904	25.6526	636620000	27679000	1	6	6	Fbxw9	-0.824532	0.451175	0.0190881	0.0263674	-0.787668	0.568357	-0.406863	0.152703	0.041172	0.0831629
Taf5	27.447	27.5558	27.1726	27.2104	27.5339	27.4352	27.6647	27.9209	27.4026	27.7581	27.6433	27.645	27.0235	27.3212	27.7453	27.6513	27.732	27.4565	3063200000	87519000	2	10	10	Taf5	0.00141335	0.00310296	0.270934	0.651261	0.290331	1.13606	-0.0284227	0.0405412	0.221512	0.722289
Foxk2	26.0787	26.9167	26.5416	24.6189	25.1692	25.6824	26.3406	24.861	26.2797	26.0644	25.817	26.3959	26.177	24.9853	25.8884	26.5843	27.616	26.8433	1245100000	31925000	5	7	5	Foxk2	-1.35554	1.59013	-0.685233	0.562532	-0.419888	0.643299	-0.828772	0.892104	0.502174	0.567279
Fryl	26.9616	27.5825	27.2389	27.7286	27.38	27.5405	27.1911	26.9369	27.5316	27.4096	27.2222	27.0557	26.9654	26.7515	27.1275	27.626	23.7108	27.9036	2704100000	19883000	2	8	8	Fryl	0.288708	0.631696	-0.0411409	0.0571445	-0.0318216	0.0530243	-0.312843	0.676615	-0.847513	0.245298
Pxn	24.507	25.8586	25.1927	27.3248	27.2418	27.9486	27.3911	27.1572	27.3611	27.3718	26.3911	26.8657	27.5404	27.208	27.5538	27.5186	26.8163	27.8791	2411200000	83145000	3	7	7	Pxn	2.31898	2.17393	2.11703	2.22491	1.6901	1.60609	2.24794	2.28288	2.21858	1.94575
Iqgap3	26.7058	27.2179	26.87	27.8819	27.5468	27.695	27.4915	27.0389	27.0041	27.3889	27.0979	27.281	26.9754	27.2218	26.823	27.0592	27.0271	27.0161	2449800000	28822000	2	15	15	Iqgap3	0.776647	1.90799	0.246957	0.494596	0.324686	0.872468	0.0754935	0.147454	0.102879	0.272137
Lama1	22.6132	24.9113	24.2246	27.5482	25.3309	25.1993	27.5104	27.6702	27.321	31.5439	31.5115	31.5198	25.827	26.4989	26.4751	24.602	25.6647	24.8236	9265500000	65250000	2	41	41	Lama1	2.10976	0.966906	3.58419	2.18772	7.60869	3.437	2.35064	1.51739	1.11374	0.670112
Dicer1	28.4198	28.5162	28.0061	28.4397	28.3741	28.4373	28.5201	28.7687	28.623	28.7566	28.7935	28.8591	28.5341	29.0161	28.7518	28.6389	28.7073	28.7136	6498900000	60737000	5	26	26	Dicer1	0.103018	0.259852	0.323217	0.87337	0.489053	1.4285	0.453307	1.01555	0.372564	1.10703
Xrn1	26.4634	26.3321	26.3215	25.8931	25.736	25.8726	26.2503	26.3537	26.0084	26.4229	26.6007	26.733	26.7798	26.516	26.6203	26.1449	26.4824	26.0359	1292300000	16359000	4	11	11	Xrn1	-0.538459	2.88135	-0.168242	0.682783	0.213198	0.992194	0.266373	1.39194	-0.151269	0.460175
Phip	28.2086	28.845	28.518	28.4255	28.1948	28.2812	28.3727	28.7035	28.3399	27.6449	27.932	27.9243	28.5434	28.7758	28.3408	28.4057	28.5617	28.5038	5565200000	66252000	4	20	20	Phip	-0.223372	0.498443	-0.0518373	0.0844854	-0.690142	1.54018	0.029452	0.0452084	-0.0334829	0.0613795
Zfp640	29.9314	29.4198	29.8676	29.4443	29.3707	29.9677	29.4321	29.2804	29.5612	27.8819	28.3147	28.1187	28.0606	27.951	28.1676	28.6507	28.3876	28.6784	9122900000	506830000	4	8	2	Zfp640	-0.145377	0.2303	-0.315086	0.808595	-1.63453	2.88169	-1.6799	3.20407	-1.16741	2.48515
Myo10	28.016	28.0753	28.1282	27.5468	27.1514	27.1562	27.7254	27.2497	27.6722	26.9802	27.3598	27.1267	27.3907	27.2021	27.3445	28.096	27.8286	28.109	3273400000	33402000	8	20	20	Myo10	-0.788335	2.36849	-0.524065	1.56604	-0.917559	2.87107	-0.760723	3.5068	-0.061957	0.253758
Srp72	32.0431	31.9478	32.0175	32.4149	32.3967	32.424	32.3635	32.4755	32.3917	32.3583	32.2849	32.4855	32.5259	32.5361	32.4095	32.4045	32.3437	32.3617	85131000000	2579700000	2	29	29	Srp72	0.409068	3.80015	0.407424	3.11903	0.373406	2.33785	0.487692	3.22269	0.367161	3.39525
Lamc1	30.7989	30.8123	30.5665	31.1333	31.3451	31.3234	31.5941	31.4471	31.6549	32.4674	32.5499	32.5394	31.4346	31.282	31.5101	31.0174	30.9471	30.9474	49303000000	640300000	1	46	1	Lamc1	0.541354	2.18184	0.839472	2.94367	1.793	4.54716	0.682996	2.55147	0.244733	1.37388
Ncor2	25.5366	26.5687	25.9406	25.146	25.0623	24.7265	26.1645	25.5381	24.6998	26.269	25.2245	25.6151	24.897	25.5677	24.9369	25.3166	24.564	24.3906	621290000	4602100	11	8	7	Ncor2	-1.03707	1.47292	-0.547878	0.454282	-0.312446	0.296151	-0.881433	1.11843	-1.25829	1.41704
Tfdp1	27.489	26.2637	27.7907	27.8321	26.6503	27.2781	26.8271	27.2369	27.0455	27.4862	26.8157	25.9827	27.5019	27.9705	27.2155	27.3538	27.5945	27.2225	2583500000	172230000	4	4	4	Tfdp1	0.0723966	0.0426665	-0.144611	0.108484	-0.419592	0.262243	0.381497	0.300278	0.209143	0.164192
Anxa7	32.0299	32.1069	32.0819	32.0311	32.0652	32.0795	31.6987	31.7648	31.7785	31.7756	31.7521	31.7511	31.848	31.7802	31.7959	31.879	31.761	31.838	62988000000	3149400000	2	22	22	Anxa7	-0.014281	0.205738	-0.325562	3.20274	-0.313288	3.69835	-0.264858	3.0109	-0.246893	2.40261
Rangap1	32.5654	32.5927	32.71	33.0259	33.0344	33.044	33.2335	33.2063	33.2219	33.0541	33.0887	33.0758	33.1383	33.2577	33.2415	33.0153	33.068	33.0675	139680000000	4365100000	4	26	26	Rangap1	0.412057	3.11539	0.597819	3.72966	0.450123	3.23261	0.589767	3.27788	0.427539	3.06792
Nek3	26.4767	26.764	26.8118	25.9859	25.9558	25.805	25.8281	25.7578	24.9381	25.1956	24.6864	24.966	24.9595	25.825	25.8612	26.0813	25.8241	24.0775	1030600000	35537000	2	5	5	Nek3	-0.768533	2.53313	-1.17612	1.74332	-1.73478	3.18227	-1.13555	1.65486	-1.35652	0.997075
Trmt5	27.6809	28.081	27.9822	28.1603	27.9184	27.9161	28.5078	28.5049	28.6495	28.642	28.4369	28.586	28.1176	28.5916	28.4506	28.6626	28.6041	28.631	5440100000	175490000	3	9	9	Trmt5	0.0835749	0.225181	0.639351	2.10661	0.640253	2.04477	0.471917	1.19898	0.717897	2.38632
Mcm3ap	28.5533	28.6571	28.4843	29.0749	28.9147	28.9813	28.872	28.8272	28.635	28.5366	28.8101	28.6411	28.5309	28.5087	28.2194	28.9326	28.5737	28.8832	7027900000	94972000	2	17	17	Mcm3ap	0.425394	2.4676	0.213184	1.13464	0.0977141	0.445914	-0.145235	0.576425	0.231569	0.876264
Tgm3	25.2176	23.501	25.336	28.5874	28.6964	28.663	27.3116	27.8667	27.353	26.9514	25.5799	25.6343	28.1694	28.0393	28.2102	25.2857	24.7284	25.9644	2619000000	67154000	2	7	7	Tgm3	3.9641	2.58215	2.82556	1.98652	1.37034	0.85683	3.45474	2.35832	0.641301	0.390715
Tln1	33.6467	33.6289	33.621	33.9592	33.9245	33.9631	33.2271	33.2109	33.3363	33.6103	33.604	33.5274	33.8617	33.7539	33.7978	33.7341	33.6749	33.7191	216200000000	1589700000	5	101	90	Tln1	0.316756	4.59424	-0.374106	3.13303	-0.0516243	0.867125	0.172278	2.23115	0.0771751	1.79143
Rbm10	30.5107	30.4504	30.5792	30.4051	30.458	30.4304	30.4453	30.4376	30.5823	30.4018	30.3879	30.3772	30.6866	30.5366	30.5634	30.695	30.6291	30.6217	24216000000	691880000	2	21	1	Rbm10	-0.0822875	0.957904	-0.0250619	0.156566	-0.124458	1.51798	0.0820897	0.622353	0.135169	1.43217
Esrp1	24.4746	26.1695	25.8187	26.5942	26.641	26.3172	28.6579	28.3848	28.3916	28.1532	28.1176	27.7997	27.3478	27.4661	27.2133	28.7523	28.6446	28.6194	3558400000	104660000	6	8	7	Esrp1	1.02985	0.913591	2.9905	2.33066	2.53588	2.06223	1.85478	1.6256	3.18449	2.44926
Srbd1	29.1782	28.9062	29.2165	29.339	29.4263	29.3648	29.9018	30.086	29.6665	29.8019	29.6546	29.801	29.704	29.7011	29.7036	29.5405	29.7198	29.5631	12785000000	236750000	6	20	20	Srbd1	0.276411	1.28273	0.78449	2.13609	0.652187	2.40273	0.602619	2.45527	0.507515	1.96578
Lars	33.0698	33.0329	33.1246	33.2388	33.3126	33.3013	33.4464	33.5178	33.4643	33.7436	33.7298	33.7275	33.8524	33.9339	33.8667	33.5715	33.5632	33.5828	195010000000	3000100000	3	54	54	Lars	0.208466	2.39192	0.400424	3.51662	0.657914	4.76716	0.808605	4.60364	0.496758	4.27451
Srsf7	32.8462	32.9285	32.9578	33.0204	33.0778	32.8874	33.0433	32.8682	32.8734	32.884	32.9285	32.8057	32.9392	33.1949	33.0195	33.099	32.9899	32.9659	132310000000	11026000000	6	11	10	Srsf7	0.0843697	0.572533	0.0174535	0.0936959	-0.0380948	0.318151	0.140368	0.78436	0.107408	0.950825
Fbxl20	24.5258	25.2581	24.7593	25.7645	24.7641	26.3441	25.7185	25.9282	25.5732	24.6193	26.5524	24.3487	25.5432	24.8755	25.5773	26.0593	25.9666	25.9031	700500000	29188000	9	3	3	Fbxl20	0.776498	0.694255	0.892265	1.69201	0.325771	0.169312	0.484265	0.702613	1.12862	2.16015
Fam195b	26.1383	24.6887	26.9978	26.6005	26.5353	26.2844	26.4029	26.6799	26.2845	26.899	27.3201	27.2768	26.9423	26.8404	27.23	26.9859	27.2998	27.1998	2047700000	292530000	2	4	4	Fam195b	0.531789	0.320311	0.514155	0.306275	1.22369	0.825507	1.06267	0.709634	1.22023	0.83196
Rsrc2	27.8784	27.9356	27.9913	27.8199	27.903	28.1289	28.0731	28.1025	28.393	28.1718	28.4424	28.4497	28.2934	28.1579	28.2859	28.1868	28.3989	28.1975	4739300000	338520000	3	6	6	Rsrc2	0.0155379	0.054739	0.254467	1.11662	0.419578	1.90541	0.310667	2.32257	0.325989	1.88824
Akt2	28.0385	28.051	28.557	27.8081	27.7478	27.6838	27.4825	27.486	27.3092	27.2738	27.1461	27.4789	27.7651	27.5699	27.7207	26.7903	27.2204	27.2083	3345900000	111530000	9	9	6	Akt2	-0.468974	1.26112	-0.789604	1.92365	-0.915916	2.01947	-0.53028	1.37033	-1.14255	2.17202
Gtpbp10	25.015	25.0897	25.3171	25.7911	26.4274	25.2824	25.8163	25.2984	25.319	25.7593	25.7526	25.5863	25.0254	24.5691	25.2088	25.647	24.0722	25.8494	587470000	26703000	5	5	5	Gtpbp10	0.693034	0.943916	0.337299	0.812382	0.558787	2.19221	-0.206174	0.41643	0.0488974	0.0288874
Wnk1	30.2355	30.4054	30.3051	30.4431	30.4779	30.445	30.0484	30.0219	29.9769	29.9773	30.0246	30.0963	29.8901	29.8667	29.8663	30.0908	30.0439	30.0704	18705000000	271090000	14	28	23	Wnk1	0.140027	1.29721	-0.299543	2.29992	-0.282553	2.02798	-0.440937	3.04182	-0.246962	2.07194
Fam122b	24.5489	24.6632	24.8103	25.2407	26.5139	24.7124	24.5573	24.2356	24.6128	24.5266	26.3312	24.5324	24.8495	26.2782	23.8747	24.4047	23.8606	24.7951	370420000	46302000	6	2	2	Fam122b	0.814874	0.686561	-0.205556	0.666634	0.45594	0.306949	0.326653	0.176583	-0.320663	0.49758
Prrc2b	30.3521	30.2954	30.3814	29.8681	29.7403	29.738	29.5753	29.5911	29.6148	29.2743	29.2921	29.3337	29.6988	29.4173	29.5406	29.4166	29.3419	29.4157	13962000000	131720000	7	30	26	Prrc2b	-0.560808	3.44818	-0.749238	4.95217	-1.0429	5.34367	-0.790747	3.12297	-0.951579	4.94493
Pds5b	30.5457	30.5914	30.7283	30.4155	30.3748	30.5857	30.5799	30.6685	30.4512	30.5772	30.5252	30.3749	30.4205	30.5084	30.4652	30.4726	30.4499	30.5288	24453000000	330440000	4	34	29	Pds5b	-0.163159	0.897964	-0.0552813	0.263923	-0.129353	0.723739	-0.157106	1.22095	-0.138058	1.08786
Stag1	30.2515	30.3072	30.5069	29.9021	29.8988	29.9341	29.3616	29.296	29.4207	29.6447	29.4868	29.72	29.7977	29.5788	29.8893	29.4128	29.2564	29.1624	14565000000	238780000	7	26	20	Stag1	-0.443511	2.31833	-0.995729	3.50758	-0.738012	2.68753	-0.599912	2.1198	-1.07797	3.27044
Tmem55b	27.4407	27.6478	27.3858	27.2837	27.2632	27.1563	27.7152	27.4815	27.0908	27.0658	27.0538	27.1259	27.0729	27.2956	26.9374	26.9407	27.1788	27.9881	2636500000	219710000	5	5	4	Tmem55b	-0.257017	1.34996	-0.0622724	0.113629	-0.409597	2.10855	-0.389482	1.38311	-0.122247	0.13823
Qk;Qki	30.2813	30.3588	30.3871	30.0845	29.9844	30.2579	29.8149	29.8518	29.9716	29.9285	29.8202	30.0497	30.2325	30.1193	30.1612	30.0792	29.8746	29.9352	17936000000	1195800000	9	12	12	Qk;Qki	-0.233463	1.27461	-0.462931	2.90656	-0.409595	2.29502	-0.171386	1.69907	-0.379407	2.28638
Kif20b	29.3278	29.0555	29.1732	29.9389	29.824	29.8802	29.8081	29.8958	29.846	29.6531	29.6796	29.5555	29.9259	30.0679	29.9874	29.5694	29.5681	29.4395	13658000000	140800000	5	38	38	Kif20b	0.695534	2.90475	0.664492	2.88242	0.443892	2.14909	0.808257	3.09002	0.340195	1.71348
Pias2	28.2093	27.9039	28.3034	28.7092	28.6752	28.1574	28.2688	28.2398	27.9301	27.6278	27.5828	27.7772	27.6842	27.8161	27.794	28.1975	28.3523	28.4428	4606600000	153550000	13	8	7	Pias2	0.375061	0.804968	0.00736109	0.0150401	-0.47624	1.6238	-0.374089	1.37239	0.191994	0.614699
Pot1a;Pot1	25.6378	25.8319	26.6337	26.4574	27.0081	24.6206	26.4513	26.5941	25.8644	23.9215	26.0057	25.0179	25.957	26.1705	25.6049	26.4838	26.4713	25.8873	1225500000	36044000	4	8	8	Pot1a;Pot1	-0.00577482	0.00240747	0.268761	0.287216	-1.05276	0.712881	-0.123655	0.131201	0.246311	0.272096
Hectd1	28.7215	28.7706	28.993	29.0245	28.7994	28.8042	28.4872	28.515	28.3188	28.6415	28.5132	28.3232	28.66	28.6235	28.7649	28.7314	28.8882	28.6888	6850200000	54367000	2	33	33	Hectd1	0.0476837	0.160152	-0.388036	1.69845	-0.335761	1.26441	-0.145559	0.709686	-0.0589002	0.22276
Bcar1	25.4511	25.6134	25.7237	29.0105	28.8984	29.1031	28.6866	28.7722	28.7155	28.7278	28.9228	28.7288	28.5624	28.3957	28.6634	29.1675	29.3657	29.3648	6603400000	146740000	5	18	18	Bcar1	3.40792	5.37428	3.12872	5.52777	3.19706	5.20361	2.94444	4.918	3.70329	5.44688
Wwp2	29.2932	29.0941	28.9428	27.862	28.2049	28.0877	27.7043	27.5555	27.8011	27.9082	28.1318	28.3183	27.9276	27.8622	27.6187	27.8009	27.798	27.9512	4984100000	108350000	3	13	11	Wwp2	-1.05855	2.7514	-1.42309	3.48163	-0.990637	2.50128	-1.30724	3.15567	-1.25998	3.42824
Plekha2	26.8709	25.7179	26.3881	26.1567	26.1015	26.1045	25.9641	26.1124	26.0694	25.8841	25.9308	26.1938	24.5424	25.7129	26.465	26.9232	27.0279	26.5148	1029200000	54170000	3	6	6	Plekha2	-0.204721	0.241138	-0.276973	0.33954	-0.322717	0.391302	-0.752174	0.504926	0.496349	0.602138
Ppp1r10	29.1459	28.811	29.2122	29.171	29.2895	29.3628	29.1919	29.024	29.4151	28.9747	29.03	29.1775	29.3797	29.3232	29.327	29.1316	29.0488	29.0876	9634900000	185290000	3	16	16	Ppp1r10	0.218068	0.733886	0.153963	0.385665	0.00441551	0.0105357	0.286948	1.07472	0.0329825	0.0930663
Ddx54	31.0599	31.0142	31.0394	30.8679	30.9288	31.0638	30.9408	31.0093	31.0217	30.8891	30.9119	31.056	30.7372	30.447	30.7075	31.1115	31.0828	31.1968	33002000000	660040000	2	23	23	Ddx54	-0.0843004	0.640788	-0.0472024	0.763792	-0.0854664	0.725911	-0.40727	1.92309	0.0925687	1.1855
Sumf2	27.9753	28.1635	27.9452	27.2694	27.5399	27.7871	27.6679	27.5839	27.8629	27.6998	27.7259	28.0773	28.1096	28.3535	27.8726	27.344	27.3686	27.2114	3668800000	244580000	3	7	7	Sumf2	-0.495847	1.40568	-0.323085	1.40448	-0.193644	0.624197	0.0839113	0.210134	-0.719978	2.99347
Arid3b	25.9494	25.4594	25.835	25.2817	25.8773	24.0221	24.9089	24.4217	25.5268	24.6947	24.7268	26.2809	26.8495	27.2252	26.7049	26.3278	25.0786	27.1846	1038000000	38446000	6	5	5	Arid3b	-0.687545	0.535123	-0.795459	1.06085	-0.513802	0.39968	1.1786	2.27294	0.449104	0.288402
Tor1b	25.1123	25.2445	24.5095	25.2932	24.976	25.1986	24.9942	25.1564	24.6509	24.6809	24.9185	26.0226	24.8933	26.6571	25.1282	25.5696	25.431	25.9795	462390000	27200000	5	3	3	Tor1b	0.200518	0.338183	-0.0216077	0.0267541	0.251926	0.20674	0.604097	0.432798	0.704646	1.18395
Syne1	28.228	27.6607	28.335	26.1962	28.4672	26.6984	29.1164	28.39	28.2703	29.8976	30.0145	28.2531	29.1817	29.2832	28.0376	28.2868	29.0528	28.699	6928900000	13858000	4	4	4	Syne1	-0.953953	0.59225	0.517642	0.700107	1.31385	1.01777	0.759639	0.776538	0.60497	0.928339
Anxa6	31.8869	31.9179	31.7103	31.9605	31.892	31.8869	32.4852	32.4637	32.3979	33.497	33.4768	33.5997	33.3165	33.2862	33.2271	32.3314	32.3221	32.3167	110300000000	2506800000	2	36	35	Anxa6	0.0747344	0.46979	0.610583	3.02609	1.68613	4.63411	1.43822	4.48445	0.485041	2.76826
Klhl22	29.5542	29.6898	29.6499	29.8083	29.9002	30.0274	28.4224	28.7159	28.7874	29.0631	29.0835	28.9467	28.3616	28.1885	28.3187	28.612	28.1966	28.7385	9503900000	279530000	9	23	23	Klhl22	0.280654	1.69394	-0.989419	2.94607	-0.600227	3.29096	-1.34171	4.46754	-1.1156	2.56836
1700037H04Rik	28.8494	28.6847	28.3955	28.5673	28.409	28.262	28.3875	28.3873	28.4949	28.8078	28.5869	28.7577	28.1949	28.6578	28.4696	28.421	28.6815	28.3717	6170200000	685580000	4	6	6	1700037H04Rik	-0.230394	0.654515	-0.219962	0.733616	0.0742849	0.19159	-0.202384	0.463193	-0.151776	0.390857
Prmt10	26.0621	26.8356	26.5756	26.6645	26.9179	26.8257	26.6047	26.4045	26.2458	27.41	27.091	26.6256	26.1291	26.71	26.3235	27.4896	27.6813	27.2083	1871700000	51991000	3	11	11	Prmt10	0.311604	0.581232	-0.0727406	0.104901	0.551132	0.790861	-0.10354	0.134246	0.968675	1.66139
Serpinb6a;Serpinb6	30.8504	30.7004	30.8591	31.1108	31.0677	31.0765	31.0343	30.8494	30.7839	30.9017	30.9348	30.8441	31.0535	31.3621	31.1862	30.7056	30.7909	30.6426	32577000000	1480800000	12	16	15	Serpinb6a;Serpinb6	0.281705	2.21579	0.0858981	0.399658	0.0902468	0.711855	0.397326	1.73811	-0.0902087	0.60237
Pafah1b2	27.8582	27.6814	27.8045	28.0138	27.9312	27.992	27.2531	27.3251	27.6521	27.5424	27.4077	27.5871	27.9385	27.6089	27.7259	27.4665	27.5163	27.3937	3379000000	482710000	2	3	3	Pafah1b2	0.197686	1.57062	-0.371216	1.30327	-0.268901	1.63455	-0.0235507	0.0754269	-0.322483	2.15456
Idh1	34.0423	33.8904	34.0542	33.4115	33.4957	33.4672	32.6067	32.5332	32.545	32.6303	32.7068	32.5854	31.9103	31.9494	31.8663	32.6565	32.7011	32.5355	141330000000	5234400000	3	31	30	Idh1	-0.537506	3.11543	-1.43402	4.81539	-1.35481	4.5438	-2.08696	5.4503	-1.36458	4.33322
Cryab	25.6073	24.6503	24.477	25.5227	25.5029	25.7478	25.5049	24.9136	23.9859	26.5564	24.964	25.3901	27.5505	27.7468	27.8341	25.2352	24.9354	23.6952	756660000	68787000	3	4	4	Cryab	0.679578	0.878776	-0.110093	0.0680624	0.7253	0.541388	2.79893	2.82501	-0.289605	0.188329
Wbp7	27.5326	27.9929	26.8375	25.3515	26.7963	26.2888	25.8234	27.0377	25.6749	25.9448	26.0226	26.3054	25.984	23.9793	25.9959	26.2121	26.8006	27.2498	1644900000	13482000	4	16	15	Wbp7	-1.3088	1.13933	-1.27569	1.09676	-1.36343	1.74107	-2.13459	1.33238	-0.700194	0.709544
Sin3a	32.0667	32.1261	31.9474	31.9434	31.9111	31.8083	32.1173	32.1	32.1366	32.0035	32.0216	31.9346	31.7092	31.7553	31.6299	32.0544	32.063	32.1177	66792000000	1171800000	5	41	41	Sin3a	-0.15917	1.12561	0.0712287	0.593866	-0.0602105	0.438595	-0.348609	2.25683	0.0316156	0.219254
Cdc45	27.2982	27.0997	26.8381	26.5571	26.4742	26.3812	26.7516	26.6538	26.6665	25.9688	25.8502	25.9498	25.7722	26.1221	26.2085	26.4206	26.6189	26.3881	1528200000	61127000	4	5	5	Cdc45	-0.607848	1.88514	-0.388033	1.32814	-1.15575	2.95119	-1.04438	2.28463	-0.602803	1.78458
Eml4	31.1281	31.2283	31.3227	31.1297	31.1174	30.9263	31.1612	31.1774	31.0679	31.1893	31.1675	31.0661	31.0574	31.0919	30.9964	31.203	31.166	31.0999	37229000000	744570000	4	34	5	Eml4	-0.168573	0.909075	-0.0908775	0.62168	-0.0854117	0.558902	-0.177792	1.32689	-0.0700493	0.47685
Ddx24	30.077	30.2892	30.2125	30.3323	30.4387	30.3925	30.6388	30.7533	30.5996	30.4841	30.4744	30.5286	30.7656	30.631	30.5829	30.587	30.7356	30.6266	24255000000	495000000	2	28	28	Ddx24	0.194956	1.31803	0.471024	2.43527	0.302823	2.03545	0.466941	2.31445	0.456858	2.40735
Samhd1	30.129	30.2996	30.1195	29.8131	29.7772	29.7061	30.1607	30.0984	29.9147	30.3141	30.345	30.3609	30.3556	30.1375	30.1685	30.3427	30.1235	30.1512	18825000000	508780000	7	22	22	Samhd1	-0.417252	2.48422	-0.124798	0.591882	0.157244	1.22886	0.0378145	0.15779	0.0230529	0.0908291
Herc2	25.8901	25.9917	25.3328	24.4878	24.19	24.7869	24.8136	25.5893	25.5494	25.589	25.822	26.2526	26.2551	25.2013	24.9493	25.7	25.8339	25.8026	9975000000	44137000	3	13	13	Herc2	-1.24997	2.02151	-0.420761	0.576787	0.149641	0.204684	-0.269629	0.235967	0.0406411	0.0679653
Tra2b	31.8643	31.8394	32.0686	31.5797	31.6852	31.733	31.7307	31.6888	31.7359	31.6767	31.8901	31.5766	32.0691	32.0768	31.9165	31.6141	31.6614	31.683	58880000000	4906600000	2	8	7	Tra2b	-0.258113	1.40536	-0.205646	1.30008	-0.209649	0.82647	0.0966899	0.46788	-0.271283	1.64192
Znf598;Zfp598	27.7609	27.9883	28.1405	28.3155	28.1988	28.124	28.1184	28.2249	28.059	28.0688	28.0895	28.0032	27.9619	27.8942	27.9642	28.3123	28.2991	28.4488	4594200000	114860000	4	15	15	Znf598;Zfp598	0.249503	0.944438	0.170856	0.639811	0.0905552	0.328816	-0.0231527	0.072007	0.390121	1.50123
Atg16l1	27.2522	27.1924	27.3518	27.7972	27.6262	27.5403	27.6748	27.6903	27.7382	27.2263	27.0254	27.4728	27.0221	27.9138	27.1437	27.9467	27.5871	27.6849	3057800000	98638000	10	10	10	Atg16l1	0.389109	1.92821	0.435601	3.01151	-0.0239906	0.0605072	0.0943731	0.121734	0.474054	1.81114
Ccdc58	30.4721	30.5012	30.4009	29.7451	29.5763	29.8225	29.9702	30.0799	30.3793	30.3878	30.3242	30.3611	29.4299	29.2371	29.5186	30.0488	29.9871	30.1881	18101000000	2585800000	3	4	4	Ccdc58	-0.743446	3.15784	-0.31494	1.17686	-0.100372	1.33979	-1.06288	3.56418	-0.383383	2.34754
Saal1	27.3495	27.3831	27.4045	27.3714	27.2781	27.328	27.1592	27.4819	27.3736	27.7392	27.9151	27.6366	27.8367	27.9434	27.8686	27.9265	28.0222	27.9853	3276800000	136530000	3	8	8	Saal1	-0.0532392	0.783343	-0.0408243	0.159298	0.384623	2.012	0.503822	3.84614	0.598957	4.31108
Grwd1	30.6045	30.5753	30.8753	30.9598	30.9976	30.9609	31.1794	31.0137	31.0915	30.8128	30.8597	30.8509	30.8353	30.9939	31.0567	30.9837	30.9347	30.933	32264000000	1613200000	6	14	14	Grwd1	0.287716	1.39319	0.409803	1.73241	0.156056	0.741224	0.276908	1.12238	0.265395	1.28379
Sf3a2	30.6952	30.6204	30.5994	30.5155	30.5312	30.5044	30.2732	30.2054	30.3798	30.0795	30.1702	30.0193	30.403	30.4888	30.3086	30.5798	30.4811	30.4998	22705000000	1621800000	5	10	10	Sf3a2	-0.121318	1.8036	-0.352222	2.41645	-0.548657	3.32065	-0.238192	1.79041	-0.118102	1.31733
Med20;Gm20517	28.4801	28.2737	28.6047	28.2048	28.0635	28.5125	28.0779	28.0187	28.4762	28.1487	28.2598	28.1882	28.0631	28.2035	28.028	28.046	27.9079	28.0745	4958700000	550960000	4	6	6	Med20;Gm20517	-0.192577	0.515167	-0.261892	0.688665	-0.253941	1.1722	-0.354629	1.48765	-0.443371	1.81161
Hk1	31.7564	31.7914	31.699	30.2759	30.3091	30.3129	29.4657	29.4604	29.5887	30.0444	30.1567	30.1211	29.6356	29.7463	29.8183	29.6405	29.5528	29.7897	23541000000	444180000	10	31	25	Hk1	-1.44966	5.99441	-2.24402	5.83773	-1.64154	5.56293	-2.0155	5.34142	-2.08792	5.02229
Iqgap1	33.6565	33.6523	33.6091	33.5231	33.5504	33.6154	32.9953	33.0261	33.1182	33.2427	33.2103	33.2026	32.7947	32.7416	32.8116	33.3925	33.4249	33.4783	170160000000	2050100000	3	76	74	Iqgap1	-0.0763283	1.14649	-0.592798	3.92165	-0.420769	4.56114	-0.856669	5.29755	-0.207375	2.67954
	27.5552	27.713	27.6649	28.04	28.146	28.5694	27.9102	27.8361	27.9508	28.0341	28.0079	28.2664	27.9379	27.8592	27.9834	27.8728	27.6829	27.8576	4122300000	515290000	2	3	3		0.607476	1.6463	0.254677	1.94145	0.458441	2.07906	0.282484	2.05559	0.160086	0.977201
Gm6736;Akr1b1;Akr1b3	33.9313	33.9886	33.9802	34.9195	34.9533	34.8664	35.103	35.0773	35.0108	34.5178	34.6208	34.6783	34.3694	34.4137	34.3804	34.6911	34.7122	34.6947	421910000000	22206000000	5	22	22	Gm6736;Akr1b1;Akr1b3	0.946346	5.1658	1.097	5.32287	0.638901	3.65694	0.421102	4.33517	0.732642	5.56646
Tonsl	26.7403	26.6303	27.0583	26.1117	26.9198	26.5311	26.6798	26.6477	26.687	26.2504	25.8861	25.9205	26.7453	26.6041	26.8207	27.0632	26.7797	25.6532	1722200000	27778000	5	13	13	Tonsl	-0.288772	0.469621	-0.138156	0.463363	-0.790653	1.98854	-0.0862643	0.237141	-0.310957	0.278212
Txnrd1	32.9506	33.1219	33.1861	32.7403	32.7041	32.7436	32.4033	32.3834	32.4467	32.3462	32.3466	32.3254	32.5856	32.4006	32.4301	33.3196	33.344	33.3632	116930000000	3897600000	3	22	21	Txnrd1	-0.356873	2.12464	-0.67506	3.12537	-0.746787	3.34416	-0.614101	2.60452	0.256063	1.63746
Tgif1	26.9784	26.9458	26.9537	26.8839	26.8529	26.4809	26.6218	26.4703	26.4093	26.5338	26.6683	27.1994	26.5673	26.7148	26.7652	26.7984	26.7768	26.8216	1810500000	139270000	12	5	5	Tgif1	-0.220068	0.781444	-0.458809	2.69958	-0.158799	0.319996	-0.276862	1.99901	-0.16036	3.22898
Gm10108;Cycs;Gm10121	33.0949	33.1351	32.9826	32.8376	32.5935	32.767	32.7096	32.54	32.4957	31.9422	31.8486	31.9624	31.47	31.7106	31.7641	33.0173	32.9769	33.0252	102360000000	17059000000	7	7	7	Gm10108;Cycs;Gm10121	-0.338128	1.77281	-0.48908	2.44917	-1.1531	4.43574	-1.42258	3.82605	-0.0644099	0.600251
Rrp36	25.3532	27.5571	26.7264	27.0761	27.0787	27.3317	27.3078	27.3546	27.3602	26.9941	27.2593	27.3211	27.1511	27.5003	27.3867	27.4463	27.5167	27.4055	2538300000	169220000	2	7	7	Rrp36	0.616613	0.403066	0.795308	0.547197	0.645951	0.423856	0.800474	0.543522	0.910627	0.638461
Cog4	28.8783	28.9727	28.8549	28.7669	28.8191	28.4728	28.6008	28.8386	28.8169	28.9786	28.7486	28.8033	28.1392	28.496	28.2957	28.5818	28.6304	28.4838	6892600000	160290000	9	19	19	Cog4	-0.215678	0.884138	-0.149872	0.826787	-0.0584501	0.304422	-0.59167	2.24777	-0.336605	2.40834
Prc1	29.3296	29.4743	29.2186	29.3561	29.3907	29.4072	29.1915	29.3376	29.338	29.4139	29.4724	29.4757	29.3288	29.59	29.4568	29.582	29.5511	29.5577	11244000000	362730000	11	16	16	Prc1	0.0438131	0.22691	-0.0518564	0.229143	0.113154	0.669221	0.117673	0.484334	0.222775	1.3922
Ppp2r1b	30.9806	31.1372	30.9858	31.1799	31.0712	31.2686	31.4142	31.3662	31.4235	31.4105	31.3538	31.524	31.3774	31.183	31.3836	31.34	31.4194	31.3253	41461000000	1184600000	7	27	17	Ppp2r1b	0.138729	0.838418	0.3668	2.60037	0.394955	2.27593	0.28012	1.54595	0.327033	2.28348
Rfc1	30.1155	30.2886	29.9282	29.8837	29.7469	30.0893	30.2547	30.3171	30.1746	30.1912	30.266	29.9107	30.0677	30.1004	30.0042	30.3805	30.3838	30.4135	18863000000	330930000	8	26	26	Rfc1	-0.204128	0.639676	0.138088	0.545355	0.0118834	0.0265543	-0.0533129	0.18916	0.281862	1.26458
Cobl	30.377	30.4807	30.4221	30.2069	30.3066	30.1789	27.7889	27.6842	28.2637	27.5996	27.6531	27.8289	30.3496	30.2275	30.1515	27.103	27.1367	27.2911	12363000000	190200000	13	31	31	Cobl	-0.195801	1.79033	-2.51435	3.80947	-2.73273	5.45933	-0.183749	1.32223	-3.24967	6.01319
Baz1a	26.9849	27.0238	26.8313	28.4862	28.6196	28.7917	27.7068	27.7316	28.1154	27.7222	27.9933	27.9818	27.3566	27.3489	27.4092	27.0665	27.3564	27.6031	3634400000	55914000	2	17	17	Baz1a	1.68581	4.03646	0.904579	2.47617	0.952418	3.06734	0.42487	2.63177	0.395315	1.12115
Daxx	27.1629	27.3458	27.0067	27.454	27.4998	26.9303	27.0035	27.1893	27.1759	26.5355	27.1011	26.8027	26.8544	27.4462	26.7094	27.1231	27.2758	27.2416	2301300000	95889000	5	6	6	Daxx	0.122921	0.232773	-0.0488904	0.159787	-0.358697	0.876715	-0.168454	0.27513	0.0417118	0.142726
Rod1;Ptbp3	30.0981	29.9913	30.0453	29.676	29.6046	29.1362	27.4246	28.3394	28.0646	27.7178	28.101	27.2841	28.1939	28.262	28.3763	26.7089	27.3353	26.4587	7565600000	445030000	8	11	8	Rod1;Ptbp3	-0.57266	1.5351	-2.10206	2.81668	-2.34392	3.22468	-1.76749	5.05907	-3.21062	3.59079
Ctu2	28.1759	28.2294	28.125	28.697	28.8024	28.9077	28.4451	28.5056	28.8493	28.595	28.1657	28.3549	28.4863	28.3335	28.465	28.5756	28.584	28.6854	6023600000	250980000	3	12	12	Ctu2	0.625591	3.11379	0.423183	1.5115	0.195073	0.695424	0.251516	1.9499	0.438226	3.155
Prps1l3;Prps1	32.6681	32.7959	32.7001	32.527	32.4543	32.5916	32.8959	32.8897	32.9698	33.0295	33.0494	32.874	32.8151	32.8237	33.0371	32.8947	32.8186	32.921	120310000000	7519600000	2	16	3	Prps1l3;Prps1	-0.197079	1.63117	0.197075	1.88508	0.262917	1.75561	0.17057	0.972974	0.15672	1.47786
Kank3	25.446	24.5672	24.5282	24.9654	25.4162	25.8587	25.5503	25.6333	25.647	26.1876	24.678	25.9089	25.6887	24.3733	25.533	25.3382	25.7455	25.1723	570610000	19020000	2	4	4	Kank3	0.56627	0.647263	0.763066	1.19115	0.744364	0.603999	0.351194	0.275473	0.57152	0.762994
Rxrb;Rxra;Rxrg	26.6836	26.5153	27.1075	26.4385	26.8357	25.9097	26.1214	26.3338	25.1971	27.0578	26.724	26.7665	26.8782	26.8241	26.7563	25.5877	25.5419	25.9386	1491400000	53264000	10	5	5	Rxrb;Rxra;Rxrg	-0.37422	0.510978	-0.884714	1.06371	0.0805963	0.146124	0.0507062	0.101406	-1.07944	2.12343
Fus	33.4716	33.5243	33.5197	33.4779	33.538	33.5239	33.5302	33.4323	33.5102	33.4417	33.5388	33.5057	33.7447	33.6487	33.6416	33.5144	33.4695	33.5218	196420000000	15109000000	6	10	8	Fus	0.00807063	0.118676	-0.0142899	0.155968	-0.00978216	0.106628	0.173181	2.01334	-0.00326538	0.0476543
Gps1	31.1432	31.2354	31.0837	31.4796	31.4612	31.3796	31.6086	31.575	31.4523	31.3113	31.2641	31.2775	31.3915	31.5669	31.445	31.4681	31.3974	31.433	44412000000	2337500000	5	15	15	Gps1	0.286016	2.22114	0.391182	2.42013	0.130187	1.31668	0.313698	2.00049	0.278737	2.33897
Psme1	31.951	32.1065	31.862	30.7839	30.8432	30.8981	31.0934	31.0041	31.0274	31.776	31.768	31.9607	32.2967	31.9738	32.1886	31.7582	31.7119	31.8905	54929000000	3661900000	7	18	18	Psme1	-1.13146	3.86671	-0.931569	3.58838	-0.13829	0.657521	0.179815	0.689101	-0.186328	0.97829
Pabpn1;Gm20521	31.915	32.1234	31.8881	31.9646	31.9533	31.9201	32.0561	32.0801	32.0212	31.7393	31.8079	31.8908	31.831	32.0498	32.0101	32.2309	32.2294	32.1846	67793000000	5214900000	10	13	13	Pabpn1;Gm20521	-0.0294342	0.144673	0.0770092	0.431832	-0.162782	0.878308	-0.0118198	0.0400681	0.239532	1.46456
Gigyf2	30.3378	30.3933	30.281	30.2456	30.2518	30.2956	30.1721	30.1866	30.2247	30.0746	30.0108	30.2303	30.2291	30.087	30.1198	29.9347	29.948	29.9454	19192000000	369080000	11	24	24	Gigyf2	-0.0730019	0.947928	-0.142858	1.78048	-0.232105	1.47766	-0.192041	1.631	-0.394637	3.5695
L1td1	33.1735	33.2111	33.1099	34.9355	34.946	34.9178	34.5339	34.5445	34.5517	34.1758	34.083	34.1759	34.2432	34.1979	34.1686	34.034	34.0123	33.9886	321620000000	7479500000	4	41	41	L1td1	1.76828	6.2671	1.37854	5.87398	0.980075	4.66735	1.03839	5.03486	0.84683	4.90008
Rpp40	28.8976	28.9063	29.1803	28.3878	28.9716	29.0559	29.0059	28.8149	29.2022	29.3581	29.2018	29.3427	28.6526	28.58	28.804	29.2098	29.2268	29.0657	8610100000	506480000	2	5	5	Rpp40	-0.189611	0.341599	0.0129229	0.0299284	0.306099	1.35836	-0.315879	1.2999	0.172674	0.74832
Rps28;Gm3511	32.1502	32.6238	32.199	32.9851	32.9009	32.8743	32.7427	32.698	32.5759	32.5454	32.503	32.4513	32.7023	32.877	32.7942	32.8738	32.766	32.8488	108910000000	36305000000	4	3	3	Rps28;Gm3511	0.595762	1.74373	0.347909	1.03106	0.175573	0.502078	0.46686	1.374	0.505198	1.51686
Jmjd1c	27.5904	27.5712	27.7897	28.9633	28.981	28.9265	28.6775	28.5181	28.501	28.1509	28.4228	28.6251	29.597	29.3862	29.3777	28.6733	28.7778	28.4204	6815900000	53668000	5	23	23	Jmjd1c	1.30654	4.27347	0.915146	3.28468	0.7492	2.08224	1.80323	4.25286	0.973434	2.80714
Txn2	26.91	28.4333	26.9256	27.4145	27.3298	27.835	27.4572	26.105	26.2092	27.7975	28.53	28.652	27.9979	26.9456	24.8392	28.0682	26.8589	24.5502	3262100000	407760000	4	2	2	Txn2	0.103488	0.0683497	-0.832477	0.553417	0.903554	0.723729	-0.828721	0.32157	-0.930534	0.334009
Syncrip	33.634	33.515	33.6428	33.6357	33.6848	33.6518	33.741	33.726	33.6679	33.5744	33.5459	33.5888	33.8354	33.7709	33.666	33.753	33.6725	33.6684	215260000000	6726900000	2	28	3	Syncrip	0.060173	0.619333	0.114372	1.14788	-0.0275497	0.253884	0.160172	1.17093	0.100726	0.950923
Txnrd3	27.3059	26.6475	27.1844	24.0864	24.5735	26.0591	25.7114	25.9316	26.2822	25.9438	25.9374	26.1405	25.1907	24.704	24.8853	24.5634	24.5914	27.2112	1157900000	34057000	3	5	5	Txnrd3	-2.13957	1.56951	-1.07088	1.82462	-1.0387	2.08719	-2.11926	2.993	-1.59061	0.817428
Sp1	28.5659	28.3465	28.3295	28.2279	28.5133	28.646	28.0448	28.1665	28.3236	27.8586	28.1847	28.0287	28.4718	28.0921	28.1732	28.1991	28.2709	28.086	5073400000	507340000	3	7	7	Sp1	0.0484422	0.122036	-0.235639	0.996221	-0.39001	1.49146	-0.168276	0.536821	-0.228632	1.15337
Cabin1	27.8686	26.9552	27.8964	27.5478	27.5413	27.8187	26.3071	25.8753	26.2473	26.0786	26.359	26.8536	26.0785	25.5667	26.0955	25.9146	26.1818	26.1261	1933600000	16961000	4	6	6	Cabin1	0.0625572	0.0677172	-1.43013	1.87672	-1.14295	1.39068	-1.6598	2.02503	-1.4992	2.02749
Reep5	28.7902	28.4083	28.7718	28.2594	28.7695	28.4834	27.1328	26.1645	28.0676	29.4576	28.9238	28.932	29.3954	29.5053	29.5323	28.3384	28.6613	28.1126	7212900000	1202200000	2	5	5	Reep5	-0.152676	0.324935	-1.53516	1.27821	0.447669	0.970977	0.82086	2.47766	-0.286065	0.638809
Qrich1	29.4076	29.5424	29.5603	29.5423	29.5228	29.5026	29.4118	29.3734	29.5352	29.4939	29.4917	29.2251	29.5569	29.4275	29.5885	29.4111	29.593	29.6867	12052000000	634290000	2	12	12	Qrich1	0.0191301	0.143301	-0.0633157	0.389139	-0.0998542	0.419589	0.0208747	0.109562	0.0602074	0.253807
Zc3h18	30.1421	30.1338	30.2107	30.4079	30.4389	30.2492	30.4176	30.4376	30.3128	30.3199	30.2171	30.252	29.9491	29.8628	29.8669	30.4383	30.4451	30.257	20178000000	480430000	8	16	16	Zc3h18	0.203112	1.48018	0.227105	2.11501	0.100793	1.22068	-0.269271	2.7144	0.217903	1.51956
Ctsa	30.3866	30.5123	30.5266	29.1726	29.3967	29.2647	29.1241	29.4338	28.9823	29.5878	29.6963	29.7932	28.9143	28.8373	28.9613	28.9823	29.2472	28.7962	12610000000	600470000	6	8	8	Ctsa	-1.19719	3.96106	-1.29507	3.11323	-0.782713	3.34125	-1.57088	4.97712	-1.46663	3.35024
2210016F16Rik	28.7111	29.0364	28.828	28.971	28.8308	28.8569	28.7725	28.9453	28.7367	28.5578	28.8239	28.7478	27.9498	28.0244	27.9757	28.9716	28.892	28.9958	7090200000	337630000	1	8	8	2210016F16Rik	0.027729	0.0949029	-0.0403322	0.128866	-0.148713	0.529082	-0.875199	3.06737	0.094614	0.399672
Golm1	27.5039	27.3488	27.5362	27.4348	27.8525	27.4341	27.4017	27.5327	27.6445	28.2865	28.3416	28.3915	27.8544	28.1045	28.0892	27.438	27.7612	27.7186	3690200000	160440000	2	7	7	Golm1	0.110807	0.298103	0.0633202	0.280243	0.87687	3.75027	0.553055	2.29059	0.176294	0.687348
Parg	29.2425	29.2848	29.2871	29.1808	29.1391	29.2127	28.8962	29.0656	29.0069	29.072	28.9629	29.0076	28.8469	28.9839	28.9752	28.9756	28.9571	28.9969	8892700000	161690000	7	23	23	Parg	-0.093928	1.66034	-0.281923	2.2584	-0.257322	2.74703	-0.336171	2.70861	-0.294978	4.04315
Dhrs4	27.8476	27.7581	27.885	26.8232	26.7299	26.7412	27.4594	27.9434	27.7969	27.9462	27.8351	28.0948	29.1657	29.3932	29.121	27.544	27.5906	28.1463	4439600000	295970000	2	8	8	Dhrs4	-1.06545	4.62126	-0.0970364	0.261015	0.128472	0.695842	1.39637	3.95378	-0.0699361	0.130387
Ripk3	27.2778	27.273	27.2737	27.5963	27.4363	27.1553	25.0116	26.1715	25.3112	26.371	24.016	24.6661	26.9845	26.828	26.6287	25.7705	25.3061	25.8128	1465600000	56370000	3	8	8	Ripk3	0.121133	0.397265	-1.77675	2.15923	-2.25715	1.48876	-0.461156	1.9586	-1.64505	3.2727
Cdc23	29.836	30.0168	30.0411	29.9467	30.0806	30.0069	30.0607	30.0616	30.0197	30.1667	30.0231	30.0989	30.182	30.192	30.0962	30.2413	29.9843	29.9225	17672000000	570080000	4	18	18	Cdc23	0.0467402	0.245031	0.0826963	0.55377	0.131597	0.790584	0.192092	1.26123	0.0847054	0.292884
Dhx16	27.508	27.6658	27.1945	27.5416	27.5551	27.1493	27.5599	27.6015	27.1248	27.3168	27.5985	27.4019	27.2176	27.5304	27.2325	27.6108	27.5812	27.4164	2899800000	59179000	3	17	16	Dhx16	-0.0408001	0.0746038	-0.0273533	0.0453929	-0.0170339	0.0356605	-0.129276	0.306347	0.0800184	0.204476
Naa15	32.7151	32.6357	32.6879	32.8541	32.8846	32.7851	32.947	32.9703	32.9609	32.8726	32.9542	33.0296	33.0374	33.0331	33.0431	32.9367	32.8966	32.9483	126910000000	2440600000	2	39	34	Naa15	0.161695	1.90017	0.279853	3.4912	0.272558	2.22933	0.358303	3.96884	0.247634	3.04057
Dhx36	30.8596	30.9331	30.8445	30.5546	30.681	30.577	31.0021	30.9435	30.9066	30.91	30.9464	30.9278	31.1244	31.2895	31.164	30.8794	30.9993	30.8835	32102000000	683030000	2	30	29	Dhx36	-0.274872	2.35011	0.0716654	0.853712	0.0489629	0.769115	0.313544	2.27903	0.0416597	0.362909
Slc27a3	26.7242	27.1722	27.1447	26.401	26.3338	26.6967	26.059	26.3878	26.3191	26.3358	26.1682	25.0131	25.622	25.6884	24.5321	25.0618	26.071	24.7149	1165000000	50654000	4	7	7	Slc27a3	-0.536523	1.37006	-0.758397	1.89951	-1.17463	1.25224	-1.73284	1.902	-1.73111	1.79565
Dctd	28.1256	28.206	28.6127	28.3551	28.5156	28.2752	28.6728	28.6652	25.7392	28.2612	28.0997	28.3344	28.2388	27.6413	28.1514	29.362	29.1868	29.4264	5916400000	537850000	4	6	6	Dctd	0.067194	0.150452	-0.622386	0.249497	-0.0830059	0.191658	-0.304267	0.563656	1.0103	2.42494
Armc8	28.6411	29.307	29.304	29.5602	29.4563	29.1226	29.6067	29.5278	29.5204	28.899	28.8021	29.1379	28.6092	29.2049	28.8874	29.5704	29.6069	29.4526	10127000000	259660000	4	15	15	Armc8	0.29562	0.501027	0.467558	0.981952	-0.137735	0.22113	-0.183545	0.260777	0.459232	0.94959
Dnajc13	31.2239	31.2905	31.164	30.9413	30.9487	30.9391	31.1268	31.2219	31.0297	31.2137	31.2671	31.3522	31.1727	31.0119	31.0521	30.8565	30.8984	30.9537	36470000000	325630000	2	53	53	Dnajc13	-0.28312	2.82049	-0.100024	0.684802	0.0515264	0.400795	-0.147222	1.14303	-0.323318	2.66149
Rpf2	30.9593	30.9114	30.8634	30.8107	30.8202	30.92	30.8504	30.9805	31.0233	31.0452	31.0231	31.1192	31.2936	31.1453	31.2099	31.1181	31.0809	31.0231	34213000000	2443800000	2	14	14	Rpf2	-0.0610212	0.614409	0.0400194	0.27236	0.151129	1.70634	0.304944	2.40323	0.162697	1.84964
Sec23ip	29.8833	30.0359	29.8495	30.1263	30.308	30.0096	30.391	30.2424	30.073	30.25	29.9242	30.3368	30.2052	30.3962	30.2628	30.0427	30.2422	29.9127	18755000000	480900000	2	24	24	Sec23ip	0.225061	1.0152	0.312567	1.34958	0.24743	0.831018	0.36518	1.97707	0.142949	0.569183
Wdr70	28.8715	28.4368	28.744	29.2435	29.4043	29.059	29.5092	29.4679	29.2712	28.9139	28.9262	28.6702	29.133	29.2452	29.4021	29.0391	28.9245	28.6116	8980500000	299350000	2	14	14	Wdr70	0.551479	1.55696	0.732013	2.1043	0.152661	0.424232	0.575991	1.72646	0.174338	0.407508
Supt16h	33.6319	33.6505	33.5301	33.3946	33.4091	33.377	33.4956	33.5005	33.4523	33.4505	33.5791	33.6093	33.7082	33.702	33.6871	33.6084	33.6143	33.6007	200850000000	3719500000	2	48	48	Supt16h	-0.21063	2.2625	-0.121379	1.3992	-0.057874	0.398564	0.0949326	1.17607	0.00363668	0.0326034
Atad2	29.7445	29.9723	29.9197	29.198	29.3611	29.2204	28.7229	28.8949	28.7401	29.2647	29.1489	29.3492	29.1885	29.2324	29.5626	28.9837	29.1199	28.9943	10566000000	162560000	3	22	21	Atad2	-0.619004	2.71024	-1.09286	3.61817	-0.624602	2.64424	-0.55102	1.80381	-0.846209	3.31236
Sec24c	30.8131	30.8083	30.8877	30.7752	30.727	30.7274	30.8587	30.8001	30.772	30.6382	30.7636	30.6761	30.5683	30.6916	30.5061	30.5312	30.4243	30.4192	27641000000	708750000	2	23	23	Sec24c	-0.0932013	1.43207	-0.0261294	0.291889	-0.143764	1.47616	-0.247737	1.83163	-0.37815	2.97255
Heatr1	32.9924	32.9858	32.97	33.1685	33.2022	33.2212	33.4811	33.4719	33.4413	33.4059	33.3757	33.4365	33.5311	33.4402	33.5036	33.1874	33.2743	33.1578	167180000000	1428900000	1	70	70	Heatr1	0.214567	3.66697	0.482086	5.40469	0.423319	4.6395	0.508928	4.2859	0.223788	2.48493
Chka	26.7325	24.3901	26.5189	27.009	26.8911	27.1583	27.2975	27.3096	27.5013	27.3654	26.9636	27.2215	26.7154	26.9884	26.8099	27.2986	27.1759	27.545	2176200000	98920000	7	8	8	Chka	1.13899	0.689726	1.48895	0.926952	1.30303	0.795144	0.95743	0.565561	1.45936	0.900997
Dnm2	30.9963	31.1893	31.1192	31.2688	31.2903	31.1237	30.8082	30.8156	30.6504	30.6563	30.6751	30.7358	30.5358	30.5477	30.584	31.2008	31.2023	31.0539	32630000000	679780000	11	32	18	Dnm2	0.125967	0.75224	-0.343553	1.93395	-0.412559	2.59556	-0.545826	3.14145	0.0507234	0.271437
Zfp809	26.7403	26.5439	26.8503	24.9107	25.8535	26.6284	25.0891	25.8281	25.4476	26.0151	27.1637	27.1875	25.8707	24.9174	25.6831	24.652	25.2752	25.6145	962330000	50649000	2	6	6	Zfp809	-0.914028	0.840556	-1.2566	2.25345	0.0772591	0.0679099	-1.2211	1.79346	-1.53094	2.17901
Usp4	30.1185	30.2651	30.1795	30.7366	30.6835	30.5386	30.3213	30.3677	30.3246	30.1258	30.0099	30.1066	30.0133	30.2605	30.0363	30.3011	30.2126	30.3308	20740000000	432090000	2	32	29	Usp4	0.465212	2.5108	0.150165	1.53774	-0.106933	0.89655	-0.0843398	0.398334	0.0937901	0.780937
Htt	29.1153	29.1564	28.9092	28.6517	28.7857	28.8229	28.5469	28.3992	28.5311	28.601	28.5916	28.6139	28.8289	28.4016	27.7582	28.8088	28.4628	28.6821	6823700000	47060000	4	8	8	Htt	-0.306851	1.53127	-0.567883	2.49725	-0.458155	2.40291	-0.730741	1.07197	-0.409073	1.49423
Mtss1	26.9399	27.3232	27.1092	26.8955	26.3482	26.4264	26.516	26.6269	26.6486	27.089	26.6253	26.5174	27.1196	27.9284	27.4176	26.7645	27.1355	26.3798	2051400000	56985000	7	7	7	Mtss1	-0.567364	1.30483	-0.526957	1.95095	-0.380183	0.851303	0.364464	0.629027	-0.364178	0.675862
Fam3c	28.6613	28.4519	28.3431	28.4416	28.2509	28.1034	28.7067	28.9037	28.5297	28.9106	28.9155	28.8923	27.9283	28.0959	28.2829	29.0361	29.0856	29.3568	6636800000	474060000	6	8	8	Fam3c	-0.220144	0.747162	0.227894	0.731223	0.42072	1.96341	-0.383039	1.29535	0.674093	2.10551
Apeh	29.3012	29.1956	29.4012	29.1814	29.1846	29.2564	28.7184	28.3789	28.84	28.8625	28.9048	28.8653	28.9537	29.1749	29.2241	28.6889	28.8426	28.9939	8675600000	279860000	3	15	15	Apeh	-0.0918522	0.646185	-0.653564	1.91555	-0.42181	2.6414	-0.181753	0.824391	-0.457523	1.90112
2310035C23Rik;Kiaa1468	28.1908	28.3265	27.8919	27.8069	27.3925	27.4422	27.5415	28.1016	27.3417	27.4744	27.8016	27.4739	26.6614	27.8574	27.3003	27.1302	27.5755	27.4399	3375100000	58192000	5	17	17	2310035C23Rik;Kiaa1468	-0.589183	1.48964	-0.474768	0.843923	-0.553061	1.51651	-0.863326	1.10127	-0.754527	1.8285
Arfgef1	27.0464	27.2696	26.838	27.0169	26.7761	27.0147	26.7077	26.3699	26.5093	26.6039	26.9372	25.6015	26.9164	26.8521	26.6772	26.7636	27.2086	26.8753	1822600000	18598000	2	17	9	Arfgef1	-0.115443	0.319569	-0.522346	1.52165	-0.670474	0.73077	-0.23609	0.755316	-0.102172	0.217552
Atp5h;Gm10250	33.1813	33.1957	33.1151	32.7969	32.9316	32.8076	32.7689	32.7982	32.7574	32.6194	32.6116	32.7007	32.7549	32.8346	32.642	32.8309	32.8968	32.8778	123110000000	11191000000	4	15	15	Atp5h;Gm10250	-0.318652	2.51258	-0.38917	3.83059	-0.520083	3.79164	-0.420152	2.62905	-0.295497	3.13621
Dap3	29.8836	29.7201	29.6718	30.157	30.1652	29.9973	30.4352	30.1421	30.1758	29.9647	29.8691	29.9905	29.782	30.0234	29.7357	30.1385	30.0677	30.0947	17036000000	740690000	10	13	13	Dap3	0.347999	1.83934	0.492556	1.92345	0.18295	1.16316	0.0885429	0.332246	0.341792	2.14909
Psme2	30.6348	30.5773	30.6695	29.0697	29.0161	28.9959	29.7232	29.7575	29.5058	30.0025	30.0695	30.414	30.7586	30.6364	30.7789	30.605	30.6841	30.5594	20394000000	1456700000	4	10	10	Psme2	-1.59999	5.87581	-0.965044	3.49978	-0.465222	1.63164	0.0974293	0.87246	-0.0110442	0.0865539
Zwilch	29.2889	29.3565	29.2778	29.5455	29.3863	29.6764	29.3671	29.2132	29.3977	29.3313	29.3402	29.3883	29.5834	29.6487	29.5459	29.3153	29.4737	29.3347	11361000000	344280000	8	20	20	Zwilch	0.228316	1.22699	0.0182775	0.106063	0.0455386	0.683702	0.284939	2.73731	0.066829	0.529232
Pcf11	26.9682	26.7907	25.6412	25.0257	25.9839	26.9092	25.5266	25.8163	26.5568	27.0978	26.4266	26.5464	26.9616	25.5831	26.5253	25.858	26.8006	27.5631	1470800000	17303000	2	13	13	Pcf11	-0.493784	0.291889	-0.500118	0.411202	0.223586	0.183516	-0.110021	0.0659017	0.27387	0.159256
Acat2;Acat3	31.8864	31.7947	31.7108	31.2294	31.2782	31.2377	31.1055	31.0202	31.1771	31.1513	31.419	31.2555	31.2737	31.3403	31.2303	31.5253	31.3282	31.44	44388000000	2774300000	4	10	10	Acat2;Acat3	-0.54885	3.31242	-0.696371	3.28934	-0.522026	2.3061	-0.51585	2.99884	-0.366124	2.06197
Nsmce4a	27.0271	26.8661	26.8564	26.6466	26.5613	27.2275	26.3774	26.1667	26.0615	26.3811	26.0664	26.6098	26.1976	26.1514	26.1908	26.3703	26.3381	26.812	1556000000	86444000	2	4	4	Nsmce4a	-0.10472	0.184503	-0.714648	2.5664	-0.564098	1.55558	-0.736584	3.67862	-0.409726	1.1846
Gm6055;Map1lc3b	29.3853	29.7747	29.1682	28.1878	28.4732	28.448	27.6208	27.8135	28.1356	29.1565	29.1251	28.7928	28.5791	28.8842	29.1134	28.2764	28.2487	28.5114	7268200000	1817100000	2	3	1	Gm6055;Map1lc3b	-1.07306	2.23864	-1.58612	2.61779	-0.417954	0.92021	-0.583857	1.16617	-1.09724	2.30106
Ndufa11	29.142	29.0859	29.142	28.5612	28.5121	28.3306	28.7253	28.4231	28.4748	28.1688	28.3736	28.3114	28.303	28.0269	28.1475	28.4782	28.5307	27.8922	6186600000	1237300000	2	2	2	Ndufa11	-0.655345	3.07866	-0.582261	2.44195	-0.838713	3.72338	-0.964181	3.52264	-0.822949	1.79405
Ppp5c	30.9193	30.9412	30.867	31.0607	31.1133	31.0092	31.4494	31.3445	31.2605	31.1532	31.2046	31.1788	31.1687	31.3153	31.1699	31.4865	31.4314	31.4461	38940000000	1390700000	3	15	15	Ppp5c	0.151905	1.82009	0.442296	2.77343	0.269691	3.27569	0.308809	2.35148	0.54549	4.41852
Atp2b1	29.5753	29.8277	29.4876	29.5555	29.5468	29.4635	29.5262	29.2385	29.3521	29.3266	29.1941	29.3638	29.1073	29.0573	28.9729	29.35	28.952	29.0412	10875000000	217500000	9	20	14	Atp2b1	-0.108273	0.437529	-0.257945	0.913155	-0.335361	1.37105	-0.584365	2.23005	-0.515785	1.51013
Helb	29.1015	29.2603	29.276	28.3175	28.5242	28.4563	28.6587	28.6563	29.2065	28.9971	28.9544	29.0058	28.9836	28.9519	28.9495	28.3541	28.5329	28.5759	7746900000	138340000	3	15	15	Helb	-0.779945	3.15615	-0.372125	0.907959	-0.226864	1.76161	-0.250945	1.93841	-0.724996	2.92958
Cyb5a;Cyb5	31.1625	31.2248	31.0396	30.8309	30.929	30.597	31.5133	31.5677	31.5309	31.5714	31.4835	31.6835	31.2548	31.0212	31.0528	31.3288	31.6053	31.3253	41564000000	6927300000	4	6	6	Cyb5a;Cyb5	-0.356663	1.47039	0.39499	2.65126	0.437157	2.27439	-0.0326977	0.131929	0.277478	1.21269
Tubgcp2	28.2935	28.3567	28.335	28.094	28.2182	28.2242	27.9096	28.0894	27.9371	27.97	27.8962	28.1119	27.9697	27.8167	27.6232	28.1569	27.9869	28.433	4579000000	86397000	3	16	16	Tubgcp2	-0.149625	1.49536	-0.34969	2.39388	-0.335718	2.15321	-0.525202	2.1716	-0.136158	0.445776
Usp16	25.9157	25.6761	25.9631	26.2861	26.3234	25.9059	26.0029	26.0052	25.3062	26.4075	26.2295	25.9926	26.6349	25.0151	26.245	24.51	26.049	25.9557	784760000	19140000	5	7	7	Usp16	0.320223	0.934296	-0.080169	0.117131	0.358255	1.12744	0.113411	0.0807174	-0.346724	0.275003
Sf3b1	33.7647	33.7368	33.7878	33.75	33.7786	33.6985	33.876	33.8579	33.7966	33.674	33.6852	33.6179	33.8368	33.8921	33.8143	33.8384	33.8359	33.8132	233810000000	3771200000	2	60	60	Sf3b1	-0.0207253	0.304759	0.0804113	1.33516	-0.104075	1.82033	0.0846418	1.43556	0.0660604	1.76911
Als2	26.3785	25.8827	26.1442	25.7114	26.3865	26.4101	25.8711	26.3422	25.8291	25.8302	25.3354	25.9158	23.9513	25.0574	25.6785	25.6171	25.6366	25.7588	855850000	11411000	3	6	6	Als2	0.0342655	0.0432617	-0.12092	0.215535	-0.441252	0.89157	-1.23935	1.11008	-0.464272	1.43987
Trip12	32.4114	32.4748	32.5028	32.7264	32.7288	32.8166	32.6534	32.6659	32.7121	32.6623	32.6191	32.5857	32.4959	32.5069	32.5325	32.6405	32.6306	32.6242	103960000000	1060800000	1	59	59	Trip12	0.294257	2.73429	0.214111	2.56562	0.159317	1.98482	0.0487302	0.770714	0.168755	2.44996
1500001M20Rik;Tamm41	29.1743	29.1661	29.4356	27.9365	27.8076	27.9756	27.6562	27.5238	27.68	28.3871	28.0205	28.302	27.4044	28.1011	27.905	27.8312	24.394	24.0574	4967100000	292180000	6	7	7	1500001M20Rik;Tamm41	-1.35209	3.72732	-1.63868	4.07413	-1.02211	2.70698	-1.45516	2.52721	-3.83112	1.46985
Pak1	27.2989	27.136	27.4612	27.4829	27.4832	27.5594	27.1804	27.372	27.2597	26.9338	26.9258	27.432	27.3454	27.5645	27.6489	26.7798	27.0754	23.8454	2527400000	97207000	3	14	7	Pak1	0.209786	1.01221	-0.0279853	0.0914087	-0.201509	0.452228	0.220905	0.781562	-1.3985	0.605415
Akr1b10	30.6293	30.4991	30.2636	31.0804	31.3161	31.5187	31.0963	31.2193	31.5976	31.1756	31.055	31.0342	30.7019	30.4227	30.6179	31.2199	30.9183	31.5089	34964000000	1840200000	2	11	3	Akr1b10	0.841054	2.14758	0.840409	1.9804	0.62428	2.24287	0.116847	0.360178	0.751703	1.69406
Edc4	32.0166	32.0271	31.9983	32.4446	32.4161	32.4766	32.2156	32.2003	32.3172	32.2097	32.2497	32.2206	32.058	32.0552	32.1379	31.8548	32.0391	32.0855	76885000000	1240100000	6	36	36	Edc4	0.43178	4.6175	0.230411	2.44309	0.212695	3.88691	0.0697333	1.15629	-0.0208333	0.105892
Osbpl11	28.5306	28.6945	28.5916	28.2322	28.1977	28.4693	28.4029	28.1711	28.1683	28.4845	28.3358	28.471	28.0299	27.9429	28.099	28.0504	28.1086	28.2639	5295600000	139360000	2	10	9	Osbpl11	-0.305864	1.45198	-0.358179	1.76473	-0.175152	1.22112	-0.581626	3.04397	-0.464624	2.36563
Fn1	27.4911	27.0415	27.6039	27.3211	27.1972	27.0825	27.4669	27.5639	27.8173	28.1919	28.3502	28.7645	29.3493	29.2704	29.1806	27.165	26.2897	25.0659	4300100000	39451000	4	24	24	Fn1	-0.178513	0.40957	0.237218	0.517967	1.05673	1.91967	1.88797	3.34403	-1.20529	0.888036
Zbtb11	26.644	26.7487	26.4028	25.3716	26.9021	27.0101	26.7863	24.5571	24.9533	26.9114	26.6925	26.463	25.9609	25.1295	26.6248	26.2834	25.2247	26.2973	1495200000	34773000	1	10	10	Zbtb11	-0.17057	0.114954	-1.16625	0.774001	0.090435	0.212594	-0.693429	0.712636	-0.66334	0.832016
Gprc5a	26.282	27.4095	26.623	29.358	29.3936	29.6567	24.3701	24.8684	24.1271	25.8055	26.2805	26.4813	26.6137	25.998	26.0556	24.9456	26.558	25.6709	2900000000	290000000	2	4	4	Gprc5a	2.69795	2.83165	-2.31627	2.35918	-0.582358	0.679721	-0.549013	0.639595	-1.04662	0.847628
Tmtc3	27.8389	27.7972	27.5678	27.2655	27.5814	27.305	27.3565	27.3577	27.2343	27.1625	26.9494	27.0394	27.8274	27.4165	27.6682	26.9378	27.1733	26.8082	2749000000	63930000	4	10	10	Tmtc3	-0.350679	1.263	-0.418503	1.95465	-0.684256	2.551	-0.0973002	0.265658	-0.761578	2.30046
3110082I17Rik	29.3044	29.2856	29.6707	28.8425	28.8078	29.2783	28.9333	29.0736	29.1557	29.4694	29.5238	29.5825	29.2855	29.2349	29.2852	29.6606	29.5526	29.6209	10720000000	893300000	2	6	6	3110082I17Rik	-0.444007	1.06158	-0.366049	1.21825	0.104979	0.334253	-0.15171	0.527886	0.191097	0.670813
Eya3	27.8448	28.1742	27.7001	27.4448	27.2843	26.8724	27.8	28.1316	27.3844	27.4959	27.6218	27.7398	27.8607	27.529	27.3247	27.5785	27.6951	27.6869	3350900000	186160000	6	8	8	Eya3	-0.705825	1.48167	-0.134331	0.200877	-0.287153	0.849868	-0.334845	0.730675	-0.25284	0.805098
Cherp	31.1409	31.2305	31.2546	31.2592	31.2965	31.2842	31.1816	31.1978	31.3722	31.1284	31.0415	31.1556	31.2754	31.0904	31.2222	31.2521	31.2486	31.4198	39779000000	1205400000	2	22	22	Cherp	0.071284	0.917007	0.041853	0.23442	-0.100204	0.961873	-0.0126839	0.068188	0.0981204	0.672344
Wdr11	27.5555	27.5336	27.858	27.726	27.4496	27.8749	27.6531	27.4958	27.5772	27.7383	27.8211	28.1914	27.8483	27.9596	28.106	27.7136	27.6162	27.4945	3627400000	54961000	2	16	16	Wdr11	0.0344861	0.0744114	-0.0736771	0.256712	0.267909	0.701176	0.322284	1.17867	-0.040933	0.122154
Scyl2	27.8574	27.9197	27.4737	28.0179	28.2309	27.9352	28.4194	28.1272	28.0023	27.9127	28.0898	28.1118	27.7804	28.0598	27.6917	27.88	27.7966	28.0097	4117400000	100420000	4	11	11	Scyl2	0.311024	0.878183	0.43266	1.09183	0.287816	0.875674	0.0936623	0.202817	0.145151	0.402999
Ldha	35.031	34.8926	35.0068	34.8999	34.8998	34.9357	36.029	36.037	36.0677	35.8191	35.8513	35.6949	35.9745	36.0769	35.9725	35.3975	35.387	35.3102	814170000000	42851000000	6	21	19	Ldha	-0.0650152	0.665021	1.06779	4.75618	0.811584	3.65243	1.03117	4.32608	0.388055	2.80272
Pnkp	27.8893	27.8736	28.1673	28.5475	28.2833	27.9762	27.6855	28.0554	27.9637	28.2533	28.3791	28.063	28.286	28.8728	28.4065	27.8733	27.7794	27.8747	4759500000	164120000	5	12	12	Pnkp	0.292278	0.698836	-0.0751972	0.197292	0.255077	0.89795	0.545029	1.2613	-0.134259	0.597778
Ppp6r3	31.483	31.5995	31.5222	31.494	31.5139	31.5184	31.5545	31.5057	31.4712	31.4067	31.4997	31.6725	31.2632	31.4684	31.4618	31.3049	31.3489	31.3362	47127000000	1096000000	5	33	33	Ppp6r3	-0.026151	0.303966	-0.0244586	0.228659	-0.00859197	0.0341419	-0.137107	0.842792	-0.204941	2.30063
Ubxn7	30.7121	30.7809	30.5357	30.8293	30.8619	30.6674	30.7473	30.5158	30.5522	30.6072	30.5526	30.7587	30.3307	30.464	30.388	30.5223	30.5777	30.5178	26020000000	1131300000	1	13	3	Ubxn7	0.109947	0.508944	-0.0711212	0.27918	-0.0367349	0.142514	-0.281958	1.5695	-0.136964	0.841709
Mpp7	26.4054	26.2415	26.6274	25.9001	26.2815	26.2326	26.1314	26.3701	26.3789	26.5906	26.6269	26.7624	26.266	26.2713	26.4053	26.515	26.3069	26.4992	1396500000	48155000	7	8	8	Mpp7	-0.286695	0.809251	-0.131311	0.402749	0.235207	0.887893	-0.110551	0.385341	0.015618	0.0407776
Srp19	28.7966	28.6595	28.4953	28.9471	28.8539	28.8366	28.9844	28.7952	28.8795	28.7889	28.8319	28.7458	29.0742	29.3527	29.2931	28.7911	28.8852	28.7822	7839100000	1119900000	5	3	3	Srp19	0.228762	1.14918	0.235922	1.0783	0.138435	0.69653	0.589526	2.07989	0.169035	0.842624
Phax	29.3463	29.6246	29.2188	29.3419	29.3111	29.3588	29.7945	29.43	29.4186	29.5559	29.6397	29.7568	29.8599	29.6864	29.54	29.6663	29.5952	29.4112	12276000000	646090000	3	10	10	Phax	-0.0592594	0.187771	0.151168	0.367354	0.254242	0.889396	0.298885	0.922594	0.161034	0.495093
Gm5590;Fam32a	25.8515	26.4775	25.6107	28.2896	25.1031	27.9132	25.4912	28.3392	25.0504	24.735	25.7615	24.919	24.3462	24.2381	23.9409	28.2902	28.1329	28.3029	3800700000	760150000	2	4	4	Gm5590;Fam32a	1.12205	0.467856	0.313708	0.106515	-0.841392	0.965487	-1.80482	2.49528	2.26208	2.99155
Hnrnpl	34.6545	34.5577	34.6867	34.3963	34.3458	34.4381	34.4815	34.4672	34.4659	34.4575	34.4357	34.428	34.4058	34.3912	34.4806	34.7175	34.6785	34.6711	389040000000	16915000000	6	29	29	Hnrnpl	-0.239611	2.15367	-0.161439	1.8391	-0.192616	2.07743	-0.207127	1.91481	0.0560608	0.607936
Tacc2	26.8215	27.3057	27.2153	27.1566	26.33	26.5629	26.284	26.8691	26.7447	26.425	26.9333	26.4666	26.1924	26.4403	26.3696	27.3924	27.1871	26.9004	1874300000	40745000	8	6	1	Tacc2	-0.431011	0.681522	-0.481575	0.97303	-0.505883	1.07831	-0.780099	2.03159	0.0457465	0.0782249
Nptn	27.7683	27.9242	28.0427	28.781	28.248	28.2185	28.8951	28.1816	28.1278	28.4837	28.4613	28.0769	27.8446	27.8051	28.2381	27.5586	28.7586	27.5551	4917700000	245890000	7	5	5	Nptn	0.504134	1.18913	0.48981	0.878127	0.42891	1.30423	0.0508836	0.116004	0.045723	0.0379856
Golph3l	26.1832	26.5456	26.0068	24.444	25.5391	25.8361	25.7599	25.4716	25.2633	24.9717	25.5291	25.1145	26.0884	25.7761	25.822	25.4509	26.2018	24.9223	782090000	35550000	8	5	3	Golph3l	-0.972095	1.00903	-0.746883	1.59873	-1.04007	1.97015	-0.349669	0.874718	-0.72018	0.826912
Comtd1	27.2874	26.4554	27.4963	26.9597	26.8913	27.0983	26.9473	27.4007	27.0805	27.1315	26.7927	26.2719	26.6857	26.6686	27.0334	27.1598	27.6134	25.7341	2125300000	163480000	2	4	4	Comtd1	-0.0965996	0.107775	0.0631237	0.0635826	-0.34767	0.358076	-0.283833	0.346735	-0.243919	0.138911
Arhgef2	30.5214	30.7445	30.6653	30.7438	30.6959	30.8439	30.4051	30.2113	30.3987	30.7201	30.6682	30.8534	30.4877	30.5296	30.5822	31.0764	31.0154	30.9528	27429000000	517530000	17	30	30	Arhgef2	0.117467	0.679809	-0.305423	1.54473	0.103485	0.533583	-0.110605	0.713827	0.371087	2.12142
Tcl1;Tcl1a	28.6018	28.0024	28.8111	24.5293	25.9114	24.8267	25.9616	24.9088	26.3505	26.1362	26.2807	25.9488	26.2729	26.3765	26.0999	23.5653	24.5527	25.5301	1738400000	193160000	5	4	4	Tcl1;Tcl1a	-3.38262	2.65355	-2.73145	2.28126	-2.34981	3.07635	-2.22198	3.01719	-3.92237	2.50387
Esd	30.7716	30.4167	30.6659	31.1658	30.9535	31.0957	30.1138	29.9217	29.9224	30.3251	30.2854	29.9897	30.4175	30.4259	30.7646	30.2429	30.1183	29.8282	23439000000	1562600000	8	8	8	Esd	0.453569	1.68395	-0.632099	2.16642	-0.418017	1.31225	-0.082051	0.203872	-0.554946	1.57665
Taf6l	24.3703	25.4339	25.3564	25.2002	25.751	25.0609	24.2737	25.6578	24.5849	25.8917	25.3304	25.191	25.2813	25.685	24.3359	25.6316	25.8236	25.7921	2069900000	73926000	4	4	4	Taf6l	0.283812	0.284724	-0.21471	0.147607	0.41754	0.444245	0.0471776	0.0301713	0.695601	0.93604
Cpsf6	31.5193	31.5796	31.475	31.5316	31.5554	31.1895	31.7576	31.3806	31.3221	31.4077	31.3202	31.5067	31.5549	31.7419	31.4768	31.7023	31.6539	31.4439	48736000000	2320800000	6	17	17	Cpsf6	-0.0991446	0.335285	-0.0378882	0.097042	-0.113096	0.84982	0.0665601	0.324384	0.0753975	0.371989
Zc3hc1	30.1753	30.2235	30.2308	30.3767	30.2785	30.2848	30.4719	30.3598	30.3869	30.1489	30.0989	30.1777	29.776	29.9939	29.7373	30.544	30.4261	30.4431	20229000000	749230000	6	17	17	Zc3hc1	0.10346	1.3377	0.196317	2.17671	-0.0680536	1.10848	-0.374135	1.99143	0.261189	2.51899
Tspan6	24.7705	25.3714	25.4492	24.9498	25.1982	25.9709	25.476	25.5049	26.2633	24.6864	25.8511	25.6229	31.5226	31.1527	31.2072	25.8878	25.7601	24.5776	7077900000	544450000	4	3	3	Tspan6	0.175925	0.178313	0.551003	0.755357	0.189735	0.172689	6.09713	4.82114	0.211475	0.170436
Tcof1	32.7973	32.8459	32.6411	32.7271	32.6238	32.7933	32.7032	32.6147	32.84	32.5136	32.4878	32.593	32.9546	32.591	32.721	32.8891	32.7899	32.8591	112430000000	1703500000	7	40	40	Tcof1	-0.0467517	0.232055	-0.0421397	0.177699	-0.22998	1.52888	-0.00594076	0.0160133	0.0845744	0.546551
Gm13235;Gm13051;Zfp534;Gm13151	26.8049	26.8042	26.1281	27.8118	27.6591	28.0824	27.6525	26.4507	27.4296	26.8602	26.986	26.6788	26.9698	26.7951	27.1065	26.7158	26.6172	27.0243	2330200000	122640000	9	6	3	Gm13235;Gm13051;Zfp534;Gm13151	1.27206	2.10868	0.598553	0.622339	0.262621	0.468931	0.378114	0.711263	0.206749	0.331915
Atpaf1	28.3929	28.4086	28.4457	28.3855	28.4325	28.3848	28.2556	28.1291	27.9793	27.9599	27.664	27.7526	27.2757	27.3652	27.3538	28.1148	28.2639	28.0471	4572200000	351710000	7	9	9	Atpaf1	-0.0147826	0.265626	-0.294374	1.64979	-0.623559	2.65944	-1.08418	5.33383	-0.2738	1.8474
Lrch4	27.1271	27.1436	27.147	27.9766	27.8339	27.4881	25.7491	25.8233	27.0895	24.0259	24.9791	25.5879	27.3935	27.362	25.6539	25.8858	25.0513	25.2938	2431200000	75976000	4	8	8	Lrch4	0.626984	1.90463	-0.918548	0.990097	-2.27489	2.12672	-0.33607	0.229075	-1.7289	2.65287
Tsr2	28.3203	27.9713	28.3854	27.7798	27.5866	27.5828	27.7405	27.8382	27.7001	27.5061	27.4737	27.9297	27.953	27.8084	27.7506	28.1194	27.9714	28.0435	3919400000	489930000	3	4	4	Tsr2	-0.575949	1.79152	-0.466075	1.58576	-0.589165	1.40629	-0.388339	1.28285	-0.180911	0.597407
Tsen34	27.8865	27.9099	27.8236	27.9385	27.722	27.3915	25.1966	27.3534	26.525	27.2365	28.1244	27.3387	27.9813	28.6247	27.6057	27.9953	27.5936	27.4265	3445300000	229690000	7	7	7	Tsen34	-0.189315	0.515477	-1.51499	1.13328	-0.306793	0.472025	0.19725	0.263558	-0.201497	0.518047
Pom121	26.9121	26.9155	27.7093	27.7812	27.9427	27.8212	28.1876	27.8753	27.707	27.4558	27.5614	28.2296	28.0212	27.6664	27.6453	27.9467	28.298	28.2577	3693900000	105540000	3	9	9	Pom121	0.66946	1.16772	0.744361	1.16584	0.570042	0.726592	0.598707	0.960542	0.988544	1.57972
Srsf1	33.3632	33.3492	33.2079	33.4457	33.5101	33.5522	33.4903	33.4376	33.5693	33.4374	33.3332	33.5718	33.3784	33.3227	33.3123	33.5574	33.5733	33.5891	185360000000	13240000000	6	16	15	Srsf1	0.195922	1.54394	0.192365	1.42851	0.140745	0.761458	0.0310555	0.226248	0.266525	2.2107
Birc6	31.7228	31.734	31.7341	31.8418	31.8219	31.7806	31.7962	31.7344	31.7647	31.7976	31.781	31.7912	31.7175	31.7694	31.7622	31.7584	31.7341	31.6921	57520000000	299580000	5	85	84	Birc6	0.0844758	1.99472	0.0347932	0.88858	0.0596339	3.20052	0.0194016	0.510082	-0.00210063	0.036032
Son	31.14	31.4322	31.178	31.2293	31.1887	31.1572	31.1942	31.2867	31.1324	31.195	31.16	31.2836	31.2126	31.1526	31.1911	31.3563	31.4407	31.2889	40034000000	494240000	11	42	42	Son	-0.0583744	0.245289	-0.0456575	0.168862	-0.0372454	0.139424	-0.0646502	0.278339	0.111863	0.477479
Nudt3	27.948	25.4179	27.8562	28.0533	28.208	27.9832	28.088	27.8893	28.1904	26.2342	27.1903	26.0523	28.0926	28.3618	27.9662	27.4932	28.3837	27.7962	3656200000	406250000	4	4	3	Nudt3	1.00744	0.534366	0.981819	0.517185	-0.581784	0.256924	1.06617	0.566144	0.817003	0.397677
Hk2	34.5039	34.514	34.5024	35.0113	34.9652	34.9524	34.8268	34.8353	34.789	34.6982	34.6453	34.6351	34.1822	34.1699	34.1984	34.1299	34.0985	34.0423	404090000000	8081800000	4	48	2	Hk2	0.469554	4.86726	0.310247	4.52881	0.15274	2.81027	-0.323287	5.44025	-0.41656	4.06036
Capn2	25.8138	26.7382	25.8551	27.2255	27.0998	27.3368	27.7999	27.8088	27.6673	28.4761	28.4066	28.3008	29.1619	29.4933	29.4997	27.4202	27.3477	27.8592	4299800000	126460000	2	12	12	Capn2	1.085	1.60759	1.62297	2.22212	2.25883	2.74711	3.2493	3.2683	1.40669	1.83623
Bin1	25.7879	25.1231	25.6567	26.5617	25.2393	27.8151	26.6668	25.9018	26.1583	25.3841	25.1849	25.3775	26.8124	25.7947	26.6866	26.062	26.1687	25.8543	1124400000	40157000	3	7	6	Bin1	1.01612	0.588545	0.719724	1.11664	-0.207069	0.412145	0.908676	1.12638	0.505775	1.06454
Sec22b	30.0062	30.0016	30.0009	30.0746	30.0388	30.1051	29.9212	29.846	29.9829	29.9573	29.9481	29.8667	29.8346	30.0684	29.9694	29.8014	29.9317	29.9137	16625000000	1385400000	3	10	10	Sec22b	0.069931	1.65599	-0.0861797	1.02085	-0.0788682	1.28303	-0.0454133	0.26798	-0.12062	1.37981
Dpysl2	30.5637	30.4538	30.683	29.4228	28.8982	29.1539	30.101	30.2927	29.9684	31.8452	31.8661	31.903	31.7776	31.7394	31.7212	30.5764	30.5805	30.5824	33072000000	1066800000	1	19	16	Dpysl2	-1.40855	2.98301	-0.446122	1.74723	1.30459	4.35328	1.1792	4.18126	0.0129299	0.0681744
Emd	31.2713	31.344	31.0941	30.9638	31.0436	31.0035	30.7627	30.6071	30.5981	30.7827	30.8249	30.7916	31.1712	31.0369	31.0166	30.8645	31.119	31.0573	33647000000	2803900000	5	14	14	Emd	-0.232815	1.39688	-0.580485	2.5009	-0.436677	2.35656	-0.161561	0.846259	-0.222836	0.978955
Gtpbp1	29.7241	29.9027	29.739	30.1511	30.1089	30.0349	30.0377	30.1084	30.1114	30.0683	29.8247	29.8891	30.231	30.3141	30.2086	30.1832	30.3226	30.1604	17729000000	590960000	1	13	13	Gtpbp1	0.309663	2.01654	0.297208	2.05987	0.13878	0.681	0.462627	2.67177	0.43344	2.3215
Alyref	32.4163	32.35	32.325	32.2932	32.2962	32.3686	32.3508	32.397	32.3617	32.2376	32.1834	32.1311	32.4033	32.6585	32.499	32.3534	32.4156	32.3766	87386000000	6722000000	5	12	12	Alyref	-0.0444616	0.533451	0.00603231	0.0688563	-0.179773	1.9236	0.156475	0.922081	0.0181147	0.21499
Pten	25.0762	24.9862	25.0031	25.0953	25.3095	24.7787	25.1064	24.8134	25.4709	25.3423	25.0758	24.3861	25.6641	25.914	25.1288	26.1143	24.6414	26.0603	534410000	28127000	1	3	3	Pten	0.0392971	0.0892366	0.108395	0.219814	-0.0870984	0.110098	0.547138	1.10292	0.583476	0.532268
Endog	27.8853	28.244	27.5662	28.4539	28.6155	28.5549	28.5507	28.0212	28.3361	27.7155	27.851	28.0125	26.9889	25.9169	26.0685	28.385	27.928	28.163	4259400000	250550000	2	8	8	Endog	0.64294	1.4798	0.404113	0.745098	-0.0388781	0.0632187	-1.57375	1.81267	0.260157	0.478434
Map3k4	26.4855	26.5195	26.089	26.3801	26.4844	26.41	27.0611	26.984	26.5722	26.3675	26.7295	26.4377	26.6313	26.6287	26.8009	27.1692	27.1816	27.0718	1719100000	18686000	2	12	12	Map3k4	0.0601482	0.159327	0.50778	1.16341	0.146908	0.343386	0.32232	1.01191	0.776217	2.25851
Metap2	30.5131	30.6166	30.7156	31.5641	31.5763	31.3994	30.7355	30.9167	30.8437	30.9671	30.9359	31.1109	31.6225	31.5533	31.6124	31.7825	31.8582	31.7204	41079000000	1643100000	2	19	19	Metap2	0.898168	3.40998	0.216894	1.29231	0.389548	2.09429	0.980977	4.02126	1.17193	4.10835
Prdx6	33.307	33.3326	33.4161	33.5682	33.5755	33.5893	33.6494	33.6754	33.6819	33.7601	33.8152	33.9269	33.4971	33.4945	33.5705	34.1776	34.2265	34.3018	223690000000	14913000000	4	18	18	Prdx6	0.225775	2.59615	0.316942	3.11214	0.482142	2.91037	0.168798	1.82386	0.883386	4.25821
Akap1	31.4019	31.4326	31.4037	31.0029	31.1416	31.0598	31.1506	31.0214	30.967	30.7063	30.8021	30.6504	30.0918	30.3233	29.7795	30.7441	30.6928	30.7794	31804000000	935400000	6	19	19	Akap1	-0.34465	2.94101	-0.366426	2.56906	-0.693143	3.96986	-1.34787	2.98565	-0.673964	4.81273
Bak1	26.6422	27.3859	27.0121	27.3577	27.2607	27.0476	27.379	27.0985	27.0544	26.8669	26.9237	27.3179	27.6753	27.9059	27.58	27.3803	27.1321	27.1315	2538100000	195240000	5	5	5	Bak1	0.208593	0.374691	0.163884	0.277235	0.0227509	0.0297495	0.706942	1.39952	0.201233	0.365326
Dld	32.1057	32.0804	32.1556	31.6149	31.6388	31.9001	31.8524	31.7629	32.068	31.9538	32.1278	32.1256	32.1314	31.88	32.0497	31.9237	32.0287	32.0837	67202000000	3200100000	2	16	16	Dld	-0.395975	1.86818	-0.219438	1.10698	-0.0448329	0.294156	-0.0935262	0.533561	-0.101861	0.916871
Prkcsh	31.3019	31.2989	31.2122	31.0988	31.171	31.2492	30.9154	30.6659	31.0156	30.8548	30.7813	30.8989	31.0387	30.9541	30.9644	30.8887	30.674	31.1047	33995000000	1789200000	3	14	14	Prkcsh	-0.098011	0.869883	-0.405351	1.70039	-0.425999	3.15192	-0.285244	2.70336	-0.381858	1.39397
Prdx4	32.6594	32.6673	32.4894	32.4057	32.5295	32.3754	32.5704	32.3314	32.7512	32.48	32.6003	32.5196	32.5921	32.5645	32.5676	32.8039	32.7655	32.8041	102270000000	6015800000	2	12	10	Prdx4	-0.168504	1.05924	-0.0543861	0.150542	-0.0720927	0.457661	-0.0306396	0.201296	0.185759	1.45214
Eftud2	33.8122	33.7158	33.7103	33.7864	33.7891	33.7245	33.8184	33.7753	33.7859	33.7068	33.6773	33.7046	33.7306	33.8523	33.8153	33.824	33.7956	33.7812	231070000000	4530700000	6	51	50	Eftud2	0.0205676	0.202032	0.0471319	0.592599	-0.0498454	0.655237	0.0533155	0.472521	0.0541636	0.697127
Trove2	28.0595	28.1183	28.0269	28.6932	28.6383	28.3857	28.837	28.6526	28.4768	28.5423	28.5617	28.6852	28.3759	28.5468	28.6358	28.2069	27.9117	27.1581	5601700000	207470000	2	9	9	Trove2	0.504123	2.16303	0.587233	2.26438	0.528141	3.27206	0.451249	2.29738	-0.309354	0.420804
Ell	26.7514	27.504	27.5899	27.9185	27.4625	27.6426	27.5743	27.4083	27.58	27.247	27.3863	27.744	27.2031	26.827	26.8258	27.127	27.4263	27.788	2850000000	94999000	1	12	12	Ell	0.392779	0.589623	0.23912	0.367198	0.177365	0.227866	-0.329774	0.487514	0.165365	0.19351
Galnt1	27.5478	27.9911	27.8711	24.7542	26.5705	26.7093	24.7589	26.4077	25.9969	26.5633	27.2527	27.0921	26.7842	26.7633	27.009	25.1036	25.8476	26.6357	1954900000	67411000	1	8	6	Galnt1	-1.79203	1.30453	-2.08219	1.81376	-0.83397	1.55599	-0.951169	2.45731	-1.94102	1.86473
Aip	29.1021	29.4469	29.3886	29.4377	29.305	29.226	29.0127	28.9578	29.0059	28.8803	28.9897	29.2355	29.4294	29.5724	29.6792	29.2207	29.1991	29.0438	10172000000	678120000	2	11	11	Aip	0.010348	0.0282214	-0.320436	1.38503	-0.277356	0.862105	0.247772	0.897174	-0.158012	0.586502
Flot1	26.8804	26.7517	26.8497	26.6838	27.3313	26.5806	26.5034	26.5185	26.6301	27.901	27.9463	28.0238	26.9164	27.2317	27.9869	25.6541	24.4993	26.5442	2242400000	83051000	6	7	7	Flot1	0.0379537	0.0549803	-0.276635	2.11566	1.12978	4.54865	0.551039	0.795482	-1.26143	0.997323
Phlda2	26.4666	24.7423	24.3726	26.046	24.4419	24.1253	25.3103	25.0114	26.3154	25.1025	25.7511	26.4106	26.2641	26.5462	26.4862	25.9238	25.6067	25.2629	576400000	64044000	1	3	3	Phlda2	-0.322763	0.135719	0.351905	0.17659	0.560888	0.305532	1.23834	0.886456	0.403985	0.23611
Atox1	28.7557	29.4111	29.4873	27.321	27.5701	26.3097	27.8645	27.9423	24.8122	25.7673	29.0256	28.0375	28.0372	27.9827	28.4777	28.6438	29.4959	29.1652	5848000000	1462000000	1	4	4	Atox1	-2.15114	2.05707	-2.34507	1.04266	-1.60791	0.743777	-1.05218	1.70232	-0.116395	0.125424
Degs1	28.2258	28.5795	27.9295	27.8733	28.1296	27.4966	28.0567	28.2775	27.8711	28.1406	28.1145	28.0724	28.1564	28.0474	28.2347	28.1402	28.0635	27.8091	4509000000	450900000	1	3	3	Degs1	-0.411779	0.71599	-0.176522	0.327635	-0.135781	0.290642	-0.0987466	0.19369	-0.240661	0.492887
[truncated: 3,304 more rows]

## Sheet: Reverse_proteome
Gene names	SL	SL	SL	2iLd1	2iLd1	2iLd1	2iLd3	2iLd3	2iLd3	2iLd7	2iLd7	2iLd7	2iL	2iL	2iL	Intensity	iBAQ	Proteins	Peptides	Unique peptides	Gene names	2iLd1_vs_SL_log2FC	2iLd1_-log10_pval	2iLd3_vs_SL_log2FC	2iLd3_-log10_pval	2iLd7_vs_SL_log2FC	2iLd7_-log10_pval	2iL_vs_SL_log2FC	2iL_-log10_pval
[truncated: 4,298 more rows]

[truncated: 3 more sheets: Proteins_in_SL_EPI_2i_condition, single_inhibitor_proteome, joined]
