# Supplementary material for: The translational landscape of ground state pluripotency
Source: Nat Commun. 2020 Apr 1;11:1617. doi: 10.1038/s41467-020-15449-9 (PMC7113317; doi:10.1038/s41467-020-15449-9)
Supplement: Supplementary file 8 — Supplementary Data 4 [file 41467_2020_15449_MOESM8_ESM.xlsx]

## Sheet: Sheet1
gene	ID	2i.2i_RNA_FC	serD1_2i_RNAFC	serD3_2i_RNAFC	serD7_2i_RNAFC	ser_2i_RNAFC	Epi_2i_RNAFC	2i.2i_RFP_FC	serD1_2i_RFPFC	serD3_2i_RFPFC	serD7_2i_RFPFC	ser_2i_RFPFC	Epi_2i_RFPFC	2i.2i_pr_FC	FCSDay1.2i_pr_FC	FCSDay3.2i_pr_FC	FCSDay7.2i_pr_FC	FCS.2i_pr_FC	EpiLSCs.2i_pr_FC
ENSMUSG00000028608	0610037L13Rik	0	0.0588125	0.21507	0.0167961	0.271685	0.254864	0	-0.583195	-0.401934	-0.291181	-0.256342	0.263844	0	-0.0261333	-0.0397	-0.4333	-0.2117	-0.00726667
ENSMUSG00000020783	1200014J11Rik	0	0.421032	0.234929	-0.310318	-0.510804	0.257799	0	0.195208	0.264924	-0.235712	-0.335802	-0.112265	0	-0.5398	-0.639233	-0.737967	-0.865433	-0.714467
ENSMUSG00000027327	1700037H04Rik	0	0.581487	0.161244	0.312794	-0.23572	0.0118525	0	0.827269	0.442583	0.0814956	0.0789947	0.326459	0	-0.230433	-0.219967	0.0742667	-0.202433	-0.1518
ENSMUSG00000071653	1810009A15Rik	0	0.820908	0.506772	0.590717	1.10364	0.687708	0	0.708048	0.292381	0.347789	0.71429	0.142484	0	0.708867	0.7955	0.4186	0.917333	0.466133
ENSMUSG00000021550	2210016F16Rik	0	-0.0520529	-0.141038	-0.285998	-1.04976	-0.0280588	0	0.325233	0.0252418	-0.176605	-0.799035	0.569864	0	0.0277333	-0.0403333	-0.148667	-0.8752	0.0946333
ENSMUSG00000021807	2700060E02Rik	0	0.157454	-0.0564594	0.0323248	0.104246	0.246568	0	0.273733	0.221854	0.354554	0.501761	-0.0359933	0	0.0006	0.0826667	0.102633	0.2958	0.160667
ENSMUSG00000058833	2810428I15Rik	0	-0.180777	-0.0953615	0.0123739	-0.673979	-0.109696	0	-0.264462	-0.361704	-0.141701	-1.01857	0.283507	0	0.0449333	0.5204	0.836967	-0.0961667	-0.116
ENSMUSG00000053553	3110082I17Rik	0	0.391519	0.40988	0.60454	0.516884	0.416198	0	0.434843	0.620196	0.650391	0.4526	0.602201	0	-0.444033	-0.366033	0.105	-0.1517	0.191133
ENSMUSG00000030982	9030624J02Rik	0	-0.885783	-0.797735	-1.26017	-0.556708	-1.46123	0	-1.05501	-0.872927	-0.977979	-0.392854	-1.39921	0	-0.615633	-0.873467	-0.426367	-0.426233	-0.915333
ENSMUSG00000047613	A430005L14Rik	0	0.749748	0.711173	0.769353	0.882818	1.1093	0	0.783342	0.512846	0.259968	0.483636	0.364758	0	-0.4541	-0.2089	0.1011	0.425933	-0.0663667
ENSMUSG00000036678	Aaas	0	-0.042367	-0.0363423	0.0872859	0.129716	-0.132867	0	0.145394	0.14699	-0.220871	0.459515	-0.173629	0	0.377733	0.3857	0.104833	0.2249	0.248167
ENSMUSG00000029482	Aacs	0	-0.66358	-0.112461	-0.693657	-1.04853	-0.196411	0	-0.442977	-0.432726	-0.822397	-1.16572	-0.195761	0	-0.38	-0.635867	-0.2867	-0.658	-0.288767
ENSMUSG00000057230	Aak1	0	0.650726	-0.512982	0.58818	-0.99553	0.511896	0	-0.149612	-0.575122	-0.238548	-0.802505	-0.164023	0	-0.322633	-0.7709	-0.699367	-1.6166	-0.637067
ENSMUSG00000006299	Aamp	0	0.361694	0.141892	-0.217837	0.0341569	-0.398235	0	-0.100903	-0.4033	-0.33973	-0.509241	-0.228868	0	0.809633	0.526	0.372667	0.7622	0.527633
ENSMUSG00000031960	Aars	0	-0.00389318	-0.193824	-0.803557	-0.257915	0.178484	0	0.00749917	-0.280982	-0.792265	-0.177629	0.11338	0	0.2516	0.139967	0.262633	0.2009	0.0253
ENSMUSG00000023938	Aars2	0	0.242583	-0.0385266	0.0140918	-0.0849325	-1.34955	0	0.517179	0.15639	0.22751	0.107682	-0.668541	0	-0.0916667	-0.301533	0.0251333	-0.158667	-0.297833
ENSMUSG00000075528	Aarsd1	0	0.125932	0.123544	-0.497038	-0.227419	0.189139	0	0.191905	0.0822537	-0.435678	-0.125116	0.49518	0	-0.1215	-0.2631	-0.2796	-0.165033	-0.494167
ENSMUSG00000025894	Aasdhppt	0	0.489613	0.800383	0.480235	0.780214	0.448878	0	0.951155	0.775214	0.727899	0.996838	0.00694177	0	0.1777	0.858833	0.830533	0.975533	0.8756
ENSMUSG00000018697	Aatf	0	0.304485	0.0447375	0.0605936	0.0900269	-0.00737601	0	0.422269	0.410721	0.35716	0.219648	-0.0856023	0	-0.00693333	0.251467	0.154967	0.1754	0.0928333
ENSMUSG00000026198	Abcb6	0	0.150969	-0.755598	-0.783866	-0.0923489	-0.229438	0	0.365063	-0.706743	-0.654743	-0.186966	0.196566	0	0.5789	-0.0346333	-0.453733	-0.2152	-0.258167
ENSMUSG00000031333	Abcb7	0	-0.398853	-0.160237	-0.227791	0.552857	0.183159	0	-0.505146	-0.488453	-0.376213	0.0841547	-0.611852	0	-0.467567	-0.4357	-0.5341	-0.4139	-0.491233
ENSMUSG00000032849	Abcc4	0	0.265224	0.0748974	0.0250567	0.229511	0.0175607	0	-0.00229202	-0.172418	-0.264875	-0.425244	-0.379432	0	-0.204267	0.0430333	0.256567	-0.7113	0.0398333
ENSMUSG00000028127	Abcd3	0	-0.486013	-0.669675	-0.982577	-0.489424	-0.853043	0	-0.505897	-0.727101	-1.00926	-0.675787	-1.1086	0	-1.01787	-1.24017	-1.0627	-0.8838	-1.22293
ENSMUSG00000058355	Abce1	0	0.146178	0.326563	0.109183	-0.0909668	0.197826	0	0.173008	0.146627	0.102712	-0.0414761	-0.0492403	0	-0.0557333	-0.0285667	-0.0270333	-0.251167	-0.00203333
ENSMUSG00000038762	Abcf1	0	0.716632	0.613907	0.687833	0.893573	0.656913	0	0.481247	0.390388	0.363757	0.579208	0.472097	0	-0.0354	0.312767	0.315367	0.333767	0.387133
ENSMUSG00000028953	Abcf2	0	0.370816	0.500852	0.448843	0.311144	0.0984147	0	0.430324	0.421903	0.322955	0.448476	0.150633	0	0.315867	0.519633	0.401567	0.554933	0.3795
ENSMUSG00000003234	Abcf3	0	-0.170321	-0.0385924	-0.398991	-0.580508	-0.534287	0	-0.146927	-0.0668192	-0.459323	-0.388809	-0.622655	0	-0.0329667	-0.304233	-0.564233	-0.500533	-0.469133
ENSMUSG00000029802	Abcg2	0	1.05714	1.05054	1.58032	1.24955	1.95669	0	0.728295	0.902015	1.43335	0.890044	1.65859	0	0.919667	1.34523	1.5513	1.00887	1.56987
ENSMUSG00000033157	Abhd10	0	-0.45908	-0.0389392	-0.41984	-0.808787	-0.505007	0	-0.455977	0.102924	-0.143011	-0.31502	-0.535357	0	-0.4553	-0.574967	-0.197233	-1.60763	-0.218633
ENSMUSG00000032046	Abhd12	0	-0.445899	-0.708169	-0.787723	-0.273876	-0.621314	0	-0.243873	-0.379567	-0.177128	-0.225421	-0.00290796	0	0.2079	-0.257333	-0.00793333	-0.490433	-0.456167
ENSMUSG00000058835	Abi1	0	-0.380637	-0.557247	-0.656959	-0.504719	-0.871627	0	-0.417947	-0.526326	-0.334071	-0.387149	-0.800323	0	0.0904667	-0.3983	-0.5233	0.0264	-0.6453
ENSMUSG00000026596	Abl2	0	0.36726	0.483102	0.949019	0.597176	0.829989	0	0.306202	0.342338	0.713195	0.498773	0.997189	0	0.0588	0.0848	-0.0564333	0.2168	0.134033
ENSMUSG00000017631	Abr	0	-0.350188	-0.745652	-0.584012	-0.863061	-1.03737	0	-0.370775	-0.745013	-1.10371	-1.06839	-1.08715	0	-0.506633	-1.13173	-0.9368	-1.1105	-1.19827
ENSMUSG00000036376	Abt1	0	0.314536	-0.0094322	-0.067125	-0.283359	-0.181185	0	0.41893	0.0789659	0.0484544	-0.318663	-0.361594	0	0.2008	0.217433	-0.0034	0.027	0.119933
ENSMUSG00000036880	Acaa2	0	-0.00889549	-0.538329	-0.768513	-0.979773	-1.66751	0	-0.174086	-0.632905	-0.802085	-0.913808	-1.77614	0	0.150533	-0.608467	-0.689933	-1.1211	-0.5208
ENSMUSG00000020532	Acaca	0	0.34193	0.621372	0.539737	0.0605653	0.72722	0	0.133332	0.555083	0.235241	-0.169521	0.478804	0	0.0117333	0.4424	0.602567	-0.0217333	0.500067
ENSMUSG00000031969	Acad8	0	-0.0449527	-0.000755294	-0.0385195	-0.0567045	-0.400359	0	0.113142	-0.30295	-0.126851	0.152862	-0.848302	0	0.0362667	0.511933	0.175467	0.0626667	0.341
ENSMUSG00000027710	Acad9	0	0.282183	0.579843	0.432714	0.346782	-0.020082	0	0.193585	0.664909	0.316092	0.353159	-0.0105146	0	0.202967	0.812433	0.256533	0.306567	0.560433
ENSMUSG00000026003	Acadl	0	0.942865	0.930352	2.03488	1.3029	1.80621	0	-0.0685647	0.384883	0.690893	0.486625	0.20038	0	0.324867	0.801233	0.832033	0.429733	0.801833
ENSMUSG00000062908	Acadm	0	-0.212002	-0.454342	-1.04739	-0.461659	-1.34486	0	-0.0536422	-0.656322	-0.96508	-0.317585	-1.79763	0	-0.4623	-0.731933	-0.803733	-0.856467	-0.886467
ENSMUSG00000029545	Acads	0	-0.576415	-0.630003	-1.053	-0.920803	-1.17859	0	-0.239556	-0.718052	-0.950722	-0.776074	-0.798591	0	-0.602967	-0.955767	-1.1479	-1.32757	-0.933933
ENSMUSG00000030861	Acadsb	0	0.180902	0.236043	-0.480252	0.306279	-0.470014	0	0.452113	0.152606	-0.381418	0.10108	-0.781933	0	-0.623867	-0.390767	0.158967	-0.2198	-0.333667
ENSMUSG00000018574	Acadvl	0	-0.0441538	-0.430954	-0.605668	-0.527879	-1.06129	0	0.278448	-0.207737	-0.455342	-0.579646	-0.978195	0	0.4653	0.238233	0.244833	-0.5993	-0.174567
ENSMUSG00000049076	Acap2	0	-0.0595071	-0.237197	-0.735254	-0.33666	-0.22737	0	-0.237379	-0.495974	-0.957796	-0.348376	-0.722866	0	0.134333	-0.277567	-0.0694667	0.0905333	-0.728967
ENSMUSG00000032047	Acat1	0	-0.418237	0.270764	-0.631903	0.438606	0.045979	0	-0.0341753	0.51155	0.129601	0.826778	0.457994	0	-0.3913	-0.321033	0.0273667	0.0638	-0.0970667
ENSMUSG00000026499	Acbd3	0	-0.404878	-0.283218	-0.462203	-0.525619	-0.298493	0	-0.288222	-0.441049	-0.196676	-0.573703	-0.563523	0	-0.0690333	-0.5335	-0.0911333	-0.1398	-0.7017
ENSMUSG00000022185	Acin1	0	0.605594	0.125521	0.389774	0.044988	0.47955	0	0.440363	0.213904	0.379991	0.186599	0.397404	0	-0.487	-0.499133	-0.426633	-0.346967	-0.4584
ENSMUSG00000020917	Acly	0	-0.683145	-0.293133	-0.491198	-0.81699	-0.211807	0	-0.482734	-0.281427	-0.505601	-0.544413	-0.0963317	0	-0.611767	-0.661367	-0.6461	-0.9755	-0.329767
ENSMUSG00000028405	Aco1	0	-0.525574	-0.250164	-0.677898	-0.427333	-0.59798	0	-0.285873	-0.0130239	-0.47077	-0.0392246	-0.0276396	0	-0.5739	-0.149233	-0.0429667	-0.368733	-0.307333
ENSMUSG00000022477	Aco2	0	-0.548334	-0.419969	-0.53434	-0.411287	-0.638347	0	-0.412921	-0.829083	-0.652588	-0.722069	-0.558522	0	-0.314433	-0.6508	-0.7282	-0.893733	-0.648267
ENSMUSG00000028937	Acot7	0	0.135166	0.0741067	0.0486024	-0.284752	-0.508012	0	0.209188	-0.117903	0.157943	-0.372845	-0.392084	0	-0.217567	0.138	0.0942	-0.3019	0.0552333
ENSMUSG00000017307	Acot8	0	-0.178963	-0.155383	-0.585743	-0.0149653	-0.42307	0	0.372587	-0.0994768	-0.297249	0.239978	-0.274283	0	0.0627667	-0.238967	-0.0343	-0.186933	-0.0345333
ENSMUSG00000028093	Acp6	0	0.293283	-1.11571	-1.32372	-0.249676	-1.36704	0	0.44755	-0.979387	-1.08024	-0.137279	-1.35938	0	0.0102333	-0.506467	-0.709433	-0.946	-0.6396
ENSMUSG00000076435	Acsf2	0	0.243511	-1.58212	-0.834546	-0.933167	-0.758058	0	-1.5965	-1.99913	-2.35293	-2.53131	-1.76341	0	-0.490233	-2.55553	-2.2499	-3.02633	-2.83453
ENSMUSG00000015016	Acsf3	0	0.43834	0.308932	0.733552	0.0379442	0.723043	0	0.0363727	0.0622764	0.453091	0.0316245	0.763214	0	-0.1948	-0.2551	0.141667	-0.496933	0.0857333
ENSMUSG00000018796	Acsl1	0	-0.803518	-0.435244	-1.0783	-1.3636	-1.0963	0	-1.04177	-0.772324	-1.53052	-1.52077	-0.950797	0	-0.397167	-0.699933	-0.692233	-1.67803	-0.952633
ENSMUSG00000032883	Acsl3	0	-0.725838	-0.678989	-0.927352	-0.0193331	-0.359639	0	-0.885142	-1.02283	-1.14359	-0.371045	-0.812491	0	-0.987667	-0.790233	-0.819267	-0.557233	-0.655133
ENSMUSG00000031278	Acsl4	0	0.311147	0.739801	1.65418	0.742567	2.83578	0	-0.267149	0.489388	0.919563	0.315065	1.63355	0	-0.7362	0.6411	1.1138	0.156967	0.708633
ENSMUSG00000062825	Actg1	0	0.605279	0.234945	1.24426	-0.000789133	0.218682	0	-0.634867	-1.15499	-0.830078	-1.24124	-0.794871	0	0.312533	0.243233	0.201	0.379633	0.0299333
ENSMUSG00000027671	Actl6a	0	-0.0827766	0.147077	-0.500633	-0.158483	-0.97353	0	0.206785	0.108502	-0.345641	0.152873	-0.785413	0	-0.1422	-0.0047	-0.0446	0.0879333	-0.173967
ENSMUSG00000015143	Actn1	0	-0.0687959	-0.470043	0.462215	0.181685	-0.705138	0	-0.638559	-0.62935	-0.217428	-0.0051859	-1.2749	0	-0.205367	-0.585467	-0.0583	0.3186	-0.558567
ENSMUSG00000054808	Actn4	0	1.70992	0.179227	1.32881	1.32177	1.08949	0	0.901975	-0.195872	0.230624	0.233422	0.00147293	0	1.12263	1.0384	1.0012	1.24593	0.999667
ENSMUSG00000025228	Actr1a	0	-0.0671179	0.090146	-0.0819341	0.184378	-0.212741	0	0.364413	0.300509	0.219016	0.752192	0.0222077	0	0.323033	0.318833	0.442233	0.758267	0.224833
ENSMUSG00000037351	Actr1b	0	-0.095491	-0.0832352	0.11387	-0.0658629	-0.313309	0	0.186255	0.400167	0.456548	0.271379	0.399157	0	0.1803	0.278433	0.380633	0.234833	0.4603
ENSMUSG00000020152	Actr2	0	0.628565	0.440442	0.550844	0.524795	0.549318	0	-0.0305441	-0.00409299	-0.291651	0.173469	-0.80931	0	0.187333	-0.0568	0.0877333	0.208067	-0.225967
ENSMUSG00000026341	Actr3	0	0.234817	0.311164	0.559102	0.533799	0.342085	0	0.624558	0.534069	0.797271	1.11866	0.390712	0	0.171033	-0.104933	0.1291	0.343433	-0.235367
ENSMUSG00000015971	Actr8	0	-0.17914	0.194482	-0.26821	-0.114959	0.0751951	0	-0.0249755	0.292271	0.0998583	0.223318	0.269009	0	0.427733	0.546267	0.4471	0.348433	0.504967
ENSMUSG00000023262	Acy1	0	-0.50515	-0.272515	-0.802028	-0.182625	-0.851483	0	-0.198141	0.00912618	-0.847196	0.0868907	-0.589879	0	-0.5451	-0.5264	-0.329367	-0.596133	-0.560133
ENSMUSG00000017697	Ada	0	1.34574	1.59046	1.87158	1.33832	0.0239848	0	0.775524	1.57435	1.69293	1.27346	0.429912	0	1.25563	2.04237	2.53473	2.18657	1.56053
ENSMUSG00000031949	Adat1	0	0.246584	0.55182	0.968584	0.328694	0.969605	0	0.588168	0.753751	0.436746	0.509365	0.74804	0	0.227067	0.242767	0.7231	0.1814	0.464833
ENSMUSG00000029106	Add1	0	-0.922182	-1.06054	-0.743618	-0.81494	-0.852999	0	-0.653986	-0.849889	-0.812944	-0.640865	-0.861048	0	-1.4296	-1.77107	-1.45097	-1.53743	-1.3151
ENSMUSG00000025026	Add3	0	-0.98867	-0.846924	-1.77201	-0.611874	-1.0226	0	-0.554892	-0.583319	-1.35647	-0.284169	-1.05758	0	-0.977967	-1.5207	-1.10463	-1.68923	-1.25283
ENSMUSG00000028138	Adh5	0	0.0570803	0.517568	0.0396277	0.45843	-0.250458	0	0.318679	0.522989	0.197113	0.767625	-0.25211	0	-0.188433	0.0491333	0.226233	0.277167	-0.0309667
ENSMUSG00000020629	Adi1	0	0.563891	0.10613	0.434618	0.13148	0.378354	0	-0.47721	0.0363422	-0.317491	-0.435008	-0.403539	0	0.0567	-0.0482667	-0.152467	-0.434767	0.137167
ENSMUSG00000039197	Adk	0	1.01228	2.29621	2.29044	2.21215	2.37434	0	0.909433	2.22962	2.1418	2.14665	1.76995	0	0.162233	1.94863	2.4236	2.045	1.89423
ENSMUSG00000051149	Adnp	0	0.591808	0.0245153	0.374126	0.119766	0.414573	0	0.114377	-0.173079	-0.0119665	0.056085	-0.175767	0	0.155733	0.100933	-0.0470667	0.1149	0.0837333
ENSMUSG00000025236	Adpgk	0	-0.329765	-0.160962	0.0576646	0.411335	0.683558	0	-0.706035	-0.453215	-0.103304	-0.134182	0.230506	0	-0.029	-0.186633	-0.1516	-0.274833	0.220333
ENSMUSG00000002844	Adprh	0	0.553331	-0.125839	-1.06953	-1.163	-1.09079	0	0.328946	-0.117824	-0.96352	-1.11901	-1.03072	0	0.1676	-0.0313	-0.169267	-0.702533	0.1796
ENSMUSG00000042558	Adprhl2	0	-0.249192	0.29706	0.157503	-0.378952	0.219713	0	-0.312298	-0.103979	-0.218222	-0.398685	0.380296	0	0.0423667	0.154067	0.153967	-0.126067	0.310867
ENSMUSG00000024858	Adrbk1	0	-0.11235	0.0459173	0.248303	-0.146744	0.37767	0	0.233238	0.224121	0.502826	0.226951	0.876451	0	0.1871	3.33e-05	-0.0231333	-0.170167	0.201033
ENSMUSG00000022407	Adsl	0	0.00418443	0.21577	0.0867799	0.304711	0.339946	0	0.172803	0.0389564	0.186433	0.535084	0.148426	0	-0.136333	-0.0651	0.107767	0.328433	0.302867
ENSMUSG00000015961	Adss	0	0.304154	0.0756261	-0.10067	-0.0826741	-0.0749037	0	0.558883	0.182584	0.220982	0.346023	-0.291419	0	0.403067	0.295233	0.134533	0.1882	0.376567
ENSMUSG00000030232	Aebp2	0	-0.0151085	-0.424094	-0.463983	-1.34093	-0.591031	0	0.146745	-0.123339	-0.124022	-0.98954	0.023038	0	0.564333	-0.0863333	-0.173067	-1.4122	-0.557933
ENSMUSG00000030609	Aen	0	-0.150622	0.229074	0.393316	-0.392207	0.0405117	0	0.360031	0.386323	0.686318	-0.24372	0.844855	0	1.04323	0.955633	0.8788	0.976	1.1333
ENSMUSG00000031967	Afg3l1	0	0.562995	0.269322	0.704124	0.346961	1.03114	0	0.062156	-0.0094061	0.337096	-0.43025	0.623727	0	-0.0286667	0.0649	-0.143633	-0.992033	0.287733
ENSMUSG00000024527	Afg3l2	0	0.484252	0.266866	0.12541	0.350275	0.452411	0	0.262192	0.142804	0.0210777	0.0293391	0.417184	0	0.0856	0.1679	0.0498667	-0.1446	0.171967
ENSMUSG00000026159	Agfg1	0	-0.350726	-0.261598	-0.327777	-0.272931	-0.907889	0	0.0195805	0.286292	0.0283223	0.227869	-0.40289	0	-0.5873	-0.6657	-0.23	-0.3595	-0.457867
ENSMUSG00000029916	Agk	0	-0.988943	-1.07651	-1.25369	-0.991484	-1.01677	0	-1.2286	-1.3749	-1.3045	-1.28232	-1.81156	0	-1.02033	-1.5227	-1.61117	-2.34313	-1.4037
ENSMUSG00000042410	Agps	0	-0.372148	0.126534	-0.220464	-0.0329976	0.265354	0	-0.488185	-0.373556	-0.433371	-0.193658	0.0718169	0	-0.209267	-0.0693667	-0.0163667	-0.0773667	0.116167
ENSMUSG00000026491	Ahctf1	0	0.463141	0.533119	0.466009	0.503372	0.405503	0	0.319965	0.526059	0.494807	0.478327	0.13687	0	0.0862	0.0969333	0.0883333	0.122033	0.169833
ENSMUSG00000027597	Ahcy	0	-0.467823	-0.304146	0.0480064	-0.699426	-1.10332	0	-2.05791	-1.64088	-2.55774	-1.96156	-1.1716	0	-0.4311	-0.5567	-0.551167	-0.401933	-0.3289
ENSMUSG00000027893	Ahcyl1	0	0.94469	0.332119	0.866364	1.21904	1.5911	0	0.131789	0.341448	0.128497	0.465382	0.644703	0	0.352133	0.409533	0.390167	0.267033	0.332967
ENSMUSG00000037692	Ahdc1	0	0.549566	0.360047	0.906292	-0.0480091	1.40044	0	0.265717	0.387926	0.402383	-0.00434755	1.45324	0	0.3505	0.337333	0.134667	0.185333	1.26897
ENSMUSG00000069833	Ahnak	0	-0.117775	-1.71106	-0.205861	1.14954	-3.13023	0	-0.532192	-1.97173	-0.256748	0.416772	-3.41928	0	1.26293	-0.528633	0.0363667	1.81847	-0.583467
ENSMUSG00000021037	Ahsa1	0	0.281558	0.108874	-0.0693063	-0.0105534	-0.261158	0	0.487322	0.135097	0.177106	0.236273	-0.0206634	0	-0.0732333	-0.0648333	-0.367867	-0.2054	-0.0423667
ENSMUSG00000020288	Ahsa2	0	0.410607	0.577716	0.685752	0.567576	0.650717	0	0.737825	-0.214167	0.537924	0.586763	0.195825	0	0.2101	0.753433	0.7352	0.5923	0.534
ENSMUSG00000036932	Aifm1	0	0.230185	-0.0793572	-0.154359	0.393128	-0.212685	0	0.110697	-0.282671	-0.336256	-0.168026	-0.810106	0	-0.411433	-0.333567	-0.355867	-0.747633	-0.503533
ENSMUSG00000037860	Aim2	0	0.123607	-0.181854	-0.827785	-1.77111	0.107686	0	-0.0729814	-0.166452	-1.16644	-1.59421	-0.57174	0	-0.812733	-0.628633	-1.21267	-1.87463	-0.464433
ENSMUSG00000028029	Aimp1	0	0.16879	0.374171	-0.0601594	0.388973	-0.00270749	0	0.155154	0.234684	-0.00333052	0.291253	-0.560267	0	0.2213	0.2185	0.289967	0.675133	0.125833
ENSMUSG00000029610	Aimp2	0	0.266134	0.337563	0.659323	0.684908	-0.158109	0	0.280678	0.299772	0.489156	0.45965	-0.299602	0	0.401033	0.4268	0.2803	0.6379	0.3641
ENSMUSG00000024847	Aip	0	0.378997	0.119067	0.729014	0.3751	0.182575	0	-0.073659	0.412925	0.0425912	0.216862	0.212205	0	0.0103667	-0.3204	-0.277367	0.2478	-0.158
ENSMUSG00000022178	Ajuba	0	1.78012	1.03671	2.27343	1.39858	1.82587	0	2.04644	1.35692	2.44326	1.52251	2.50111	0	1.28043	0.978033	0.966467	0.722033	1.09983
ENSMUSG00000026817	Ak1	0	0.154534	0.283672	-0.312394	0.00815933	-1.04413	0	0.229654	0.499936	-0.151741	0.0467921	-0.939635	0	0.0234667	-0.290933	-0.488833	-0.4019	-0.5725
ENSMUSG00000028792	Ak2	0	0.298667	0.412877	0.125524	0.0759714	-0.207388	0	0.252329	0.186419	-0.0408865	0.0879207	-0.355948	0	-0.2755	-0.308833	-0.148133	-0.368633	0.0052
ENSMUSG00000028527	Ak4	0	-1.37289	-2.15037	-1.88665	-3.13475	-3.67262	0	-2.08607	-1.44526	-1.66804	-2.73719	-3.41604	0	-0.1347	-1.71873	-1.39283	-2.79353	-2.80107
ENSMUSG00000018428	Akap1	0	-0.703791	-0.657975	-0.62055	-0.639373	-1.6447	0	-0.526829	-0.669692	-0.495884	-0.945307	-1.18823	0	-0.344633	-0.3664	-0.693133	-1.34787	-0.673967
ENSMUSG00000038587	Akap12	0	0.23181	-0.00114097	0.183235	0.682587	-0.0794186	0	0.0264918	0.0232012	0.0767382	0.531423	-0.290062	0	-0.3908	-0.7042	-0.342533	-0.223067	-0.288767
ENSMUSG00000024045	Akap8	0	0.1045	0.0463585	0.10923	-0.246133	-0.609079	0	-0.0122938	0.0531983	0.211196	-0.259538	-0.640385	0	-0.126533	-0.0483	-0.296567	-0.285167	-0.198433
ENSMUSG00000002625	Akap8l	0	-0.249897	-0.0342583	-0.253391	0.44282	0.80604	0	-0.289147	0.362843	-0.466869	0.408611	0.891865	0	0.0423667	0.0009	0.194733	0.637467	0.974433
ENSMUSG00000028692	Akr1a1	0	-0.619038	-0.329616	-0.142448	-0.0217638	0.237088	0	-0.295773	-0.272212	0.190408	-0.025687	0.765866	0	-0.1394	0.129767	-0.2376	0.0932667	0.491733
ENSMUSG00000061758	Akr1b10	0	0.0493834	0.589636	0.925276	0.0372688	1.16072	0	-0.232634	0.623149	0.530712	-0.132323	0.925769	0	0.841067	0.8404	0.624267	0.116833	0.7517
ENSMUSG00000004056	Akt2	0	-0.262567	-0.521963	-0.395963	-0.710874	-1.11176	0	-0.225889	-0.645266	-0.469813	-0.810581	-0.631012	0	-0.468933	-0.7896	-0.9159	-0.530267	-1.1425
ENSMUSG00000028393	Alad	0	-0.535184	-0.288489	-0.308691	-0.555183	-0.630829	0	-0.365271	-0.324494	-0.173082	-0.565768	-0.419521	0	-0.147167	-0.4869	-0.6767	-0.4107	-0.3741
ENSMUSG00000007833	Aldh16a1	0	-0.781486	-0.580711	-1.02232	-1.09508	-1.84263	0	-0.364074	-0.68491	-0.723125	-0.967784	-1.43339	0	-0.2254	-0.6494	-0.7344	-0.944667	-0.9286
ENSMUSG00000025007	Aldh18a1	0	-0.601333	-0.335443	-1.11756	0.0714878	0.294095	0	-0.510049	-0.130613	-0.981425	0.163169	0.295501	0	-0.429467	-0.423633	0.313267	0.1424	-0.415933
ENSMUSG00000030088	Aldh1l1	0	-3.2061	-2.50621	-4.14065	-3.41342	-3.66844	0	-2.9348	-2.8192	-3.55839	-3.01163	-3.73241	0	-2.00823	-6.7415	-6.6094	-7.28317	-6.96493
ENSMUSG00000029455	Aldh2	0	0.0680302	0.138899	-0.487491	0.238353	-0.532185	0	0.123164	0.225768	-0.575069	0.106093	-0.48261	0	-0.358233	0.0799667	-0.2728	-0.205967	-0.0931667
ENSMUSG00000010025	Aldh3a2	0	-0.562724	-0.491604	-0.805777	-0.647553	-0.362504	0	-0.681113	-0.608432	-1.01806	-0.54538	-0.824681	0	-0.579267	-0.692467	-0.395933	-0.9292	-0.222433
ENSMUSG00000028737	Aldh4a1	0	0.0710718	0.144599	0.308036	-0.0669548	-0.302611	0	0.0453989	0.00148867	0.228042	-0.567169	-0.145309	0	0.1076	0.245033	0.0309333	-0.374367	0.153767
ENSMUSG00000035936	Aldh5a1	0	-0.520192	-1.19877	-0.574225	-0.601556	0.0696178	0	-1.07022	-0.619702	-0.544078	-0.989481	0.00111852	0	-0.3218	-0.6005	-0.613867	-0.918733	-0.302367
ENSMUSG00000021238	Aldh6a1	0	-0.37685	-0.0230891	-0.909478	-0.068168	-0.366104	0	-0.669942	-0.30789	-1.0039	-0.194865	-0.58204	0	-0.150533	-0.485333	-0.170167	-0.6109	-0.7065
ENSMUSG00000053644	Aldh7a1	0	0.429214	0.65067	0.761098	0.791661	0.683392	0	0.35059	0.407927	0.756134	0.619462	0.234544	0	-0.0708	0.404167	0.583533	0.4491	0.5639
ENSMUSG00000026687	Aldh9a1	0	0.29285	0.984018	1.68321	1.00811	1.82038	0	-0.173714	0.769461	0.888958	0.885568	0.924353	0	-0.664	0.0477	0.649733	0.1236	0.539767
ENSMUSG00000030695	Aldoa	0	-0.908601	-0.00389345	-0.670646	-0.139005	-1.03479	0	-0.669152	-0.00467765	-0.794738	0.0597593	-1.00186	0	-0.418433	-0.245733	-0.152767	-0.208533	-0.5127
ENSMUSG00000017390	Aldoc	0	-2.76071	-0.152634	-1.55535	0.141114	-0.92957	0	-2.17231	0.0668756	-1.34363	0.608044	-0.683094	0	-1.0537	-1.12867	-0.6374	-0.141567	-0.988867
ENSMUSG00000041718	Alg13	0	-0.81065	-0.155579	-0.35067	-0.0746913	-0.549057	0	-1.40331	-0.430335	-0.735254	-0.831169	-1.13787	0	-2.6615	-1.42917	-1.72713	-1.6643	-1.50613
ENSMUSG00000039740	Alg2	0	0.358843	-0.764694	0.243542	-0.105344	-0.232559	0	-0.512292	-0.752531	-0.874981	-0.761361	-1.27771	0	0.349433	-0.0699	-0.7528	-0.390833	-0.610633
ENSMUSG00000033809	Alg3	0	0.22697	-0.137399	-0.144078	-0.190984	0.77991	0	0.168042	-0.282631	-0.364563	-0.0856097	0.82448	0	0.765567	0.562533	0.520433	0.3599	0.5538
ENSMUSG00000042650	Alkbh5	0	-0.0762295	-0.159537	0.439519	-0.459513	0.170491	0	-0.433393	-0.104393	0.190059	-0.346804	0.609291	0	-0.988233	-0.647	-0.439967	-0.915467	-0.500633
ENSMUSG00000028766	Alpl	0	-1.12001	-1.86624	-1.91661	-0.830959	-2.49733	0	-1.37144	-2.02389	-2.25784	-1.36786	-2.88363	0	-1.16803	-2.03377	-2.1708	-1.9598	-1.70287
ENSMUSG00000025134	Alyref	0	-0.174156	0.0693286	-0.070021	0.0484933	-0.198643	0	-0.0214233	0.0855632	0.163194	0.0845443	0.0177698	0	-0.0444333	0.00606667	-0.179733	0.1565	0.0181
ENSMUSG00000036820	Amdhd2	0	-1.17573	-0.840597	-1.90345	-1.29857	-1.28446	0	-0.673442	-0.840231	-1.4948	-1.03116	-0.780731	0	-0.522867	-1.7056	-1.12057	-1.6411	-1.61983
ENSMUSG00000027889	Ampd2	0	0.615752	0.304921	0.702427	-0.00726134	0.284096	0	0.471703	0.443622	0.555997	0.0899234	0.337921	0	0.576167	0.632567	0.7364	0.178967	0.588567
ENSMUSG00000032607	Amt	0	-0.511834	-1.0357	-1.35069	-0.876551	-1.57195	0	-0.452152	-1.3561	-1.50913	-1.17943	-1.60628	0	-0.617267	-1.1729	-1.26023	-1.34693	-1.11573
ENSMUSG00000014355	Anapc1	0	0.290282	0.331572	0.38883	0.540544	0.544264	0	0.304884	0.50879	0.431663	0.521465	0.4392	0	-0.3239	-0.181933	0.274833	0.178967	-0.126567
ENSMUSG00000036977	Anapc10	0	0.145401	-0.376094	-0.247549	-0.530187	-0.594191	0	0.0939684	-0.518621	0.0739106	-0.30719	-1.3057	0	0.0117667	-0.468433	0.0014	0.461067	-0.577933
ENSMUSG00000029176	Anapc4	0	0.0621191	0.0310574	-0.14557	0.0898259	-0.167642	0	0.254638	0.138712	-0.0344748	0.46842	-0.258986	0	-0.2014	-0.0811	0.276133	0.2551	0.165433
ENSMUSG00000029472	Anapc5	0	-0.0882214	0.0438103	-0.476691	-0.201411	-0.451449	0	0.285886	0.274778	0.132065	0.0814764	0.450734	0	0.552067	0.5181	0.418833	0.560967	0.668233
ENSMUSG00000029466	Anapc7	0	-0.0376617	-0.0800471	-0.353307	-0.0439396	-0.364808	0	0.00933964	0.0448082	-0.372159	-0.0808199	-0.512692	0	-0.7419	-0.4232	-0.0841333	-0.0832333	-0.5232
ENSMUSG00000020790	Ankfy1	0	0.24755	0.212098	0.267294	-0.175425	0.576349	0	-0.0578834	0.0127413	-0.00939865	-0.371749	0.0991043	0	0.0306333	-0.0729333	-0.103267	-0.232533	-0.140433
ENSMUSG00000024483	Ankhd1	0	0.0384576	-0.309072	-0.621604	-0.429329	-0.465869	0	-0.250281	-0.430072	-0.713417	-0.506179	-0.923442	0	-0.0572	-0.2566	-0.184633	-0.1876	-0.616767
ENSMUSG00000029501	Ankle2	0	0.138433	0.394791	0.372144	0.856435	0.230251	0	-0.0224664	0.172752	0.245671	0.424564	-0.0821934	0	-0.0507333	0.2117	0.2833	0.165267	0.1296
ENSMUSG00000036188	Ankmy2	0	0.129192	-0.119893	-0.783577	-0.324432	-0.238976	0	0.0102323	-0.206372	-0.642494	0.0266478	-0.755613	0	-0.453867	-0.935067	-0.820567	-0.0701	-1.15423
ENSMUSG00000055204	Ankrd17	0	0.438919	0.207372	0.508228	-0.101525	0.590088	0	-0.0299239	0.122046	-0.00751983	-0.169935	0.100636	0	-0.0114	0.0555	-0.0313333	0.0208333	0.0108
ENSMUSG00000014496	Ankrd28	0	0.438454	0.137233	0.475148	0.510599	0.284344	0	0.0432398	-0.0702809	0.107439	0.261338	-0.145899	0	0.648367	0.2369	0.126933	0.319167	0.518567
ENSMUSG00000036777	Anln	0	-0.197262	-0.835791	-0.1447	0.137417	-0.613322	0	-0.652169	-1.30615	-0.601085	-0.251562	-1.40817	0	0.573	0.447267	0.232467	0.219333	0.2866
ENSMUSG00000032249	Anp32a	0	0.0147555	-0.396391	-0.523699	0.626474	-0.115477	0	-0.615485	-0.836792	-0.965478	0.282589	-1.45992	0	-0.463433	-0.827433	-0.8907	-0.1809	-0.984667
ENSMUSG00000028333	Anp32b	0	1.67367	0.986446	1.97757	1.85664	2.32154	0	0.541859	0.571764	0.467725	0.776914	0.593343	0	-0.0688333	0.0595667	0.126233	0.0999333	0.268467
ENSMUSG00000015749	Anp32e	0	1.04054	0.595847	0.724487	1.18937	1.01268	0	0.228234	0.326834	0.16824	0.673498	-0.0691365	0	0.142633	0.453533	0.510933	0.6667	0.166733
ENSMUSG00000024659	Anxa1	0	0.662657	0.0767496	0.961692	0.864136	-2.8667	0	0.743014	-0.0937951	1.06055	0.780091	-3.03473	0	2.74893	1.09357	1.6187	2.1903	0.604667
ENSMUSG00000021866	Anxa11	0	0.544374	0.577144	1.28269	0.35525	0.77515	0	0.217334	0.309294	0.125715	0.431762	0.0283485	0	0.0266	0.4455	0.215833	-0.2155	0.949133
ENSMUSG00000032231	Anxa2	0	2.59239	1.55693	3.12779	3.48254	-0.158381	0	2.31138	1.28728	2.80253	3.24474	-0.545179	0	3.39317	1.62327	2.74537	3.13387	1.7859
ENSMUSG00000029994	Anxa4	0	-1.25583	-0.957644	-1.85901	-1.90958	-1.06077	0	-0.878642	-0.893264	-1.72822	-1.67931	-1.2898	0	-1.11263	-1.58587	-1.4685	-2.04513	-1.29123
ENSMUSG00000027712	Anxa5	0	-0.913932	-0.767825	-0.140588	0.924878	-2.16991	0	-0.792471	-0.633482	-0.0369096	1.02781	-1.97722	0	-0.4969	-1.8282	0.294033	1.59557	-1.4435
ENSMUSG00000018340	Anxa6	0	0.411931	1.1375	1.2646	1.09643	-0.710587	0	0.664819	1.13044	1.40685	1.43979	-0.746607	0	0.0747667	0.610567	1.68613	1.43823	0.485033
ENSMUSG00000021814	Anxa7	0	-0.251691	0.0402147	-0.593261	0.284861	-0.781226	0	-0.20766	-0.0332342	-0.575872	0.425227	-0.70238	0	-0.0143	-0.325567	-0.3133	-0.264867	-0.2469
ENSMUSG00000009090	Ap1b1	0	-0.027387	0.11121	0.25671	-0.0778099	0.107902	0	-0.2062	0.0620669	0.0125767	-0.0541313	-0.251208	0	-0.319933	-0.2759	-0.0218667	-0.2962	-0.2579
ENSMUSG00000031731	Ap1g1	0	0.466166	0.132965	0.410542	-0.391787	0.371201	0	0.359384	0.0843061	0.0523926	-0.251977	0.11807	0	0.219467	0.106067	0.249967	-0.452267	0.0379
ENSMUSG00000003033	Ap1m1	0	0.30429	-0.708535	-0.0627502	-0.395604	-0.658722	0	-0.0173298	-0.515605	-0.225854	-0.79154	-0.674078	0	-0.180433	-0.604767	-0.288667	-0.6939	-0.485967
ENSMUSG00000004849	Ap1s1	0	0.829425	0.175142	-0.217187	0.171231	-0.470236	0	-0.145804	-0.531939	-1.03558	-0.812907	-1.32407	0	0.0849333	-0.323767	0.199933	-0.164967	-0.284067
ENSMUSG00000060279	Ap2a1	0	-0.387827	-0.301584	-0.358697	-0.313764	-0.650149	0	-0.318733	-0.206433	-0.431262	-0.271032	-0.302994	0	-0.1165	-0.210267	-0.186367	-0.396867	-0.2965
ENSMUSG00000002957	Ap2a2	0	0.252081	0.119857	0.136023	0.0335341	-0.0175965	0	0.445471	0.439096	0.340505	0.306356	0.297917	0	0.437	0.3199	0.458933	0.260267	0.0890667
ENSMUSG00000035152	Ap2b1	0	0.313175	0.307154	0.352945	0.0976765	0.169363	0	0.176561	0.00492698	-0.0302066	0.262392	-0.311468	0	0.1564	-0.0528	-0.0243	-0.165567	-0.1271
ENSMUSG00000022841	Ap2m1	0	0.285406	-0.274129	-0.557799	-0.319364	-0.391741	0	-0.413627	-0.835907	-1.32868	-1.02686	-1.04131	0	0.236	-0.0469333	-0.00426667	-0.183633	-0.275633
ENSMUSG00000008036	Ap2s1	0	-0.085521	-0.303105	-0.131825	0.148204	-0.583325	0	-0.0324661	-0.157385	-0.215519	-0.0571637	-0.452735	0	-0.0291667	-0.2907	0.238467	-0.155767	-0.5527
ENSMUSG00000021686	Ap3b1	0	-0.476648	-0.616774	-0.965543	-0.808703	-0.830676	0	-0.656606	-0.695662	-1.03785	-0.672147	-1.18361	0	-0.214633	-0.583333	-0.480567	-0.499533	-0.811867
ENSMUSG00000020198	Ap3d1	0	-0.512283	-0.772514	-0.84463	-0.777493	-1.01042	0	-0.0537517	-0.387139	-0.487641	-0.19171	-0.55089	0	0.0746333	-0.300233	-0.301567	-0.3589	-0.379167
ENSMUSG00000021824	Ap3m1	0	0.233124	-0.0330083	0.0376733	0.190925	0.247882	0	0.0328836	-0.0284276	-0.212755	0.127587	-0.463623	0	-0.24	-0.277667	-0.434067	-0.574567	-0.442833
ENSMUSG00000032590	Apeh	0	-0.897608	-0.793305	-0.71329	-0.373632	-0.973189	0	-0.904472	-1.01926	-0.896679	-0.514382	-0.795847	0	-0.0918667	-0.653567	-0.4218	-0.181767	-0.457533
ENSMUSG00000035960	Apex1	0	0.573581	0.319297	0.375937	0.218282	-0.260622	0	0.542167	0.18251	0.408625	0.344635	-0.499726	0	0.0650333	0.1182	-0.183	0.0533667	0.0784
ENSMUSG00000027193	Api5	0	0.591013	0.465633	0.266286	0.341587	0.411023	0	0.791645	0.540164	0.286413	0.587536	0.00697331	0	-0.242767	0.0445333	-0.0291667	0.0431667	-0.0847
ENSMUSG00000010911	Apip	0	0.0851894	-0.663335	-0.976592	-0.0256153	-0.736837	0	0.432768	-0.772817	-0.846907	0.289312	-0.907565	0	-0.301467	-1.01017	-0.6583	-0.380767	-0.922633
ENSMUSG00000033096	Apmap	0	-0.496755	-0.652804	-0.901884	-0.495866	-1.48908	0	-0.831855	-0.934947	-1.17408	-1.27099	-1.91481	0	-0.0002	-0.274633	-0.905367	-0.692267	-0.7987
ENSMUSG00000028070	Apoa1bp	0	-0.419282	-0.899804	-1.12319	-0.840676	-0.696592	0	-0.195362	-0.718039	-0.971931	-0.802517	-0.307946	0	-0.0184667	-0.663467	-0.655267	-1.06393	-0.664267
ENSMUSG00000009585	Apobec3	0	0.665779	0.178785	-0.0930919	0.144924	-0.112488	0	0.465894	-0.120935	-0.563805	0.331021	-0.717098	0	0.1028	-0.0866667	-0.480333	-0.0448667	-0.123767
ENSMUSG00000002985	Apoe	0	-1.27391	-0.208151	-1.76049	0.627085	-2.35196	0	-1.11693	-0.135982	-1.65347	0.155248	-2.32812	0	-0.2611	0.2616	0.359067	0.601067	-0.242867
ENSMUSG00000040760	Appl1	0	0.0135918	0.170647	0.00624544	0.400315	0.324124	0	-0.399128	-0.10144	-0.432455	0.182373	-0.637968	0	-0.219133	-0.412567	-0.139033	0.0196667	-0.278767
ENSMUSG00000006589	Aprt	0	0.509861	0.451259	0.550456	0.563229	-0.480051	0	0.480253	0.302055	0.359097	0.461578	-0.479805	0	-0.3583	0.0273667	0.0319	0.299967	-0.134633
ENSMUSG00000040383	Aqr	0	0.221612	0.588033	0.682709	0.518694	0.238399	0	0.172688	0.594597	0.598284	0.701279	-0.0946493	0	-0.0148333	0.0452667	-0.0252667	0.0661333	0.112933
ENSMUSG00000032096	Arcn1	0	0.226563	0.225495	0.00195285	0.144872	-0.0739774	0	0.191636	0.319986	-0.0750174	0.307025	-0.779928	0	-0.0209	-0.171867	-0.142033	-0.213167	-0.2924
ENSMUSG00000048076	Arf1	0	0.0454374	0.192982	0.257617	-0.0840045	-0.394066	0	-0.0321404	-0.210049	-0.168515	-0.299713	-0.233384	0	-0.0735	-0.123733	0.000966667	-0.1285	-0.387133
ENSMUSG00000021877	Arf4	0	0.625423	0.133883	0.745838	0.316891	0.443134	0	0.288413	0.268502	0.0253926	0.0790322	0.174892	0	0.0924	-0.0405667	0.141367	0.210767	0.0535333
ENSMUSG00000020440	Arf5	0	-0.0371981	0.0443008	0.178927	-0.357856	0.128192	0	0.251204	0.0950096	-0.0156142	-0.557572	0.460893	0	0.580267	0.2176	0.431267	-0.163567	0.371967
ENSMUSG00000044147	Arf6	0	0.13784	-0.157145	-0.205056	-0.0575046	-0.658778	0	0.616949	0.117422	0.422437	0.199154	0.442128	0	-0.0943	-0.3333	-0.0569	-0.112533	-0.486733
ENSMUSG00000027575	Arfgap1	0	-0.0290718	-0.080859	-0.450609	-0.347457	-0.451948	0	0.188955	0.0910859	0.129947	0.08155	-0.517162	0	0.0563333	-0.319567	-0.3228	0.0905333	-0.722667
ENSMUSG00000027255	Arfgap2	0	-0.0574847	-0.36606	-0.0341186	-0.0748695	0.0100936	0	0.0717164	-0.309054	0.205927	0.00539392	0.0581649	0	0.186433	-0.481067	-0.414733	0.0778333	-0.3322
ENSMUSG00000074582	Arfgef2	0	-0.367833	-0.242275	-0.6134	-0.747899	-0.580009	0	-0.482757	-0.214835	-0.766101	-0.557992	-0.432782	0	-0.331067	-0.393333	-0.362267	-0.6271	-0.528767
ENSMUSG00000074513	Arfip1	0	0.0542896	0.413118	-0.188458	0.124843	0.36847	0	0.0577358	-0.0322658	-0.376942	-0.170166	-0.590631	0	0.119633	-0.118833	0.203767	-0.122	0.0199333
ENSMUSG00000040459	Arglu1	0	0.142348	-0.299864	-0.0526052	0.0860753	-0.410461	0	0.475039	-0.154685	0.479687	0.310993	-1.07082	0	-0.0845333	-0.112133	0.0187667	0.122333	-0.399867
ENSMUSG00000027247	Arhgap1	0	-0.367148	-0.725336	-0.330437	-0.697818	-1.21981	0	-0.168711	-0.719942	-0.293269	-0.364081	-1.45879	0	0.0388333	-0.505133	-0.379167	-0.208767	-0.440033
ENSMUSG00000041225	Arhgap12	0	-0.543284	0.0533516	-0.560022	-0.0357007	-0.102265	0	-0.193571	0.275664	-0.396847	0.151283	-0.108451	0	-0.387167	0.158233	-0.191933	-0.2748	0.0477
ENSMUSG00000030766	Arhgap17	0	-0.084512	-0.902393	-0.340734	-0.622595	0.0473095	0	-1.22962	-1.16883	-1.33092	-1.07128	-0.9041	0	-0.651	-1.2486	-1.13577	-0.9027	-0.771267
ENSMUSG00000035133	Arhgap5	0	-0.293116	-0.187455	-0.478142	-0.14957	0.26733	0	-0.261561	-0.457176	-0.0798803	-0.0331473	0.23822	0	-0.1092	-0.4182	-0.526767	-0.1225	-0.216667
ENSMUSG00000025132	Arhgdia	0	0.530595	0.169858	0.80862	-0.103893	0.39545	0	0.01193	-0.0581123	0.0977518	-0.538195	-0.150304	0	0.0429667	0.0319333	-0.0612333	-0.0176667	-0.0476
ENSMUSG00000040940	Arhgef1	0	1.38408	1.30454	1.62288	1.12034	0.891459	0	0.853569	1.03971	0.918338	0.703797	0.622713	0	0.0437667	0.6132	0.775633	0.4793	0.693267
ENSMUSG00000004568	Arhgef18	0	-1.18499	-0.873993	-1.03413	-1.58839	-1.14551	0	-1.14333	-0.69061	-1.07793	-1.35449	-0.744925	0	-0.857767	-1.31427	-1.42073	-2.31323	-1.3023
ENSMUSG00000028059	Arhgef2	0	-0.166502	-0.231406	-0.0958536	-0.269912	0.902608	0	-0.219216	-0.0925397	-0.194932	-0.182504	0.829723	0	0.117467	-0.305367	0.1035	-0.110567	0.371133
ENSMUSG00000031511	Arhgef7	0	0.60397	0.0242922	0.62684	0.0932643	0.420439	0	-0.1855	0.18427	-0.0917929	-0.665255	-0.199655	0	-0.147367	-0.4032	-0.1614	-0.6524	-0.288533
ENSMUSG00000007880	Arid1a	0	1.7499	0.911847	2.53849	0.970474	1.74367	0	0.649256	0.550856	0.943784	0.534001	0.645049	0	0.337033	0.521333	0.290667	0.429667	0.673
ENSMUSG00000033237	Arid2	0	0.251809	0.0689385	0.961762	0.411816	1.20109	0	0.0796679	0.373652	0.980837	0.703544	1.21909	0	0.141967	0.0578	0.5716	0.5938	0.265367
ENSMUSG00000025234	Arih1	0	0.0220882	-0.00274691	-0.134346	0.141309	0.178852	0	-0.0413811	-0.342904	-0.00816657	0.376545	0.281567	0	0.0963667	0.0300667	0.00793333	0.2701	-0.0687
ENSMUSG00000064145	Arih2	0	-0.42362	-0.900218	-1.15005	-1.24371	-1.76771	0	-0.175671	-0.622666	-0.774364	-1.05528	-0.897972	0	-0.0895	-0.916867	-0.735433	-1.1819	-1.19103
ENSMUSG00000060904	Arl1	0	-0.227014	-0.23993	-0.599941	0.125366	-0.341497	0	-0.152885	-0.097735	-0.373136	-0.774678	-0.450996	0	0.1925	0.2947	0.1159	0.00416667	-0.00483333
ENSMUSG00000024944	Arl2	0	-0.24275	0.41596	0.219624	0.507902	0.642963	0	0.117095	0.610789	0.547456	0.772491	0.823227	0	-0.902033	-0.4996	-0.141367	-0.3699	-0.2284
ENSMUSG00000025035	Arl3	0	-0.370264	-0.793038	-1.04641	-0.507176	-1.01248	0	-0.57012	-1.38111	-1.27477	-0.987212	-1.53774	0	-0.539	-0.777267	-0.392867	-0.7108	-0.484233
ENSMUSG00000022722	Arl6	0	0.539887	0.493889	0.0110092	0.14762	0.335594	0	0.495582	0.240112	0.0874474	-0.0150969	-0.140729	0	0.553633	0.51	0.471767	0.261767	0.277233
ENSMUSG00000035199	Arl6ip5	0	1.07973	0.509659	1.37754	1.16514	0.28202	0	0.717009	0.462858	0.658176	0.565563	-0.340382	0	1.02127	0.801767	1.0056	0.421433	0.0685333
ENSMUSG00000026426	Arl8a	0	-0.301776	0.178254	0.545648	-0.813611	0.309065	0	-0.614432	-0.155467	-0.3464	-0.276855	-0.240209	0	-0.4892	-0.831333	-0.954967	-1.2703	-0.8388
ENSMUSG00000027599	Armc1	0	0.543317	0.358303	0.245972	0.134876	0.499703	0	0.228559	0.00847647	0.459109	0.166671	0.268209	0	0.413267	0.233633	0.2652	-0.3621	0.444133
ENSMUSG00000038525	Armc10	0	-0.0807467	0.0670711	0.0481738	0.235698	-0.0452776	0	0.0896348	-0.602305	-0.206579	0.218272	-0.0894048	0	-0.2885	-0.144167	0.0979667	0.137333	0.0761333
ENSMUSG00000002343	Armc6	0	0.173322	0.613058	0.703012	-0.358342	0.267191	0	0.631652	0.810563	0.917357	-0.161001	0.678835	0	0.330267	0.671067	0.663233	-0.2833	0.671567
ENSMUSG00000032468	Armc8	0	0.11261	0.206346	0.0481493	0.162066	-0.214154	0	0.261441	0.0796532	0.0366763	0.404613	-0.429597	0	0.295667	0.4676	-0.1377	-0.183533	0.459267
ENSMUSG00000015522	Arnt	0	0.302919	0.0403501	-0.264923	-0.171512	0.281931	0	-0.0308695	0.0638352	-0.526354	-0.254665	0.0843242	0	0.138067	0.0567333	0.1377	-0.318567	0.2482
ENSMUSG00000029621	Arpc1a	0	0.417072	0.350596	0.801734	0.316366	0.263185	0	0.554274	0.691469	0.76886	0.675879	0.757289	0	1.0941	0.855967	1.75243	2.07377	0.643933
ENSMUSG00000029622	Arpc1b	0	-0.609146	-0.501126	-0.594703	-0.912565	-0.446291	0	0.275855	-0.0431547	0.00948334	-0.24357	0.26411	0	-0.0895333	-0.2894	-0.2563	-0.212867	-0.582967
ENSMUSG00000006304	Arpc2	0	0.530706	-0.137005	0.23282	0.268173	0.0928655	0	1.02657	0.503703	0.808525	0.84322	0.155962	0	0.266933	-0.0389333	0.0949	0.301567	-0.325567
ENSMUSG00000029465	Arpc3	0	-0.126402	0.107349	-0.334671	0.141671	-0.333126	0	0.028724	0.110285	-0.370034	0.185748	-0.633075	0	-0.268967	-0.554267	-0.2791	0.0336	-0.638033
ENSMUSG00000079426	Arpc4	0	0.134504	-0.209241	0.0892819	-0.52436	-0.398735	0	-0.233126	-0.354736	-0.0735791	-0.727371	-0.685349	0	-0.00703333	-0.4297	-0.141633	-0.0404333	-0.5468
ENSMUSG00000008475	Arpc5	0	-0.192095	-0.250991	0.52632	0.0241401	-0.404261	0	-0.276714	-0.213336	0.472982	0.0112749	-0.055576	0	0.392267	-0.1207	0.0661333	0.519067	-0.360333
ENSMUSG00000026755	Arpc5l	0	0.144246	0.322614	0.748112	0.256881	0.441854	0	0.536561	0.564374	0.611791	0.366436	0.915807	0	0.524767	0.7374	0.451133	0.776867	0.5306
ENSMUSG00000007656	Arpp19	0	0.373191	0.111988	0.20074	0.506085	0.553688	0	0.037215	0.24512	-0.308147	0.0325368	-0.01179	0	0.300667	0.341667	0.2392	0.498533	0.6408
ENSMUSG00000060216	Arrb2	0	-0.17463	-0.0494459	0.317684	-0.36209	0.52063	0	0.116357	0.239078	0.581127	-0.186419	1.11782	0	-0.369367	-0.289667	0.483033	-0.424633	0.290533
ENSMUSG00000000325	Arvcf	0	-0.765785	-0.480442	-0.712144	-1.44527	-0.965659	0	-0.0529229	-0.329529	-0.353775	-0.966175	-0.0982327	0	-0.281433	-1.16073	-0.8324	-1.9301	-0.288233
ENSMUSG00000031591	Asah1	0	-0.822326	-1.03672	-1.55483	-0.81528	-0.704059	0	-0.882646	-1.26397	-1.85202	-1.18905	-0.958347	0	0.1288	-0.189967	0.0829667	-0.777767	-0.317067
ENSMUSG00000044475	Ascc1	0	0.00812604	0.224074	0.14094	0.363452	0.37594	0	-0.418796	-0.0134214	-0.332973	0.406107	-0.730208	0	-0.242333	0.153533	0.631867	0.269167	0.5216
ENSMUSG00000020412	Ascc2	0	-0.124573	-0.323102	0.207812	-0.345372	0.549354	0	-0.385239	-0.198643	-0.0760938	-0.191041	0.136967	0	0.0833667	0.525967	0.535467	0.311767	0.3182
ENSMUSG00000038774	Ascc3	0	0.112701	0.306345	0.0335147	0.27961	0.565033	0	0.1011	0.264214	-0.0452824	0.192602	0.11659	0	0.106867	0.1697	0.319167	0.265467	0.348833
ENSMUSG00000019857	Asf1a	0	0.339268	-0.0688149	0.219992	0.194733	-0.128352	0	0.663704	0.314819	0.861703	1.06361	-0.257193	0	-0.00136667	0.1794	0.0784333	0.558367	0.0492667
ENSMUSG00000031575	Ash2l	0	-0.029305	0.279138	-0.72588	-0.871661	-0.887718	0	-0.0235488	0.368574	-0.231305	-0.403151	-0.327645	0	-0.267133	0.446033	0.0818333	-0.3773	0.477833
ENSMUSG00000025533	Asl	0	-0.874441	-0.067252	-0.366657	0.0284569	-0.0869704	0	-0.837172	0.184016	-0.481141	-0.117781	0.0847458	0	-0.892233	-0.665833	0.0340333	-0.334	-0.4237
ENSMUSG00000052456	Asna1	0	-0.260589	0.110291	-0.515878	-0.48647	-0.652499	0	-0.338387	-0.277978	-0.370667	-0.998805	-0.35726	0	-0.390767	-0.276133	-0.345233	-0.988867	-0.3911
ENSMUSG00000029752	Asns	0	-0.940075	-1.5496	-2.57553	-1.2719	-1.21845	0	-0.864258	-1.51197	-2.49475	-0.932409	-1.37428	0	0.00136667	-1.26223	-1.1167	-0.654067	-1.37427
ENSMUSG00000028207	Asph	0	-0.334099	-0.578938	-0.437924	-0.0174662	-0.29515	0	-0.863633	-0.487524	-0.484002	-0.386569	-0.268203	0	-0.197067	-0.640867	-0.217267	-0.757367	-0.7451
ENSMUSG00000025142	Aspscr1	0	-0.0967835	-0.271176	-0.210804	-0.671525	-0.6912	0	-0.275335	-0.390582	-0.562982	-0.489059	-0.742224	0	-0.329333	-0.511233	-0.5468	-0.5567	-0.570433
ENSMUSG00000076441	Ass1	0	-0.747225	-0.876991	-1.20032	-1.57923	-3.06052	0	-1.12666	-1.23039	-1.63857	-1.48166	-3.34201	0	-0.685633	-1.36503	-1.36027	-1.5522	-1.48587
ENSMUSG00000013662	Atad1	0	0.325523	0.290157	0.456821	1.00239	1.80145	0	0.166124	0.191774	0.423951	0.749046	0.9757	0	0.631767	0.824067	0.5507	0.386633	1.36183
ENSMUSG00000022360	Atad2	0	-0.0112593	-0.2047	-0.372143	-0.0532924	-0.182795	0	-0.0912795	-0.404321	-0.513314	-0.0796231	-0.569111	0	-0.619	-1.09287	-0.624567	-0.551	-0.8462
ENSMUSG00000017550	Atad5	0	0.134507	-0.186152	-0.105131	-0.209975	0.120632	0	-0.14759	-0.334613	-0.227523	-0.321006	-0.673431	0	-0.3334	-0.3097	0.860633	0.391267	0.2402
ENSMUSG00000030850	Ate1	0	0.0209519	0.326566	-0.329667	-0.29608	0.010299	0	-0.62823	-0.285599	-0.560297	-0.363857	-0.627218	0	0.358367	0.501967	0.5366	0.3209	0.8082
ENSMUSG00000023027	Atf1	0	0.959393	0.459176	0.883601	0.569177	0.880574	0	0.909461	0.856141	0.593831	0.251558	0.565218	0	0.432733	0.2352	0.043	0.142967	0.194767
ENSMUSG00000030213	Atf7ip	0	0.387097	0.197245	0.607795	-0.655149	0.459654	0	-0.216978	0.147274	0.106041	-0.509568	-0.104636	0	0.159733	0.305267	-3.33e-05	-0.660233	0.462467
ENSMUSG00000026289	Atg16l1	0	0.159798	-0.0497965	-0.0877592	-0.246165	-0.555315	0	0.651312	0.16937	0.691604	0.00871318	-0.0779623	0	0.3891	0.435633	-0.0239667	0.0944	0.4741
ENSMUSG00000022663	Atg3	0	0.201148	0.071494	0.0830182	0.152966	0.376851	0	0.931049	0.517232	0.743263	0.714389	0.772314	0	0.398633	0.429133	0.199367	0.00636667	0.3391
ENSMUSG00000038160	Atg5	0	-0.26443	0.136931	0.0684781	-0.0168126	0.300021	0	0.0170424	-0.0811917	0.163542	0.280073	-0.0256982	0	-0.6291	-0.570867	-0.4358	-0.386567	-0.858733
ENSMUSG00000026192	Atic	0	0.213938	0.395677	0.514179	0.384116	-0.0756128	0	0.361983	0.535551	0.596431	0.674704	-0.102037	0	-0.0638667	0.2411	0.197033	0.328567	0.134567
ENSMUSG00000059811	Atl2	0	1.34242	0.654218	0.749615	1.12017	0.957239	0	1.02153	0.483448	0.61128	0.593531	0.32083	0	1.71453	1.23387	0.878867	0.827267	0.909667
ENSMUSG00000024759	Atl3	0	0.926533	0.358417	0.338359	0.618422	0.607328	0	0.174364	-0.114732	-0.358635	0.154099	-0.620025	0	0.885567	0.6128	0.338533	0.312033	0.244633
ENSMUSG00000034218	Atm	0	0.073192	0.0244093	-0.28863	-0.200323	-0.260339	0	-0.195046	-0.0846062	-0.358374	-0.218987	-0.729177	0	0.1502	0.0901	0.1457	-0.217567	0.0130333
ENSMUSG00000031862	Atp13a1	0	0.172131	-0.0435779	0.202139	0.0451865	0.0149475	0	0.235767	-0.0691273	0.353699	-0.0490174	0.410375	0	0.132433	0.256167	0.0929667	-0.0640333	0.3728
ENSMUSG00000033161	Atp1a1	0	0.192321	-0.187877	0.199831	0.252201	-0.0587493	0	0.194452	-0.275559	-0.0350533	-0.200405	-0.302363	0	0.0313	-0.0872333	-0.0934667	-0.366233	-0.0602333
ENSMUSG00000026576	Atp1b1	0	0.0399813	-0.951366	-0.630222	-0.204603	-0.000793421	0	-0.823222	-1.41612	-1.73318	-0.926254	-1.47056	0	-0.3136	-0.611	-0.661867	-0.909067	-0.578733
ENSMUSG00000032412	Atp1b3	0	-0.010766	-0.27762	-0.0633148	0.296071	0.0139259	0	-0.0701581	-0.157004	0.0309274	0.0881371	-0.484411	0	1.75627	1.95727	1.91087	1.90593	1.8682
ENSMUSG00000029467	Atp2a2	0	0.252855	-0.110412	0.322797	0.535938	0.195617	0	0.120497	-0.167473	0.104053	0.0455988	-0.0981772	0	0.0980333	0.370367	0.288833	0.2065	0.410767
ENSMUSG00000019943	Atp2b1	0	-0.61524	-0.744504	-0.771988	-0.0811243	-0.237757	0	-1.06142	-0.916676	-0.721366	-0.482737	-0.672952	0	-0.108267	-0.257933	-0.335367	-0.584367	-0.5158
ENSMUSG00000025428	Atp5a1	0	-0.0585477	0.297261	-0.194346	0.228968	-0.127714	0	0.0584017	0.157214	-0.13597	0.252989	-0.208084	0	-0.357	-0.243433	-0.3181	-0.359533	-0.307833
ENSMUSG00000025393	Atp5b	0	-0.420761	-0.14871	-0.710479	-0.114745	-0.605297	0	-0.199337	-0.0927468	-0.458202	-0.0427503	-0.452354	0	-0.247833	-0.153767	-0.304633	-0.278767	-0.172067
ENSMUSG00000025781	Atp5c1	0	-0.309287	0.115815	-0.611601	-0.133754	-0.495914	0	0.0695693	0.0619333	-0.368709	0.109912	-0.451973	0	-0.132667	-0.1248	-0.2027	-0.265933	-0.0863667
ENSMUSG00000003072	Atp5d	0	-0.00129627	-0.130801	-0.0820878	0.0719054	-0.410957	0	-0.199408	-0.129751	-0.221048	-0.186947	-0.541718	0	-0.552467	-0.402933	-0.489433	-0.402167	-0.431733
ENSMUSG00000000563	Atp5f1	0	-0.021659	0.00069691	-0.440386	0.325048	-0.169599	0	0.14241	0.0752079	-0.482743	0.121965	-0.487449	0	-0.2746	-0.291067	-0.136733	-0.298667	-0.332
ENSMUSG00000022890	Atp5j	0	0.50597	0.132562	-0.0341522	0.135666	0.116552	0	-0.0262599	-0.168202	-0.4202	-0.37903	-0.717054	0	-0.639333	-1.2055	-0.623633	-0.447167	-0.0767333
ENSMUSG00000038690	Atp5j2	0	-0.292311	-0.568145	-0.62275	-0.171745	-0.900578	0	-0.0521316	-0.392302	-0.786462	-0.365117	-0.990432	0	0.2051	0.372933	-0.106567	0.0619	0.4114
ENSMUSG00000019087	Atp6ap1	0	-0.850637	-0.866217	-0.896202	-0.263006	-0.897074	0	-1.17609	-1.07114	-1.00543	-0.747253	-1.47559	0	0.624	0.365267	-0.131667	-0.3531	-0.0163667
ENSMUSG00000019302	Atp6v0a1	0	-0.152782	-0.315487	-0.21734	-0.0169234	0.802155	0	-0.288308	-0.419052	-0.564215	-0.280693	0.348917	0	-0.116067	-0.516067	-0.0881333	-0.640833	-0.599067
ENSMUSG00000013160	Atp6v0d1	0	-0.338743	0.0152759	-0.741958	-0.749593	-0.484056	0	-0.210768	0.299197	-0.347798	-0.474788	-0.322623	0	-0.395867	-0.414867	-0.4567	-0.743567	-0.564733
ENSMUSG00000052459	Atp6v1a	0	-0.501544	-0.0344091	-0.761842	-0.585253	-0.53724	0	-0.500222	-0.148827	-0.771618	-0.360369	-0.361543	0	-0.0964	-0.270033	-0.0208667	-0.487767	-0.420567
ENSMUSG00000006273	Atp6v1b2	0	-0.311843	-0.0739045	-0.386899	-0.790705	-0.647973	0	-0.473026	-0.11784	-0.640882	-0.577771	-1.06637	0	-0.038	-0.1932	-0.00873333	-0.502933	-0.3314
ENSMUSG00000022295	Atp6v1c1	0	-0.326129	0.0350169	-0.484972	-0.408479	-0.381713	0	-0.256074	0.16925	-0.61223	-0.145825	-0.690332	0	-0.114933	-0.228433	-0.3316	-0.3688	-0.5207
ENSMUSG00000021114	Atp6v1d	0	-0.343291	-0.0139784	-0.51971	0.228428	-0.505054	0	-0.506871	-0.248618	-0.539351	0.209591	-0.654436	0	-0.346267	-0.674167	-0.3341	-0.941267	-0.610467
ENSMUSG00000019210	Atp6v1e1	0	-0.237933	0.0763866	-0.554953	-0.721858	-0.599789	0	-0.542215	-0.208366	-0.694018	-0.912616	-1.40255	0	-0.158433	-0.3166	-0.116767	-0.546267	-0.457333
ENSMUSG00000004285	Atp6v1f	0	-0.211179	-0.286146	-0.581989	-0.620753	0.184434	0	0.049934	-0.606745	-0.162843	-0.543681	-0.0934899	0	-0.4454	-0.762233	-0.457933	-0.852467	-0.1741
ENSMUSG00000039105	Atp6v1g1	0	-0.935185	-0.233041	-0.824387	-0.325797	-0.970481	0	0.00177014	-0.417698	-0.90637	-0.269106	-0.86789	0	0.008	-0.358833	-0.0457333	-0.627933	-0.311767
ENSMUSG00000033793	Atp6v1h	0	-0.223684	0.168898	-0.757396	-0.302151	-0.574215	0	-0.166189	0.0274877	-0.5822	0.0726555	-0.904325	0	-0.0329	-0.220767	-0.0691667	-0.679733	-0.424733
ENSMUSG00000042709	Atpaf2	0	-0.0992932	-0.0137405	0.341479	-0.121591	-0.0867952	0	0.23096	0.431067	0.717409	0.313397	0.672624	0	0.222767	0.552333	0.6633	0.179033	0.729967
ENSMUSG00000054428	Atpif1	0	0.110769	0.437765	-0.20655	0.586895	0.361674	0	0.305933	0.423201	0.166911	0.549966	0.134173	0	-0.016	-0.4831	-0.149767	0.0268333	0.0218333
ENSMUSG00000031229	Atrx	0	0.742821	0.008358	0.125678	0.2398	0.0227915	0	0.367842	-0.095401	0.093436	0.0962382	-0.591622	0	0.6714	0.0285333	0.1602	-0.0984	0.0072
ENSMUSG00000016541	Atxn10	0	0.493536	0.959642	0.483742	0.528042	-0.110876	0	0.285586	0.801512	0.14738	0.670653	-0.76964	0	0.513033	1.03923	1.0547	0.9817	0.846367
ENSMUSG00000042605	Atxn2	0	1.1873	0.394208	1.2532	0.265062	1.19662	0	0.235556	0.0955732	-0.0199056	0.0419378	0.0885747	0	0.969767	0.719833	0.469967	0.6575	0.6945
ENSMUSG00000032637	Atxn2l	0	0.622468	0.0966739	0.944579	0.027403	0.853332	0	-0.0381337	-0.115417	-0.201305	-0.13623	-0.111028	0	0.129	0.0676	-0.0962	-0.0439333	0.0218
ENSMUSG00000054753	AU018091	0	0.925915	0.00178506	0.128978	0.698351	-1.32164	0	0.0308717	-0.310117	-0.991463	-0.195426	-2.65276	0	0.9125	0.531133	0.3733	-0.0505333	0.0457667
ENSMUSG00000027496	Aurka	0	0.027682	0.0207136	-0.169863	-0.0122152	-0.379538	0	0.264427	0.227092	-0.262273	0.0718067	-0.566049	0	0.755333	0.6625	0.619233	0.770233	0.648033
ENSMUSG00000020897	Aurkb	0	-0.105374	-0.076384	-0.172913	-0.466427	-0.484032	0	0.0308278	-0.0079806	-0.21509	-0.2	-0.216701	0	0.9195	0.9109	0.6719	0.649467	1.00937
ENSMUSG00000039781	Azi1	0	0.0671117	-0.00239865	-0.215442	-0.222804	0.722703	0	0.356436	0.248616	-0.129527	-0.100677	1.31954	0	-0.143767	-0.145333	0.0506667	-0.5726	0.0739667
ENSMUSG00000031820	Babam1	0	-0.293538	-0.421955	-0.0428751	-0.697012	-0.470522	0	-0.611223	-0.439999	-0.179403	-1.09114	0.209016	0	-0.6035	-0.6105	-0.416333	-0.782667	-0.850833
ENSMUSG00000028416	Bag1	0	-0.0155904	0.249956	-0.0240592	0.15501	-0.0954192	0	-0.037121	0.246237	0.330197	0.0828339	0.335862	0	-0.6	-0.3413	-0.532667	-0.108033	0.00646667
ENSMUSG00000030847	Bag3	0	-0.524874	-0.555696	-0.663566	-1.01106	-1.07582	0	-1.08501	-0.90906	-1.15871	-0.963423	-1.54846	0	-1.019	-1.89097	-1.88177	-1.66697	-1.62663
ENSMUSG00000024392	Bag6	0	0.215906	-0.10139	0.385228	-0.0719301	-0.287321	0	0.106758	-0.131431	0.0517729	-0.0504665	-0.164827	0	0.3237	0.2058	-0.0864	0.108967	0.3766
ENSMUSG00000025372	Baiap2	0	-0.272722	-0.297229	-0.0938622	-0.447215	-1.61374	0	0.00473643	-0.423018	-0.255192	-0.393912	-1.58325	0	1.3158	0.173633	-0.2443	0.5567	-0.615767
ENSMUSG00000057789	Bak1	0	-0.208837	-0.962263	-0.276612	-0.578811	-0.814696	0	-0.0448547	-0.704367	-0.28758	-0.0291126	-0.099831	0	0.2086	0.1639	0.0227667	0.707	0.201233
ENSMUSG00000024844	Banf1	0	0.674162	0.500809	0.562826	1.08677	0.840247	0	0.358257	-0.0351639	0.13798	0.599113	0.529312	0	-0.1404	-0.833467	-0.135433	0.215067	0.4138
ENSMUSG00000045763	Basp1	0	3.03821	3.29495	4.07367	3.07143	3.56829	0	2.50582	2.97047	3.65078	2.76942	3.7346	0	2.47893	3.1389	2.9071	3.277	3.95693
ENSMUSG00000003873	Bax	0	-0.0872998	0.237911	0.149688	-0.266261	-0.300047	0	-0.273838	0.0204952	0.234397	-0.256751	0.12775	0	-0.509233	-0.204967	-0.222267	-0.574667	-0.0834333
ENSMUSG00000035021	Baz1a	0	1.32354	0.385809	0.894565	0.0920125	0.225723	0	1.11018	0.392227	0.787919	0.25659	0.0515631	0	1.68583	0.9046	0.952433	0.4249	0.395333
ENSMUSG00000002748	Baz1b	0	0.144225	-0.220566	-0.150181	-0.0238641	-0.0807954	0	0.0329606	-0.222625	-0.163544	-0.0784519	-0.399004	0	-0.0166667	-0.0819667	-0.416533	-0.0445	-0.0714667
ENSMUSG00000040054	Baz2a	0	0.570379	-0.03023	0.642901	0.025455	0.559403	0	-0.536297	-0.339571	-0.516124	-0.465872	-0.519273	0	-0.547033	-0.273333	-0.441567	-0.303433	-0.548933
ENSMUSG00000026851	BC005624	0	0.943894	0.415311	0.503583	0.423612	0.659565	0	0.412066	0.289413	0.294406	0.0477689	-0.0703934	0	-0.680133	-0.7294	-0.6724	-1.07417	-0.3977
ENSMUSG00000036208	BC027231	0	0.733129	0.563409	1.06029	-0.0702535	0.233298	0	0.563984	0.468327	0.889408	0.142337	-0.0313908	0	0.103267	0.0563	-0.296967	-0.4037	-0.0494667
ENSMUSG00000041406	BC055324	0	0.338212	0.520653	-0.0480901	0.128393	0.0621742	0	0.226976	0.278023	-0.0301312	0.188028	-0.312623	0	-0.1988	-0.138233	-0.2372	-0.400733	0.2648
ENSMUSG00000002980	Bcam	0	1.90924	-0.230348	1.68489	1.60599	0.101021	0	1.34984	-0.54472	0.998227	0.853168	0.118618	0	1.47987	0.939167	0.6646	1.765	1.2131
ENSMUSG00000002015	Bcap31	0	0.33671	-0.372494	-0.64383	0.132585	-0.333099	0	-0.0533159	-0.680925	-0.853819	-0.405685	-1.25837	0	-0.0204667	-0.265567	-0.5118	-0.521533	-0.525133
ENSMUSG00000031955	Bcar1	0	1.60407	1.17437	2.69839	0.882059	2.40568	0	1.73809	1.18956	2.60727	1.03867	2.685	0	3.40793	3.1287	3.19707	2.94443	3.70327
ENSMUSG00000005687	Bcas2	0	0.0610287	-0.0473218	0.0828593	0.335225	-0.265332	0	-0.061178	-0.360097	-0.221201	0.0772059	-1.03777	0	0.3603	0.4616	0.361333	0.528867	0.5236
ENSMUSG00000059439	Bcas3	0	-0.462944	-0.219854	-0.415619	-0.39485	-0.885924	0	-1.01594	-0.54354	-0.890968	-0.283968	-1.29585	0	-0.4918	-0.7545	-0.705	-0.944033	-0.813167
ENSMUSG00000030268	Bcat1	0	-0.937623	-1.92837	-2.59122	-1.86541	-2.05942	0	-0.767754	-1.73592	-2.24894	-1.49132	-1.66227	0	-0.406733	-1.90663	-1.72517	-1.37977	-2.2351
ENSMUSG00000030826	Bcat2	0	0.836883	1.02949	0.958609	1.37275	0.832113	0	0.925016	1.17154	0.759945	1.4312	1.09521	0	0.1392	0.8251	0.669067	0.591333	0.768867
ENSMUSG00000030983	Bccip	0	0.468835	0.643377	0.284162	0.935615	0.53021	0	-0.159744	-0.0584159	-0.321012	-0.0310342	-0.158969	0	-0.785133	-0.203067	0.3208	0.421467	-0.155867
ENSMUSG00000060376	Bckdha	0	0.52738	0.437703	-0.055137	0.413576	-0.645749	0	0.72336	0.540473	-0.181451	0.706153	-0.0676044	0	-0.3106	-0.278933	-0.229067	-0.242067	-0.353133
ENSMUSG00000032263	Bckdhb	0	-0.291585	-0.178593	-0.645113	-0.0562779	-0.541475	0	-0.108165	0.0353383	-0.358726	0.230868	-0.589163	0	-0.233633	-0.039	-0.100367	-0.288433	-0.226967
ENSMUSG00000009112	Bcl2l13	0	0.0477221	0.0638073	0.327923	-0.300573	0.680103	0	0.476618	0.341969	0.746629	0.284671	0.946471	0	-0.287367	-0.157233	-0.0241	-0.587167	0.0204667
ENSMUSG00000037608	Bclaf1	0	0.416358	0.0697998	0.236304	0.419439	-0.261608	0	0.282464	0.0914805	0.229489	0.286877	-0.772852	0	0.0117667	-0.0661333	-0.0828	0.210933	-0.0303333
ENSMUSG00000046598	Bdh1	0	-1.53248	-1.86621	-2.41098	-1.27818	-3.03333	0	-1.21119	-1.85968	-2.53864	-0.945859	-3.05749	0	-1.47327	-2.2487	-2.8311	-2.5976	-2.36443
ENSMUSG00000038214	Bend3	0	0.716321	1.16482	2.41363	0.699999	1.66596	0	0.568587	0.988812	1.87571	0.37763	1.60978	0	0.433033	1.17823	0.556233	0.357833	1.37027
ENSMUSG00000024073	Birc6	0	0.493016	0.0835044	0.268925	-0.0335922	-0.0630053	0	0.216864	-0.090066	0.0461835	-0.0528368	-0.394912	0	0.0844667	0.0348	0.0596333	0.0194	-0.0021
ENSMUSG00000030528	Blm	0	-0.132114	0.15853	-0.0199209	0.134357	0.162215	0	-0.460348	-0.214725	-0.571374	-0.0561213	-0.50739	0	-0.566833	-0.00246667	-0.00383333	-0.151933	0.034
ENSMUSG00000020840	Blmh	0	-0.0954103	0.0884876	0.0142134	-0.102367	0.18835	0	-0.0672096	-0.00315085	-0.170729	0.0238997	-0.226801	0	0.00906667	0.1831	0.137867	0.2436	0.319933
ENSMUSG00000040466	Blvrb	0	-1.57227	-1.211	-1.4799	-1.2496	-0.946288	0	-1.34257	-0.957593	-1.5542	-1.05634	-0.519903	0	-1.0823	-1.58343	-1.1371	-1.44383	-1.44073
ENSMUSG00000030138	Bms1	0	0.933257	0.948025	0.756097	0.208299	0.960955	0	0.664142	0.84511	0.536273	-0.00323063	0.632938	0	0.1563	0.4541	0.508667	0.0851333	0.466167
ENSMUSG00000061755	Bod1l	0	0.741899	0.0709565	0.481675	0.211415	0.275466	0	0.426944	0.0243077	0.650441	0.196715	0.0321315	0	-0.0709	0.152533	0.0799333	-0.0836667	0.224733
ENSMUSG00000015943	Bola1	0	0.585327	0.169106	0.254255	0.285445	0.118028	0	0.63764	0.366543	0.466687	0.258686	0.490378	0	-0.209933	0.0732	-0.2042	-0.445367	0.1075
ENSMUSG00000047721	Bola2	0	0.0967285	-0.000780204	0.0392683	0.23854	0.100501	0	0.22966	-0.0354515	0.4405	-0.284015	0.203976	0	0.1501	-0.135167	0.290767	0.304367	0.388667
ENSMUSG00000022557	Bop1	0	0.435412	0.47623	0.433447	0.255558	0.123386	0	0.612142	0.481243	0.507777	0.400073	0.465862	0	-0.0211333	0.326467	0.1812	0.232333	0.274933
ENSMUSG00000026617	Bpnt1	0	-1.17844	-0.538567	-0.776518	-0.387108	-1.33334	0	-0.979223	-0.330819	-0.810371	-0.18045	-1.30184	0	-1.1103	-1.22603	-0.788567	-0.765	-1.33317
ENSMUSG00000040481	Bptf	0	0.803698	0.423659	0.875303	0.0523914	1.2359	0	0.362698	0.298633	0.633939	-0.106299	1.04	0	-0.121033	0.292467	0.144133	-0.163467	0.150367
ENSMUSG00000017146	Brca1	0	-0.143649	-0.509603	-0.477761	-0.668269	-0.583072	0	-0.263374	-0.72249	-0.3591	-0.678326	-0.775643	0	-0.472567	-0.922567	-0.832	-1.0821	-0.6874
ENSMUSG00000041147	Brca2	0	0.768322	-0.238687	-0.0590969	0.2812	0.131954	0	0.440715	-0.434143	-0.136003	0.287752	-0.443277	0	0.0731333	0.0278667	-0.1222	0.2343	-0.2538
ENSMUSG00000031201	Brcc3	0	0.0271757	0.144197	-0.115978	0.722379	0.898933	0	0.644723	0.56718	0.236027	1.14159	0.931705	0	-1.0249	-0.984567	-0.720067	-0.893433	-0.901867
ENSMUSG00000022387	Brd1	0	-0.510881	-0.526859	-0.601576	-0.652705	-0.776403	0	-0.284031	-0.212864	-0.20464	-0.203632	-0.0306754	0	-0.7815	-1.15007	-0.8733	-0.4661	-1.07473
ENSMUSG00000024335	Brd2	0	0.243155	-0.23488	0.194641	-0.355583	0.36746	0	0.584303	0.178777	0.31446	0.293541	0.555581	0	-0.2062	-0.111267	-0.172633	-0.131633	-0.285767
ENSMUSG00000026918	Brd3	0	0.943249	0.214704	1.2344	0.388395	1.09702	0	0.398158	0.303861	0.549365	0.549395	0.720036	0	-0.359033	-0.285167	-0.0281667	0.0665333	-0.197267
ENSMUSG00000024002	Brd4	0	1.09329	-0.301178	1.6825	-0.136181	1.3861	0	-0.469967	-0.426083	-0.247591	-0.408275	-0.287481	0	-0.8352	-0.887967	-0.587333	-0.6748	-0.527733
ENSMUSG00000003778	Brd8	0	-0.0309673	-0.114811	-0.38676	-0.308017	-0.638871	0	-0.0658273	-0.129421	-0.5191	-0.12438	-1.01423	0	0.0248667	-0.273933	-0.483133	-0.361	-0.4422
ENSMUSG00000057649	Brd9	0	-0.260921	-0.523889	-0.307168	-0.791559	-0.732594	0	-0.118869	-0.386452	-0.375409	-0.539935	-0.783914	0	0.2924	-0.710733	-0.958833	-0.7455	-0.613567
ENSMUSG00000052139	Bre	0	0.315192	-0.0622112	-0.46556	-0.230236	-0.0297946	0	0.270228	-0.32265	-0.727257	-0.131653	-0.458932	0	-0.0436667	-0.0882	0.258133	0.0244	-0.121767
ENSMUSG00000037905	Bri3bp	0	-0.278198	-0.105488	0.277102	-0.000493311	0.178962	0	0.062378	-0.0633846	0.432268	-0.0977218	0.947492	0	-0.344133	-0.269767	-0.262	-0.479167	-0.319733
ENSMUSG00000022247	Brix1	0	0.877902	0.648078	0.540744	1.04	0.65499	0	0.416375	0.290482	-0.119291	0.673606	-0.569965	0	0.1155	0.332067	0.3469	0.404233	0.335333
ENSMUSG00000023175	Bsg	0	0.265121	0.248298	0.391588	0.705001	-0.180777	0	0.291416	0.143947	0.342372	0.42176	-0.141789	0	-0.2394	0.194033	0.155933	-0.324867	0.136
ENSMUSG00000040565	Btaf1	0	0.142328	0.266957	0.203992	0.0118941	0.234984	0	0.288642	0.404005	0.426971	0.264887	0.32918	0	-0.0779667	0.102967	0.155833	-0.0503	0.15
ENSMUSG00000021660	Btf3	0	0.55777	0.671658	0.432319	0.830941	-0.0422618	0	0.0518123	0.0715232	-0.258128	-0.146815	-0.64631	0	0.3966	0.3855	0.0985333	0.650433	0.148933
ENSMUSG00000027379	Bub1	0	-0.367273	-0.157141	-0.444461	-0.180771	-0.000126608	0	-0.133356	-0.0498809	-0.0191531	-0.0695947	-0.0501779	0	0.488433	0.473533	0.4559	0.100267	0.760133
ENSMUSG00000040084	Bub1b	0	0.236795	0.370822	-0.188051	0.111172	-0.409601	0	0.470321	0.44605	0.145855	0.449529	-0.0373869	0	0.897967	0.555567	0.401533	0.7763	0.554333
ENSMUSG00000066979	Bub3	0	-0.0367761	0.197688	-0.0504416	0.0608393	-0.544889	0	0.253537	0.1344	0.101404	0.179044	-0.41988	0	-0.0383	-0.00246667	-0.138833	-0.0196	-0.107567
ENSMUSG00000032077	Bud13	0	0.381992	0.0961247	0.343162	-0.0117896	-0.0329946	0	0.382438	0.287134	0.00633616	0.216017	0.0691821	0	-0.0186	-0.0313	0.0583667	0.113667	0.0899333
ENSMUSG00000038722	Bud31	0	0.467662	0.480792	0.170315	0.543612	0.146819	0	0.0882349	0.0113619	-0.300267	0.195672	-0.0610443	0	0.0509333	0.0916	0.2059	0.613967	0.394733
ENSMUSG00000023988	Bysl	0	0.534625	0.553358	0.676895	0.22811	0.438403	0	0.474962	0.502098	0.607512	0.125676	0.631345	0	0.253133	0.5152	0.4417	0.415667	0.367967
ENSMUSG00000051223	Bzw1	0	0.115425	0.0349451	0.236685	-0.0724516	-0.169481	0	-0.0521218	-0.114704	0.0452989	-0.249321	-1.2981	0	-0.000333333	0.0768667	-0.1515	-0.0809333	-0.1246
ENSMUSG00000020547	Bzw2	0	0.395741	0.760489	0.217704	0.770831	0.625131	0	0.553601	0.565314	0.191103	0.8027	0.195913	0	-0.0919	0.492967	0.407633	0.492367	0.347633
ENSMUSG00000018446	C1qbp	0	0.747425	0.329928	1.2381	0.405086	1.25816	0	0.0435144	0.174603	0.169746	-0.0211426	0.0160014	0	-0.334367	-0.349133	-0.178233	-0.5315	0.00583333
ENSMUSG00000036707	Cab39	0	-0.184089	-0.112024	-0.240937	0.106392	0.479129	0	0.420499	0.397913	0.384922	0.726452	0.89265	0	-0.0323667	-0.108833	-0.0228	0.0608	-0.0126
ENSMUSG00000020196	Cabin1	0	0.577829	0.240292	0.687344	0.254727	0.410059	0	0.507644	0.201622	0.599131	0.514607	0.544423	0	0.0625333	-1.43017	-1.143	-1.65983	-1.49923
ENSMUSG00000014226	Cacybp	0	0.54438	0.367471	0.0635841	0.652756	0.30249	0	0.407642	0.28751	0.095903	0.550224	-0.434077	0	-0.226167	0.0277	-0.00496667	-0.0372667	-0.0752667
ENSMUSG00000013629	Cad	0	-0.287181	0.191862	0.435348	-0.093757	0.380799	0	-0.33401	0.159035	0.159391	-0.0377586	0.313685	0	-0.135567	-0.1323	-0.0853667	-0.156467	0.1512
ENSMUSG00000029761	Cald1	0	-0.272033	-1.71463	0.75101	0.302569	0.231884	0	-0.988691	-1.86462	0.320608	-0.0481896	-0.461565	0	1.04967	-0.881567	0.816267	1.51113	-0.0743667
ENSMUSG00000003814	Calr	0	0.421221	0.0671767	0.0469311	0.0676033	-1.03626	0	0.447727	0.0118896	-0.0471226	-0.265712	-1.26546	0	-0.1165	-0.205233	-0.2029	-0.556233	-0.3212
ENSMUSG00000029767	Calu	0	-0.232116	-0.720895	-0.992014	-0.511097	-0.704584	0	-0.439506	-1.194	-1.11298	-1.29145	-1.0869	0	0.430433	-0.334933	0.0485	-0.886433	-0.435133
ENSMUSG00000029767	Calu	0	-0.232116	-0.720895	-0.992014	-0.511097	-0.704584	0	-0.439506	-1.194	-1.11298	-1.29145	-1.0869	0	-0.106533	-0.830867	-0.7572	-1.4418	-0.766667
ENSMUSG00000021820	Camk2g	0	-0.0938422	0.29714	0.426091	-0.0920871	0.67486	0	0.0468897	0.443281	0.36553	0.241413	0.591502	0	-0.498267	-0.517367	-0.136467	-0.874667	-0.206033
ENSMUSG00000026933	Camsap1	0	0.115773	-0.0671644	0.339544	-0.429168	0.363899	0	0.0852606	0.0589131	0.520622	-0.373663	0.732167	0	0.775667	0.4061	0.3352	-0.0734333	0.4946
ENSMUSG00000044433	Camsap3	0	-0.269757	-0.0542649	0.427519	-1.48265	-0.0741996	0	-0.544013	0.107311	0.193763	-1.35281	-0.214669	0	-0.352667	-0.0229333	0.0823	-1.05757	0.2242
ENSMUSG00000020114	Cand1	0	0.351693	0.202715	0.0025797	-0.194854	-0.348439	0	0.409637	0.221542	0.0791223	0.0567537	-0.686335	0	0.251233	0.134233	0.0027	0.1158	0.0507
ENSMUSG00000030319	Cand2	0	-0.0798423	-0.0235715	0.531442	-0.268723	-0.279252	0	-0.00886376	0.0781287	0.153906	-0.208039	-0.647482	0	0.059	0.0128667	0.361433	0.2056	0.352933
ENSMUSG00000020368	Canx	0	0.147098	-0.0484514	0.0486448	0.320673	0.130506	0	0.025704	-0.315772	-0.186076	-0.237019	-0.451583	0	-0.123767	-0.294767	-0.2719	-0.6055	-0.321533
ENSMUSG00000028656	Cap1	0	-0.0292081	-0.0273981	0.186731	0.160658	-0.170304	0	-0.407733	-0.302332	-0.106929	-0.0434212	-0.729584	0	-0.264233	-0.603933	-0.3416	-0.186933	-0.268867
ENSMUSG00000056737	Capg	0	0.325678	0.0706158	1.19215	0.435059	-0.110562	0	0.700509	0.281732	1.39721	0.701045	0.415275	0	1.78593	1.6649	2.07293	1.4675	1.90307
ENSMUSG00000024942	Capn1	0	-1.22896	-1.34272	-1.06754	-1.09846	-2.35079	0	-1.19848	-1.32396	-1.37467	-1.06266	-2.36554	0	-1.38123	-2.35583	-1.90547	-1.76887	-1.78087
ENSMUSG00000001794	Capns1	0	-0.18205	-1.25972	-1.00388	-1.10652	-1.62597	0	-0.189376	-1.24864	-1.21354	-0.730897	-1.75699	0	-0.258833	-0.408433	-0.207567	0.3938	-0.462967
ENSMUSG00000027184	Caprin1	0	0.547362	0.10887	0.284249	0.340214	-0.0997965	0	0.54799	0.20116	0.191288	0.468239	-0.363129	0	0.355333	0.319633	0.147033	0.639133	0.0262667
ENSMUSG00000015733	Capza2	0	0.127888	-0.0336006	0.0109305	-0.551585	-0.0299736	0	-0.120072	-0.287169	-0.0706836	-0.605525	-0.538381	0	0.249533	0.0405	0.0382	-0.2964	0.100733
ENSMUSG00000028745	Capzb	0	0.881067	0.635757	0.920993	0.804967	0.757967	0	0.571471	0.543682	0.29949	0.606738	0.249335	0	-0.157433	-0.2532	-0.0662	-0.213733	-0.288133
ENSMUSG00000031505	Carkd	0	-0.422083	-0.610584	-0.326982	-0.448469	-0.222147	0	-0.44332	-0.990963	-0.456555	-0.893162	-0.734295	0	-0.2276	-0.423333	-0.610933	-0.967433	-0.343967
ENSMUSG00000032185	Carm1	0	0.614353	0.442185	1.40575	0.732906	1.2448	0	0.67314	0.46173	0.970394	0.94811	1.33729	0	-0.1744	0.241567	0.520867	0.6797	0.5281
ENSMUSG00000010755	Cars	0	-0.300603	-0.261785	-1.20238	0.0952479	0.216081	0	-0.251041	-0.380443	-1.11628	0.140254	0.00705954	0	-0.083	-0.3899	-0.0963333	0.180433	-0.247067
ENSMUSG00000056228	Cars2	0	-0.0891382	-0.110151	-0.171439	-0.642237	-0.350332	0	0.550289	-0.0273639	0.465456	-0.169955	0.332213	0	-0.947133	-0.4345	-0.6142	-1.59913	-0.2499
ENSMUSG00000078676	Casc3	0	0.178138	0.0388579	0.81439	-0.138169	0.372068	0	-0.342207	-0.245	0.127313	-0.523837	-0.0887495	0	-0.275133	-0.292167	-0.200667	-0.456567	-0.461267
ENSMUSG00000031012	Cask	0	-0.586396	-0.470286	-0.439532	0.93433	-0.439779	0	-0.51624	-0.557975	-0.0508142	1.1605	-0.129058	0	-0.4216	0.126967	-0.318833	0.7963	-0.198733
ENSMUSG00000031628	Casp3	0	-0.0761855	0.214701	-0.207094	-0.145694	0.172471	0	0.334134	0.374724	0.223903	0.00123686	-0.181007	0	0.00663333	0.3185	0.231867	-0.0192	0.3438
ENSMUSG00000025076	Casp7	0	-0.171067	-0.656764	-0.605913	0.105787	-0.0836106	0	0.0611869	-0.994803	-0.480717	0.0817483	-0.581546	0	0.103567	-0.7041	-0.881667	-0.212467	-0.528033
ENSMUSG00000021585	Cast	0	-0.683339	-0.541086	-0.68282	-0.840258	-0.660834	0	-0.565988	-0.275231	-1.0237	-0.781468	-0.921048	0	-0.267633	-0.766767	-0.702633	-0.790233	-0.544567
ENSMUSG00000027187	Cat	0	-1.41391	-1.16944	-1.51969	-1.31824	-1.12188	0	-1.16272	-1.13833	-1.38155	-1.24432	-1.20775	0	-1.58127	-2.07453	-1.5459	-1.7505	-1.45807
ENSMUSG00000034342	Cbl	0	0.461866	-0.250644	0.492224	-0.307722	0.939786	0	-0.00757374	-0.264374	-0.325835	-0.109939	0.351521	0	-0.0887667	-0.389767	-0.604	-0.533633	0.111367
ENSMUSG00000051483	Cbr1	0	0.083003	0.222548	0.520031	0.483574	-0.167991	0	-0.188607	0.172381	0.0161508	0.308467	-0.21844	0	0.203233	0.267667	0.156933	0.191867	0.134033
ENSMUSG00000022947	Cbr3	0	-1.88211	-0.795671	-0.886888	-1.95406	-0.0564224	0	-1.38867	-0.710235	-0.832194	-2.19184	-0.148014	0	-2.27303	-1.5943	-2.70327	-2.92073	-1.22013
ENSMUSG00000031641	Cbr4	0	-0.0281427	0.401091	-0.270133	0.34227	0.174774	0	0.0842305	0.187742	0.130046	0.319779	-0.0720432	0	0.00946667	0.3553	0.3588	-0.122567	0.2572
ENSMUSG00000024039	Cbs	0	-0.0625223	-0.356566	-0.607682	-0.559486	-1.35217	0	-0.338353	-0.606324	-0.96138	-0.378894	-1.65168	0	-0.345133	-0.410367	0.212767	-0.2126	-0.9319
ENSMUSG00000024878	Cbwd1	0	0.0589639	0.489675	0.0591894	0.498218	0.151551	0	-0.14619	0.263667	-0.306424	0.0929957	-0.310377	0	0.460567	0.955833	0.727767	0.6107	0.7707
ENSMUSG00000018666	Cbx1	0	0.914314	0.615069	0.830128	0.546909	1.66676	0	0.697388	0.31877	0.575187	0.383649	0.931735	0	-0.396167	0.255867	0.1835	-0.2885	0.551467
ENSMUSG00000029836	Cbx3	0	0.191024	0.406082	-0.208951	-0.11257	0.379374	0	0.0181151	0.22918	0.419791	-0.0820609	-0.0624735	0	-0.199033	-0.0726333	-0.0417	-0.119333	0.0388333
ENSMUSG00000009575	Cbx5	0	0.96472	0.295931	0.587042	1.10558	0.92392	0	0.428121	0.257476	0.144696	1.00962	0.112424	0	-0.326633	-0.2144	-0.290567	0.2426	-0.130067
ENSMUSG00000036686	Cc2d1a	0	-0.0798633	0.0135559	-0.0442295	-0.792512	-0.381561	0	-0.034399	0.0377333	-0.219763	-0.723253	-0.362874	0	-0.0741	-0.3109	-0.1406	-0.765833	-0.0121
ENSMUSG00000028582	Cc2d1b	0	-0.259353	0.287805	0.223003	0.0565111	-0.122148	0	0.15946	0.482394	0.650189	0.520928	0.413326	0	0.172133	0.380733	0.398933	0.162967	0.5625
ENSMUSG00000020074	Ccar1	0	0.0902778	-0.312893	-0.0293442	-0.16679	-0.0405886	0	-0.0996391	-0.228606	-0.044151	-0.0449725	-0.457536	0	0.0373333	-0.0301333	0.0956	0.136733	-0.1782
ENSMUSG00000040213	Ccbl2	0	-0.497941	-0.628789	-2.45859	-1.22112	-3.01872	0	-0.655952	-0.846341	-2.44996	-1.13344	-3.3366	0	-0.779067	-0.8296	-1.2153	-0.892367	-1.1728
ENSMUSG00000020462	Ccdc104	0	-0.0818325	-0.425225	-0.603084	-0.270092	-0.324396	0	-0.415107	-0.553236	-0.197716	-0.521398	-0.435052	0	-0.138767	-0.513633	-0.428833	-0.436333	-0.338233
ENSMUSG00000020482	Ccdc117	0	-0.117371	-0.104216	-0.531155	-0.965399	-0.466279	0	-0.0382286	-0.223117	-0.368654	-0.904738	-0.73529	0	0.6983	0.483367	0.1725	-0.330967	0.751467
ENSMUSG00000007721	Ccdc124	0	1.13373	0.845164	1.09845	0.728295	0.81741	0	0.807567	0.554011	0.617244	0.0189147	0.000675947	0	0.139533	0.348033	0.1427	-0.104433	0.1237
ENSMUSG00000001376	Ccdc132	0	-0.160708	0.13179	-0.296199	-0.492664	-0.542182	0	-0.258613	0.225909	-0.282843	-0.280573	-0.661114	0	0.332267	0.193767	0.268033	0.241133	0.3011
ENSMUSG00000031143	Ccdc22	0	-0.08398	0.113318	0.0113199	0.370542	-1.11251	0	0.0793937	0.387828	0.258941	0.582316	-0.647104	0	-0.0981333	-0.374167	-0.0238333	-0.481667	-1.04907
ENSMUSG00000022035	Ccdc25	0	0.637087	0.402208	0.233161	0.1261	0.473861	0	0.410696	-0.196904	-0.133733	0.310411	-0.776561	0	-0.3189	-0.346333	-0.2923	-0.376867	-0.316867
ENSMUSG00000020925	Ccdc43	0	-0.471817	-0.663095	-0.944596	-1.31648	-0.522963	0	-0.536653	-1.05175	-0.71618	-1.37229	-0.855707	0	-0.960833	-1.39773	-1.53467	-1.95533	-1.51593
ENSMUSG00000078622	Ccdc47	0	0.652399	0.180295	0.710425	1.03696	1.0976	0	0.10998	-0.462105	0.225493	0.172056	-0.087419	0	-0.210933	0.012	-0.0106	-0.0612	-0.0488
ENSMUSG00000075229	Ccdc58	0	0.606377	0.802288	0.175042	0.438051	0.350121	0	0.290152	0.453826	0.31633	0.107682	-0.0520398	0	-0.743433	-0.314933	-0.100367	-1.06287	-0.3834
ENSMUSG00000048701	Ccdc6	0	0.118032	-0.2663	0.39172	-0.218715	1.32102	0	-0.225292	-0.0391752	0.10964	-0.180846	1.137	0	-0.5189	-0.3312	-0.626267	-0.5784	0.185733
ENSMUSG00000024732	Ccdc86	0	0.505193	0.168747	0.817338	-0.0721155	0.522003	0	0.502635	0.479084	0.583273	0.193832	0.290852	0	0.4389	0.2716	-0.0364333	0.343933	0.0347
ENSMUSG00000041375	Ccdc9	0	0.427592	0.404258	0.495601	0.467167	0.329125	0	0.423959	0.422459	0.350255	0.163826	0.464955	0	0.2922	0.260367	0.317233	0.235067	0.470033
ENSMUSG00000027715	Ccna2	0	0.222961	0.150755	0.0800495	0.100108	-0.0443146	0	0.490738	0.357666	0.457843	0.567564	0.18735	0	0.339367	0.0187667	0.0763333	0.33	0.0471667
ENSMUSG00000041431	Ccnb1	0	0.207905	0.612784	-0.203084	0.100397	-0.318243	0	0.150788	0.395317	-0.131042	0.0975702	-0.504941	0	0.180767	0.0728667	0.0452333	0.1351	0.166633
ENSMUSG00000021548	Ccnh	0	0.224216	0.114514	-0.0318914	0.185936	0.442777	0	0.32335	0.0389161	0.137358	0.426624	0.047352	0	-0.534233	-0.116067	-0.385033	-0.1874	0.0424333
ENSMUSG00000021258	Ccnk	0	1.17039	0.544735	1.68677	0.445602	1.73371	0	0.106137	0.0800322	0.176843	0.0775246	0.570242	0	-0.0299333	0.000533333	-0.280967	-0.166267	0.173833
ENSMUSG00000027829	Ccnl1	0	0.342562	0.0165864	0.157406	0.326376	0.244581	0	0.271034	-0.0679547	0.183362	0.371099	-0.375765	0	0.377567	0.0521	-0.778733	0.348567	-0.168367
ENSMUSG00000011960	Ccnt1	0	-0.146772	-0.443204	-0.455415	-0.0648973	-0.450344	0	-0.38162	-0.625473	-0.276702	-0.0633624	-0.335822	0	-0.511333	-0.706667	-0.4871	-0.612467	-0.4597
ENSMUSG00000026349	Ccnt2	0	-0.222651	-0.164945	-0.127698	0.222274	-0.221357	0	-0.125359	0.0389548	-0.0146158	0.194775	-0.200957	0	-0.674033	-0.391733	-0.551767	-0.835267	-0.2823
ENSMUSG00000023087	Ccrn4l	0	2.17315	0.317465	0.870219	0.330715	0.191802	0	2.34097	0.623274	0.85146	0.725442	0.0708899	0	3.63653	1.74393	2.05257	2.13713	1.5386
ENSMUSG00000034108	Ccs	0	0.0406447	-0.540656	-0.843452	0.000993395	-0.501738	0	0.280231	-0.329614	-0.573337	0.100771	-0.760358	0	-0.225733	-0.683867	-0.313933	-0.297133	-0.170333
ENSMUSG00000034024	Cct2	0	0.176692	0.418212	0.28526	0.478668	0.476692	0	0.392984	0.428514	0.333599	0.675393	0.222947	0	0.157867	0.3832	0.321833	0.6032	0.282233
ENSMUSG00000001416	Cct3	0	0.344816	0.507502	0.0586907	0.261553	-0.090976	0	0.455329	0.4171	0.129324	0.455873	-0.118268	0	0.0989333	0.317133	0.2074	0.364867	0.2944
ENSMUSG00000007739	Cct4	0	0.209531	0.431075	0.00258624	0.233011	0.133643	0	0.277577	0.278553	0.0227667	0.32964	-0.466637	0	-0.0677333	0.1673	0.0892	0.431567	0.0715333
ENSMUSG00000022234	Cct5	0	0.26512	0.516852	0.099417	0.462264	0.0754625	0	0.492707	0.491186	0.196834	0.610262	-0.100587	0	0.0773333	0.312267	0.3484	0.523733	0.232667
ENSMUSG00000029447	Cct6a	0	0.666283	0.62692	0.320299	0.491785	0.306919	0	0.569217	0.459568	0.0874906	0.461948	-0.301639	0	0.0166333	0.223233	0.178167	0.379867	0.205067
ENSMUSG00000030007	Cct7	0	0.181155	0.379502	0.156365	-0.245396	0.0308116	0	0.250619	0.279123	0.0918005	-0.255698	-0.109255	0	-0.0681333	0.2029	0.1794	0.339467	0.171
ENSMUSG00000025613	Cct8	0	0.226159	0.388662	-0.00591742	-0.132337	0.137867	0	0.062795	0.118118	-0.185869	-0.125602	-0.344668	0	0.151433	0.2563	0.2403	0.261433	0.166
ENSMUSG00000029617	Ccz1	0	0.159985	0.252016	0.109989	0.258919	-0.113363	0	0.435187	0.463917	0.547932	0.347656	0.433755	0	0.7022	0.6044	0.0223	0.397467	0.6239
ENSMUSG00000025510	Cd151	0	-0.134556	-0.482788	-0.0415619	0.0947934	-0.167909	0	-0.14873	-0.679264	-0.0319552	-0.190863	-0.295651	0	0.4711	0.578233	1.0536	0.7104	0.977333
ENSMUSG00000061665	Cd2ap	0	0.00179213	0.202935	0.00867347	-0.0276044	0.541106	0	0.0717574	0.448003	0.312886	0.552523	0.454185	0	0.140967	0.172	0.409367	0.1692	0.261433
ENSMUSG00000042502	Cd2bp2	0	0.329314	-0.00649184	0.0226724	0.0272813	0.231283	0	-0.0168576	-0.132415	-0.152902	-0.370677	0.267267	0	-0.3218	-0.573	-0.3042	-0.349567	-0.253533
ENSMUSG00000047649	Cd3eap	0	0.560444	0.346367	0.242746	0.218436	0.0728709	0	0.78589	0.0853187	0.382062	0.170124	0.113899	0	0.1379	0.1569	-0.0968333	0.1693	-0.0286
ENSMUSG00000037706	Cd81	0	-0.534234	-0.240054	-0.639948	0.04322	-1.08628	0	-0.554932	-0.452139	-0.648387	-0.262653	-1.29297	0	0.408367	-0.0912333	-0.113533	0.1185	-0.393133
ENSMUSG00000030342	Cd9	0	-0.667636	-0.897344	-1.03039	-0.352056	-2.02746	0	-0.833108	-0.816991	-1.27914	-0.956765	-2.76384	0	0.00606667	-0.2342	-0.142533	-1.12363	-0.1468
ENSMUSG00000039128	Cdc123	0	0.242559	0.295917	0.354918	0.730761	-0.0389329	0	0.143715	0.0850811	0.0792344	0.405433	-0.368312	0	0.349833	0.577833	0.507667	1.0914	0.3127
ENSMUSG00000038416	Cdc16	0	-0.000506735	0.402505	0.0698055	0.102382	0.116271	0	0.457537	0.571061	0.658145	0.581962	0.396278	0	0.0491333	0.0779	0.252333	0.3652	0.344333
ENSMUSG00000006398	Cdc20	0	0.618758	0.188124	0.237411	0.124441	-0.396788	0	1.0128	0.410842	0.403458	0.608219	-0.0393867	0	1.84287	0.499167	0.316433	1.03777	0.655267
ENSMUSG00000024370	Cdc23	0	-0.224611	-0.201274	-0.616837	-0.43033	-0.480876	0	-0.192438	-0.23139	-0.662148	-0.228411	-0.861422	0	0.0467667	0.0827	0.1316	0.1921	0.0847333
ENSMUSG00000019471	Cdc37	0	0.667071	0.576201	0.773155	0.862918	0.716042	0	0.447981	0.544307	0.319258	0.521818	0.050732	0	0.0202	0.165767	0.184333	0.2582	0.360833
ENSMUSG00000038446	Cdc40	0	1.11304	0.296611	0.757226	0.73641	0.651387	0	0.196436	-0.215545	-0.455449	0.0146168	-0.626988	0	-0.455733	-0.768033	-0.4099	-0.115967	-0.563067
ENSMUSG00000006699	Cdc42	0	0.448318	0.413054	0.240217	0.464773	0.208161	0	-0.0243355	0.151871	-0.0557068	0.501525	-0.0387948	0	-0.154067	-0.457767	-0.5656	-0.295167	-0.535967
ENSMUSG00000021279	Cdc42bpb	0	0.308339	-0.0175057	0.396036	-0.287861	0.0558103	0	0.0965566	0.123369	0.225895	-0.0602189	0.283521	0	-0.0456667	-0.188633	-0.296	-0.447133	-0.3488
ENSMUSG00000000028	Cdc45	0	-0.324206	-0.386136	-0.785174	-0.713255	-0.304439	0	-0.340078	-0.550882	-0.999449	-0.904767	-0.396947	0	-0.607833	-0.388033	-1.15573	-1.0444	-0.6028
ENSMUSG00000026361	Cdc73	0	1.20497	0.691713	1.541	1.1859	1.65031	0	0.509874	0.639005	0.551448	0.722509	0.37666	0	-0.0452	0.2227	0.267167	0.140167	0.3958
ENSMUSG00000048922	Cdca2	0	-0.0576419	-0.176876	-0.499972	-0.249408	-0.380165	0	-0.19986	-0.313972	-0.550188	-0.403923	-0.580983	0	0.2986	-0.284	-0.362667	0.0747	-0.230733
ENSMUSG00000055612	Cdca7	0	0.24881	0.154671	-0.171427	0.205191	0.358735	0	0.432796	0.447862	-0.100491	0.0818569	0.217809	0	0.360267	0.194633	0.133833	0.2062	0.2407
ENSMUSG00000028873	Cdca8	0	0.441244	0.24703	0.161322	0.244568	0.532541	0	0.178014	-0.0279746	-0.101397	-0.131436	-0.276904	0	0.1576	-0.0189	-0.0782	-0.2334	0.0394667
ENSMUSG00000000303	Cdh1	0	-0.0111569	-0.56897	0.639829	-0.0326616	0.916322	0	-0.450926	-0.605037	-0.121174	-0.656532	0.115058	0	0.993333	0.9495	0.5787	0.377333	0.641167
ENSMUSG00000030682	Cdipt	0	-0.114858	-0.474559	-0.281461	-0.167549	-0.130545	0	0.32817	0.129054	0.524349	-0.0921214	0.538034	0	0.835133	0.423067	0.537733	0.603267	0.477833
ENSMUSG00000019942	Cdk1	0	0.026139	-0.0905876	-0.356879	0.148428	-0.217138	0	0.0501582	-0.0945971	-0.176397	0.175453	-0.658231	0	0.0795333	-0.108567	-0.0539667	0.341167	0.1503
ENSMUSG00000029062	Cdk11b	0	0.865948	0.441164	0.669978	0.738728	0.973953	0	0.349346	0.180164	0.0103544	0.321831	0.322968	0	0.185033	0.235467	0.111133	0.3401	0.199767
ENSMUSG00000003119	Cdk12	0	0.407523	-0.278923	0.342416	-0.665664	0.00656315	0	0.318083	-0.23757	0.282924	-0.553165	-0.0815506	0	0.115	-0.0386	-0.4045	-0.128567	-0.0705667
ENSMUSG00000020015	Cdk17	0	-0.0195817	-0.0155759	0.65188	0.0545767	0.428965	0	0.483357	0.495756	1.18686	0.650144	0.936729	0	0.1966	-0.470367	0.559867	0.643333	-0.3666
ENSMUSG00000025358	Cdk2	0	-0.343911	-0.26146	-0.673974	-0.449109	-0.519542	0	-0.165092	-0.278284	-0.778954	-0.286027	-0.641483	0	-0.598533	-0.4135	-0.536833	-0.475967	-0.461967
ENSMUSG00000006728	Cdk4	0	-0.191902	-0.180676	-0.407588	-0.18368	-0.364001	0	0.150993	0.208957	0.136802	0.179565	0.273865	0	0.298967	0.0172	-0.258	0.6342	0.305733
ENSMUSG00000028969	Cdk5	0	-0.245191	0.0608368	-0.485617	-0.0882699	-0.685771	0	-0.20114	0.072927	-0.351318	-0.114581	-0.0471523	0	-0.0099	0.0643	0.210333	0.00163333	0.0572667
ENSMUSG00000039298	Cdk5rap2	0	-0.0767072	-0.151312	-0.239541	0.0304484	0.149819	0	-0.320174	-0.308653	-0.24816	-0.0319753	-0.0799901	0	0.481267	-0.4276	-0.216767	0.284667	0.1954
ENSMUSG00000018669	Cdk5rap3	0	-0.0965941	0.320034	-0.030353	-0.199527	-0.122925	0	-0.00770682	0.0322283	-0.0818016	-0.307551	0.177304	0	-0.3777	-0.5589	-0.252833	-0.497	-0.744467
ENSMUSG00000040274	Cdk6	0	0.536691	-0.270405	-0.279255	0.562155	0.837526	0	0.450811	-0.718938	-0.0123304	0.93112	0.336135	0	0.621067	-0.4927	-1.0001	1.42537	-0.561867
ENSMUSG00000069089	Cdk7	0	0.0144971	0.0876396	-0.190128	0.0612488	-0.0207435	0	0.100745	-0.0251529	-0.128916	-0.0905098	-0.968023	0	-0.2176	-0.141267	0.147933	0.175067	0.158833
ENSMUSG00000009555	Cdk9	0	0.262017	-0.0598065	0.349556	-0.137334	-0.193259	0	0.124996	-0.130921	-0.0143513	-0.217015	-0.445282	0	-0.155267	-0.229433	-0.2107	-0.290867	-0.1418
ENSMUSG00000038069	Cdkn2aip	0	-0.196268	0.116915	-0.112053	-0.266504	0.508414	0	0.401251	0.112201	0.744742	0.168858	0.559773	0	-0.1659	-0.309433	-0.243067	-0.6808	-0.291533
ENSMUSG00000032803	Cdv3	0	0.124472	0.356692	0.738748	0.218591	0.731808	0	0.326527	0.80142	1.25013	0.658289	1.67154	0	0.0423667	0.183267	-0.0533667	0.2818	0.229867
ENSMUSG00000031758	Cdyl2	0	0.852757	0.29366	-0.747583	-0.373986	-1.66694	0	0.510303	0.0888397	-1.03473	-0.275432	-1.38066	0	0.234333	-1.3853	-0.787867	-1.9136	-1.4966
ENSMUSG00000024081	Cebpz	0	0.0801805	0.385759	0.123796	0.4226	0.0888993	0	-0.156283	0.126552	0.0725942	0.129379	-0.350788	0	-0.1483	0.0174	-0.0425333	0.0342667	0.175733
ENSMUSG00000071226	Cecr2	0	0.721866	0.757475	1.27882	0.0605885	1.16317	0	0.323708	0.609948	0.658374	0.0705574	0.730241	0	-0.361733	-0.0129667	0.424	-0.800667	0.207867
ENSMUSG00000005506	Celf1	0	0.365481	0.226207	0.697303	0.140415	0.408958	0	0.104757	0.084863	-0.0349248	0.19614	0.00196582	0	0.0384333	0.0297333	0.135133	0.1571	0.192867
ENSMUSG00000029253	Cenpc1	0	-0.178594	0.0279486	-0.293531	-0.228463	-0.224786	0	-0.109878	-0.0137499	-0.10279	-0.13932	-0.91612	0	-0.292667	-0.6424	-0.455367	-0.0109667	-0.608967
ENSMUSG00000045328	Cenpe	0	0.575412	0.480679	0.21053	0.365615	0.615202	0	0.42769	0.429037	0.103817	0.288898	-0.0828792	0	0.562733	0.398	0.313367	0.395033	0.2851
ENSMUSG00000026605	Cenpf	0	0.460777	0.480343	0.629395	0.822134	0.886815	0	0.0741134	0.416981	0.436963	0.636642	0.299733	0	0.301233	0.438433	0.6368	0.156567	0.652567
ENSMUSG00000045273	Cenph	0	0.473017	0.0290255	-0.227586	0.109875	-0.0280839	0	0.242979	-0.396469	-0.413587	-0.206766	-0.999352	0	-0.242767	-0.306067	-0.297167	-0.194067	-0.2234
ENSMUSG00000018509	Cenpv	0	-0.40048	-0.414412	-1.06204	-0.754256	-0.341168	0	-0.464378	-0.398448	-0.958584	-1.12349	0.0708188	0	-0.841867	-0.9552	-1.30553	-1.5381	-0.591333
ENSMUSG00000024989	Cep55	0	0.152738	-0.790808	-1.58905	-0.940072	-1.43361	0	0.160061	-0.704245	-1.61812	-0.838383	-2.00725	0	-0.307733	-1.50203	-1.20577	-1.4018	-1.35997
ENSMUSG00000022604	Cep97	0	-0.199686	0.186172	-0.350657	-0.384952	0.51265	0	-0.473881	-0.21019	-0.387252	-0.387606	-0.0355431	0	-0.4118	-0.0586333	0.0581	-0.667267	-0.1716
ENSMUSG00000021537	Cetn3	0	0.140335	0.11924	-0.33369	-0.0227168	-0.0629147	0	-0.20307	-0.0138938	-0.206547	-0.0161309	-0.865631	0	-0.347833	-0.190267	-0.3645	0.0690667	-0.265633
ENSMUSG00000031954	Cfdp1	0	0.533938	0.627323	0.041088	0.418067	0.0210965	0	0.449079	0.596735	0.731157	0.335351	0.342945	0	0.3696	0.815367	0.673967	0.230767	0.732533
ENSMUSG00000062929	Cfl2	0	-0.493045	-0.0885314	0.0359298	0.0940008	0.0887216	0	-0.68763	-0.346335	0.131718	0.137727	-0.429081	0	-0.268	-1.2438	0.00616667	0.149867	-0.478567
ENSMUSG00000054604	Cggbp1	0	-0.473173	-0.720092	-0.85065	-0.841295	-0.0842007	0	-0.833215	-0.696437	-0.891473	-1.10544	-0.268487	0	-0.217833	-1.18587	-1.20337	-1.12897	-1.1702
ENSMUSG00000002835	Chaf1a	0	0.314156	0.0843764	0.35882	0.227292	0.0605309	0	0.417689	0.245619	0.510017	0.270342	0.130074	0	0.371733	0.598433	0.410233	0.661567	0.761567
ENSMUSG00000022945	Chaf1b	0	-0.388702	-0.0416286	-0.380686	-0.488335	0.403495	0	-0.318863	-0.217627	-0.21241	-0.271971	0.398316	0	-0.311233	-0.0672667	-0.2618	-0.178133	0.2553
ENSMUSG00000047710	Champ1	0	0.566365	0.0986111	0.801521	0.0704872	0.0385138	0	0.239747	-0.0160038	0.540367	-0.100709	-0.381997	0	0.314733	-0.0512667	0.179167	0.0302333	0.0976667
ENSMUSG00000049422	Chchd10	0	-0.661817	-0.302799	-1.04699	-0.52092	-1.12764	0	-0.129888	-0.0258127	-0.808721	-0.33412	-0.440534	0	-0.830067	-0.943233	-0.990167	-1.06427	-0.0282
ENSMUSG00000053768	Chchd3	0	0.0659419	0.180727	-0.0014637	-0.221587	0.164236	0	0.577198	0.362669	0.347311	0.0313311	0.38771	0	-0.0321333	0.0854333	0.0189667	-0.635167	0.0347667
ENSMUSG00000034203	Chchd4	0	-0.0984309	0.358447	0.294406	-0.470601	-0.231219	0	0.329659	0.313583	0.358411	-0.508976	0.143251	0	-0.2283	-0.3323	-0.350533	-0.971267	-0.0300667
ENSMUSG00000030086	Chchd6	0	0.768331	1.0957	0.773276	1.11605	1.49341	0	0.648809	0.646718	0.583574	0.381704	1.53688	0	-0.3692	-0.0147667	0.269467	-0.410433	0.356767
ENSMUSG00000023852	Chd1	0	0.38478	0.55203	0.803151	0.47899	0.779329	0	0.307258	0.457047	0.786978	0.483321	0.584325	0	0.0487	0.292833	0.276133	0.399833	0.308067
ENSMUSG00000028089	Chd1l	0	-0.301157	0.00619274	0.0266225	0.116794	0.275695	0	-0.586186	-0.0782417	0.309888	-0.0355689	0.55482	0	-0.287333	-0.154733	-0.0296	0.0266	-0.1371
ENSMUSG00000063870	Chd4	0	0.450338	0.227423	0.627208	0.0863762	0.561944	0	0.288924	0.0973914	0.41606	-0.00606474	0.369731	0	-0.0273	0.0603667	-0.1156	-0.203933	0.0408333
ENSMUSG00000053754	Chd8	0	0.920063	0.440294	1.07787	0.330018	0.75922	0	0.477663	0.446057	0.598365	0.129286	0.266017	0	0.614967	0.863167	0.417867	0.347067	0.6267
ENSMUSG00000032113	Chek1	0	0.0210547	-0.0247062	-0.679677	-0.0633591	-0.163261	0	-0.207109	-0.277518	-0.66843	0.191388	-0.412635	0	-0.271833	0.0179667	-0.437433	-0.227067	0.0838
ENSMUSG00000029521	Chek2	0	-0.780177	0.273387	-0.718814	-0.0410842	-0.6204	0	-0.608254	0.280757	-0.540246	0.0718765	-0.933405	0	-1.3439	-0.110067	0.0951	-0.306667	-0.342033
ENSMUSG00000052488	Cherp	0	1.56513	0.338113	1.96836	0.180283	1.35227	0	0.178685	-0.0623918	0.358304	-0.30698	0.0734251	0	0.0713	0.0418667	-0.100167	-0.0126667	0.0981667
ENSMUSG00000000743	Chmp1a	0	0.0264747	0.127722	0.184456	-0.437151	-0.638423	0	-0.494673	-0.174385	-0.0921918	-0.9455	-0.346245	0	-0.034	-0.224967	0.0024	-0.702333	-0.231167
ENSMUSG00000033916	Chmp2a	0	-0.357289	-0.125629	-0.702352	-0.240477	-0.345014	0	-0.435681	-0.243933	-1.031	-0.379523	-0.375583	0	0.113467	-0.1375	0.2931	-0.0724333	0.0199
ENSMUSG00000004843	Chmp2b	0	-0.56274	-0.317879	-0.239978	-0.809578	0.024309	0	-0.545825	-0.578375	-0.278063	-0.801807	-0.359587	0	-0.3178	-0.521333	-0.715233	-0.992367	-0.792967
ENSMUSG00000053119	Chmp3	0	-0.0668422	0.153957	0.0176828	-0.719997	0.0263433	0	-0.307204	-0.290222	-0.100743	-0.800519	-0.399416	0	0.0734667	-0.0289	-0.0882	-0.867467	-0.0067
ENSMUSG00000038467	Chmp4b	0	0.236177	0.233498	0.281352	0.210883	0.163444	0	0.313226	0.336356	0.45665	0.271777	0.529851	0	-0.0614	-0.1072	0.236567	-0.026	0.170967
ENSMUSG00000001774	Chordc1	0	0.49732	-0.115832	0.203237	0.407932	0.0112804	0	0.303724	-0.170245	-0.15698	0.426656	-0.549158	0	0.265467	0.00873333	0.0139667	0.1982	-0.178333
ENSMUSG00000019214	Chtf18	0	0.34262	0.1605	-0.0454661	-0.102076	-0.142296	0	0.438115	0.0524082	-0.0361122	0.00172771	0.209257	0	-0.3083	-0.236133	-0.737333	-0.286967	0.155633
ENSMUSG00000025199	Chuk	0	0.134303	0.428632	-0.0256225	0.340941	0.151683	0	0.594472	0.439598	0.414171	0.562144	0.954852	0	0.339667	0.519033	0.2691	0.0808333	0.710333
ENSMUSG00000003662	Ciao1	0	0.127897	0.283931	-0.00972694	0.332155	-0.542855	0	0.111383	0.253552	-0.326395	0.342676	-0.491983	0	-0.0206	0.272033	0.158467	0.2764	0.1699
ENSMUSG00000031781	Ciapin1	0	-0.126617	0.341881	0.343615	-0.565981	-0.181777	0	0.0696902	0.287094	0.290457	-0.276286	-0.280337	0	-0.196067	0.0451	-0.0900333	-0.6698	0.108833
ENSMUSG00000045193	Cirbp	0	-0.0133952	-0.368939	-0.0402061	-0.160824	-0.566133	0	0.346262	-0.438692	0.00874832	-0.0864426	-0.164351	0	-0.401967	-1.07603	-0.8642	-1.02867	-0.787133
ENSMUSG00000041438	Cirh1a	0	0.399098	0.320894	0.564962	0.0574835	0.505613	0	0.228752	0.373014	0.509331	0.108661	0.238295	0	0.288267	0.424233	0.371733	0.413	0.261033
ENSMUSG00000037710	Cisd1	0	0.446811	0.760291	0.505303	1.00495	0.639688	0	0.511403	0.322201	0.431538	0.654054	0.498301	0	0.0229	-0.0514667	0.117967	0.106967	-0.114
ENSMUSG00000078695	Cisd3	0	0.203762	-0.335944	-1.40889	0.604482	-1.70052	0	0.950528	-0.400237	-0.63707	1.07725	-1.33246	0	-0.779967	-0.534933	-0.6966	-0.115	-0.5537
ENSMUSG00000029516	Cit	0	0.207873	-0.285259	0.124276	0.157138	0.0213862	0	-0.410404	-0.60363	-0.368501	0.0943671	-0.30713	0	-0.1293	-0.507467	-0.253433	0.192433	-0.429733
ENSMUSG00000037725	Ckap2	0	0.258948	0.439915	0.262727	-0.490353	-0.244949	0	0.190302	0.493218	0.383717	-0.339577	-0.468405	0	0.643767	0.291033	0.305633	-0.508567	0.367333
ENSMUSG00000046841	Ckap4	0	0.535773	-0.208136	-0.334267	-0.152535	-0.660025	0	0.341352	-0.344434	-0.733305	-0.776212	-0.795326	0	0.356233	-0.203567	-0.402733	-0.1762	-0.3977
ENSMUSG00000040549	Ckap5	0	0.0509907	0.46642	0.194297	0.176787	0.467548	0	-0.00664205	0.251355	-0.0937224	0.218717	-0.131854	0	0.331567	0.2109	0.317033	0.096	0.266767
ENSMUSG00000001270	Ckb	0	-2.09299	-1.96102	-1.5902	-1.32995	-4.96422	0	-1.55776	-1.68936	-1.17795	-0.65102	-3.8113	0	-1.1239	-2.31797	-1.87983	-1.45247	-2.84677
ENSMUSG00000000308	Ckmt1	0	-1.79436	-1.53668	-1.86594	-1.33036	-2.6389	0	-1.54993	-1.14496	-1.76445	-1.0877	-2.24526	0	-1.00257	-1.87967	-1.04803	-1.4835	-2.40087
ENSMUSG00000064302	Clasp1	0	0.0825951	0.0445453	0.500749	0.285661	0.0675872	0	0.0825785	0.248491	0.5322	0.714583	-0.0954416	0	0.0279333	0.0981333	0.0759333	0.851733	0.0886333
ENSMUSG00000033392	Clasp2	0	-0.288593	-0.0965105	-0.50627	-0.161823	-0.362723	0	-0.253028	-0.022834	-0.337099	0.0734352	-0.463874	0	-0.4982	-0.645533	-0.404333	-0.5724	-0.5657
ENSMUSG00000007041	Clic1	0	-0.960218	-0.555459	-0.2571	0.302083	-1.14324	0	-1.12496	-0.442456	-0.462618	-0.0667647	-0.841412	0	-0.587633	-1.42567	-0.517967	0.0562333	-0.941533
ENSMUSG00000037242	Clic4	0	-0.395725	-0.278274	-0.355027	-0.032828	0.251999	0	-0.60168	-0.597807	-0.592611	-0.198186	-0.220109	0	-0.044	-0.340867	0.2073	0.2191	0.0203
ENSMUSG00000006169	Clint1	0	0.346691	0.51816	0.805155	0.280932	0.774772	0	0.295019	0.522881	0.589752	0.191756	0.6445	0	0.129733	0.143667	0.2572	0.134	0.1735
ENSMUSG00000025439	Clns1a	0	0.608566	0.750814	0.578152	0.930972	0.244496	0	0.776341	0.706429	0.635403	0.923781	0.267575	0	0.388267	0.591	0.4843	1.09353	0.873567
ENSMUSG00000027079	Clp1	0	0.26939	0.378545	-0.015935	0.188012	-0.677438	0	0.360789	0.375279	0.0769053	0.255328	-0.692472	0	-0.196933	0.0415	-0.1567	-0.444133	0.1484
ENSMUSG00000001829	Clpb	0	-0.167526	0.0617273	0.00607803	0.130989	-0.370521	0	-0.00279384	0.113528	0.0897645	-0.16957	-0.137414	0	0.1936	0.2115	0.239767	-0.4417	0.0490333
ENSMUSG00000002660	Clpp	0	0.0781437	0.421545	0.24357	0.425962	0.239572	0	0.501059	0.503247	0.344958	0.450856	0.468315	0	-0.479567	-0.100267	-0.209267	-0.355467	-0.103167
ENSMUSG00000002981	Clptm1	0	-0.129609	-0.424898	-0.0348071	0.0986232	-0.135719	0	0.0438216	-0.331253	-0.105112	-0.137665	-0.233747	0	0.7141	0.784433	0.349867	0.676933	0.440367
ENSMUSG00000015357	Clpx	0	0.0361504	0.113011	-0.41093	-0.0729703	-0.15542	0	0.394584	0.0846851	0.251447	0.163851	0.0206564	0	0.1671	0.0661667	-0.0262	-0.2539	-0.0292
ENSMUSG00000028478	Clta	0	0.204025	0.22507	-0.300921	0.118387	-1.16095	0	0.21797	0.159447	-0.0729714	0.31437	-0.900302	0	-0.0725667	-0.4006	-0.225367	-0.0452	-0.309633
ENSMUSG00000047547	Cltb	0	0.570934	0.118952	-0.652621	0.0131126	-2.55824	0	0.823735	0.377839	-0.0288878	-0.204426	-2.06061	0	0.407567	0.0405	-0.171867	-0.2048	-0.478733
ENSMUSG00000047126	Cltc	0	-0.0569651	0.11931	-0.231264	-0.369988	-0.164286	0	-0.419871	-0.143357	-0.63869	-0.463671	-0.959007	0	-0.0897	-0.207767	-0.0545	-0.240767	-0.374933
ENSMUSG00000030282	Cmas	0	-0.357143	0.203337	-0.215537	-0.41712	-0.395402	0	-0.150268	0.416645	0.445608	-0.118574	-0.0703961	0	0.118633	-0.4182	0.118967	-0.178567	-0.5171
ENSMUSG00000028719	Cmpk1	0	0.257062	0.21661	-0.0416555	-0.00614149	-0.195348	0	0.839492	0.302047	0.649211	0.517034	-0.123134	0	0.0984	0.218967	0.0973	-0.1513	-0.0598333
ENSMUSG00000030057	Cnbp	0	0.279259	0.310587	0.176522	-0.193186	0.467137	0	0.117156	0.0278842	0.000510558	-0.336465	0.034568	0	0.384433	0.3454	0.0462333	0.0714333	0.245767
ENSMUSG00000024644	Cndp2	0	0.339443	-0.02782	-0.849537	-0.637563	-0.396305	0	0.200402	-0.182202	-1.1166	-0.666974	-0.546874	0	0.0209667	-0.4247	-0.592167	-0.957867	-0.412433
ENSMUSG00000004665	Cnn2	0	1.61132	1.85377	3.96077	3.5838	2.7812	0	1.82009	2.0209	4.16285	3.66281	3.05359	0	1.63643	0.4816	3.5396	4.54487	0.9835
ENSMUSG00000053931	Cnn3	0	0.14767	-0.304645	-0.0542189	0.344703	-0.321504	0	0.13618	0.100737	-0.161207	0.539219	-0.608083	0	-0.0230333	-0.553	-0.357933	0.246867	-0.411533
ENSMUSG00000036550	Cnot1	0	0.104484	-0.065695	-0.0524593	-0.295613	0.0349668	0	-0.129781	-0.183846	-0.216451	-0.349294	-0.0867225	0	-0.138	-0.1797	-0.219467	-0.193967	-0.3714
ENSMUSG00000056167	Cnot10	0	0.224551	0.337531	-0.138357	0.244173	-0.133684	0	0.346613	0.288105	-0.0756731	0.271894	-0.126892	0	-0.0236	-0.134	-0.191533	-0.161333	-0.139533
ENSMUSG00000020166	Cnot2	0	-0.187494	-0.00985721	-0.173948	-0.0456984	-0.52936	0	0.0589242	0.187468	0.0449065	0.438574	-0.503036	0	0.0872	-0.024	-0.0733333	0.312467	-0.1978
ENSMUSG00000035632	Cnot3	0	1.58408	0.458697	1.63294	0.753982	1.12827	0	0.775578	0.255255	0.475021	0.580138	0.264028	0	0.2311	0.136	0.129133	0.4009	0.144567
ENSMUSG00000031601	Cnot7	0	-0.45163	-0.142975	-0.0320114	-0.401484	0.547933	0	-0.187544	0.16779	1.00054	0.264111	1.19461	0	-0.4955	-0.672167	-0.457	-0.893067	0.0763
ENSMUSG00000020515	Cnot8	0	-0.521923	0.393518	-0.246901	0.0678437	-0.35083	0	-0.592771	0.650502	-0.20367	-0.0786413	-0.0271666	0	-0.275167	-0.277633	-0.1963	-0.143167	-0.726
ENSMUSG00000025381	Cnpy2	0	0.160858	-0.135883	-0.352996	0.719879	0.338486	0	-0.0598382	0.0472947	-0.0655858	0.720095	0.557763	0	0.0457667	-0.4638	0.0922	0.5924	-0.0769333
ENSMUSG00000023973	Cnpy3	0	-0.481512	-0.347303	-0.652478	-0.0938093	-0.0462646	0	-0.215105	-0.482255	-0.959135	-0.608729	-0.030236	0	-0.571533	-0.948	-0.705067	-0.777933	-0.880933
ENSMUSG00000001755	Coasy	0	-0.748809	-0.70116	-1.36078	-0.936898	-0.434165	0	-0.139689	-0.458228	-0.76503	-0.580872	0.417348	0	-0.6569	-0.864033	-0.498333	-1.02293	-0.616033
ENSMUSG00000020173	Cobl	0	0.920414	-1.58575	-1.39158	-0.350969	-2.67297	0	0.23718	-1.54261	-2.49427	-0.406468	-3.40697	0	-0.1958	-2.51433	-2.73273	-0.183733	-3.24967
ENSMUSG00000018661	Cog1	0	0.238388	-0.23521	-0.0403608	-0.498388	-0.292569	0	0.416169	0.0548877	0.0222729	-0.125881	-0.243843	0	-0.0791333	-0.300933	-0.158267	-0.465333	-0.442433
ENSMUSG00000031979	Cog2	0	0.0194393	0.0569805	0.293455	-0.526975	-0.479711	0	-0.0870744	-0.0571121	0.170379	-0.384593	-0.424507	0	0.0616667	-0.169033	-0.211767	-0.448333	-0.481767
ENSMUSG00000034893	Cog3	0	-0.0691066	-0.0470874	-0.427058	-0.600021	-0.635903	0	-0.000938325	0.0361812	0.18736	-0.590469	-0.674094	0	0.242033	0.125967	0.0167	-0.0851667	-0.2421
ENSMUSG00000031753	Cog4	0	0.110096	0.117619	-0.162648	-0.192758	-0.211868	0	0.0652486	0.0308824	0.0615924	-0.0744976	-0.168955	0	-0.2157	-0.149867	-0.0584667	-0.591667	-0.336633
ENSMUSG00000035933	Cog5	0	-0.414962	-0.143899	-0.568469	-0.121681	0.0273186	0	-0.317243	-0.205759	-0.595348	-0.0334578	-0.665067	0	-0.7453	-0.6449	-0.2121	-0.0701	-1.01943
ENSMUSG00000034951	Cog7	0	-0.53553	-0.0609217	-0.638857	-0.152081	-0.945528	0	-0.321256	-0.350505	-0.266452	0.105293	-0.646736	0	-0.4779	-0.388733	-0.288967	-0.3175	-0.5106
ENSMUSG00000033983	Coil	0	0.0323164	-0.0632152	-0.239004	-0.492673	-0.547262	0	0.102819	-0.0744363	-0.10788	-0.537063	-0.497356	0	-0.444533	-0.405333	-0.438367	-0.783867	-0.4447
ENSMUSG00000021669	Col4a3bp	0	0.16148	0.201246	0.0386122	0.127426	0.221003	0	-0.0332803	-0.195659	0.0538628	0.123621	-0.560767	0	0.184467	0.3696	0.255067	0.420767	0.1623
ENSMUSG00000051355	Commd1	0	-0.324279	-0.251202	-0.215665	-0.140926	-0.0341771	0	-0.321411	-0.0841423	-0.482067	-0.234305	-0.590847	0	-0.537667	-0.5984	-0.345467	-0.475967	-0.699667
ENSMUSG00000042705	Commd10	0	-0.109775	0.0267748	-0.0463493	-0.364825	0.270629	0	-0.0496997	0.0561795	-0.423964	-0.272203	-0.223801	0	0.1957	-0.160267	0.0654667	-0.0874667	0.117867
ENSMUSG00000027163	Commd9	0	-0.551323	-0.0556464	-0.0661138	-0.532329	-0.421574	0	-0.725515	0.161688	0.0546474	-0.378742	-1.23558	0	-0.263267	-0.3226	-0.626267	-0.8897	-0.3415
ENSMUSG00000026553	Copa	0	-0.578937	-0.46334	-0.729053	-0.493199	-0.88485	0	-0.633827	-0.500774	-0.716881	-0.37064	-0.918007	0	0.0115	-0.170333	-0.06	-0.157467	-0.315467
ENSMUSG00000030754	Copb1	0	0.00269939	0.11918	-0.34168	-0.111337	-0.089695	0	-0.197981	-0.240979	-0.508136	-0.190617	-0.762791	0	-0.0112	-0.1382	-0.0338	-0.162433	-0.279433
ENSMUSG00000032458	Copb2	0	-0.0988632	-0.0264107	-0.366271	-0.117407	-0.458853	0	-0.105813	-0.116586	-0.455947	-0.212349	-0.786522	0	0.102333	-0.00643333	0.015	-0.102233	-0.0648333
ENSMUSG00000055681	Cope	0	-0.301276	-0.279969	-0.260879	-0.260124	-0.69324	0	-0.581486	-0.53641	-0.611567	-0.623664	-0.937131	0	-0.0802	-0.660133	-0.160733	0.0216667	-1.0796
ENSMUSG00000025607	Copg2	0	-0.635174	-0.207471	-0.900713	-1.06726	0.010494	0	-0.618615	-0.467085	-1.05307	-1.00776	-0.212366	0	-0.237967	-0.4725	-0.287533	-0.867933	-0.177733
ENSMUSG00000027206	Cops2	0	0.539035	0.511748	0.426153	0.602142	0.268224	0	-0.0461788	-0.00654339	0.0296833	0.168377	-0.623471	0	0.314433	0.421833	0.181467	0.492967	0.269633
ENSMUSG00000019373	Cops3	0	0.574941	0.584637	0.258728	0.416023	0.210258	0	0.700913	0.733587	0.485782	0.593178	-0.122662	0	0.399267	0.4098	0.238633	0.4212	0.215767
ENSMUSG00000035297	Cops4	0	0.236115	0.384348	-0.0135563	0.350931	-0.166848	0	0.637055	0.644863	0.224625	0.761614	-0.0607715	0	0.168233	0.2963	0.287467	0.2886	0.202367
ENSMUSG00000025917	Cops5	0	0.394256	0.223684	0.511827	0.762691	0.313849	0	0.305653	0.381045	0.305616	0.645622	-0.028117	0	0.158367	0.178133	0.1527	0.4349	0.207133
ENSMUSG00000019494	Cops6	0	0.483944	0.0990992	0.161074	0.494969	-0.206492	0	0.286021	0.183572	-0.053735	0.279628	-0.598261	0	0.486333	0.664533	0.3402	0.5209	0.512
ENSMUSG00000030127	Cops7a	0	0.664454	0.151707	0.570098	-0.306151	-0.445705	0	0.703286	0.481482	0.425479	0.000668305	-0.178584	0	0.1612	0.2373	0.308567	0.374533	0.1154
ENSMUSG00000026240	Cops7b	0	0.288734	0.2065	0.173127	-0.0669	-0.190383	0	0.341513	0.577359	0.056785	0.00333659	-0.247401	0	0.376333	0.0308667	0.111233	0.318167	0.124867
ENSMUSG00000034432	Cops8	0	0.0264507	-0.123815	0.20084	0.0440879	0.108008	0	0.252121	-0.386448	0.268882	-0.075698	-0.0575613	0	0.5907	0.3741	0.424167	0.285133	0.520733
ENSMUSG00000060992	Copz1	0	0.667132	0.420877	0.311619	0.299252	0.115172	0	0.0519553	-0.319583	-0.530558	0.150585	-0.87627	0	-0.317933	-0.425467	-0.3748	-0.1168	-1.34247
ENSMUSG00000021235	Coq6	0	-0.201529	-0.45887	-0.697725	-0.237536	-0.529427	0	0.218012	0.165047	-0.296869	-0.158872	-0.153897	0	-1.14203	-1.54737	0.184767	-0.7347	-0.6247
ENSMUSG00000031782	Coq9	0	-0.0242768	0.305496	-0.11579	-0.11076	-0.353631	0	-0.0295209	0.354613	0.169198	-0.0424802	0.0234974	0	-0.0118667	0.369967	0.256767	-0.375433	0.239433
ENSMUSG00000024835	Coro1b	0	-0.991419	-0.95765	-0.96629	-0.559518	-0.99918	0	-0.797861	-0.715706	-1.03354	-0.548408	-1.03515	0	-0.6053	-1.16727	-0.918833	-0.808933	-0.9227
ENSMUSG00000004530	Coro1c	0	0.245773	0.261853	0.496905	0.190914	0.0859114	0	0.294755	0.224572	0.409694	0.426801	-0.0597671	0	-0.0163333	0.0853	0.328667	0.3855	0.0556333
ENSMUSG00000039637	Coro7	0	-1.30877	-0.814975	-0.698624	-1.40654	-1.01914	0	-1.21182	-0.753921	-0.884429	-1.04688	-0.903163	0	-0.807267	-1.22593	-0.8043	-1.5122	-0.993933
ENSMUSG00000031827	Cotl1	0	-0.516286	0.83118	0.595687	0.0221545	0.409202	0	-0.758016	0.295936	0.349864	-0.393516	-0.175307	0	-0.3968	-0.0131	1.41563	0.577467	-0.0869333
ENSMUSG00000040018	Cox15	0	-0.338629	-0.0927996	-0.548306	-0.281789	-0.328138	0	-0.0862878	0.241814	-0.335868	-0.0352378	-0.145454	0	-0.213833	0.0569	-0.0450667	-0.252833	-0.183933
ENSMUSG00000031818	Cox4i1	0	-0.192277	-0.192189	-0.241592	0.114886	-0.495675	0	0.101596	-0.329382	-0.0167666	-0.202762	-0.234858	0	-0.333267	-0.223967	-0.331567	-0.258533	-0.0534
ENSMUSG00000061518	Cox5b	0	-0.544209	-0.321284	-0.456381	-0.244471	-0.681719	0	-0.532449	-0.623806	-1.25447	-0.855188	-1.05436	0	-0.151233	-0.571033	0.0345333	0.2224	0.591533
ENSMUSG00000041697	Cox6a1	0	-0.810875	-1.2522	-0.91587	-0.401955	-1.00442	0	-0.517876	-0.881265	-0.625444	-0.38121	-0.899772	0	-0.5667	-0.115067	0.236367	0.545667	0.616767
ENSMUSG00000036751	Cox6b1	0	0.190387	-0.648323	-0.433686	0.331371	-1.29016	0	-0.343725	-0.835573	-1.08597	-0.82076	-1.49641	0	0.408	0.363067	0.2541	0.5424	0.814633
ENSMUSG00000014313	Cox6c	0	-0.113423	-0.599351	-0.633919	0.538536	-0.24222	0	-0.500315	-0.0629366	-0.672729	0.0916836	0.205057	0	-0.4771	-0.0565667	-0.331633	-0.0697667	-0.0116333
ENSMUSG00000032330	Cox7a2	0	-0.239381	-0.737636	-0.758023	0.128498	-0.638188	0	-0.193589	-0.655316	-0.695483	-0.0643639	-1.19996	0	-0.1159	0.199967	0.416367	0.503467	0.277933
ENSMUSG00000074643	Cpne1	0	-0.26094	-0.254561	-0.549896	0.195032	-1.15651	0	-0.0756489	-0.196692	-0.619227	0.339955	-1.26528	0	0.179433	0.0371	0.129667	0.625267	-0.388233
ENSMUSG00000028228	Cpne3	0	-0.438332	-0.373626	-1.33952	-0.549812	-0.917672	0	-0.501584	-0.511784	-1.27588	-0.337319	-1.29174	0	0.0190667	-0.308567	-0.0569	-0.2509	-0.8645
ENSMUSG00000022742	Cpox	0	0.513276	0.525329	0.960541	0.0272647	1.00725	0	0.13704	0.402456	0.382882	-0.0128867	0.331614	0	0.146733	0.232067	0.2257	-0.5693	0.370333
ENSMUSG00000034022	Cpsf1	0	-0.173704	0.0265365	-0.0262101	0.255825	0.0243497	0	-0.20649	0.0234815	-0.279456	0.280585	-0.0712619	0	0.153167	0.2173	0.233167	0.385333	0.224467
ENSMUSG00000041781	Cpsf2	0	0.0874101	0.373852	0.0926813	0.319051	0.242993	0	0.0299154	0.181033	0.249841	0.373834	-0.0155166	0	-0.1423	-0.0156	0.0846333	0.199233	0.0729667
ENSMUSG00000054309	Cpsf3	0	0.124002	0.274271	-0.0114131	0.365339	-0.110961	0	0.168644	0.0584666	-0.119719	0.457922	-0.774571	0	-0.0812	0.199333	0.212533	0.1257	0.273267
ENSMUSG00000029034	Cpsf3l	0	0.265119	0.349719	0.139179	0.289688	0.0396215	0	0.814224	0.406923	0.478171	0.710737	0.588689	0	0.3308	0.876233	-0.1103	0.330133	0.7796
ENSMUSG00000029625	Cpsf4	0	-0.346331	-0.223345	-0.265145	-0.317913	-0.251524	0	0.241793	0.104037	0.364229	-0.130001	0.592835	0	-0.102033	-0.1302	0.114767	0.148767	0.201067
ENSMUSG00000055531	Cpsf6	0	-0.00591751	-0.000558981	-0.0522312	0.0580456	0.164456	0	0.179907	0.192332	0.21958	0.292896	0.134583	0	-0.0991333	-0.0378667	-0.1131	0.0665667	0.0754
ENSMUSG00000034820	Cpsf7	0	0.0982285	-0.18921	0.278208	-0.0944274	-0.0280481	0	-0.093146	-0.282851	-0.327862	0.0596863	-0.58514	0	-0.240033	-0.3542	-0.317967	-0.131767	-0.378933
ENSMUSG00000024900	Cpt1a	0	-2.41357	-1.83483	-2.86353	-2.10947	-2.55781	0	-2.80868	-1.69806	-3.20044	-2.19569	-2.86758	0	-1.79047	-3.24577	-3.50427	-4.06993	-1.66713
ENSMUSG00000028607	Cpt2	0	-0.21514	0.0977135	0.111668	0.141073	0.0708531	0	0.269365	0.45935	0.313211	0.420593	0.108322	0	-0.0569667	0.210867	0.341133	0.169367	0.3373
ENSMUSG00000032291	Crabp1	0	-0.732925	-0.0488058	-0.714041	-0.184951	-0.79173	0	0.0087332	-0.0767652	-0.73502	-0.179953	-0.429753	0	-0.330033	0.0079	0.408233	0.409767	-0.4176
ENSMUSG00000005362	Crbn	0	-0.371359	0.255842	-0.433034	-0.527981	-0.396603	0	-0.661787	-0.207087	-0.723543	-0.800697	-0.794781	0	0.512433	0.390967	0.607833	0.0359667	0.175167
ENSMUSG00000022521	Crebbp	0	0.476849	-0.239154	0.884738	-0.601698	0.715812	0	-0.0523406	-0.1572	0.238785	-0.350013	0.231702	0	-0.0025	-0.168367	-0.191567	-0.170233	-0.118533
ENSMUSG00000023272	Creld2	0	0.522074	0.281496	-0.0237902	0.326751	-0.317932	0	0.823421	-0.0527693	0.188073	0.229375	0.279861	0	0.203667	0.2801	-0.137033	-0.136767	0.0458
ENSMUSG00000006360	Crip1	0	-0.997853	-0.677947	-0.196608	-0.581403	-1.02473	0	-0.868387	0.192894	0.109364	-0.352839	-1.2617	0	-2.85353	-2.3012	-1.4351	-2.27643	-0.7093
ENSMUSG00000006356	Crip2	0	1.4052	1.42862	2.71718	1.21621	2.14914	0	1.59763	1.69556	2.51029	1.02432	2.19243	0	1.1261	1.53843	1.80347	1.53097	1.8118
ENSMUSG00000017776	Crk	0	-0.418988	-0.357476	-0.108209	-0.144576	-0.00840285	0	-0.461584	-0.13742	-0.00615632	0.0189326	0.589264	0	-0.254433	-0.4292	-0.00736667	0.170733	-0.312233
ENSMUSG00000006134	Crkl	0	-0.267545	-0.299773	-0.5728	-0.828244	-0.560215	0	0.115942	0.251367	0.188955	-0.231678	-0.100509	0	0.155767	-0.0423667	-0.206533	-0.612	0.0188
ENSMUSG00000017561	Crlf3	0	-0.328749	0.0709224	-0.136891	-0.0403633	-0.818545	0	-0.0825415	0.0542698	-0.186508	-0.184982	-0.940218	0	-0.289467	-0.372667	0.0538	-0.2939	-0.5155
ENSMUSG00000029121	Crmp1	0	3.14169	3.68144	3.93011	2.02633	3.33236	0	2.95177	3.75099	3.39116	2.35119	3.03111	0	1.47177	3.35813	3.19847	2.26523	3.57613
ENSMUSG00000001767	Crnkl1	0	0.754962	0.516865	0.243522	0.758665	-0.10335	0	0.796297	0.446848	0.017707	1.05674	-0.715817	0	0.488667	0.3556	0.288367	0.580567	0.265233
ENSMUSG00000003623	Crot	0	-1.05986	-0.0717707	-0.515553	0.247047	-0.686379	0	-1.09659	-0.0829287	-0.784047	0.270222	-1.3133	0	-0.954467	-0.695867	-0.6229	0.0685	-0.405733
ENSMUSG00000032431	Crtap	0	-0.107519	-0.515985	-0.663808	-0.501233	-1.66504	0	0.00796406	-0.562218	-0.774477	-0.637693	-1.46526	0	-0.3102	-0.443	-0.2756	-0.444833	-0.816433
ENSMUSG00000028199	Cryz	0	-0.677485	-0.394692	-1.04755	-0.416928	-1.22495	0	-0.443437	-0.748555	-0.89581	-0.593989	-1.95459	0	-0.0480667	-0.516267	-0.270467	0.00176667	-0.6377
ENSMUSG00000058240	Cryzl1	0	-0.70587	-0.622074	-1.38261	0.0705661	0.280111	0	-0.925932	-1.11116	-1.48479	-0.19922	-0.701885	0	-0.0952333	-0.8326	0.3226	1.10227	-0.4289
ENSMUSG00000005683	Cs	0	-0.250122	-0.0608533	-0.251002	-0.269121	-0.580527	0	-0.152372	-0.177481	-0.373996	-0.376749	-0.746479	0	-0.1587	-0.0111667	-0.244833	-0.299933	-0.0691333
ENSMUSG00000068823	Csde1	0	0.0815229	0.0882772	-0.25478	0.0580656	0.17023	0	-0.111184	-0.125693	0.12736	0.241557	-0.275165	0	0.0565	-0.0412667	0.0541333	0.336267	-0.1194
ENSMUSG00000002718	Cse1l	0	0.398177	0.459723	0.197125	0.293942	0.194805	0	0.389011	0.380662	0.210758	0.502535	-0.29021	0	0.0381333	0.278033	0.209433	0.1528	0.208567
ENSMUSG00000024576	Csnk1a1	0	0.137454	0.0492045	-0.363248	0.309312	-0.171683	0	0.678054	0.498665	0.354772	0.93355	-0.0581024	0	0.484667	0.264967	0.3236	0.4603	0.2285
ENSMUSG00000025162	Csnk1d	0	0.0471027	0.00238111	0.27292	-0.181389	0.468911	0	0.324164	0.411619	0.588025	0.401159	0.663166	0	-0.2038	-0.517967	-0.0496667	-0.372967	-0.2426
ENSMUSG00000074698	Csnk2a1	0	0.291768	0.0753106	-0.061921	0.504052	0.306876	0	-0.337791	0.138282	-0.575055	0.164907	-0.380744	0	-0.375933	-0.234267	-0.101067	-0.0651333	-0.163033
ENSMUSG00000046707	Csnk2a2	0	0.860559	0.538404	1.18551	0.406244	1.68072	0	0.427567	0.375955	0.59202	0.507549	0.782607	0	0.354367	0.241267	0.2297	0.236	0.5422
ENSMUSG00000024387	Csnk2b	0	-0.36465	-0.426242	-0.398021	-0.438391	-0.356067	0	-0.347035	-0.554024	-0.618156	-0.520761	-0.557347	0	-0.5284	-0.707433	-0.340833	-0.4076	-0.678133
ENSMUSG00000026421	Csrp1	0	-1.48138	-1.41581	-0.568512	-0.46416	-1.29875	0	-1.38043	-1.20384	-0.360986	-0.417542	-1.26133	0	-0.0280333	-1.4166	-0.133	0.611533	-1.1229
ENSMUSG00000020186	Csrp2	0	0.346717	0.40587	0.556153	0.797893	0.214132	0	0.447033	0.529054	0.811979	0.939502	0.248471	0	0.8983	0.616267	1.2053	1.2537	1.09787
ENSMUSG00000005054	Cstb	0	-1.58673	-1.0906	-2.48524	-1.66828	-1.46501	0	-1.14164	-1.28239	-2.60432	-1.89972	-1.56351	0	-1.03177	-1.5467	-1.7078	-2.1595	-0.449133
ENSMUSG00000027498	Cstf1	0	0.120392	0.134913	0.214919	-0.0227355	-0.221873	0	0.22972	0.408235	0.366795	0.101787	-0.36185	0	-0.308967	-0.337933	-0.2535	-0.2694	-0.2599
ENSMUSG00000031256	Cstf2	0	-0.450431	-0.177224	0.0402589	-0.270465	-0.0128964	0	-0.193331	-0.0880058	0.100219	-0.202453	-0.0081345	0	-0.484767	-0.460933	-0.352333	-0.414767	-0.259433
ENSMUSG00000053536	Cstf2t	0	-0.29804	-0.50275	-0.680012	-0.00974902	-0.692052	0	-0.173002	-0.515077	-0.345839	0.14685	-0.532047	0	-0.4513	-0.497933	-0.5716	0.00863333	-0.249033
ENSMUSG00000027176	Cstf3	0	0.857449	0.512926	0.696725	0.382679	1.04411	0	0.137717	0.434945	0.00774722	0.232309	-0.0930199	0	-0.184167	-0.153833	-0.379067	-0.457733	0.0129333
ENSMUSG00000021000	Ctage5	0	0.428863	0.0913832	0.6231	0.797168	0.788783	0	0.132399	0.281827	0.796015	0.99406	1.02371	0	0.0217667	-0.0841667	-0.0894667	-0.0684667	-0.0748667
ENSMUSG00000037373	Ctbp1	0	-0.163386	-0.116543	0.405445	-0.178162	-0.253175	0	0.257314	0.480559	0.95611	0.168282	1.19832	0	0.0364667	-0.0412333	-0.1696	-0.1152	-0.0064
ENSMUSG00000030970	Ctbp2	0	1.06771	1.12021	0.951851	0.860703	1.07579	0	1.55896	1.44591	1.29594	1.42407	1.66153	0	1.11143	1.02827	0.963033	1.08263	0.937933
ENSMUSG00000005698	Ctcf	0	0.623488	0.141088	0.412641	0.0476066	0.519192	0	0.328511	0.430395	0.536896	0.0475476	0.253334	0	-0.344467	-0.583767	-0.3869	-0.618833	-0.596033
ENSMUSG00000033323	Ctdp1	0	0.249597	0.462527	0.678736	0.0918962	-0.0263662	0	0.236435	0.69076	0.775423	0.0938751	-0.0108916	0	-0.160967	0.111033	0.0524333	0.0937333	0.2162
ENSMUSG00000028179	Cth	0	0.636059	-0.558615	-0.96663	0.619463	-0.22535	0	0.708017	-0.501049	-0.993077	0.604784	-0.53362	0	0.7017	-0.153633	-0.2418	0.785433	0.2359
ENSMUSG00000037815	Ctnna1	0	0.392135	-0.0783367	0.0291487	0.251983	-0.350109	0	0.263803	-0.0561029	-0.0457863	0.312958	-0.684121	0	0.143767	-0.0978333	0.0515	-0.041	-0.0499333
ENSMUSG00000006932	Ctnnb1	0	-0.0906602	0.0944875	-0.274723	-0.112387	-0.583129	0	0.110569	0.0375217	-0.0779356	-0.012313	-0.574573	0	-0.440867	-0.5334	-0.604833	-0.524133	-0.456767
ENSMUSG00000027649	Ctnnbl1	0	0.269002	0.585334	0.220416	0.795567	-0.490672	0	0.404406	0.384837	0.388623	0.703243	-0.362457	0	0.0213667	0.244867	0.250767	0.404233	0.0510667
ENSMUSG00000034101	Ctnnd1	0	1.21687	0.413196	1.25881	0.442957	0.424294	0	0.562348	0.0601014	0.286392	0.218476	-0.462801	0	0.3413	0.1508	0.159433	0.424733	-0.193367
ENSMUSG00000031360	Ctps2	0	-0.310924	0.262598	-0.203078	-0.0561567	0.195625	0	-0.213755	0.464428	-0.131894	0.257877	0.0667959	0	-0.5137	-0.114667	0.0619	-0.4003	0.216633
ENSMUSG00000005609	Ctr9	0	-0.0435698	0.317499	0.300966	-0.167321	0.0614168	0	0.144134	0.509629	0.493062	0.03521	0.00711165	0	-0.0307667	0.408967	0.0760333	0.149567	0.337667
ENSMUSG00000017760	Ctsa	0	-1.73293	-0.979763	-1.69199	-0.800651	-1.87125	0	-1.7286	-1.09921	-1.88648	-1.35427	-2.15501	0	-1.19717	-1.2951	-0.782733	-1.57087	-1.4666
ENSMUSG00000021939	Ctsb	0	-1.40703	-1.36336	-1.51949	-0.815543	-1.5258	0	-1.44225	-1.41546	-2.07663	-1.51744	-2.4342	0	-1.14513	-1.44517	-1.29607	-1.4878	-1.5584
ENSMUSG00000007891	Ctsd	0	-0.663151	-0.262836	-0.774309	-0.389583	-0.384367	0	-0.678169	-0.382236	-0.750702	-0.928821	-0.497934	0	-0.353833	-0.425233	-0.3754	-0.9826	-0.122933
ENSMUSG00000016256	Ctsz	0	-0.312696	0.450477	0.553221	0.933004	0.24042	0	-0.19272	0.686674	0.42371	0.551518	0.0170001	0	-0.265	0.518933	1.4613	0.8134	0.5664
ENSMUSG00000031078	Cttn	0	-0.0767147	-0.201393	-0.0952262	0.0133403	-0.26952	0	-0.105788	-0.197605	-0.0322772	-0.0386222	-0.230311	0	0.1846	-0.156033	-0.0456	-0.0608667	-0.0229
ENSMUSG00000049482	Ctu2	0	0.419255	0.273256	0.779636	0.207559	0.543492	0	0.59183	0.400941	0.740604	0.108523	1.03221	0	0.6256	0.423233	0.1951	0.2515	0.438233
ENSMUSG00000029686	Cul1	0	0.223615	0.303724	0.318006	-0.442478	0.543224	0	0.406219	0.418488	0.578518	-0.0161202	0.358429	0	-0.263333	-0.2534	-0.339267	-0.717733	-0.270033
ENSMUSG00000024231	Cul2	0	0.21688	0.244371	-0.268605	0.221331	-0.126673	0	0.0145294	0.0363359	-0.323403	0.135437	-0.836414	0	-0.179267	0.2171	-0.211133	0.119467	0.0266667
ENSMUSG00000004364	Cul3	0	0.22748	0.192338	-0.0421397	0.0890243	0.210094	0	0.398941	0.317626	0.3667	0.527934	0.309684	0	-0.0765333	0.0267667	-0.0796333	-0.0678667	-0.0419667
ENSMUSG00000031446	Cul4a	0	-0.195909	0.237962	-0.15694	-0.567507	0.54141	0	-0.164778	0.136029	-0.0503139	-0.557412	0.855524	0	-0.418067	-0.358167	-0.5713	-1.1819	0.0358667
ENSMUSG00000031095	Cul4b	0	1.08557	1.00356	1.32635	1.13145	0.723332	0	0.601521	0.652811	0.754974	0.908734	-0.306232	0	0.6118	0.557967	0.593067	0.4836	0.549067
ENSMUSG00000032030	Cul5	0	-0.0540953	-0.033896	-0.447181	-0.214316	-0.300342	0	-0.0774	-0.133263	-0.625525	-0.264093	-0.817575	0	-0.0247333	-0.0840333	-0.3707	-0.211867	-0.232167
ENSMUSG00000038545	Cul7	0	0.184628	0.0508564	0.614685	0.263046	-0.0381933	0	0.438777	0.0875099	0.831056	0.605041	0.590172	0	0.9809	-0.252267	0.386567	1.25183	0.0637
ENSMUSG00000004096	Cwc15	0	0.590586	0.331414	0.483305	0.530532	0.158197	0	0.441044	0.382909	0.278672	0.15044	-0.280596	0	-0.5488	-0.575233	-0.2099	0.0199333	-0.4098
ENSMUSG00000021715	Cwc27	0	-0.115542	0.0311852	-0.374234	0.371936	-0.0485277	0	-0.21063	-0.0581911	-0.865046	0.17622	-0.681553	0	-0.580033	-0.483367	-0.118967	-0.191333	-0.515833
ENSMUSG00000025200	Cwf19l1	0	0.236451	0.583642	0.135821	0.567543	0.428627	0	-0.163022	0.487295	0.048349	0.622175	-0.0575415	0	-0.0949667	0.1208	0.219867	0.450467	0.353833
ENSMUSG00000025898	Cwf19l2	0	0.394327	0.51974	0.107914	0.370526	0.165481	0	0.410919	0.288461	0.125403	0.650888	-0.311712	0	-0.2265	-0.426567	0.0382	0.0572333	-0.1062
ENSMUSG00000024560	Cxxc1	0	0.508075	0.128582	0.58504	0.104443	0.246547	0	0.376905	-0.378176	0.0698841	-0.0681878	0.181602	0	-0.266133	-0.451067	-0.316433	-0.102867	-0.155167
ENSMUSG00000031924	Cyb5b	0	0.0421373	0.103852	0.0344577	-0.797586	0.252159	0	0.0419186	0.052025	-0.458155	-0.705119	0.485209	0	-0.712633	-0.640267	-0.503633	-1.13267	-0.423767
ENSMUSG00000026456	Cyb5r1	0	-0.563947	-0.86524	-1.06929	-0.00899423	0.0593045	0	-0.5731	-0.795086	-1.06228	-0.317499	-0.158277	0	-0.400433	-1.10703	-1.57737	-1.1706	-1.13903
ENSMUSG00000018042	Cyb5r3	0	0.0621554	-0.10953	-0.172779	0.303115	-0.485695	0	-0.0772078	0.195115	-0.466257	0.260533	-0.858147	0	-0.00323333	-0.145333	-0.1302	-0.0515667	-0.122167
ENSMUSG00000022551	Cyc1	0	0.130287	0.0405452	0.0559147	0.0817402	0.268084	0	0.146318	0.157241	0.142282	0.146427	0.506361	0	-0.8791	-0.768433	-1.0103	-1.0046	-0.660967
ENSMUSG00000030447	Cyfip1	0	-0.346542	-0.461342	-0.691752	-0.359078	-0.722002	0	-0.416772	-0.577737	-0.727915	-0.172362	-0.805887	0	0.0626667	-0.339	-0.301733	-0.134567	-0.383033
ENSMUSG00000003269	Cyth2	0	-0.0392832	-0.126324	-0.0438174	-0.0701672	-0.609143	0	0.0056974	-0.120641	0.160156	-0.169152	0.0931413	0	-0.0823333	-0.130067	0.0661667	0.0780333	-0.0489333
ENSMUSG00000053329	D10Jhu81e	0	0.0531653	-0.0137016	-0.250231	-0.175255	-0.0881433	0	0.335013	0.560336	-0.338774	0.15797	-0.177648	0	-0.0878	0.0022	0.0492	-0.5207	0.0455
ENSMUSG00000019579	D17Wsu104e	0	-0.311304	-0.624688	-0.402039	-0.270923	-0.932566	0	-0.209576	-0.658055	-0.569197	-1.2203	-0.991924	0	-0.150033	-0.661	-0.861933	-0.684433	-0.794433
ENSMUSG00000039660	D2Wsu81e	0	0.12471	0.538648	0.152918	0.304995	0.468109	0	0.0342749	0.0423781	-0.297383	-0.320686	0.242362	0	-0.650233	-0.0866333	-0.2292	-0.345267	0.0728667
ENSMUSG00000019362	D8Ertd738e	0	0.433898	0.345707	0.238545	0.0934378	-0.265213	0	0.56986	0.111575	0.246043	-0.343003	-0.352166	0	0.0919	-0.0605	-0.000133333	-0.266533	-0.276933
ENSMUSG00000026883	Dab2ip	0	-0.157582	-0.497135	-0.210146	-0.33357	-0.662606	0	-0.166788	-0.311772	-0.341035	-0.158227	-0.313366	0	-0.2028	-1.02987	-1.25843	-0.768933	-0.662267
ENSMUSG00000022174	Dad1	0	0.233581	-0.231524	-0.74474	0.0769366	-1.21231	0	0.121593	-0.352848	-0.0011523	0.236559	-1.36918	0	0.288233	0.259167	0.0118333	0.0593	0.3602
ENSMUSG00000039952	Dag1	0	0.879524	-0.229265	0.969396	0.157581	0.856725	0	0.280499	-0.0406496	0.200628	-0.326703	0.529613	0	-0.0135	-0.274033	-0.0989	-0.262233	0.0561
ENSMUSG00000034371	Dak	0	0.545535	-0.0272934	-0.00462954	0.13622	-0.426818	0	0.170769	0.0849205	-0.330725	-0.292652	-0.85376	0	0.386133	0.131233	0.490033	0.187733	-0.570833
ENSMUSG00000068921	Dap3	0	-0.00975014	0.0250019	-0.359516	-0.0230957	-0.184983	0	-0.143587	-0.227717	-0.48136	-0.0639312	-0.445106	0	0.348	0.492533	0.182933	0.0885333	0.3418
ENSMUSG00000026356	Dars	0	-0.271894	-0.0282667	-0.612684	-0.101649	-0.458396	0	-0.213914	-0.0179599	-0.524157	0.140549	-0.681978	0	0.0352333	-0.122133	-0.179467	0.0719667	-0.130267
ENSMUSG00000026709	Dars2	0	0.216428	0.913737	0.65093	0.930657	0.785858	0	0.498768	1.16111	1.07535	1.32193	1.11376	0	-0.00343333	0.957167	1.16157	0.6	0.893733
ENSMUSG00000002307	Daxx	0	0.493894	0.104895	0.107487	-0.326366	-0.478341	0	0.495721	0.0128314	0.308425	-0.265092	0.20808	0	0.1229	-0.0489	-0.3587	-0.168467	0.0417
ENSMUSG00000069565	Dazap1	0	-0.0445259	0.324633	0.133678	0.181667	-0.371205	0	0.126649	0.388574	0.247195	0.29023	0.143587	0	-0.4341	-0.404433	-0.344267	-0.0804667	-0.203333
ENSMUSG00000026385	Dbi	0	-0.447569	0.107615	-0.236446	-0.129069	-0.488077	0	-0.0334667	-0.127969	-0.284254	-0.235862	-0.494326	0	-0.856533	-1.53367	-0.649467	-0.666933	-0.702767
ENSMUSG00000020476	Dbnl	0	0.142719	-0.0722178	0.221996	-0.35805	-0.17417	0	0.290923	0.0345601	0.145978	-0.341813	-0.124437	0	0.111633	-0.161933	-0.223533	-0.182367	-0.3023
ENSMUSG00000032469	Dbr1	0	0.23526	0.503738	0.422477	0.37308	-0.11277	0	0.324225	0.567064	0.696254	0.527332	-0.147709	0	-0.183433	0.301733	0.3602	0.282967	0.332567
ENSMUSG00000000340	Dbt	0	-0.130123	-0.0612707	-0.325309	0.0756932	0.205047	0	-0.828889	-0.234892	-0.899927	-0.331662	-0.374244	0	-0.149833	-0.0630667	-0.1089	-0.6704	-0.2795
ENSMUSG00000022300	Dcaf13	0	0.0215074	0.04954	-0.343568	-0.0942971	-0.382052	0	-0.0786242	0.0954025	-0.410985	0.145866	-0.677166	0	0.0216333	0.2302	0.3916	0.188667	0.133833
ENSMUSG00000049354	Dcaf7	0	0.29268	0.175982	0.140026	-0.196	-0.00135302	0	0.159073	0.0640983	0.0327084	-0.120888	-0.367131	0	-0.3984	-0.621433	-0.551233	-0.921867	-0.654233
ENSMUSG00000026554	Dcaf8	0	-0.0441291	-0.0541773	-0.223717	0.00947106	0.194078	0	-0.21262	-0.141029	-0.0929173	0.0306841	0.353604	0	0.0261333	-0.184667	0.00216667	0.0184	0.327033
ENSMUSG00000020935	Dcakd	0	0.542931	0.393332	1.4014	0.170292	1.03013	0	0.099438	0.370501	0.480403	0.303291	0.31671	0	-0.177667	0.00643333	0.1673	0.0505	0.192367
ENSMUSG00000021962	Dcp1a	0	0.114336	-0.195063	0.25748	-0.127931	-0.0306134	0	-0.180094	0.0155288	-0.144429	-0.0899435	-0.384119	0	0.4777	0.2065	0.176967	0.220867	0.234133
ENSMUSG00000032040	Dcps	0	-0.110898	0.274362	0.153165	0.221043	-0.482447	0	-0.0617237	-0.0892916	-0.290346	0.0396399	-0.7784	0	-0.470833	-0.2722	-0.263933	-0.175433	-0.414467
ENSMUSG00000031865	Dctn1	0	0.649632	0.107015	0.625644	-0.487098	0.174723	0	0.290243	0.0249166	-0.0250471	-0.707416	-0.232251	0	-0.0275667	-0.284133	0.0390667	0.0375333	-0.0659
ENSMUSG00000025410	Dctn2	0	-0.209838	-0.0696314	-0.129724	0.256491	-0.620123	0	0.0605416	0.0398914	-0.105437	0.40511	-0.566327	0	0.235067	0.0566333	0.2463	0.5673	0.1572
ENSMUSG00000024603	Dctn4	0	-0.54232	-0.58955	-0.553659	-0.462666	-0.757393	0	-0.387483	-0.323728	-0.26753	-0.174756	-0.822279	0	0.156533	0.1108	0.270367	0.501867	0.313533
ENSMUSG00000030868	Dctn5	0	-0.267818	-0.0380371	-0.379989	-0.274638	-0.410531	0	-0.269896	0.0184671	-0.38433	0.00613355	-0.696312	0	-0.3217	-0.146067	0.1838	0.0219333	0.209933
ENSMUSG00000031516	Dctn6	0	-0.092418	-0.125737	-0.11915	-0.257278	-0.14304	0	-0.343564	-0.290403	-0.34549	-0.269895	-0.762724	0	-0.793567	-0.512033	-0.329667	-0.4242	-0.228333
ENSMUSG00000042462	Dctpp1	0	0.207848	0.494951	0.502851	0.370453	0.360283	0	0.591974	0.418007	0.767724	0.0998121	0.661192	0	-0.4737	-0.362633	-0.1911	-0.5487	-0.176567
ENSMUSG00000032002	Dcun1d5	0	0.304416	0.430667	0.0568088	0.349564	0.447855	0	0.748695	0.866315	1.24903	1.18521	0.927159	0	0.2342	0.592133	0.4681	0.651333	0.697533
ENSMUSG00000039450	Dcxr	0	-0.58037	0.25826	-0.525301	-1.00096	-0.541898	0	-0.228681	0.444727	0.188885	-0.786439	0.333589	0	0.542467	-0.0118333	0.317833	-0.556533	-0.587733
ENSMUSG00000028194	Ddah1	0	0.357243	-1.26706	-0.0415942	-0.0762197	-2.71182	0	0.275499	-1.01701	-0.315002	0.0636276	-3.5186	0	0.1831	-1.18403	-0.643567	-0.163233	-1.2366
ENSMUSG00000007039	Ddah2	0	-1.38381	0.00382383	-0.692246	0.485944	-1.02012	0	-1.20254	0.326897	-0.282917	0.824942	-0.545	0	-0.992367	-0.8989	-0.544533	0.0907333	-1.16773
ENSMUSG00000024740	Ddb1	0	-0.0415601	0.31241	0.0285596	0.358568	-0.362919	0	0.0999749	0.265887	0.0982118	0.519543	-0.414666	0	0.425967	0.3658	0.357333	0.320233	0.307533
ENSMUSG00000061313	Ddhd2	0	0.350793	0.490617	0.335332	-0.50584	0.23934	0	0.232371	0.413343	0.337399	-0.326924	0.196307	0	0.419667	0.574633	0.8771	-0.701433	0.241033
ENSMUSG00000078515	Ddi2	0	0.256855	-0.105578	0.256164	-0.294934	-0.038929	0	0.512905	0.0620888	0.281592	-0.151865	0.241101	0	-0.0443	-0.1007	-0.2749	-0.3102	-0.000233333
ENSMUSG00000028757	Ddost	0	-0.0939911	-0.249415	-0.112496	0.20932	-0.357613	0	-0.110477	-0.411149	-0.441934	-0.373709	-0.464948	0	-0.1401	-0.129767	-0.124933	-0.358433	-0.209267
ENSMUSG00000068290	Ddrgk1	0	0.0182181	-0.0763837	0.0756589	0.356463	0.0778913	0	-0.192369	-0.194182	-0.105258	0.0333586	0.0278997	0	-0.0692667	-0.2122	0.107867	-0.133	-0.2167
ENSMUSG00000001666	Ddt	0	-0.0304292	-0.88694	-1.18511	0.12694	-0.409531	0	-0.525519	-0.705807	-0.420899	-0.464031	-1.4852	0	-0.622467	-0.723267	-0.4596	-0.461967	-0.742467
ENSMUSG00000037149	Ddx1	0	0.22708	0.490563	0.0300332	0.474585	0.145971	0	0.1928	0.363313	0.0768477	0.527352	-0.131848	0	-0.0457333	0.093	0.161767	0.147533	0.059
ENSMUSG00000053289	Ddx10	0	0.584837	0.549376	0.222518	0.254205	0.489013	0	0.541582	0.374376	0.217266	0.32701	0.0942644	0	0.309133	0.580933	0.490433	0.438833	0.369933
ENSMUSG00000055065	Ddx17	0	-0.346808	-0.36858	-0.428877	-0.195095	-0.465197	0	-0.41924	-0.436871	-0.647718	-0.0264631	-0.761407	0	-0.385	-0.735567	-0.7572	-0.4982	-0.3074
ENSMUSG00000001674	Ddx18	0	0.975035	0.706299	1.26208	0.924706	0.525536	0	0.854465	0.776364	0.770711	1.13835	0.177711	0	0.0714	0.4511	0.562633	0.4984	0.272
ENSMUSG00000015023	Ddx19a	0	1.1381	0.167969	1.20914	0.347814	0.256521	0	0.38768	-0.186968	-0.227391	-0.204381	-1.09405	0	0.2381	0.205467	0.066	0.0978	-0.251833
ENSMUSG00000027905	Ddx20	0	0.187057	0.362696	-0.0391132	-0.134981	-0.542594	0	0.399313	0.210784	0.152964	0.12807	-0.677821	0	0.0295333	0.279767	0.1457	0.182633	0.282767
ENSMUSG00000020075	Ddx21	0	1.08571	1.01184	1.17236	1.19533	0.740861	0	0.874735	0.922644	0.916024	1.08866	0.137088	0	0.3821	0.778433	0.6983	0.942533	0.595767
ENSMUSG00000003360	Ddx23	0	0.320303	0.294212	0.341404	0.379884	-0.124853	0	0.342065	0.447193	0.637282	0.254234	-0.0299204	0	-0.0590667	0.0416667	-0.0641	0.0797	-0.0739333
ENSMUSG00000041645	Ddx24	0	0.516536	0.48889	0.709134	0.339302	0.226899	0	0.375002	0.534823	0.609927	0.461028	-0.113973	0	0.194933	0.471	0.3028	0.466933	0.456833
ENSMUSG00000017999	Ddx27	0	0.261016	0.222849	0.205281	0.265295	0.368489	0	0.060699	0.134465	0.261974	0.114882	0.253509	0	0.0832333	0.4362	0.3313	0.278667	0.507767
ENSMUSG00000045538	Ddx28	0	-0.101921	-0.250071	-0.274609	-0.0817689	-0.429369	0	0.0258416	-0.520589	-0.0966149	-0.445643	-0.48543	0	0.0534333	0.1993	0.0138667	-0.0553667	0.405033
ENSMUSG00000026806	Ddx31	0	-0.0449494	0.316806	0.524838	0.0544004	0.528602	0	0.0986086	0.0273693	0.286902	0.239777	0.17151	0	0.0633667	0.161	0.2366	0.0550667	0.336133
ENSMUSG00000019432	Ddx39b	0	0.424028	0.0479754	0.200031	0.183909	-0.370912	0	0.110742	-0.396457	-0.0976874	0.104412	-0.714058	0	-0.00806667	0.280667	0.0878667	0.197933	0.1298
ENSMUSG00000000787	Ddx3x	0	0.49737	0.532	0.787983	0.742841	1.22125	0	0.158367	0.37033	0.367109	0.41011	0.413737	0	0.385267	0.482633	0.336133	0.537433	0.348067
ENSMUSG00000069045	Ddx3y	0	-0.107196	0.0193207	-0.724928	-0.771543	-0.265058	0	-0.412922	-0.183423	-0.688056	-0.585907	-1.04636	0	-0.205533	0.164867	-0.731667	-0.4714	-0.3273
ENSMUSG00000021494	Ddx41	0	0.439811	0.467098	0.532557	0.708795	0.19793	0	0.434105	0.472399	0.765888	0.701513	0.814132	0	0.0042	-0.1393	-0.170667	0.0931	-0.0611667
ENSMUSG00000020705	Ddx42	0	0.0999668	-0.0918537	-0.134854	-0.205981	-0.461687	0	-0.0535131	-0.284442	-0.247694	-0.303684	-0.761868	0	0.217833	0.0699	-0.0504667	-0.0971667	-0.175167
ENSMUSG00000021500	Ddx46	0	0.768892	0.696646	0.733098	0.381603	0.790178	0	0.342589	0.550391	0.367107	0.294802	0.254595	0	0.0515333	0.328333	0.228433	0.309	0.364467
ENSMUSG00000030204	Ddx47	0	0.685625	0.426127	0.57624	0.259821	0.212122	0	0.0577257	0.160396	0.248286	-0.33606	-0.28189	0	-0.0769	0.206	0.134833	-0.352067	0.148267
ENSMUSG00000057788	Ddx49	0	-0.139086	0.176326	-0.0495338	-0.378348	-0.189959	0	0.305372	0.24259	0.141446	-0.116998	0.283503	0	-0.2705	-0.2008	-0.0421	-0.346367	0.111033
ENSMUSG00000020719	Ddx5	0	0.207598	0.142866	0.0391651	-0.105926	-0.0460296	0	0.0535019	-0.0589123	-0.111869	-0.0688009	-0.828675	0	0.442933	0.335933	0.174267	0.323833	0.2737
ENSMUSG00000020076	Ddx50	0	0.294779	0.243739	-0.222511	0.382999	-0.469687	0	0.893448	0.325729	0.118047	0.506567	-0.172198	0	0.0616667	-0.180367	-0.118633	0.120867	-0.422167
ENSMUSG00000029504	Ddx51	0	1.02983	0.402484	1.12392	0.856628	0.789809	0	0.353311	0.13623	0.421454	0.130713	0.000651595	0	0.00103333	0.1567	0.083	0.00953333	0.00323333
ENSMUSG00000020677	Ddx52	0	0.378496	0.253775	0.374591	0.155921	0.125353	0	0.373417	0.240137	0.370007	0.247771	-0.471775	0	-0.2026	0.1852	0.1377	-0.0239667	-0.0455
ENSMUSG00000029599	Ddx54	0	0.217608	0.251279	0.424094	0.0934384	-0.0299932	0	0.0822785	0.138963	0.323456	-0.0989309	0.285107	0	-0.0843333	-0.0472333	-0.0855	-0.407267	0.0925333
ENSMUSG00000029389	Ddx55	0	0.146965	0.372631	0.514961	0.40816	0.293133	0	-0.099231	0.0235963	0.541809	0.246632	-0.16393	0	0.644667	0.9681	0.478733	0.828333	0.826233
ENSMUSG00000004393	Ddx56	0	0.386667	0.46098	0.33376	-0.0553337	0.386361	0	0.463372	0.256992	0.398727	0.139072	0.622126	0	0.0328667	0.204433	-0.103367	0.1148	0.334633
ENSMUSG00000032097	Ddx6	0	0.635389	0.263779	0.510844	0.248888	0.286124	0	0.0704048	-0.15281	-0.28814	-0.217931	-0.606944	0	0.317533	0.318833	-0.000466667	0.528467	0.1493
ENSMUSG00000038633	Degs1	0	-0.775913	-0.832695	-0.865351	-0.00836124	-0.887775	0	-0.633928	-0.813421	-0.710208	-0.304995	-1.04594	0	-0.411767	-0.1765	-0.135767	-0.0987667	-0.240667
ENSMUSG00000021377	Dek	0	0.627281	0.553222	0.878693	0.811301	1.09781	0	0.188712	0.40807	0.599432	0.70623	0.581097	0	-0.2337	-0.0814667	0.155067	0.179833	0.0658667
ENSMUSG00000023106	Denr	0	0.754618	0.448231	0.645959	0.924036	1.19772	0	0.297807	0.538122	0.997458	0.582766	0.48007	0	0.427967	0.6511	0.6073	0.8227	0.815333
ENSMUSG00000022419	Deptor	0	0.457649	-0.0282737	-0.406138	-0.143722	0.759758	0	-0.169145	-0.570468	-1.31797	-0.396813	-0.357821	0	-1.7404	-1.1144	-0.536367	-1.4288	0.127167
ENSMUSG00000030225	Dera	0	-0.535428	-0.399118	-0.583109	-0.651567	-0.814943	0	-0.298253	-0.314279	-0.314494	-0.660706	-0.763818	0	-0.451233	-0.8397	-0.831533	-1.1473	-1.06633
ENSMUSG00000003527	Dgcr14	0	-0.135052	0.125154	-0.0659689	-0.542179	0.0874187	0	0.186135	0.39315	0.185067	-0.492895	0.224738	0	-0.135167	-0.352067	-0.3943	-0.386667	0.0323667
ENSMUSG00000022718	Dgcr8	0	0.345686	0.0788365	0.749602	-0.157764	-0.39938	0	0.463023	-0.0350253	0.855032	-0.0684328	-0.370677	0	0.663367	0.396933	0.983133	0.175533	0.506267
ENSMUSG00000034926	Dhcr24	0	0.43069	0.349335	1.00003	0.445769	0.793293	0	0.365164	0.295828	0.808582	0.218493	0.89577	0	-0.1248	0.146267	0.0533667	-0.443333	0.686833
ENSMUSG00000058454	Dhcr7	0	-0.231227	0.0844747	0.270527	0.507494	1.45143	0	-1.12076	-0.179149	-0.74297	-0.717111	0.174833	0	-1.3104	-0.8827	-0.528833	-1.69277	0.0266667
ENSMUSG00000011382	Dhdh	0	0.111587	0.742224	1.14191	0.794413	2.53455	0	0.175885	0.653866	0.410804	0.313232	2.27522	0	-0.553867	0.798	0.797667	0.680267	2.1166
ENSMUSG00000021707	Dhfr	0	0.23206	0.230981	0.00115169	0.214332	0.603209	0	0.164361	0.315008	-0.0417514	0.456445	0.266738	0	-0.214467	0.0687667	-0.0142667	0.0835	0.292
ENSMUSG00000031730	Dhodh	0	0.0048026	0.492825	0.390026	0.0156337	0.669238	0	0.212279	0.555842	0.655151	0.121108	0.984434	0	-1.08413	-0.468	-0.0772	-1.1808	-0.272333
ENSMUSG00000060038	Dhps	0	-0.102145	-0.139136	0.562651	-0.0586401	0.482689	0	-0.213238	-0.245381	0.526049	-0.0763171	0.523158	0	0.0909667	-0.062	-0.0867333	0.2592	0.412
ENSMUSG00000002332	Dhrs1	0	-0.713522	-0.744902	-0.896198	-0.249212	-1.79795	0	-0.265428	-0.23585	-0.646024	0.194332	-1.42858	0	0.566367	-0.197667	-0.01	-0.426667	-2.22223
ENSMUSG00000022210	Dhrs4	0	-0.159872	-0.118639	0.778506	1.65104	0.421706	0	-0.812301	-0.50473	0.902176	1.12191	-0.122095	0	-1.06547	-0.097	0.128467	1.3964	-0.0699333
ENSMUSG00000042569	Dhrs7b	0	0.0151571	0.11618	-0.0135971	0.378893	0.188977	0	-0.0477382	-0.0442261	0.292065	-0.041919	0.415393	0	-0.174533	0.1905	0.209067	-0.207067	-0.0167667
ENSMUSG00000025815	Dhtkd1	0	-0.287652	0.0517436	-0.871888	-0.197541	-0.786861	0	-0.712252	-0.197303	-0.974324	-0.680122	-1.32864	0	-0.477033	-0.604867	-0.627533	-1.2412	-0.903633
ENSMUSG00000029169	Dhx15	0	0.351023	0.497227	0.402842	0.300891	0.392866	0	0.321099	0.47192	0.432909	0.515376	0.174409	0	0.0349	0.2435	0.313867	0.272633	0.310933
ENSMUSG00000024422	Dhx16	0	0.213519	0.106437	-0.58079	-0.451495	-0.856381	0	0.414319	0.196014	-0.415992	-0.412139	-0.6211	0	-0.0407667	-0.0273667	-0.0170333	-0.129267	0.0800333
ENSMUSG00000042426	Dhx29	0	0.32733	0.214724	-0.0920339	-0.0568045	-0.231339	0	0.232215	0.110422	0.11344	0.0690246	-0.496198	0	0.1337	0.0863667	0.293233	0.128733	-0.0584667
ENSMUSG00000032480	Dhx30	0	0.039199	0.370044	0.244682	0.10473	-0.0326125	0	0.351399	0.476287	0.480269	0.339816	0.513968	0	0.0883333	0.3102	0.0998	0.0863333	0.258767
ENSMUSG00000040620	Dhx33	0	0.244831	0.0413686	0.321703	-0.499334	-0.189716	0	0.579315	0.191692	0.534528	0.11604	0.163093	0	0.0718333	0.2001	0.383167	0.0290333	0.175633
ENSMUSG00000027770	Dhx36	0	-0.258708	0.23787	-0.277254	-0.0909212	-0.0554424	0	-0.333423	0.0793777	-0.350366	0.0756555	-0.610091	0	-0.274867	0.0716667	0.049	0.313567	0.0416667
ENSMUSG00000029480	Dhx37	0	0.733433	0.152919	0.928032	-0.0474154	-0.00920005	0	0.405083	-0.0560186	0.450029	0.0689457	-0.447209	0	0.359867	0.202367	-0.0723	0.2202	0.433167
ENSMUSG00000037993	Dhx38	0	0.653451	0.304142	0.703872	-0.00641663	0.00246443	0	0.597449	0.475791	0.702201	0.0096293	0.540322	0	0.246167	0.264967	0.176467	0.0237	0.4009
ENSMUSG00000018425	Dhx40	0	0.0976335	0.389244	-0.0290637	-0.20209	0.0748938	0	0.30473	0.322435	0.0907904	-0.0003803	-0.364823	0	0.547367	0.525367	0.4136	-0.403533	0.583667
ENSMUSG00000034931	Dhx8	0	1.01225	0.825931	1.14682	0.489676	0.750203	0	0.605655	0.489068	0.444458	0.336249	0.234754	0	0.0975667	0.291533	-0.0208	-0.0192	0.259033
ENSMUSG00000042699	Dhx9	0	1.01089	0.511119	0.846162	0.437985	0.388634	0	0.283243	0.178937	0.110199	0.235906	-0.812302	0	0.067	0.0320667	-0.0809	0.0786333	-0.0180333
ENSMUSG00000041415	Dicer1	0	0.785431	0.735333	0.939198	0.545178	1.1415	0	0.495621	0.739287	0.771064	0.706724	1.13136	0	0.103	0.323233	0.489033	0.4533	0.372567
ENSMUSG00000038914	Dido1	0	0.506458	-0.283103	0.348766	-0.256988	-0.622269	0	0.51067	-0.222225	0.301953	-0.239845	-0.608584	0	0.2014	-0.326633	-0.542067	-0.5507	-0.5611
ENSMUSG00000016181	Diexf	0	0.619229	0.89328	0.729574	0.797182	1.06767	0	0.627115	0.740816	0.267275	0.459007	0.396925	0	0.180967	0.7732	0.6004	0.608467	0.643933
ENSMUSG00000021692	Dimt1	0	0.341775	0.441231	0.27609	0.592515	0.561561	0	0.183591	0.321674	0.374691	0.558981	-0.327552	0	0.0959667	0.4732	0.421267	0.570433	0.638767
ENSMUSG00000033166	Dis3	0	0.784479	0.842152	0.827624	0.708202	0.760595	0	0.742949	0.778371	0.853578	0.813788	0.276554	0	0.296133	0.7148	0.624067	0.5018	0.578367
ENSMUSG00000031403	Dkc1	0	0.361476	0.228352	0.217169	0.398007	0.0902543	0	0.264662	0.273845	0.126043	0.361805	-0.28512	0	-0.208267	-0.228033	-0.171133	-0.1004	-0.377033
ENSMUSG00000000168	Dlat	0	-0.52983	-0.0736253	-0.573028	-0.346783	-0.34036	0	-0.262182	0.129371	-0.272031	-0.149476	-0.07342	0	-0.2994	-0.402467	-0.316433	-0.4414	-0.3789
ENSMUSG00000020664	Dld	0	0.128134	-0.00256592	0.166117	0.756456	0.176254	0	0.0748439	-0.357434	0.11741	0.224064	-0.572432	0	-0.395967	-0.219467	-0.0448333	-0.0935333	-0.101867
ENSMUSG00000022770	Dlg1	0	0.134636	-0.0948661	0.0379489	0.163489	0.466141	0	0.218598	0.0958175	0.259411	0.301906	0.61709	0	-0.233867	-0.320733	-0.145667	-0.485767	-0.276867
ENSMUSG00000061689	Dlgap4	0	0.513225	0.300227	1.10343	0.359718	0.74788	0	0.575806	0.808419	1.25611	0.722133	1.12469	0	0.144533	0.300567	0.467933	0.5543	0.369667
ENSMUSG00000037544	Dlgap5	0	-0.0415062	0.115623	-0.0367761	-0.0618899	-0.46417	0	-0.0603605	0.0349857	-0.292247	-0.126822	-0.964481	0	0.2168	-0.261733	0.0183333	-0.1911	-0.192867
ENSMUSG00000004789	Dlst	0	-0.217882	0.0495127	0.0777044	-0.132182	0.407271	0	-0.436603	-0.0859006	-0.258599	-0.221224	0.0824876	0	-0.4117	-0.3943	-0.1788	-0.433867	-0.0312333
ENSMUSG00000009640	Dmap1	0	-0.0127496	0.0279471	-0.0473515	-0.00322436	-0.168488	0	0.14764	-0.0624811	0.102535	0.267853	-0.104118	0	-0.154667	-0.503467	-0.146667	-0.259733	-0.623267
ENSMUSG00000045103	Dmd	0	-1.06056	-0.962386	-1.37091	-0.976788	-1.12652	0	-1.01891	-0.832411	-1.61118	-0.743249	-1.24385	0	-0.1782	-0.4176	-0.5084	-0.7603	-0.496
ENSMUSG00000036875	Dna2	0	-0.329482	-0.253516	0.164349	0.118878	-0.512502	0	-0.517691	-0.360937	0.0147228	0.00354483	-0.59204	0	-0.3783	-0.228767	-0.00976667	-0.0773	0.2324
ENSMUSG00000028410	Dnaja1	0	1.27785	0.79693	1.16725	1.11223	1.14284	0	0.593051	0.124589	0.0160643	0.700357	-0.0464109	0	0.246667	0.215567	0.125633	0.4219	0.3718
ENSMUSG00000031701	Dnaja2	0	0.30085	0.379317	0.204444	0.0124671	0.344415	0	0.229532	0.169482	0.391805	0.168511	-0.0195203	0	0.148533	0.156867	0.137933	-0.0156333	0.2741
ENSMUSG00000004069	Dnaja3	0	-0.0069958	0.129007	-0.141452	-0.376945	-0.0581891	0	-0.116138	-0.0879322	-0.0742752	-0.275408	0.0812787	0	-0.185067	0.0696667	0.0441	-0.649833	-0.075
ENSMUSG00000005483	Dnajb1	0	-0.113382	-0.311849	-0.341465	-0.919797	-0.787698	0	0.0570486	-0.13937	-0.111866	-0.679723	-0.579629	0	-0.359967	-0.747033	-0.653233	-0.9255	-0.160833
ENSMUSG00000004460	Dnajb11	0	0.107597	-0.463438	-0.310356	-0.314236	-0.295538	0	-0.023382	-0.363307	-0.377592	-0.85173	-0.480802	0	-0.145733	-0.2877	-0.2654	-0.8644	-0.5627
ENSMUSG00000020109	Dnajb12	0	0.265804	-0.199478	0.621104	0.410985	0.0219174	0	0.0431876	0.0393729	0.546119	0.300976	-0.10439	0	0.3201	0.135733	0.127	0.2546	-0.0487667
ENSMUSG00000027006	Dnajc10	0	0.0907784	-0.0521911	0.14434	0.621723	-0.10818	0	-0.228306	-0.290498	-0.171988	-0.0752385	-0.557854	0	-0.465867	-0.615467	-0.0537667	-0.314867	-0.663967
ENSMUSG00000039768	Dnajc11	0	0.15929	0.238354	0.258571	0.162548	0.0115895	0	-0.0519773	-0.144854	0.249094	-0.0485925	0.038811	0	0.104767	-0.148433	-0.00306667	0.0487667	-0.259067
ENSMUSG00000032560	Dnajc13	0	0.236069	0.361079	-0.00485603	0.086066	0.307766	0	-0.0460116	0.195341	-0.284291	-0.134636	-0.117005	0	-0.2831	-0.1	0.0515333	-0.147233	-0.323267
ENSMUSG00000029014	Dnajc2	0	0.515283	0.378832	0.304893	0.605308	0.554955	0	0.761348	0.722353	0.771574	0.90781	1.04301	0	-0.210233	0.0872333	0.0019	0.0874333	0.009
ENSMUSG00000044224	Dnajc21	0	0.744742	0.642645	0.366026	0.945234	0.327794	0	0.846662	0.89972	0.988722	1.27524	0.429351	0	0.3762	0.620033	0.4746	0.728033	0.214567
ENSMUSG00000022136	Dnajc3	0	-0.399441	-0.574204	-0.662787	-0.268428	-0.327898	0	-0.044807	-0.651519	-0.31112	-0.374034	-0.949474	0	-0.206233	-0.350567	-0.2996	-0.571533	-0.540033
ENSMUSG00000000826	Dnajc5	0	-0.109154	-0.163971	0.0783128	-0.0211842	-0.196576	0	-0.190058	0.272534	0.647943	0.443642	0.53146	0	-0.0671333	-0.259067	0.0098	0.1152	-0.209567
ENSMUSG00000014195	Dnajc7	0	0.591052	-0.156293	-0.123845	0.088318	-0.119589	0	0.101715	-0.360858	-0.383942	-0.183187	-0.793803	0	0.107767	-0.164733	-0.393233	-0.2654	-0.388367
ENSMUSG00000054405	Dnajc8	0	0.305988	0.358117	-0.196196	0.330045	-0.165333	0	0.138705	-0.0161652	-0.294325	0.130153	-0.551373	0	-0.102333	0.0744	0.1556	-0.0193667	0.144733
ENSMUSG00000021811	Dnajc9	0	0.336942	0.134033	0.0852763	-0.0262957	0.526143	0	0.322533	-0.0819254	0.241823	0.0981982	0.332532	0	-0.0848667	-0.0309333	-0.238067	-0.316133	-0.0483
ENSMUSG00000022789	Dnm1l	0	-0.271456	0.0346304	-0.170054	-0.239737	0.596213	0	-0.362845	0.017362	-0.0964112	0.0105276	0.362049	0	0.116567	0.166867	0.00676667	-0.455933	0.2806
ENSMUSG00000033335	Dnm2	0	-0.742976	-0.894785	-0.907664	-1.1355	-1.11193	0	-0.571944	-0.623942	-0.952262	-0.880975	-1.12553	0	0.126	-0.343533	-0.412533	-0.545767	0.0507333
ENSMUSG00000004099	Dnmt1	0	-0.114822	-0.172943	-0.243044	-0.213584	-0.472332	0	-0.263101	-0.260184	-0.461282	-0.214889	-0.532907	0	-0.178667	-0.249067	-0.163133	0.3099	0.2095
ENSMUSG00000020661	Dnmt3a	0	2.14537	2.17104	2.87215	1.62153	4.17731	0	2.05695	2.29626	2.64923	1.46671	4.27261	0	5.18087	7.43583	7.26823	5.38923	8.25197
ENSMUSG00000026209	Dnpep	0	-1.11742	-1.03829	-1.3164	-1.23542	-1.63939	0	-0.866468	-1.02712	-1.40061	-0.920653	-1.41683	0	-0.5707	-1.14373	-0.920333	-1.0748	-0.9289
ENSMUSG00000039756	Dnttip2	0	1.16575	0.610394	0.637424	0.748706	0.451771	0	1.09939	0.715363	0.60602	0.610487	-0.279188	0	0.0404333	0.2649	0.114567	0.248467	0.140633
ENSMUSG00000044447	Dock5	0	0.903948	-0.270324	0.218959	-0.0681139	0.417597	0	0.237169	-0.440731	-0.399224	-0.345117	-0.0382766	0	0.395833	-0.521467	-0.8349	-1.00987	-0.6741
ENSMUSG00000032198	Dock6	0	-0.0611625	-0.159464	0.111101	-0.043685	-1.01627	0	-0.589111	-0.424842	-0.649818	-0.161809	-1.19773	0	-0.523267	-0.980633	-0.309133	-0.525067	-1.10053
ENSMUSG00000028556	Dock7	0	0.0867653	-0.516403	0.0462418	0.353376	-0.203938	0	-0.0687915	-0.536335	-0.116016	0.448117	-0.602083	0	-0.6084	-1.016	-0.505767	0.313067	-1.32647
ENSMUSG00000078440	Dohh	0	0.0784156	0.50466	0.378455	0.00806582	-0.195266	0	0.746149	0.790959	0.813182	0.487031	0.751149	0	1.0677	0.894933	0.4844	0.8892	1.22097
ENSMUSG00000024826	Dpf2	0	0.373144	-0.0519794	0.393747	-0.0516956	0.752065	0	-0.155635	-0.504918	-0.519315	-0.232903	0.157001	0	0.0689	0.1148	-0.0439	0.151667	0.501367
ENSMUSG00000078789	Dph1	0	-0.363206	-0.21081	-0.489647	-0.707592	0.0270498	0	-0.0928078	0.149731	-0.602727	-0.375769	0.260313	0	0.00703333	0.095	-0.1256	-0.545033	0.444667
ENSMUSG00000033554	Dph5	0	-0.132919	0.137328	0.125845	0.126593	0.307257	0	-0.465528	0.0619365	0.0605401	0.293984	-0.292773	0	-0.1142	0.0768	0.0626667	0.0872	-0.0259667
ENSMUSG00000078919	Dpm1	0	-0.0782379	-0.703946	-1.05942	-0.207367	-0.47433	0	-0.439646	-1.07008	-0.82412	-0.369549	-0.941983	0	0.189267	0.132333	0.0976667	0.387233	0.280267
ENSMUSG00000063904	Dpp3	0	-0.412081	0.127128	-0.0178769	0.0294055	-0.298571	0	-0.320725	0.163225	0.113797	0.113506	-0.163052	0	-0.677433	-0.277467	-0.202967	-0.199667	-0.189967
ENSMUSG00000001229	Dpp9	0	0.743047	0.359075	1.10192	0.334461	0.622689	0	0.869099	0.80219	0.963866	0.617512	0.94084	0	0.516767	0.468867	0.267067	0.822733	0.577967
ENSMUSG00000058550	Dppa4	0	1.80883	1.48448	1.26044	0.528133	1.33008	0	1.75176	1.24248	0.865532	0.0721381	0.826793	0	1.23527	1.01847	1.15923	-0.3094	0.695267
ENSMUSG00000024067	Dpy30	0	0.817367	0.483747	0.400323	0.45046	0.344796	0	0.409885	0.288799	0.196726	0.238347	-0.453479	0	-0.6561	-0.431933	-0.4586	-0.191067	-0.0996667
ENSMUSG00000022048	Dpysl2	0	0.0276216	1.39888	2.7649	1.63071	0.682431	0	-1.06699	0.7733	1.52414	1.25367	-0.500711	0	-1.40853	-0.446133	1.3046	1.17923	0.0129333
ENSMUSG00000024914	Drap1	0	0.0243437	-0.275732	0.19617	-0.0418998	0.229495	0	0.230136	-0.212796	0.335976	0.0190124	0.436089	0	-0.200667	-0.487867	-0.6938	-0.218167	-0.364133
ENSMUSG00000020457	Drg1	0	-0.0613498	0.13491	-0.236587	-0.0597319	-0.650178	0	0.235725	0.0875974	0.034307	0.344381	-0.713895	0	0.121733	0.0408333	-0.0171	0.0283333	0.000933333
ENSMUSG00000020537	Drg2	0	0.373384	0.0968335	0.253474	0.201832	-0.129151	0	0.377912	0.182076	0.200849	0.473247	-0.431796	0	0.153733	0.199133	0.150867	0.393967	0.0846
ENSMUSG00000022191	Drosha	0	0.812216	0.303277	1.05974	0.513328	1.07144	0	0.31159	0.276831	0.504575	0.345348	0.596607	0	0.715733	0.454833	0.618333	0.410367	0.5581
ENSMUSG00000015932	Dstn	0	1.14573	1.10536	0.935649	1.40573	1.12017	0	0.908988	0.849207	0.892766	1.38949	0.581143	0	0.796567	0.616267	1.06193	1.3935	0.474667
ENSMUSG00000026281	Dtymk	0	0.239014	-0.118556	-0.317977	-0.0354962	-0.275716	0	0.444575	-0.0285365	-0.0210129	0.249382	-0.407063	0	-0.320433	-0.297967	-0.628767	-0.181667	-0.424967
ENSMUSG00000025155	Dus1l	0	-0.113519	-0.126897	0.0165771	-0.0583227	-0.402885	0	0.507538	0.27844	0.611971	0.463851	0.677865	0	-0.295133	-0.684367	-0.000166667	-0.2821	-0.0977667
ENSMUSG00000031901	Dus2l	0	-0.00874046	0.111755	-0.29344	-0.0907209	0.103492	0	-0.101985	0.144597	-0.437545	0.0504792	0.219842	0	0.133367	0.637567	0.241533	-0.0581667	0.8118
ENSMUSG00000007603	Dus3l	0	0.143849	0.158051	0.620281	0.191781	-0.485507	0	0.0649147	-0.0424077	0.54751	0.0139831	-0.592034	0	0.381167	0.580767	0.158867	0.338767	0.2987
ENSMUSG00000026659	Dusp12	0	0.844349	0.633049	0.634223	0.618107	0.55718	0	0.835112	0.384399	0.60126	0.393271	0.592099	0	0.306133	0.175867	-0.0673333	0.393233	0.1059
ENSMUSG00000003518	Dusp3	0	0.456012	0.990249	1.17828	0.144775	1.50916	0	0.442213	0.796773	0.258733	-0.665951	1.45538	0	1.0731	1.44777	1.499	0.925867	1.29743
ENSMUSG00000031383	Dusp9	0	0.602905	1.04352	0.643333	-0.228793	1.64808	0	1.11686	1.25363	1.42656	0.128802	2.6501	0	1.0212	3.61377	2.5518	1.083	3.6952
ENSMUSG00000027203	Dut	0	0.17428	0.952019	1.24531	1.13121	0.903847	0	-0.0203469	0.818522	0.891998	0.721409	0.54152	0	-0.305933	0.4479	0.369967	0.6456	0.9736
ENSMUSG00000020888	Dvl2	0	-0.82546	-0.422748	-0.427505	-0.823844	-0.662188	0	-0.739033	-0.385761	-0.552304	-0.69881	-0.224238	0	-0.546367	-0.591133	-0.214233	-0.436933	0.0297333
ENSMUSG00000018707	Dync1h1	0	-0.467608	-0.0353701	-0.252963	0.210018	0.836038	0	-0.785902	-0.160434	-0.301757	-0.137166	0.737245	0	-0.1374	-0.125533	-0.0568	-0.153633	-0.0130667
ENSMUSG00000027012	Dync1i2	0	0.285542	0.359676	0.412804	0.505885	0.294385	0	-0.157938	0.239417	-0.415193	0.298476	-0.790895	0	-0.0661667	-0.0463	0.0812	-0.0846667	0.0171333
ENSMUSG00000032435	Dync1li1	0	0.0387988	0.359885	0.00854894	-0.0508568	0.700671	0	-0.286488	0.131503	-0.212777	-0.188625	0.512654	0	0.199533	0.1728	0.0962333	0.0677	0.410333
ENSMUSG00000020483	Dynll2	0	0.830361	0.211037	0.776008	-0.906437	0.596574	0	0.503181	0.284489	0.452905	-0.716749	0.233193	0	0.731967	0.4006	0.392633	-0.656333	0.4081
ENSMUSG00000047459	Dynlrb1	0	0.280355	0.049874	0.237038	-0.0233312	-0.112075	0	0.126651	-0.137551	-0.555852	-0.308188	-0.695231	0	-0.5059	-0.7502	-0.107	-0.3143	-0.2979
ENSMUSG00000030871	Ears2	0	0.183242	0.523638	0.46085	0.111183	0.379811	0	0.274429	0.144286	0.444907	0.309769	0.502377	0	0.503167	0.656433	1.13243	0.3017	0.953367
ENSMUSG00000028729	Ebna1bp2	0	0.516646	0.592115	0.545444	0.388966	0.898348	0	0.322692	0.464836	0.675261	0.226993	0.597349	0	0.155733	0.375833	0.152667	0.254567	0.4324
ENSMUSG00000031168	Ebp	0	-1.01675	-1.43165	-1.83751	-0.118668	-2.2972	0	-1.46971	-1.25693	-2.11504	-0.627852	-2.39836	0	-0.766367	-1.41653	-1.57543	-0.689667	-1.5351
ENSMUSG00000021810	Ecd	0	0.175798	0.175495	-0.0696278	0.0142315	-0.323333	0	0.438095	0.33767	0.217568	0.35989	-0.300208	0	1.0884	0.857333	0.554033	0.981367	0.628767
ENSMUSG00000053898	Ech1	0	0.0259776	-0.219999	-1.09325	0.0221696	-1.49029	0	0.357071	0.0541801	-0.851171	0.328815	-1.28063	0	-0.169	-0.213367	-0.625267	0.1019	-0.6513
ENSMUSG00000028601	Echdc2	0	-1.09578	-0.732452	-1.19495	0.0537282	-1.42041	0	-0.338147	-0.407049	-0.845441	0.255358	-1.35159	0	-0.952333	-2.17797	-1.09087	-0.599533	-2.26173
ENSMUSG00000025465	Echs1	0	-0.734718	-0.457801	-0.939707	-0.314487	-0.30913	0	-0.740345	-0.553576	-0.690918	-0.420528	-0.47148	0	-0.856233	-0.947367	-0.867833	-1.12847	-0.726433
ENSMUSG00000024132	Eci1	0	-0.327063	-0.23863	-0.43248	0.00782555	-0.228779	0	0.0898743	-0.180649	0.274915	0.402312	-0.152143	0	-0.0831	-0.0333667	0.0462333	0.236033	-0.231267
ENSMUSG00000027699	Ect2	0	0.301433	0.282195	-0.104305	0.16883	0.00368555	0	0.163449	0.170233	-0.166929	0.200961	-0.402257	0	0.279533	0.4825	0.4647	0.210967	0.656033
ENSMUSG00000038957	Edc3	0	0.916326	0.610334	1.23974	0.856843	1.20668	0	0.360623	0.244633	0.318413	0.357803	0.455663	0	0.151633	0.245667	0.200667	0.287367	0.1735
ENSMUSG00000036270	Edc4	0	0.0320163	-0.0338269	0.012476	-0.480256	-0.283727	0	0.135696	0.0301658	0.0203438	-0.372773	-0.28755	0	0.431767	0.230367	0.212667	0.0697	-0.0208667
ENSMUSG00000015092	Edf1	0	0.0567769	0.0287957	0.144078	0.269983	0.146691	0	0.421124	0.0920867	0.352151	0.161762	0.450252	0	-0.5865	-0.577533	-0.265867	-0.311333	-0.585267
ENSMUSG00000036499	Eea1	0	0.237301	-0.0788029	-0.684576	-0.415661	-0.0746162	0	-0.37665	-0.474866	-0.632309	-0.555235	-0.796604	0	0.381367	-0.0428333	0.1384	-0.209133	-0.418667
ENSMUSG00000030619	Eed	0	0.918311	0.215949	-0.15671	0.44325	-0.987506	0	0.795903	0.158914	-0.400628	0.289854	-1.54476	0	0.4075	0.0362667	-0.196833	-0.0125667	-0.380167
ENSMUSG00000037742	Eef1a1	0	-0.278881	0.0901261	-0.588545	-0.117988	-0.318708	0	0.0309463	-0.143825	-0.214152	0.122729	0.12075	0	0.4441	0.357167	0.219133	0.338	0.00746667
ENSMUSG00000055762	Eef1d	0	0.549475	0.714526	0.620525	0.664537	0.535557	0	0.59781	0.466953	0.460731	0.61669	0.214542	0	0.417933	0.472867	0.421567	0.6085	0.522167
ENSMUSG00000001707	Eef1e1	0	0.157048	0.412674	0.0880556	0.124451	0.173586	0	0.145676	0.537592	0.170189	0.201356	-0.0437437	0	-0.0455	-0.0629667	0.3376	-0.0494667	-0.216533
ENSMUSG00000071644	Eef1g	0	0.0591352	0.18086	0.0566912	0.540223	0.264106	0	0.435269	0.291007	-0.00180257	0.314063	0.169987	0	0.345667	0.303533	0.270233	0.4763	0.0852667
ENSMUSG00000034994	Eef2	0	-0.653146	0.0989036	-0.266192	0.140383	0.0469719	0	0.0169463	0.298802	0.303822	0.473077	0.631157	0	0.5903	0.508467	0.458567	0.817367	0.411167
ENSMUSG00000033216	Eefsec	0	-0.0698195	-0.0779471	-0.506324	-0.770224	-0.360444	0	0.160918	0.231999	-0.204774	-0.371801	-0.133837	0	-0.2026	-0.36	-0.0871333	-0.445133	-0.463633
ENSMUSG00000040659	Efhd2	0	-0.332672	-0.335575	0.0168256	-0.906684	0.34224	0	-0.650433	-0.501375	-0.482873	-1.18054	-0.0533763	0	-0.800567	-0.958933	-0.571833	-1.41027	-0.557733
ENSMUSG00000038563	Eftud1	0	0.204319	0.439662	0.0592681	0.168826	-0.207639	0	0.186161	0.350121	0.123877	0.221915	-0.495139	0	0.113733	0.314667	0.448167	0.209833	-0.0036
ENSMUSG00000020929	Eftud2	0	0.329064	0.344381	0.565446	0.178656	0.475733	0	0.120909	0.146989	0.280568	0.132477	0.171641	0	0.0205667	0.0471	-0.0498667	0.0533	0.0541667
ENSMUSG00000024772	Ehd1	0	0.37856	0.2946	0.491219	0.0303238	-0.530859	0	0.55166	0.392687	0.586396	0.271947	-0.288288	0	0.4906	0.3847	0.417433	0.352767	0.0160667
ENSMUSG00000027293	Ehd4	0	0.430236	0.240241	0.788237	-0.0128484	0.747467	0	-0.0868333	0.514156	0.365037	-0.154484	0.348084	0	0.601367	0.471233	0.523767	0.389667	0.331367
ENSMUSG00000036893	Ehmt1	0	0.594242	0.691903	0.766255	0.599217	0.844392	0	0.350388	0.438586	0.690707	0.473861	0.719938	0	0.331233	0.393833	0.287633	0.191333	0.553833
ENSMUSG00000013787	Ehmt2	0	0.959823	0.57488	0.466647	0.120993	-0.170477	0	1.23744	0.645511	0.586257	0.293307	0.438196	0	0.479933	0.248433	0.0283	0.2263	0.402167
ENSMUSG00000024841	Eif1ad	0	0.553387	0.0785841	0.359824	0.323004	0.405237	0	0.621169	0.486018	0.747251	0.648099	1.27522	0	0.152067	0.204467	-0.0513667	0.378633	0.169933
ENSMUSG00000067194	Eif1ax	0	0.402163	0.959195	0.765994	1.07261	1.11473	0	0.379931	0.690358	0.660042	0.894317	0.462944	0	-0.5823	-0.0097	0.247367	0.348733	-0.0029
ENSMUSG00000027810	Eif2a	0	0.0212618	0.450399	0.109171	0.330919	-0.147306	0	0.441112	0.465438	0.297311	0.73554	-0.613409	0	0.1297	0.478467	0.4287	0.7216	0.3147
ENSMUSG00000024079	Eif2ak2	0	0.176165	-0.0897193	-0.314235	-0.0868307	-0.578681	0	-0.0333575	-0.270968	-0.272218	0.315214	-0.97235	0	-0.0393333	-0.0156667	-0.362133	0.296367	-0.357033
ENSMUSG00000029388	Eif2b1	0	0.35478	0.465237	0.20469	0.267559	-0.294743	0	0.597086	0.636057	0.478355	0.441591	-0.296496	0	0.0627333	0.362133	0.255867	0.5764	0.2378
ENSMUSG00000004788	Eif2b2	0	0.182599	0.288375	0.169475	0.28296	-0.14292	0	0.423012	0.343605	0.324539	0.449495	0.217908	0	-0.422233	-0.2746	-0.407533	-0.238067	-0.518033
ENSMUSG00000028683	Eif2b3	0	0.341069	0.486069	0.256657	0.514279	0.99547	0	0.0752049	0.279562	-0.0286228	0.443835	0.166717	0	0.113967	0.2739	0.2504	0.273867	0.377167
ENSMUSG00000029145	Eif2b4	0	-0.139751	-0.51254	-0.456997	-0.333079	-1.05274	0	-0.227374	-0.371109	-0.494757	-0.372907	-1.48596	0	0.0636333	0.0641333	-0.279033	0.180267	0.0242333
ENSMUSG00000003235	Eif2b5	0	-0.332723	-0.653946	-1.08789	-1.52061	-1.00507	0	-0.137743	-0.511584	-0.682513	-1.21863	-0.570082	0	-0.0523333	-0.0401667	-0.0256333	-0.00213333	-0.101133
ENSMUSG00000026427	Eif2d	0	0.316832	0.00479321	0.104685	0.191197	-0.27245	0	0.306969	0.104204	0.272244	0.256528	-0.379689	0	-0.310433	-0.229533	-0.114333	-0.139633	-0.2643
ENSMUSG00000021116	Eif2s1	0	0.532331	0.488589	0.36	0.627851	0.205741	0	0.424805	0.547747	0.322959	0.696902	-0.26512	0	0.0638667	0.195433	0.216067	0.299067	-0.0112333
ENSMUSG00000074656	Eif2s2	0	0.169513	-0.698957	-1.07996	-0.33807	-0.773201	0	0.153109	-0.689976	-1.36638	-0.632005	-1.42667	0	0.0705667	-0.0815667	-0.057	-0.0669667	-0.0986667
ENSMUSG00000035150	Eif2s3x	0	0.81459	-0.0299279	-0.0450658	0.346024	-0.177179	0	-0.464795	-0.907796	-0.212924	-1.1854	-0.479063	0	0.0274333	0.195867	0.000533333	0.160033	0.134467
ENSMUSG00000069049	Eif2s3y	0	-0.882142	-0.222148	-0.85635	-0.426423	-0.234515	0	-0.440776	-0.505148	-0.725708	-0.272555	-0.478101	0	-0.0493333	-0.534567	-0.6806	-0.0984333	-0.536767
ENSMUSG00000024991	Eif3a	0	0.279461	0.24182	0.235069	0.384516	0.468968	0	0.102526	0.112735	0.181634	0.270065	-0.00030468	0	0.0335667	0.0700667	0.118267	0.2776	0.0347333
ENSMUSG00000056076	Eif3b	0	0.949837	0.637528	1.11794	0.811646	0.994251	0	0.461886	0.449682	0.54414	0.467342	0.507177	0	0.0296333	0.115133	0.177067	0.244367	0.0755
ENSMUSG00000030738	Eif3c	0	0.341836	0.0647792	-0.0612513	0.426688	0.349919	0	0.186027	-0.0118848	-0.202319	0.345227	-0.168592	0	0.187333	0.186967	0.198333	0.425033	0.115633
ENSMUSG00000016554	Eif3d	0	0.136134	0.124636	-0.107139	0.277567	-0.277004	0	0.305669	0.229975	0.0492735	0.552941	-0.212432	0	0.220533	0.3334	0.1321	0.550133	0.2598
ENSMUSG00000022336	Eif3e	0	0.293965	0.607367	-0.0192378	0.604052	0.156622	0	0.481318	0.338049	0.0839742	0.768713	-0.220729	0	0.1444	0.214933	0.1545	0.333467	0.113
ENSMUSG00000031029	Eif3f	0	-0.300157	-0.147352	0.0239635	-0.184141	0.011277	0	0.228705	-0.0916675	0.142635	0.206247	0.0173413	0	0.2865	0.270933	0.2315	0.401433	0.263
ENSMUSG00000070319	Eif3g	0	0.372031	0.0342381	0.125666	0.168209	-0.353053	0	0.256266	-0.0489069	0.133993	0.0455933	-0.62555	0	0.0924333	0.0156667	-0.00603333	0.2796	-0.0405333
ENSMUSG00000022312	Eif3h	0	0.208865	0.346731	0.0751383	0.726799	0.0451309	0	0.743524	0.548167	0.413318	1.03259	-0.14971	0	0.1047	0.0619	0.161133	0.484133	0.0585667
ENSMUSG00000028798	Eif3i	0	-0.249052	-0.0638223	-0.171305	0.147172	-0.341433	0	-0.00060177	0.0267984	-0.164979	0.256068	-0.342122	0	0.1052	0.1087	0.1334	0.4996	0.0493
ENSMUSG00000053565	Eif3k	0	0.211369	0.250815	-0.113407	0.251585	-0.332066	0	0.767962	0.382198	0.30666	0.608745	-0.165565	0	0.0712333	0.00273333	0.0364667	0.224333	-0.0976
ENSMUSG00000033047	Eif3l	0	0.196509	0.32069	0.208119	0.543549	-0.270401	0	0.466295	0.483256	0.435961	0.717649	-0.242734	0	0.132867	0.179867	0.128733	0.3066	0.0932333
ENSMUSG00000027170	Eif3m	0	0.210135	0.585194	-0.0119453	0.480652	0.410188	0	0.216463	0.0150621	-0.117753	0.522527	0.0829892	0	0.232267	0.226367	0.180233	0.394867	0.2583
ENSMUSG00000059796	Eif4a1	0	0.441807	0.464468	0.474715	-0.0932712	-0.0417973	0	-0.951533	-0.725241	-1.64667	-1.4497	-1.52303	0	0.102467	0.099	0.0406667	0.106067	-0.000466667
ENSMUSG00000022884	Eif4a2	0	-0.280457	-0.182197	-0.981087	-0.550665	-0.0626836	0	-0.351665	-0.421261	-0.95635	-0.711429	-0.380011	0	0.1603	-0.129333	0.0342667	-0.3611	0.105533
ENSMUSG00000058655	Eif4b	0	-0.118341	0.432002	0.0812093	0.422924	0.00897789	0	0.204052	0.385513	0.202274	0.392063	0.0781524	0	0.155133	0.178467	0.0668667	0.4921	0.164233
ENSMUSG00000028156	Eif4e	0	0.321698	0.382521	0.432189	0.265402	0.37476	0	-0.469966	0.0415498	0.0357193	-0.42124	-0.264714	0	-0.1442	0.0783	-0.0887	-0.0862667	0.0804333
ENSMUSG00000026254	Eif4e2	0	0.362182	-0.411003	-0.473573	-0.209289	-1.01065	0	0.215279	-0.401277	-0.881163	-0.433712	-1.34504	0	-0.139433	-0.263633	-0.1843	-0.2621	-0.356733
ENSMUSG00000031490	Eif4ebp1	0	-0.488324	-0.487873	-0.397968	-0.686522	-0.362625	0	-0.194948	-0.041642	-0.295771	-0.855057	0.341376	0	-0.5545	-0.495733	-0.437267	-0.610967	0.0284667
ENSMUSG00000020091	Eif4ebp2	0	1.53389	0.699701	2.13808	1.22439	1.2811	0	0.664422	0.935465	0.840841	1.01176	1.23524	0	0.341167	0.333567	0.2986	1.02473	1.06153
ENSMUSG00000045983	Eif4g1	0	0.222524	0.0987267	0.427794	-0.409115	-0.0374844	0	0.298135	0.205606	0.457133	-0.257218	0.143411	0	0.0895	0.00333333	-0.208533	-0.3683	0.00843333
ENSMUSG00000005610	Eif4g2	0	1.0498	0.524048	1.1838	0.474126	1.28759	0	0.334337	0.269852	0.328355	0.0802074	0.676587	0	0.3101	0.3169	0.160233	0.3403	0.2849
ENSMUSG00000040731	Eif4h	0	-0.0820627	0.14563	0.245822	0.0372952	0.00289732	0	0.0208776	-0.0783132	0.108106	-0.12836	-0.0157756	0	-0.213533	-0.0533	-0.327633	0.278333	0.0809667
ENSMUSG00000021282	Eif5	0	0.957254	1.12584	1.23614	0.972087	1.46759	0	0.816792	1.11963	1.34139	1.27222	1.04639	0	0.0907333	0.710467	0.612	0.384967	0.504367
ENSMUSG00000078812	Eif5a	0	0.727862	0.920441	0.968422	0.632692	0.570495	0	0.477908	0.588593	0.461978	0.289091	0.205476	0	0.2177	0.5136	0.357167	0.369533	0.3168
ENSMUSG00000026083	Eif5b	0	1.03643	0.279926	0.644423	0.671826	0.657959	0	0.378551	0.0143519	0.045142	0.36915	-0.377961	0	0.203167	0.129067	0.2187	0.309367	0.0453
ENSMUSG00000027613	Eif6	0	0.324887	0.562134	0.983639	0.767623	0.256631	0	0.679793	0.557259	1.00606	0.871612	0.692187	0	0.1839	0.661767	0.694167	0.955133	0.589433
ENSMUSG00000020549	Elac2	0	0.705627	0.563651	0.692253	0.0201695	0.204809	0	0.983299	0.826832	0.890512	0.204332	0.575178	0	0.6625	1.0559	0.603767	0.246467	0.7948
ENSMUSG00000040028	Elavl1	0	0.619585	0.365263	0.642973	0.340273	0.88627	0	0.412199	0.31834	0.350277	0.224645	0.33327	0	0.0190333	0.235967	0.252933	0.154367	0.3984
ENSMUSG00000070002	Ell	0	0.0650369	-0.237483	0.219677	-0.821168	0.0120597	0	-0.138383	-0.492735	-0.109377	-0.664477	0.0231692	0	0.392767	0.2391	0.177333	-0.3298	0.165333
ENSMUSG00000024271	Elp2	0	-0.210457	0.0990042	-0.0339329	0.0830072	-0.0734071	0	-0.226639	0.180942	-0.32521	0.162181	-0.514783	0	-0.5692	-0.129967	0.0381	-0.0950333	-0.0119667
ENSMUSG00000022031	Elp3	0	0.263102	0.345646	0.0999245	0.165388	0.175222	0	0.0529036	0.132399	-0.109285	0.232065	-0.2436	0	-0.2229	0.0470667	0.167767	0.0879333	0.136133
ENSMUSG00000027167	Elp4	0	-0.173287	0.0497712	-0.524781	-0.0340096	-0.144738	0	-0.359634	-0.129898	-0.626283	0.259246	-0.702157	0	-1.01917	-1.10113	-0.297367	-0.272767	-0.967133
ENSMUSG00000021728	Emb	0	2.46327	3.07727	3.62505	4.09229	4.51867	0	2.85305	3.01403	3.77247	3.9414	4.44795	0	2.59997	4.51423	4.1216	3.98257	4.34697
ENSMUSG00000001964	Emd	0	0.233955	-0.221565	-0.171611	-0.185091	0.203297	0	0.101569	-0.193928	-0.213584	-0.228066	0.192974	0	-0.232833	-0.5805	-0.436733	-0.161567	-0.222867
ENSMUSG00000004268	Emg1	0	0.222056	0.0981027	0.0184595	-0.479026	-0.364574	0	0.75805	0.320638	0.401436	-0.136591	-0.261608	0	0.106167	0.4474	0.153633	-0.0267333	0.135633
ENSMUSG00000040811	Eml2	0	-0.467083	-0.483998	-0.95954	-0.418572	-0.374654	0	-0.786051	-0.499166	-1.14856	-0.57794	-0.302601	0	-0.493633	-1.19407	-0.645233	-1.19007	-0.667533
ENSMUSG00000032624	Eml4	0	-0.116915	0.0064032	-0.169671	-0.00251669	0.00321174	0	0.231619	0.285241	0.268235	0.424883	0.331892	0	-0.168567	-0.0908667	-0.0854	-0.1778	-0.0700667
ENSMUSG00000022995	Enah	0	0.449675	0.978438	0.602763	1.13969	0.251065	0	0.646406	1.24502	1.03367	1.42189	0.542576	0	-0.0991333	0.405267	0.444067	0.8027	0.264233
ENSMUSG00000015337	Endog	0	-0.0242718	-0.0708176	-0.301312	-1.37283	-0.791472	0	0.551688	0.326782	0.599764	-1.02757	0.116837	0	0.642933	0.404167	-0.0388333	-1.57373	0.260167
ENSMUSG00000033857	Engase	0	-0.0316022	0.0674251	0.109199	-0.488539	-0.330784	0	-0.270737	-0.196913	-0.0435034	-0.458037	-0.112688	0	0.251767	-0.0468	0.1888	-0.4808	0.0714667
ENSMUSG00000063524	Eno1	0	0.884344	1.37516	1.76727	1.77782	0.561574	0	0.187405	0.996024	0.530784	1.11506	-0.195821	0	-0.277533	0.349733	0.4485	0.563333	0.0553667
ENSMUSG00000060600	Eno3	0	1.95475	1.69705	1.98049	1.44635	0.252145	0	2.22055	2.08266	2.5785	2.21288	0.478065	0	0.8194	2.59357	2.142	2.08413	2.56097
ENSMUSG00000029326	Enoph1	0	-0.498513	0.0462177	-0.0641721	0.407925	-0.305932	0	-0.22315	0.109058	-0.0348154	0.664312	-0.560854	0	-0.410167	-0.155333	-0.796233	0.00576667	0.0360667
ENSMUSG00000055024	Ep300	0	1.16834	0.306628	1.51089	0.706179	1.36666	0	0.192647	0.123232	0.392769	0.472523	0.2658	0	0.554033	0.2381	0.0851333	0.618633	0.2456
ENSMUSG00000029505	Ep400	0	0.336145	-0.146471	0.419474	-0.0981099	0.500807	0	-0.205415	-0.280984	-0.278017	-0.296335	-0.00259151	0	-0.225367	-0.391333	-0.756833	-0.7086	-0.402
ENSMUSG00000045394	Epcam	0	1.37526	1.72883	2.04023	2.06555	2.69998	0	1.30946	1.60502	1.85139	1.66612	2.39754	0	1.16733	2.10153	1.89077	1.50873	2.57923
ENSMUSG00000006445	Epha2	0	0.759736	0.350317	0.928083	0.795329	-1.10268	0	0.684426	0.302277	0.760229	0.458815	-0.957218	0	2.01947	1.2651	1.02623	1.36173	1.5153
ENSMUSG00000022040	Ephx2	0	-0.878428	1.95002	-0.931482	2.54426	-1.7671	0	-0.954256	1.69454	-0.701716	2.74523	-1.846	0	-1.7461	0.009	-1.42573	0.859067	-0.914333
ENSMUSG00000001036	Epn2	0	-0.394303	-0.742649	-0.587545	-0.81441	-0.00484457	0	-0.358443	-0.578479	-0.394623	-0.946272	-0.0524249	0	-0.691267	-1.1466	-1.05357	-1.51483	-0.7787
ENSMUSG00000026615	Eprs	0	0.125594	0.14185	-0.353048	0.472847	0.301567	0	0.106909	0.00248489	-0.423991	0.434939	-0.117356	0	0.102367	0.2372	0.240333	0.5127	0.0901333
ENSMUSG00000028552	Eps15	0	0.0798094	-0.323443	0.326008	-0.43702	0.721124	0	-0.126416	0.20734	-0.293919	-0.628959	0.393895	0	-0.2056	-0.7195	-0.294067	-0.914133	-0.6364
ENSMUSG00000006276	Eps15l1	0	-0.147401	-0.150852	-0.0808688	-0.551069	-0.195576	0	-0.0105282	-0.0112924	-0.0926857	-0.4393	-0.29428	0	0.2338	-0.161933	0.340233	-0.0257	-0.0282333
ENSMUSG00000015766	Eps8	0	0.0717493	-0.0224236	-0.612514	-2.24205	-1.39752	0	0.230788	0.18981	-0.556367	-1.76053	-1.30614	0	0.6245	-0.340733	-0.5336	-2.12967	-1.00527
ENSMUSG00000020832	Eral1	0	-0.0989136	0.108052	-0.00105	0.0098737	-0.0654688	0	-0.198484	-0.143975	-0.135255	-0.113294	-0.413373	0	-0.230667	-0.068	0.019	-0.2025	-0.2491
ENSMUSG00000030172	Erc1	0	0.850153	0.128306	0.527442	-0.16005	0.729195	0	0.114039	-0.150555	-0.0736648	-0.515132	-0.140457	0	0.0783333	-0.130967	0.232533	-0.288767	0.0222333
ENSMUSG00000024382	Ercc3	0	0.653195	0.491985	0.586356	0.42551	0.0563024	0	0.149079	0.183925	0.190469	0.0125192	-0.365666	0	0.277233	0.221833	0.224133	0.473967	0.475233
ENSMUSG00000051220	Ercc6l	0	0.202109	-0.0396663	0.0913162	-0.00619194	-0.472106	0	0.0918486	-0.290234	-0.0454584	-0.155599	-1.14722	0	-0.0563667	0.0430333	-0.108333	0.167533	-0.149
ENSMUSG00000040857	Erf	0	0.477935	-0.247155	-0.297577	-0.981553	-1.7325	0	0.893264	-0.115625	-0.15714	-0.530774	-0.453813	0	2.16653	-0.0809667	0.512367	0.796633	-0.208
ENSMUSG00000001576	Ergic1	0	0.234218	-0.0267122	0.115948	0.68939	-0.497854	0	0.263876	0.128574	0.597427	0.307402	0.0384743	0	-0.294667	-0.299733	-0.354533	0.1019	-0.153367
ENSMUSG00000005881	Ergic3	0	0.0355709	-0.332898	0.177788	0.545614	0.210203	0	-0.201665	-0.492843	0.0572556	-0.028538	0.176142	0	-0.383667	-0.8182	-0.5806	-0.952	-0.681433
ENSMUSG00000031527	Eri1	0	0.29569	0.291405	0.407926	-0.357871	0.471802	0	0.574753	0.393187	0.761947	0.0602225	0.904701	0	-0.342867	-0.0913	0.195633	-0.533167	0.0439333
ENSMUSG00000031483	Erlin2	0	-0.0643043	-0.458018	-0.305267	-0.0106545	-0.317794	0	-0.38829	-0.865351	-0.781272	-0.786068	-1.0825	0	-0.181833	-0.669833	-0.51	-0.885867	-0.6467
ENSMUSG00000046324	Ermp1	0	1.58045	0.699962	1.02961	1.51282	1.63364	0	1.15406	-0.0819769	0.703815	0.741063	1.0236	0	0.586467	0.79	0.248133	0.422467	0.670133
ENSMUSG00000021831	Ero1l	0	-0.315235	-0.178062	-0.692081	0.327905	0.0840939	0	-0.940314	-0.371841	-0.974911	-0.414353	-0.576365	0	0.0611	-0.220567	-0.0974667	-0.2125	-0.114133
ENSMUSG00000029616	Erp29	0	0.128058	-0.0134456	0.268022	0.382403	-0.0972239	0	0.037571	-0.258571	0.147578	0.0254904	0.180299	0	0.352233	0.414167	0.217467	0.349733	0.2568
ENSMUSG00000028343	Erp44	0	-0.218332	-0.728482	-0.571832	-0.272583	-0.0958284	0	-0.510816	-0.743146	-0.858986	-0.649934	-1.09273	0	0.0522667	-0.176667	-0.221133	-0.3274	-0.245167
ENSMUSG00000022034	Esco2	0	-0.214892	0.0838302	-0.856571	-0.443806	-0.659506	0	-0.139492	-0.150018	-0.701647	-0.209233	-1.31681	0	-1.0459	-0.411033	-0.546567	-0.8321	-0.716667
ENSMUSG00000021996	Esd	0	-0.131604	-0.930147	-0.608211	-0.19482	-0.668188	0	0.409767	-0.748505	-0.195861	-0.168371	-1.38562	0	0.4536	-0.6321	-0.418	-0.0820667	-0.554933
ENSMUSG00000045624	Esf1	0	0.419044	0.525489	0.109516	0.424346	0.360304	0	0.100639	0.242343	-0.20787	0.274858	-0.773473	0	-0.0742333	0.2848	0.266133	0.197867	0.1488
ENSMUSG00000058290	Espl1	0	0.219492	0.187129	0.324847	0.128002	0.14743	0	-0.118221	-0.015535	-0.0488746	0.0404585	-0.13627	0	0.847933	0.572833	0.578033	0.787	0.8738
ENSMUSG00000021255	Esrrb	0	-0.391468	-0.445859	-1.3598	-0.581485	-4.16904	0	-0.948538	-0.54094	-2.03548	-0.754888	-4.79561	0	-0.953167	-1.2375	-0.9544	-0.796067	-1.85797
ENSMUSG00000025366	Esyt1	0	0.108939	-0.461276	-0.629609	0.638625	-2.34823	0	0.2457	-0.328657	-0.722458	0.26829	-2.06625	0	0.455833	-0.0852	0.2193	0.629	-0.602667
ENSMUSG00000024360	Etf1	0	0.852345	0.715443	0.312344	0.558722	0.393997	0	1.0651	0.694632	0.882293	1.04129	0.670031	0	0.506433	0.839833	0.636433	0.709167	0.756867
ENSMUSG00000032314	Etfa	0	0.240909	0.320288	0.112649	0.205718	0.558669	0	-0.250047	-0.133446	-0.678636	-0.365339	-0.641619	0	-0.464967	-0.7391	-0.533367	-1.00673	-0.7422
ENSMUSG00000004610	Etfb	0	-0.267445	-0.0462491	-0.802913	-0.235376	-0.826575	0	-0.291121	-0.227886	-0.991287	-0.246308	-1.05833	0	-0.382067	-0.649467	-0.427033	-1.00857	-0.761133
ENSMUSG00000027809	Etfdh	0	-0.0853929	-0.0668355	-0.806673	-0.570784	-0.207165	0	0.421988	0.384891	-0.586745	-0.399492	-0.278924	0	0.439067	0.126867	-0.535767	-0.726733	-0.3977
ENSMUSG00000064254	Ethe1	0	-0.751849	-0.587669	-0.51375	-0.369575	-1.78015	0	0.154253	-0.492451	-0.752914	-0.198857	-1.55836	0	0.1663	0.0428667	0.406533	-0.300267	-0.087
ENSMUSG00000030275	Etnk1	0	-0.845597	-0.846186	-1.10488	-1.38096	-0.176428	0	-1.09731	-1.12509	-1.09215	-1.38346	-0.537766	0	-0.4329	-0.573433	-0.3779	-1.16403	0.4568
ENSMUSG00000009079	Ewsr1	0	-0.328617	-0.241771	-0.267323	-0.487662	-0.706843	0	-0.521953	-0.308405	-0.379065	-0.846023	-0.46032	0	-0.2275	-0.271033	-0.397367	-0.377867	-0.169533
ENSMUSG00000036435	Exoc1	0	0.00358635	0.335099	-0.0513324	0.0755944	-0.211805	0	-0.0847258	0.285939	0.0929514	0.166313	-0.400093	0	-0.275233	-0.262933	-0.3468	-0.542933	-0.303333
ENSMUSG00000021357	Exoc2	0	0.136357	0.461166	-0.183496	0.335521	0.409429	0	-0.0222126	0.138701	0.0559739	0.434545	0.0966117	0	0.0888333	0.164033	0.190467	-0.2225	0.250267
ENSMUSG00000034152	Exoc3	0	0.110606	-0.0747037	-0.29909	-0.17855	-0.271507	0	0.131627	-0.173875	-0.26106	-0.136298	-0.611301	0	-0.0656	-0.239567	0.1944	-0.114	-0.0309333
ENSMUSG00000029763	Exoc4	0	-0.279778	-0.0313907	-0.418493	-0.990707	-0.277792	0	-0.402452	-0.296556	-0.546083	-0.91265	-0.573862	0	0.0176	-0.166733	-0.0331	-0.490667	-0.240833
ENSMUSG00000061244	Exoc5	0	-0.0693416	0.33293	0.251269	0.0816298	0.298172	0	0.620936	0.819508	0.812293	0.52492	0.653471	0	-0.125267	-0.153633	0.00293333	0.1167	-0.0895333
ENSMUSG00000020792	Exoc7	0	-0.344289	-0.500201	-0.6246	-0.278682	-0.512509	0	0.0283086	-0.32013	-0.734017	-0.105314	-0.0724745	0	-0.1209	-0.1372	0.149367	-0.219733	-0.3097
ENSMUSG00000074030	Exoc8	0	0.0311194	-0.191863	-0.196747	-0.81059	-0.598616	0	0.233841	-0.27697	0.0602467	-0.933391	-0.354602	0	0.00693333	-0.360433	-0.206933	-0.3508	-0.207467
ENSMUSG00000034321	Exosc1	0	0.00861929	-0.0658388	0.252523	-0.111596	0.168469	0	0.138134	0.462988	0.320654	0.424736	0.391909	0	-0.411033	0.0406667	0.110033	0.130833	0.0365
ENSMUSG00000017264	Exosc10	0	-0.020083	-0.340189	-0.317098	-0.379897	-0.411452	0	0.174601	-0.218912	-0.1953	-0.14915	-0.249063	0	-0.0917333	0.246867	0.1917	0.198333	0.333567
ENSMUSG00000039356	Exosc2	0	0.468973	0.650377	0.717096	0.514157	0.906377	0	0.102336	0.345388	0.536528	0.277992	0.573477	0	-0.450133	0.0156667	0.237267	-0.003	0.0229333
ENSMUSG00000028322	Exosc3	0	0.871093	1.00964	0.878563	1.17652	0.862053	0	1.08171	0.68756	0.79795	1.11327	0.90601	0	0.0523667	0.145567	0.5289	0.462667	0.309033
ENSMUSG00000034259	Exosc4	0	0.432179	0.672082	0.437	0.367837	-0.119762	0	0.657089	0.593814	0.4546	0.347078	0.303795	0	-0.638033	-0.3249	-0.194	-0.2475	-0.312933
ENSMUSG00000061286	Exosc5	0	0.362911	0.217484	0.243551	0.229449	-0.230525	0	0.39179	0.296828	0.0731549	0.0770772	0.0988323	0	0.177033	0.4641	0.294667	0.297767	0.377367
ENSMUSG00000025785	Exosc7	0	0.658844	0.958723	0.874599	0.965063	0.934962	0	0.56092	0.753169	0.638701	1.01505	0.603313	0	-0.423867	0.0976667	-0.0565667	-0.128733	0.0047
ENSMUSG00000027752	Exosc8	0	-0.340694	-0.29347	-0.472632	0.05163	-0.193209	0	-0.295706	-0.625722	-0.639033	0.0767065	-0.805528	0	-0.586867	-0.189733	-0.1483	-0.2935	-0.163433
ENSMUSG00000027714	Exosc9	0	0.108583	0.26954	-0.307691	0.146252	0.321861	0	0.126484	-0.0161591	-0.299043	0.133411	-0.32528	0	-0.576333	-0.234233	-0.0824	-0.0372667	-0.191667
ENSMUSG00000028886	Eya3	0	0.148614	-0.258749	0.0894269	-0.336991	0.0711555	0	-0.124781	-0.27717	-0.425076	-0.249999	-0.301577	0	-0.705867	-0.134367	-0.2872	-0.3349	-0.252867
ENSMUSG00000029687	Ezh2	0	0.801009	0.305105	0.419715	0.0698475	0.666424	0	0.445078	-0.100848	-0.0765285	-0.132424	-0.0985092	0	-0.0033	-0.234633	-0.668467	-0.9212	-0.504533
ENSMUSG00000052397	Ezr	0	-0.101071	0.0993836	-0.0238443	0.0870939	-0.470588	0	0.0899811	0.257913	0.265224	0.296586	-0.106059	0	-0.4573	-0.0009	-0.0896	-0.152867	-0.099
ENSMUSG00000024665	Fads2	0	-1.17422	-0.916884	-0.821203	-0.759059	1.10457	0	-1.27458	-0.813163	-0.580429	-1.14547	1.12039	0	-1.15557	-0.4741	0.1427	-0.885	-0.0397
ENSMUSG00000010517	Faf1	0	-0.0939234	0.27628	-0.388329	0.226671	-0.066956	0	0.531354	0.704682	0.243429	0.903081	0.220104	0	0.155367	0.2401	0.269	0.432367	0.0254333
ENSMUSG00000025873	Faf2	0	-0.0640233	-0.293769	-0.324521	0.257685	0.184961	0	-0.132017	-0.509462	-0.460138	0.118097	0.107133	0	0.0451333	-0.0591667	0.04	-0.0136667	0.0296667
ENSMUSG00000020523	Fam114a2	0	0.268035	0.351849	-0.0653041	0.172334	0.0706384	0	-0.0457692	-0.0899951	-0.33787	0.0340824	-0.126435	0	-0.0136333	0.0691333	0.0636667	-0.243	-0.00906667
ENSMUSG00000022434	Fam118a	0	0.0571464	0.13078	0.352036	0.238446	0.691713	0	0.14175	-0.0851016	0.124799	0.0642361	0.835249	0	0.518067	0.4641	0.527767	0.228633	0.4423
ENSMUSG00000026483	Fam129a	0	-0.217088	-1.09035	-1.91981	-0.666669	-0.584075	0	-0.128312	-1.19307	-2.00301	-0.960606	-0.747847	0	-0.305667	-1.09913	-1.7246	-1.24727	-0.966867
ENSMUSG00000026796	Fam129b	0	0.524091	0.555841	0.760827	0.120511	-0.774302	0	0.690701	0.831667	0.92348	0.275406	-0.242111	0	1.27493	0.540167	0.775933	0.5424	0.3064
ENSMUSG00000057497	Fam136a	0	0.413505	0.518121	0.555431	-0.0822831	0.603114	0	0.542743	0.281491	0.565028	0.0640712	0.506039	0	-0.0874	0.160067	0.1972	-0.0674333	0.324633
ENSMUSG00000003955	Fam162a	0	0.337609	1.24658	0.494934	1.3393	-0.293884	0	0.743918	1.65802	0.952774	1.34557	-0.463068	0	0.167367	0.773333	1.09633	0.4848	0.2673
ENSMUSG00000041817	Fam169a	0	1.06333	0.769063	0.942013	0.570243	0.965259	0	1.3043	0.881504	1.18611	0.880911	1.06747	0	0.178533	1.1449	0.992567	0.203067	1.1572
ENSMUSG00000030965	Fam175b	0	-0.348006	-0.241703	-0.665207	-0.523369	-0.17051	0	-0.66033	-0.0943163	-0.751623	-0.602904	-0.409549	0	-0.212133	-0.1887	-0.4196	-0.307167	-0.2882
ENSMUSG00000031774	Fam192a	0	0.400041	0.174907	0.0967846	-0.388703	0.0221781	0	0.173058	-0.150168	0.00693746	-0.0761276	-0.204812	0	-0.0222	-0.0521667	-0.104167	-0.213833	-0.2101
ENSMUSG00000022554	Fam203a	0	-0.160329	0.710795	0.860474	0.498761	0.842556	0	0.0229974	0.619609	1.02718	0.929878	1.15223	0	0.4353	0.8039	0.889067	1.1401	0.974467
ENSMUSG00000029672	Fam3c	0	-0.00634673	0.524303	0.985344	0.719347	0.758255	0	-0.277981	0.513052	0.729217	0.046792	0.606763	0	-0.220133	0.227933	0.4207	-0.383067	0.674067
ENSMUSG00000022378	Fam49b	0	-0.483554	-0.440877	-0.561975	-0.133189	-0.475057	0	-0.00259096	-0.00989102	-0.11707	0.298843	-0.499088	0	-0.3191	-0.8538	-0.790467	-0.4785	-1.07567
ENSMUSG00000001962	Fam50a	0	0.16287	-0.0171253	-0.442291	0.64587	0.448235	0	-0.314582	-0.364829	-0.833411	-0.00997499	-0.137878	0	-0.550733	-0.249567	-0.3923	-0.383367	-0.0935667
ENSMUSG00000037808	Fam76b	0	-0.268641	-0.12654	-0.0250457	0.335603	0.010499	0	0.623027	0.568078	0.856969	0.94001	0.452989	0	-0.7294	-0.6399	-0.510533	-0.3346	-0.7925
ENSMUSG00000027654	Fam83d	0	-0.494285	-0.339199	-0.379984	-0.940837	-1.1297	0	0.0483941	-0.0818267	-0.0950242	-0.463086	-0.913687	0	0.7441	0.497933	0.0257333	0.00406667	-0.302033
ENSMUSG00000031879	Fam96b	0	-0.733448	-0.561544	-0.319462	-0.813824	-0.501861	0	-0.482813	-0.498943	-0.461424	-1.37371	-0.22771	0	-0.306267	-0.0262667	-0.0276	-0.1245	-0.0567
ENSMUSG00000002017	Fam98a	0	0.595714	0.5368	0.753951	0.477412	0.961525	0	0.00146329	0.193954	0.460195	0.0599313	0.175735	0	-0.326233	-0.0579667	0.0623333	0.0973667	0.0243333
ENSMUSG00000027349	Fam98b	0	1.04744	0.430288	1.42093	1.0411	1.23643	0	-0.018268	0.0621364	0.220124	0.427556	-0.485072	0	0.1185	0.0328	-0.100467	0.495967	0.1394
ENSMUSG00000034023	Fancd2	0	0.220542	0.529771	0.0482792	-0.075323	0.323068	0	0.2767	0.541396	0.22086	0.0287772	0.163646	0	-0.152067	0.394867	0.490367	-0.0998667	0.7892
ENSMUSG00000039187	Fanci	0	0.0685953	-0.35403	-0.883722	-0.11003	-0.40125	0	0.216781	-0.389898	-0.481366	0.070272	-0.425045	0	-0.3734	0.0508333	-0.0138667	-0.220267	0.3137
ENSMUSG00000030759	Far1	0	-0.0499833	0.144667	-0.15113	-0.135219	-0.691238	0	-0.080909	-0.287232	-0.249738	0.116913	-1.14984	0	0.3736	0.775333	0.584067	0.492367	0.310267
ENSMUSG00000003808	Farsa	0	0.136467	0.415488	0.319972	0.265534	-0.0944135	0	0.401925	0.407963	0.355641	0.338205	-0.0269925	0	0.0907667	0.346	0.330933	0.220367	0.116233
ENSMUSG00000026245	Farsb	0	0.328282	0.227405	-0.364709	0.194426	-0.0461373	0	0.242904	0.0394249	-0.402361	0.313085	-0.468305	0	-0.0986	0.1677	0.152467	0.1135	-0.125133
ENSMUSG00000025153	Fasn	0	-0.237538	0.109667	0.371306	-0.708756	0.125803	0	-0.1238	0.136799	0.229316	-0.555196	0.288583	0	-0.3907	-0.175567	-0.2826	-0.3347	0.00936667
ENSMUSG00000025962	Fastkd2	0	0.383241	0.374381	0.259655	0.645422	0.312877	0	0.19163	-0.23817	0.349879	0.226774	-0.043691	0	-0.00413333	0.160967	-0.1053	-0.0347667	0.0340667
ENSMUSG00000046865	Fbl	0	0.772464	0.252722	0.783829	1.00496	0.320272	0	-0.726842	-0.369909	-0.262573	-0.0534326	-0.736293	0	-0.0208667	0.0895333	0.111533	-0.0259667	0.0645
ENSMUSG00000006219	Fblim1	0	0.5928	-0.202514	0.264695	0.515998	-1.7139	0	0.382599	-0.294509	-0.493601	0.626699	-2.20513	0	0.0945333	-0.6214	0.0140333	0.648433	-0.878267
ENSMUSG00000066640	Fbxl18	0	0.378906	0.226871	0.469942	-0.273733	-0.0949788	0	0.441601	0.352049	0.560706	-0.238038	0.365064	0	0.810267	0.8079	0.6914	0.937533	0.955
ENSMUSG00000030811	Fbxl19	0	0.206902	0.540257	0.679172	0.273622	-0.379474	0	0.483667	0.634065	1.08086	0.470964	0.613235	0	-0.0062	0.8067	0.995067	1.14737	0.808167
ENSMUSG00000034391	Fbxo15	0	-0.987422	-0.255761	-1.20097	-0.731077	-2.87639	0	-1.01223	-0.4999	-1.12585	-0.764685	-3.4199	0	-0.420867	-0.0863	-0.1274	-0.974667	-0.802767
ENSMUSG00000032309	Fbxo22	0	0.383502	0.548194	0.183593	0.20093	-0.252363	0	0.739864	0.54889	0.440572	0.460234	0.00157996	0	-0.188233	-0.0604333	0.166333	-0.148233	-0.164533
ENSMUSG00000047648	Fbxo30	0	-0.206342	-0.374437	-0.217446	-0.147894	-0.375117	0	-0.302139	-0.555742	-0.476975	-0.355044	-0.64319	0	0.168567	-0.0258	-0.381	0.0954	-0.219967
ENSMUSG00000055401	Fbxo6	0	-0.501822	-1.2665	-1.14678	-0.864356	-2.1666	0	0.0407659	-0.680267	-0.613372	-0.454804	-1.69126	0	1.61297	-0.834133	-0.145667	0.107133	-0.4653
ENSMUSG00000020271	Fbxw11	0	-0.302165	-0.113029	-0.0710463	-0.532205	-0.348373	0	-0.230076	-0.107795	0.134192	-0.160013	0.0550805	0	-0.142533	-0.279933	0.187067	0.0448667	-0.362967
ENSMUSG00000021243	Fcf1	0	0.190126	0.29556	-0.245186	0.345021	0.221761	0	0.319594	0.3993	-0.0519933	0.782904	0.0156715	0	-0.0575667	0.424733	0.503133	0.221233	0.0906667
ENSMUSG00000021273	Fdft1	0	-0.788796	0.10673	-0.88866	-0.790802	-0.29239	0	-0.592997	0.151699	-0.684124	-0.802408	-0.502968	0	-1.04507	-0.754767	-0.562033	-1.3434	0.503
ENSMUSG00000059743	Fdps	0	-0.896524	0.200591	-0.703816	-0.677621	0.179677	0	-0.998061	-0.0611745	-0.85938	-0.431577	0.306366	0	-0.977633	-0.336	0.0591	-0.5486	0.331467
ENSMUSG00000018861	Fdxr	0	-0.227365	0.043806	0.0395471	-0.547115	-0.30339	0	0.473334	0.31528	0.140633	-0.486185	0.762464	0	-0.0500667	-0.0654667	0.149433	-0.624067	-0.0663667
ENSMUSG00000024742	Fen1	0	0.0387139	0.051097	-0.0214213	-0.179784	-0.406724	0	0.219843	-0.116503	0.0138346	-0.132528	-0.294003	0	0.0131667	-0.112133	-0.103967	-0.1404	-0.0109667
ENSMUSG00000037712	Fermt2	0	0.547537	0.0394742	0.46358	0.209511	0.15758	0	0.309271	0.00944935	0.0207898	0.15276	-0.415005	0	0.518033	0.178933	0.375433	0.404433	-0.184067
ENSMUSG00000025265	Fgd1	0	0.0497786	0.304028	0.467745	-0.476769	0.313444	0	-0.0147014	0.496611	0.271645	-0.33727	0.806743	0	-0.0416	0.6512	0.435433	-0.4105	0.837267
ENSMUSG00000069135	Fgfr1op	0	0.0214933	0.858783	0.49701	0.404053	0.631076	0	-0.149099	0.652967	0.164523	0.352926	0.519177	0	-0.647067	0.144733	0.118067	-0.158	0.448467
ENSMUSG00000023092	Fhl1	0	-0.759641	-0.0333091	0.0903576	-0.0605788	-1.37278	0	-0.957784	0.077824	-0.0290158	0.08669	-1.57921	0	-0.1158	-0.2527	0.479267	0.132967	-0.753367
ENSMUSG00000032643	Fhl3	0	-0.182357	-1.11708	0.612354	-0.0146101	1.27853	0	-0.36453	-0.82849	0.182167	-0.130643	1.37082	0	-0.880767	-1.50027	-1.47367	-0.1552	-0.428067
ENSMUSG00000035455	Fignl1	0	-0.048442	-0.193337	-0.569689	-0.280499	-0.354526	0	0.0659443	-0.220674	-0.249903	-0.0475968	-0.554442	0	-0.1774	-0.204833	-0.190267	-0.3352	-0.1146
ENSMUSG00000029227	Fip1l1	0	0.3137	0.133164	0.120072	0.535205	0.705416	0	0.198465	0.205687	0.139782	0.594756	0.511855	0	0.00566667	0.343767	0.250167	0.373633	0.626833
ENSMUSG00000019054	Fis1	0	0.127807	0.360225	0.494029	0.563196	0.0825108	0	0.332693	0.590856	1.01045	0.599232	0.562789	0	0.1915	-0.0608	0.218033	0.4508	0.1017
ENSMUSG00000066151	Fkbp15	0	-0.66586	-0.624095	-0.86108	-0.674083	-1.14357	0	-0.703571	-0.656666	-1.00304	-0.815516	-1.04714	0	-1.1064	-1.72407	-0.9899	-1.2819	-1.2948
ENSMUSG00000032966	Fkbp1a	0	1.14369	0.652628	1.71427	1.44959	1.12025	0	0.62134	0.612279	0.987322	0.912924	0.248707	0	0.369333	0.553433	0.728933	0.889333	1.00653
ENSMUSG00000056629	Fkbp2	0	0.25092	-0.203889	-0.0945362	0.536763	0.174241	0	0.158909	-0.588353	-0.0651939	0.347956	-0.291599	0	0.00713333	-0.137533	-0.1714	-0.300967	-0.123967
ENSMUSG00000020949	Fkbp3	0	-0.402658	-0.312702	-0.943656	-0.0966652	-0.260519	0	-0.393286	-0.305782	-0.894112	-0.0616396	-0.71541	0	-0.3645	-0.597233	-0.662633	-0.465867	-0.600767
ENSMUSG00000030357	Fkbp4	0	-0.116942	0.290427	0.11598	-0.396926	0.277291	0	0.0446526	0.326404	0.17109	-0.319342	0.322134	0	-0.4623	-0.1265	-0.188833	-0.659	0.0754
ENSMUSG00000024222	Fkbp5	0	0.635387	0.398886	0.233074	0.31367	0.526467	0	0.238709	0.0926815	-0.0636572	0.164778	0.161266	0	-0.158967	0.0181	-0.156633	-0.208833	-0.0589667
ENSMUSG00000019428	Fkbp8	0	-0.0384489	-0.253968	-0.0662244	-0.671023	-0.299838	0	0.142508	-0.0632548	0.319347	-0.54323	0.682773	0	0.1671	0.0028	0.222267	-0.431233	0.141733
ENSMUSG00000029781	Fkbp9	0	-0.169733	-0.0990912	0.00282625	-0.00412522	-0.44257	0	-0.17185	-0.215935	-0.144455	-0.462029	-0.318663	0	-0.0634333	-0.0047	0.333967	-0.3177	-0.160767
ENSMUSG00000032633	Flcn	0	-0.779676	-0.0396464	-0.265923	-0.57965	-1.24258	0	-0.351577	0.312092	-0.0572916	-0.189164	-0.974958	0	-0.932033	-1.34423	-1.20403	-1.35947	-1.4308
ENSMUSG00000002812	Flii	0	-0.871935	-0.822176	-0.685702	-1.05719	-1.05893	0	-0.776541	-0.743747	-0.63257	-1.09928	-0.959181	0	0.1211	0.187867	0.235367	0.2505	0.181633
ENSMUSG00000031328	Flna	0	0.150384	-0.214822	0.956876	1.68036	0.80218	0	0.0166263	-0.253636	0.852072	1.113	0.918839	0	0.218833	0.0701667	1.14323	1.67797	0.2945
ENSMUSG00000025278	Flnb	0	0.0576137	-0.431517	0.792564	1.83489	0.374606	0	-0.245019	-0.58795	0.518345	1.00282	0.480455	0	0.716967	0.336567	0.982	1.27347	0.317133
ENSMUSG00000061981	Flot2	0	-0.61959	-0.0727839	0.312755	0.22359	-0.122306	0	-0.500217	0.083457	0.416354	0.148599	-0.204178	0	0.981467	0.626833	1.16947	0.892667	0.923867
ENSMUSG00000000838	Fmr1	0	0.0851465	-0.113733	-0.157935	0.235852	0.067699	0	-0.150462	-0.181225	-0.269339	0.179543	-0.411251	0	-0.711467	-0.768067	-0.625933	-0.5012	-0.78
ENSMUSG00000039735	Fnbp1l	0	0.141221	-0.0228987	0.0482312	0.123678	0.772621	0	-0.225756	-0.41887	-0.287442	-0.114186	0.235742	0	-0.683267	-0.7202	-0.6337	-0.472433	-0.472933
ENSMUSG00000008200	Fnbp4	0	0.257362	0.21327	0.351466	0.218342	0.306721	0	0.0765605	0.0759482	0.496824	0.314226	0.328018	0	-0.385733	-0.1553	-0.2155	0.0008	0.0833667
ENSMUSG00000015994	Fnta	0	0.157951	0.431374	0.293402	-0.175665	0.167009	0	-0.113207	0.247634	0.477925	-0.235869	0.107296	0	-0.157833	-0.146233	-0.0051	-0.171933	-0.00856667
ENSMUSG00000033373	Fntb	0	0.306376	-0.0791418	0.254132	-0.128802	-0.281399	0	-0.534232	-0.563429	-0.829145	-0.577565	-0.995818	0	-0.409133	-0.0654	-0.3429	-0.278967	0.0583333
ENSMUSG00000001827	Folr1	0	2.13144	0.56303	0.36364	0.373486	-0.37491	0	1.94859	0.449745	0.595633	-0.123643	-0.459024	0	2.75077	2.10843	0.710667	0.547833	2.2676
ENSMUSG00000009566	Fpgs	0	0.271355	0.458479	0.699649	0.0679816	-0.218621	0	0.154786	0.42174	0.403139	0.213645	-0.074755	0	-0.761167	-0.0275	-0.0835667	-0.318667	-0.0574333
ENSMUSG00000031590	Frg1	0	0.34629	0.190428	-0.315536	-0.184894	0.372848	0	0.202827	0.0129719	-0.312533	-0.0478372	-0.427067	0	-0.0612	-0.150467	-0.0956333	-0.558	-0.128033
ENSMUSG00000029581	Fscn1	0	0.725782	0.359253	0.835486	0.513974	0.0286817	0	0.390966	0.309871	0.368997	0.506921	-0.127034	0	-0.150767	0.0274667	-0.2573	0.0532	-0.173067
ENSMUSG00000024661	Fth1	0	0.906356	1.17758	1.68732	0.92262	1.99901	0	0.089865	0.693913	1.02554	0.270129	1.79469	0	-0.227167	-0.1225	0.3056	-1.14197	0.234633
ENSMUSG00000055932	Fto	0	0.398599	0.148841	0.794537	0.0678421	0.671749	0	-0.228328	0.0510088	-0.4964	0.0373656	-0.356368	0	-0.790233	-0.827667	0.106733	-0.591267	-0.494767
ENSMUSG00000020706	Ftsj3	0	0.434266	0.328069	0.14246	0.200802	0.410508	0	0.428223	0.334057	0.38377	0.198766	0.369061	0	0.282267	0.4704	0.157267	0.343	0.430633
ENSMUSG00000028034	Fubp1	0	0.289819	0.764375	0.142221	0.400932	0.238288	0	0.54623	1.00218	0.32682	0.701625	0.375132	0	-0.176567	0.1428	0.0874333	0.2231	0.281533
ENSMUSG00000026843	Fubp3	0	0.48568	-0.354691	-0.16347	-0.406674	-1.02001	0	0.423798	-0.32256	-0.412256	-0.322874	-1.21823	0	0.372567	-0.224967	-0.211733	-0.1522	-0.2661
ENSMUSG00000033703	Fuk	0	-0.718066	-0.26765	-0.60427	-0.571938	-0.934656	0	-0.201958	-0.235774	-0.403366	-0.354904	-0.0575126	0	-0.611667	-0.4372	-0.298433	-0.629467	-0.0472
ENSMUSG00000030795	Fus	0	1.61986	0.576524	1.83721	0.986393	1.70007	0	0.200231	0.111959	0.0139341	0.0631448	-0.411519	0	0.00806667	-0.0143	-0.0098	0.173133	-0.0033
ENSMUSG00000027680	Fxr1	0	-0.192627	0.0110747	-0.676264	-0.0132127	-0.4154	0	-0.435128	-0.238845	-0.778406	-0.166698	-1.09294	0	-0.3392	-0.299267	-0.335967	-0.1261	-0.453967
ENSMUSG00000018765	Fxr2	0	-0.119096	0.119733	-0.0243705	-0.338664	-0.0173355	0	0.49598	0.340397	0.382435	0.158373	0.647342	0	0.356367	0.6765	0.574233	0.809667	0.227167
ENSMUSG00000018765	Fxr2	0	-0.119096	0.119733	-0.0243705	-0.338664	-0.0173355	0	0.49598	0.340397	0.382435	0.158373	0.647342	0	0.2488	0.490333	0.532967	0.2257	0.5918
ENSMUSG00000022800	Fyttd1	0	0.376999	0.275308	-0.0692132	-0.381092	0.454517	0	0.311787	0.0998842	-0.16875	-0.470511	-0.193664	0	0.4779	1.3392	0.943833	-0.0342667	1.06947
ENSMUSG00000018583	G3bp1	0	0.167213	0.352967	0.372475	-0.0210286	-0.1013	0	0.0516259	0.203406	0.116725	-0.120072	-0.153913	0	0.143	0.0884	0.0333	0.0337333	0.0268333
ENSMUSG00000029405	G3bp2	0	1.16093	-0.0314686	0.204571	0.331185	0.611293	0	0.852451	-0.161369	0.0484673	0.268432	0.0436987	0	0.9458	0.3935	0.403067	0.683467	0.00723333
ENSMUSG00000031400	G6pdx	0	-0.0866546	0.105751	0.568756	0.0849086	0.180015	0	0.228259	0.587141	0.432489	0.719345	0.273816	0	-0.282067	0.275133	0.2859	0.316967	0.1868
ENSMUSG00000025579	Gaa	0	-1.1996	-0.430634	-0.0189344	0.0845816	-1.16104	0	-1.197	-0.284429	-0.187441	-0.294934	-1.15022	0	-0.303633	-0.5264	-0.0272667	-0.625467	-0.7131
ENSMUSG00000031714	Gab1	0	1.40568	0.8202	1.19257	-0.148438	0.953127	0	0.98807	0.89503	0.662109	-0.14787	0.323732	0	0.978	0.121467	0.00276667	-0.511633	0.627467
ENSMUSG00000008976	Gabpa	0	0.0537065	-0.0546024	-0.327433	-0.467912	-0.095975	0	0.0710226	-0.0407943	-0.155869	-0.166884	-0.0748432	0	-0.2684	-0.235333	-0.471833	-0.547533	-0.1642
ENSMUSG00000027361	Gabpb1	0	0.346281	0.194461	0.455324	0.225798	0.890774	0	0.573962	0.519997	0.198937	0.336891	0.689355	0	-0.0129	-0.220167	0.0667333	-0.360233	0.313767
ENSMUSG00000062234	Gak	0	-0.552791	-0.635928	-0.433569	-0.885764	-0.537139	0	-0.470158	-0.798163	-0.471544	-0.733137	-0.419479	0	-0.319433	-0.8351	-0.944733	-0.827333	-0.772533
ENSMUSG00000028671	Gale	0	0.0410669	0.284081	0.0545517	-0.0452969	-1.35353	0	0.452215	0.327296	0.396694	-0.0949722	-0.393852	0	-0.2076	-0.186567	0.0212	-0.271867	-0.5409
ENSMUSG00000020766	Galk1	0	0.122958	1.39158	1.15773	1.174	1.21654	0	0.2626	1.06156	0.989955	1.09257	1.64899	0	-0.219667	0.510133	1.19743	0.746733	0.812567
ENSMUSG00000027207	Galk2	0	-0.31223	-0.022942	-0.501873	0.121622	-1.21323	0	-0.14316	-0.0223729	-0.372627	0.0104849	-0.920659	0	-0.572433	-0.633567	-0.310867	0.0844	-0.866233
ENSMUSG00000089704	Galnt2	0	-0.669466	-1.09113	-0.616129	-1.25929	-1.37307	0	-0.33212	-0.930588	-0.350186	-1.20919	-0.944956	0	-1.3125	-1.5667	-1.33343	-1.85543	-1.57533
ENSMUSG00000031608	Galnt7	0	-0.290772	-0.339258	0.0801749	-0.242105	0.532888	0	-0.898825	-0.491727	-0.395294	-0.82174	0.275607	0	-0.916767	-0.8533	-1.1213	-1.96793	-0.586033
ENSMUSG00000036073	Galt	0	-0.327966	-0.0163292	-0.276485	-0.226375	0.18213	0	-0.345192	0.0751303	-0.164625	0.201326	0.723749	0	-0.2287	-0.3666	-0.182567	-0.5633	0.236467
ENSMUSG00000071650	Ganab	0	0.144767	-0.333872	-0.231351	0.487904	-0.156352	0	-0.293263	-0.803018	-0.732754	-0.350754	-0.732591	0	-0.1922	-0.386967	-0.499367	-0.328833	-0.487667
ENSMUSG00000026867	Gapvd1	0	0.142579	0.147254	0.285284	0.0129037	0.207196	0	0.0892918	0.0290004	0.0840885	-0.00207459	-0.0646692	0	0.9157	0.691933	0.619067	0.543133	0.759633
ENSMUSG00000028010	Gar1	0	0.573287	0.529558	0.838986	0.976567	1.43673	0	0.250899	0.669706	1.01824	0.749844	1.21353	0	-0.2888	-0.135867	-0.286967	-0.281933	-0.003
ENSMUSG00000029777	Gars	0	-0.107711	0.0699873	-0.453855	-0.28106	0.508761	0	0.121559	0.170766	-0.239289	0.022088	0.351398	0	0.230033	0.2453	0.376833	-0.0291667	0.2242
ENSMUSG00000022962	Gart	0	0.521079	1.02535	0.636681	0.64621	0.839306	0	0.53766	0.830131	0.622081	0.772165	0.733811	0	0.0852667	0.6968	0.648267	0.641033	0.7203
ENSMUSG00000036180	Gatad2a	0	0.213551	-0.00224799	0.767545	-0.501458	0.330571	0	-0.0757798	-0.0697534	0.454452	-0.723323	0.660344	0	-0.0316	0.0306667	-0.300733	-0.583733	0.138733
ENSMUSG00000042390	Gatad2b	0	1.33172	0.205002	1.50914	0.820508	1.19393	0	-0.00568648	-0.321583	-0.381105	0.073759	-0.380075	0	-0.0786333	-0.2508	-0.7383	0.132467	-0.160133
ENSMUSG00000020424	Gatsl3	0	-0.03709	0.392975	-0.000282092	-0.398566	-0.131532	0	0.317845	0.759947	0.733861	0.0818564	0.468091	0	-0.344233	0.3078	0.0799667	-0.581633	0.480667
ENSMUSG00000028048	Gba	0	-0.591875	-0.498575	-0.931915	-0.487006	-0.761162	0	-0.0387386	-0.37533	-0.433009	-0.488796	0.128749	0	-0.327367	-0.1416	-0.0265333	-0.7394	-0.1586
ENSMUSG00000025224	Gbf1	0	0.781065	0.439004	0.591803	0.314264	0.614266	0	0.106679	0.105369	-0.110904	0.129861	-0.222071	0	0.5657	0.289133	0.450067	0.355133	0.347167
ENSMUSG00000026893	Gca	0	-0.616413	-0.678499	-0.495394	-1.328	-0.013599	0	-1.06978	-0.636904	-0.977523	-1.27963	-0.396273	0	-0.3747	-0.303367	0.0435333	-0.996867	-0.262
ENSMUSG00000006378	Gcat	0	-1.44267	-1.01549	-1.85087	-0.780643	-1.05522	0	-1.13837	-1.08582	-1.43486	-0.811162	-0.626683	0	-0.933767	-1.64687	-1.04357	-1.23577	-1.47247
ENSMUSG00000038039	Gcc2	0	0.160954	-0.263672	0.174841	0.310596	-0.235595	0	-0.239985	-0.610776	0.177114	0.305982	-0.717298	0	0.410467	0.0633333	0.165767	0.581833	-0.100967
ENSMUSG00000003809	Gcdh	0	-0.201919	-0.265155	-0.814075	-0.86838	-0.788885	0	-0.295276	-0.3157	-0.882888	-1.02305	-0.899488	0	-0.496633	-0.7799	-0.8011	-1.64133	-0.9159
ENSMUSG00000032350	Gclc	0	-0.499526	0.188208	0.378077	-0.4516	0.307063	0	-0.103005	0.43454	0.611365	0.0411784	1.12257	0	0.0746333	0.4442	0.104467	-0.203133	0.767333
ENSMUSG00000028124	Gclm	0	0.499618	0.590585	1.02773	0.116956	1.55803	0	0.616319	0.986986	1.15245	0.614533	1.45288	0	-0.277367	0.415233	0.222267	-0.0764333	0.5909
ENSMUSG00000041638	Gcn1l1	0	-0.164126	-0.249781	0.217572	0.0284303	-0.216091	0	-0.0893499	-0.427477	0.216758	0.143267	-0.0258233	0	0.0157	-0.197133	0.117533	0.358967	-0.0117
ENSMUSG00000034424	Gcsh	0	0.256286	0.851506	0.36476	0.214565	0.247178	0	0.138974	0.392645	0.588101	0.23605	0.195256	0	-0.3861	-0.199867	0.4164	-0.157267	0.0322667
ENSMUSG00000030117	Gdf3	0	0.0825299	-0.482492	-0.100867	-0.914596	-0.704602	0	0.0223751	-0.623929	-0.265346	-1.50999	-0.694511	0	0.447567	0.1786	-0.0917667	-0.962967	-0.0799333
ENSMUSG00000015291	Gdi1	0	-0.498531	-0.10707	-0.274567	-0.223133	-0.295542	0	-0.94005	-0.0256225	-0.510227	-0.154912	-0.846309	0	0.182833	0.0200667	-0.0171667	0.108933	0.00206667
ENSMUSG00000021218	Gdi2	0	0.0925896	0.569584	0.202717	0.491512	0.494541	0	0.216473	0.602474	0.270578	0.724358	-0.0645752	0	-0.041	0.342167	0.133767	0.485367	0.316433
ENSMUSG00000060121	Gemin2	0	0.0939515	-0.096006	-0.232897	-0.201854	0.0275959	0	-0.337039	-0.253422	-0.574265	-0.226111	-0.77205	0	-0.3186	-0.3761	-0.0157	-0.473633	-0.201233
ENSMUSG00000049396	Gemin4	0	0.40283	0.309702	0.536193	0.0713215	0.0814206	0	0.616717	0.346071	0.583368	0.189507	0.0471631	0	-0.0914	0.3006	0.193233	0.102133	0.255733
ENSMUSG00000037275	Gemin5	0	0.634192	0.827006	0.886029	0.202427	1.28456	0	0.732239	0.883824	0.856303	0.288361	1.34418	0	0.184267	0.7185	0.6561	0.3298	0.8556
ENSMUSG00000055760	Gemin6	0	0.984531	1.04196	0.943613	0.529674	0.959475	0	0.915608	1.18336	1.24581	0.935806	0.978193	0	0.539067	0.431633	1.034	-0.1797	0.785167
ENSMUSG00000025858	Get4	0	0.436681	0.426491	0.437558	0.571525	0.537925	0	0.0872337	0.117843	0.379143	-0.371029	0.781507	0	0.488767	0.4387	0.0434667	0.499533	0.542567
ENSMUSG00000040888	Gfer	0	0.0138563	0.0668122	-0.0560703	-0.304458	0.246163	0	0.282923	0.389667	0.672685	-0.132817	1.03819	0	-0.0536667	-0.173633	-0.6932	-1.31917	-0.0811
ENSMUSG00000027774	Gfm1	0	0.200363	0.280042	0.0768353	0.099311	0.0229345	0	0.33232	0.40225	0.202776	0.0645666	-0.0725098	0	0.0557333	0.374967	0.1539	-0.0657667	0.501867
ENSMUSG00000021666	Gfm2	0	0.699562	0.601376	0.360309	0.946292	0.657412	0	0.813446	0.422024	0.4925	0.752347	0.728185	0	0.553667	0.9452	0.8829	0.831467	0.9307
ENSMUSG00000029992	Gfpt1	0	0.169906	-0.18057	-0.427759	-0.915419	-0.112025	0	-0.258298	-0.337058	-0.87864	-1.24179	-1.06697	0	0.384967	0.2331	0.227033	-0.782633	-0.255333
ENSMUSG00000020363	Gfpt2	0	0.107288	0.662592	0.252167	0.475688	0.0535893	0	0.0630246	0.600674	-0.200644	0.480385	-0.601986	0	-0.5238	0.342767	0.4596	0.3503	-0.00123333
ENSMUSG00000033128	Gga1	0	-0.144622	-0.0750177	0.346934	-0.334603	-0.0379757	0	-0.366319	-0.173587	-0.0539649	-0.355094	0.25768	0	-0.495133	-0.659867	-0.626833	-0.5117	-0.566467
ENSMUSG00000030872	Gga2	0	-0.487008	0.188431	-0.287159	-0.121654	-0.272999	0	-0.282151	0.129614	-0.240456	0.0935872	-0.325065	0	-0.524467	-0.2535	-0.1995	-0.1789	-0.128567
ENSMUSG00000020740	Gga3	0	0.31882	0.324407	0.430838	-0.0865814	0.575857	0	-0.0542581	0.226821	0.137835	-0.106413	0.488291	0	0.139467	0.2346	0.494933	0.281033	0.207067
ENSMUSG00000029714	Gigyf1	0	0.138337	0.0442091	0.217353	0.0198118	0.179615	0	-0.281845	-0.0161506	-0.138109	0.178074	-0.134914	0	0.163933	-0.116267	0.274333	0.1931	0.3184
ENSMUSG00000048000	Gigyf2	0	-0.0875927	0.0200164	-0.61717	0.162452	-0.403601	0	-0.570606	-0.368428	-0.738176	-0.151263	-0.836477	0	-0.0730333	-0.1429	-0.232133	-0.192067	-0.394667
ENSMUSG00000031546	Gins4	0	0.455442	0.252788	0.293891	-0.141279	0.211805	0	0.629837	0.533094	0.31639	0.0375372	0.149717	0	0.3417	0.482267	0.251767	0.0837	0.8258
ENSMUSG00000019433	Gipc1	0	-0.598913	-0.679329	-0.987156	-1.48069	-0.513037	0	-0.242206	-0.543106	-0.696038	-1.45868	0.286335	0	-0.316567	-0.592133	-0.674467	-1.67203	-0.0805
ENSMUSG00000011877	Git1	0	0.659721	0.314768	1.0196	-0.0979711	0.307677	0	0.448227	0.286322	0.630144	-0.156632	0.276794	0	0.0182	-0.0328	0.107067	-0.1455	-0.360333
ENSMUSG00000031266	Gla	0	-0.434851	-0.837941	-1.3267	-0.260767	-1.27782	0	-0.140759	-0.719818	-1.13888	-0.523484	-1.73872	0	-0.388967	-0.552833	-0.967333	-0.741833	-0.529633
ENSMUSG00000045594	Glb1	0	-1.25368	-1.18571	-1.85761	-1.21705	-2.69996	0	-1.41108	-1.23232	-1.90998	-1.31168	-2.64723	0	-1.998	-2.4622	-2.6321	-3.7465	-3.13713
ENSMUSG00000024827	Gldc	0	-0.278877	0.90006	1.02731	1.41037	0.859936	0	-0.131859	1.05358	1.06503	1.20417	1.00636	0	-0.4149	0.856533	1.18337	0.514233	0.612333
ENSMUSG00000019715	Gle1	0	0.546031	0.429016	0.679973	0.289907	0.215475	0	0.400653	0.424901	0.537797	0.407329	0.615694	0	-0.0995	-0.0119	-0.0651333	-0.1539	-0.212833
ENSMUSG00000003316	Glg1	0	0.517194	-0.283019	0.0696421	0.130055	0.226494	0	-0.174682	-0.655749	-0.832204	-0.836649	-0.958154	0	0.0339333	-0.407267	-0.311933	-0.741833	-0.463967
ENSMUSG00000028480	Glipr2	0	0.0687318	0.744478	0.509059	0.856427	0.587137	0	0.195668	0.784179	0.294119	0.511831	-0.190038	0	-0.415133	0.378233	1.60623	1.18837	0.2615
ENSMUSG00000024026	Glo1	0	0.279632	0.222992	-0.437777	0.640352	-0.104956	0	0.0994433	0.082585	-1.2137	-0.475966	-1.12989	0	0.2141	0.231933	-0.0228333	0.4845	0.0497
ENSMUSG00000017286	Glod4	0	0.315305	0.488171	-0.0636186	0.445421	0.681865	0	0.0798516	0.128458	0.0521075	0.33586	0.197865	0	0.189667	0.333533	0.361867	0.312567	0.301767
ENSMUSG00000031068	Glrx3	0	0.106401	0.312017	-0.094522	0.212511	0.135587	0	0.192994	0.0226709	0.583867	0.634945	-0.0490879	0	-0.0374	0.0453667	0.23	0.113267	0.0703333
ENSMUSG00000021102	Glrx5	0	0.0988396	0.136213	0.0978264	0.0409084	0.182009	0	0.0403843	-0.0464869	0.666832	-0.376318	0.410299	0	-0.479133	-0.8949	-0.00843333	-0.360833	-0.191567
ENSMUSG00000026103	Gls	0	-0.728221	-0.285607	-0.114783	-0.0450148	-0.030967	0	-0.559756	-0.405594	0.0748196	-0.249744	-0.310247	0	-0.879867	-1.05733	-0.4864	-0.7032	-0.916367
ENSMUSG00000011884	Gltp	0	-0.262362	-0.694688	0.0749182	-0.750595	-0.779598	0	-0.0719496	-0.466577	-0.19822	-0.765616	-0.0176314	0	-0.897733	-1.34777	-1.00877	-1.24033	-1.23797
ENSMUSG00000041560	Gltscr2	0	-0.347724	-0.147118	-0.306236	-0.0942335	-0.587233	0	-0.00643313	-0.220445	-0.101129	-0.0713274	-0.238323	0	0.768767	0.273367	0.1172	0.431233	0.0990667
ENSMUSG00000021794	Glud1	0	0.444041	0.277378	0.537808	-0.246306	0.195568	0	0.54394	0.239951	0.591833	-0.242446	0.222062	0	0.833033	0.346233	0.0614333	-0.4509	0.657267
ENSMUSG00000026473	Glul	0	1.26558	1.24035	0.898595	0.939315	-0.174798	0	1.08402	1.13791	0.676022	1.13935	-0.063119	0	0.7186	0.380067	0.109433	0.224267	-0.288067
ENSMUSG00000022536	Glyr1	0	0.092993	0.200555	0.267824	-0.132093	0.0390354	0	0.036551	0.0945382	0.0845749	-0.238873	-0.531021	0	-0.643767	-0.629	-0.604933	-0.458033	-0.889233
ENSMUSG00000090290	Gm17296	0	-0.188951	-0.162549	0.270874	-0.893641	0.0505831	0	-0.424355	-0.299547	0.140547	-0.850877	0.00155204	0	-0.1817	-0.247367	-0.0650333	-0.636433	0.0121667
ENSMUSG00000090744	Gm6871	0	0.150913	0.198728	-0.0640928	0.10772	0.136605	0	0.21706	0.0772637	0.0561476	0.531495	-0.232196	0	-0.379933	-0.0778667	-0.206533	-0.195133	-0.361067
ENSMUSG00000062014	Gmfb	0	0.0713918	0.24482	0.402379	0.620983	1.05811	0	-0.455177	-0.472161	-0.683682	-0.425867	0.163437	0	0.1464	-0.0629333	0.254767	0.139067	0.124533
ENSMUSG00000033021	Gmppa	0	-0.584365	-0.788808	-0.841822	-0.634206	-1.0603	0	-0.906577	-0.58223	-0.779384	-0.361256	-0.843323	0	-0.237733	-0.303467	-0.273033	-0.434267	-0.4035
ENSMUSG00000070284	Gmppb	0	0.137506	-0.0613505	-0.483078	-0.351963	-0.843695	0	-0.0383494	-0.0682849	-0.573709	-0.344856	-1.12981	0	0.314467	0.181767	0.2252	0.2782	-0.1761
ENSMUSG00000002326	Gmpr2	0	0.644739	0.487956	0.670471	1.30015	0.631118	0	1.02055	0.922771	0.620429	1.5839	0.505039	0	-0.0509	0.482133	0.862	1.02357	0.6636
ENSMUSG00000027823	Gmps	0	0.182314	0.280164	0.13653	0.283622	0.466923	0	0.173274	0.289243	0.198242	0.41785	0.0136899	0	0.211267	0.4757	0.265733	0.554633	0.581833
ENSMUSG00000034781	Gna11	0	0.231754	0.119698	-0.0523425	-0.0910589	-0.392761	0	0.610339	0.574052	0.470486	0.347242	0.65004	0	0.419367	0.419033	0.432367	0.1429	0.1717
ENSMUSG00000020611	Gna13	0	-0.756549	-0.75309	-0.885295	-1.29341	-1.13676	0	-1.05747	-0.581878	-0.695061	-0.930071	-0.735333	0	-0.932	-1.6933	-1.46367	-1.61663	-1.5102
ENSMUSG00000032562	Gnai2	0	-0.170259	-0.275029	-0.214077	-0.333875	-0.392341	0	0.393078	0.389747	0.453861	0.436384	0.29745	0	-0.187233	-0.365533	-0.300167	-0.258233	-0.196167
ENSMUSG00000000001	Gnai3	0	0.331732	0.33335	0.400062	0.300446	0.365798	0	0.321715	0.435638	0.426008	0.540781	-0.00928509	0	-0.143767	0.0238	0.0874333	0.0400333	-0.0933
ENSMUSG00000027523	Gnas	0	-0.00700979	-0.0415451	0.515888	0.921003	0.727841	0	0.251744	0.460229	0.879652	1.44318	1.28656	0	0.6425	0.5787	0.306733	1.00273	0.561
ENSMUSG00000029064	Gnb1	0	0.703805	0.474011	1.12693	0.653013	1.10695	0	0.559236	0.787858	1.04924	0.788415	1.25396	0	-0.244867	-0.0516	-0.1441	-0.222933	0.0884667
ENSMUSG00000020372	Gnb2l1	0	-0.408874	0.0684636	-0.196002	-0.0963893	-0.363232	0	0.554923	0.320343	0.457053	0.324952	0.509253	0	0.185233	0.209667	0.151133	0.276633	-0.00396667
ENSMUSG00000024429	Gnl1	0	0.352438	0.511324	0.150189	0.297886	0.0397903	0	0.584637	0.50455	0.463815	0.453561	0.567363	0	0.1061	0.286667	0.478833	0.380467	0.339533
ENSMUSG00000028869	Gnl2	0	0.673807	0.384868	0.534918	0.536893	0.497268	0	0.521441	0.417386	0.457843	0.759534	0.0639565	0	0.755733	0.473433	0.6162	0.6081	0.394467
ENSMUSG00000042354	Gnl3	0	0.287939	0.431903	0.237436	0.240185	0.167881	0	0.199612	0.412514	0.0374134	0.309176	-0.364961	0	0.0561333	0.2912	0.2	0.282	0.100433
ENSMUSG00000025266	Gnl3l	0	0.302502	0.471394	0.26556	0.376372	0.438083	0	0.227953	0.463457	0.169307	0.456009	-0.0747127	0	0.638567	0.892633	0.703433	0.659733	0.612133
ENSMUSG00000031985	Gnpat	0	0.345353	0.403773	0.704187	0.273262	0.934748	0	0.243687	0.443785	0.56559	0.224661	1.11888	0	-0.0427	0.265433	0.336267	-0.1878	0.7661
ENSMUSG00000052102	Gnpda1	0	-0.174687	-0.0628836	-0.481509	-0.500602	-0.911076	0	-0.713326	-0.294342	-1.65419	-0.813797	-1.69979	0	-0.4328	-0.492133	-0.7837	-0.872367	-0.5827
ENSMUSG00000037722	Gnpnat1	0	0.569025	0.0600786	-0.276267	-0.183259	-0.275598	0	-0.326035	-0.212828	-0.520855	-0.851843	-1.36634	0	0.222833	-0.0886333	0.0258667	-0.5981	-0.309333
ENSMUSG00000002546	Golga2	0	-0.263776	-0.366809	-0.347217	-0.236379	-1.15449	0	0.00881037	-0.222751	-0.142393	-0.103222	-0.604304	0	-0.557233	-0.6326	-0.164367	-0.614567	-0.776567
ENSMUSG00000029502	Golga3	0	0.612922	0.40439	0.588001	0.16684	0.488454	0	0.0795368	0.388574	0.203248	-0.0975911	0.111736	0	0.0311	1.04383	0.906833	0.782333	0.9272
ENSMUSG00000034243	Golgb1	0	0.418392	0.103996	-0.139333	0.0101988	0.463164	0	0.0089512	-0.0042732	-0.328581	-0.284018	0.182457	0	-0.0923	-0.2916	-0.0774333	-0.474133	-0.428033
ENSMUSG00000021556	Golm1	0	-0.139323	-0.595976	-0.415003	0.12019	-0.928338	0	-0.115094	-0.841432	-0.249717	-0.303008	-0.892917	0	0.110833	0.0633333	0.8769	0.553067	0.1763
ENSMUSG00000022200	Golph3	0	-0.54118	-0.0340936	-0.396821	-0.120394	-0.140721	0	-0.136489	0.507127	0.091046	0.227639	0.611924	0	0.1541	0.193433	0.344233	0.179567	0.251533
ENSMUSG00000014959	Gorasp2	0	-0.129978	-0.235616	0.0726848	0.0279249	-0.378975	0	0.567613	0.285137	0.688168	0.417802	0.339381	0	-0.4667	-0.662333	-0.267733	-0.297767	-0.578233
ENSMUSG00000010392	Gosr1	0	0.144067	-0.145631	-0.145245	-0.453946	-0.289382	0	-0.190416	-0.434205	-0.482066	-0.63355	-1.18365	0	0.439267	-0.147	-0.556167	0.00476667	-0.1693
ENSMUSG00000020946	Gosr2	0	0.40674	0.375648	0.422674	0.180096	0.114438	0	0.269455	0.672397	0.686963	0.0279188	0.693683	0	0.1067	-0.2288	-0.246567	-0.371	0.0513
ENSMUSG00000025190	Got1	0	0.30841	0.491852	0.0491314	0.269689	0.280182	0	0.0589551	0.342068	-0.19581	0.28575	-0.183542	0	-0.037	-0.189067	-0.0319667	-0.0199	-0.100033
ENSMUSG00000031672	Got2	0	-0.0076076	0.176832	0.36337	0.0235575	0.58644	0	-0.257286	-0.103334	0.104537	-0.320801	0.156957	0	-0.339467	-0.148333	-0.0345	-0.531833	0.00343333
ENSMUSG00000000544	Gpa33	0	0.104712	-0.153312	-2.01053	0.199014	-1.74813	0	-0.0421878	-0.131401	-2.16788	0.0706741	-2.11945	0	0.253567	0.477567	-0.296033	0.125667	0.0466
ENSMUSG00000028069	Gpatch4	0	1.2417	0.70297	1.26921	1.00348	1.16796	0	1.31843	1.26037	1.49934	0.846693	1.58047	0	0.0284	0.2885	0.388267	0.472667	0.3814
ENSMUSG00000034621	Gpatch8	0	-0.0277954	0.0745247	0.190078	-0.071333	0.434041	0	-0.180822	0.0797085	0.0702631	-0.087243	0.0967506	0	-0.1892	-0.100733	-0.0289667	-0.0314667	0.0582667
ENSMUSG00000050627	Gpd1l	0	-0.108228	0.450959	-0.0875109	-0.490132	-0.25906	0	0.33379	0.342051	-0.281683	-0.145942	-0.0141717	0	1.04627	1.36527	1.01493	0.0861	0.864733
ENSMUSG00000026827	Gpd2	0	0.74421	0.0787519	0.292111	-0.0695658	0.636774	0	0.485655	-0.0649506	0.202111	-0.313156	0.211445	0	0.7116	0.8211	-0.129233	-0.495367	0.8992
ENSMUSG00000064037	Gpn1	0	0.565109	0.603313	0.348669	0.400903	0.368053	0	0.452458	0.181408	0.0726606	0.0440617	0.0836822	0	-0.0917333	0.2067	-0.0419	-0.1655	0.210567
ENSMUSG00000029464	Gpn3	0	0.105797	0.393734	0.0244073	-0.0879069	-0.0401935	0	0.0917592	0.203536	-0.0277246	-0.000882117	0.0314282	0	-0.963867	-1.0719	-0.794067	-1.25347	-0.6662
ENSMUSG00000046733	Gprc5a	0	0.827442	-1.07462	0.0491121	-0.270957	-4.21637	0	-0.0137922	-1.33903	-1.0439	-1.39951	-5.02331	0	2.69793	-2.3163	-0.5824	-0.549067	-1.04667
ENSMUSG00000025156	Gps1	0	0.186437	-0.00323858	0.121804	-0.701422	-0.546632	0	0.246576	-0.0134825	-0.11364	-0.893106	0.0135616	0	0.286033	0.3912	0.1302	0.3137	0.278733
ENSMUSG00000031700	Gpt2	0	-0.810182	-0.646191	-1.35356	-0.629066	0.350693	0	-0.54371	-0.534217	-1.12119	-0.390725	0.841147	0	0.285733	0.2716	0.406733	-0.0538333	0.525733
ENSMUSG00000063856	Gpx1	0	-0.737667	-2.13859	-0.987791	-1.79925	-1.6359	0	-0.841443	-2.46102	-0.672818	-2.29747	-0.748221	0	-0.370033	-2.21327	-3.0044	-2.69813	-0.857267
ENSMUSG00000075706	Gpx4	0	-1.22018	-0.598689	-1.12137	-0.586641	-1.30352	0	-1.76022	-1.53488	-1.17607	-1.67774	-0.743017	0	-0.646667	-1.4468	-1.30743	-1.2664	-0.0948
ENSMUSG00000059923	Grb2	0	0.985136	0.492668	0.79454	0.262311	0.291713	0	-0.0918858	-0.0510147	-0.0497199	-0.301658	-0.647314	0	-0.0352333	-0.307167	-0.4217	-0.435933	-0.3927
ENSMUSG00000019312	Grb7	0	0.781999	1.49743	1.72211	1.13932	1.42486	0	0.257416	1.04137	1.10531	0.786515	1.13926	0	0.172867	1.26097	1.35613	0.8005	1.75313
ENSMUSG00000035637	Grhpr	0	-1.13908	-0.565006	-1.31713	-0.634912	-1.46237	0	-0.761709	-0.539988	-1.13878	-0.38474	-1.53707	0	-0.481367	-0.6311	-0.5719	-0.461167	-0.820833
ENSMUSG00000074886	Grk6	0	0.971345	0.818517	0.83676	0.775673	0.940378	0	1.04032	0.773	0.879285	0.707088	1.39791	0	0.0300667	0.0952667	0.0930667	0.640067	-0.0892333
ENSMUSG00000029198	Grpel1	0	0.38523	0.367296	0.229975	0.293684	0.232999	0	0.504876	0.217733	0.22584	0.341289	0.0831938	0	-0.0226667	0.0700667	0.196	-0.0088	0.0832
ENSMUSG00000044221	Grsf1	0	-0.764967	-1.17259	-1.24858	-0.421782	-0.91603	0	-0.84495	-1.21563	-1.15142	-0.499763	-0.956317	0	-0.5444	-1.08433	-1.3686	-0.429433	-1.06297
ENSMUSG00000038515	Grtp1	0	-0.294919	-0.14402	-1.29903	-0.491716	-1.71442	0	-0.266486	-0.344178	-0.816167	-0.348096	-1.38074	0	-0.8353	-0.7233	-0.7431	-0.7527	-1.1706
ENSMUSG00000053801	Grwd1	0	0.533973	0.691626	0.945187	0.263906	0.199702	0	0.42861	0.405439	0.607927	-0.129173	0.274415	0	0.287733	0.409833	0.1561	0.276933	0.265433
ENSMUSG00000057177	Gsk3a	0	-0.0130914	0.0357144	0.310282	-0.180653	-0.294675	0	0.386049	0.117124	0.573143	0.452336	0.466294	0	0.8321	0.978367	0.7075	1.00137	0.9969
ENSMUSG00000062203	Gspt1	0	1.29265	1.04869	1.50147	0.566354	1.40906	0	0.480874	0.628646	0.40784	0.278001	0.205912	0	0.0965333	0.554967	0.429	0.238467	0.523167
ENSMUSG00000031584	Gsr	0	-1.09146	-1.02036	-0.947498	-1.64801	-1.14538	0	-1.09586	-1.06767	-0.910611	-1.59414	-0.907882	0	-1.064	-1.3774	-1.53873	-2.15947	-1.24457
ENSMUSG00000027610	Gss	0	-2.01132	-1.91306	-2.57296	-1.818	-2.56392	0	-2.02013	-2.16913	-2.54175	-1.64767	-2.77806	0	-1.0552	-2.8107	-3.06913	-2.93393	-2.81163
ENSMUSG00000032348	Gsta4	0	-0.900268	-0.679707	-1.04012	-0.49091	-1.15277	0	-0.789963	-0.394602	-0.926626	-0.118684	-1.55694	0	-0.713133	-0.868967	-0.9835	-0.677	-0.6587
ENSMUSG00000058135	Gstm1	0	-0.497017	-0.216751	0.357254	-0.240382	-0.477291	0	-1.48557	-0.0104772	-0.47503	0.0766051	-1.63264	0	-0.5713	-0.8835	-0.3223	-0.816567	-0.4577
ENSMUSG00000040562	Gstm2	0	-1.28593	-1.47584	-1.01818	-1.01622	-1.00741	0	-2.37518	-2.18496	-2.14008	-1.21012	-1.92853	0	-1.3153	-2.34893	-1.5052	-2.0952	-1.69387
ENSMUSG00000025068	Gsto1	0	1.07736	0.849682	1.95929	1.9882	1.28035	0	0.455855	0.691754	1.64755	1.79345	1.07886	0	2.18277	0.0612667	1.6248	2.32643	0.4139
ENSMUSG00000060803	Gstp1	0	-0.33274	-0.200469	-1.03222	-1.5595	-0.135288	0	-0.599447	-0.485841	-1.36725	-1.72106	-0.247457	0	-0.695967	-0.589533	-0.8237	-2.0157	-0.0959333
ENSMUSG00000021033	Gstz1	0	-0.0786854	0.212617	-0.360911	0.0589992	0.110349	0	0.467874	0.931288	-0.330584	0.235719	0.39118	0	-0.399467	-0.0413333	-0.0250333	-0.436133	0.1997
ENSMUSG00000028271	Gtf2b	0	-0.517593	-0.398516	-0.609675	-0.209569	-0.980617	0	-0.436276	-0.372451	-0.651483	-0.0492872	-1.5761	0	-0.0212	-0.352633	-1.00013	-0.407433	-0.294833
ENSMUSG00000022828	Gtf2e1	0	0.582871	0.69829	0.614076	-0.0095834	0.459057	0	0.411897	0.617347	0.490638	0.0338034	-0.0791774	0	-0.0621333	0.114767	0.218567	-0.4853	0.0503667
ENSMUSG00000031585	Gtf2e2	0	0.552932	0.272888	0.0514619	-0.165948	0.306485	0	0.298588	0.0280982	0.0789669	-0.33359	-0.357676	0	0.195267	0.329067	0.316067	-0.3364	0.320433
ENSMUSG00000002658	Gtf2f1	0	0.416829	-0.0995342	0.216849	0.238022	-0.292675	0	0.370952	0.0146616	0.0629259	0.231729	-0.12936	0	0.323767	0.168467	0.0987	0.144133	0.149467
ENSMUSG00000067995	Gtf2f2	0	0.0750203	0.157167	0.0273233	0.0949314	0.415181	0	0.200332	-0.227643	-0.0895382	0.150226	-0.295973	0	-0.138433	-0.0918	-0.1003	0.170567	-0.219467
ENSMUSG00000021639	Gtf2h2	0	0.133697	0.205395	-0.0132236	0.208491	0.270992	0	-0.0560956	-0.0446322	-0.0874368	0.0795971	-0.207446	0	-0.454967	-0.362567	0.116667	0.2542	-0.0123
ENSMUSG00000060261	Gtf2i	0	0.646756	0.771809	1.4446	0.935699	1.05313	0	0.456491	0.852269	0.857109	0.973149	0.52994	0	-0.243333	0.439867	0.593767	0.5123	0.4939
ENSMUSG00000032777	Gtf3c1	0	-0.111621	0.0152698	0.214559	-0.243334	-0.186526	0	-0.216534	-0.0418819	0.131557	-0.194945	-0.0717508	0	-0.3228	-0.2669	-0.262567	-0.319433	-0.0353
ENSMUSG00000029144	Gtf3c2	0	0.328297	0.0106155	0.488342	-0.110582	-0.00904598	0	0.378854	0.174323	0.259176	0.253374	0.311974	0	-0.320033	-0.6885	-0.418633	-0.541433	-0.4569
ENSMUSG00000041303	Gtf3c3	0	0.0242103	0.333633	-0.104786	0.23237	-0.126601	0	0.00673131	0.20657	-0.132338	0.191576	-0.302934	0	-0.217833	-0.318	-0.419567	-0.388267	-0.2426
ENSMUSG00000035666	Gtf3c4	0	0.192842	0.317968	0.224049	-0.0914876	0.0528025	0	0.0925226	-0.060432	0.290851	-0.0823593	0.352539	0	-0.439033	-0.422667	-0.157933	-0.464267	-0.0251333
ENSMUSG00000026816	Gtf3c5	0	0.536673	0.338486	0.721966	0.116693	0.165147	0	0.219182	0.224583	0.576907	0.164748	-0.0255867	0	0.194733	0.0627667	-0.1346	-0.0900333	0.292867
ENSMUSG00000042535	Gtpbp1	0	0.355271	0.248887	0.140871	0.20392	0.237636	0	0.169739	-0.0963861	-0.0932945	0.0443851	0.314599	0	0.3097	0.297233	0.138767	0.462633	0.433467
ENSMUSG00000021149	Gtpbp4	0	0.420399	0.648575	0.346822	0.48579	0.939625	0	0.255739	0.541771	0.293265	0.626778	0.558153	0	0.337333	0.550367	0.395367	0.515867	0.4803
ENSMUSG00000022385	Gtse1	0	0.0726209	0.0776161	-0.0787175	-0.730135	-0.899569	0	0.380218	0.308097	0.139147	-0.337846	-0.604715	0	0.863833	0.0504667	-0.120033	0.0909667	0.0341667
ENSMUSG00000020444	Guk1	0	0.632309	0.729431	0.945897	0.565314	0.791166	0	0.90481	0.418345	0.921697	-0.0654475	0.963194	0	0.1678	0.493533	0.411733	0.239467	0.8257
ENSMUSG00000044927	H1fx	0	0.475656	-0.0902587	0.639193	-0.278552	0.987007	0	0.448807	0.206936	-0.145833	-0.27772	0.878019	0	0.4398	0.0871	0.2858	-0.253533	0.269133
ENSMUSG00000049932	H2afx	0	-0.453013	0.171423	-0.139571	0.0262193	0.0160225	0	0.123824	0.122432	0.279416	0.0123019	0.519624	0	-0.0845	-0.0331667	-0.162167	0.0473333	0.0437667
ENSMUSG00000015937	H2afy	0	-2.06501	-1.3923	-1.96139	-1.55771	-3.34125	0	-2.01086	-1.21236	-1.50074	-1.15568	-2.89373	0	-1.202	-2.24337	-1.72777	-2.06977	-2.2146
ENSMUSG00000020086	H2afy2	0	-0.645231	-0.498673	-0.648439	-0.956938	-0.228746	0	-0.58764	-0.54433	-0.830548	-1.06827	-0.423957	0	-1.26313	-1.85367	-1.28113	-1.54933	-1.0501
ENSMUSG00000027984	Hadh	0	-0.530841	-0.205249	-0.249179	-0.554629	0.227747	0	-0.538346	0.00600266	-0.255785	-0.110569	-0.102875	0	-0.634267	-0.5807	-0.777867	-1	-0.3359
ENSMUSG00000025745	Hadha	0	0.0210035	0.194592	-0.476123	-0.0500433	-0.153691	0	-0.0489973	-0.0715554	-0.740226	-0.288513	-0.709953	0	-0.0886	0.0508333	-0.2519	-0.477133	-0.0950667
ENSMUSG00000024158	Hagh	0	-0.386131	-0.103506	-0.657242	-0.18529	-0.305835	0	-0.204022	0.129153	-0.343588	-0.0748362	0.241712	0	-0.293367	-0.430667	-0.3097	-0.408	-0.985067
ENSMUSG00000001380	Hars	0	0.44307	0.440131	0.402673	0.553679	0.209378	0	0.316127	0.385772	0.322775	0.43198	0.0459398	0	0.3465	0.424	0.415667	0.685733	0.416867
ENSMUSG00000027018	Hat1	0	0.0945059	0.548402	-0.46661	-0.0595056	-0.036415	0	0.0920686	0.337951	-0.535413	0.128727	-0.598718	0	-0.168933	0.360433	0.178233	0.257967	0.448667
ENSMUSG00000041840	Haus1	0	0.419907	0.0744465	0.041943	0.376764	0.339394	0	-0.0149828	-0.442228	-0.517705	0.140502	-0.821789	0	-0.2689	-0.234567	-0.362333	-0.106733	0.0114667
ENSMUSG00000027285	Haus2	0	0.116802	0.396547	-0.0706627	-0.296488	0.325149	0	0.107528	0.172438	-0.427616	-0.130517	-0.355704	0	0.449167	0.5989	0.1873	0.201267	0.4234
ENSMUSG00000079555	Haus3	0	0.419177	0.289796	-0.0978534	0.376412	0.118676	0	0.321116	0.0100224	-0.596181	0.162172	-0.681101	0	0.504233	0.514833	-0.2793	-0.0822667	0.538567
ENSMUSG00000022177	Haus4	0	0.31436	0.293234	0.382691	0.126505	-0.44009	0	0.854993	0.74781	0.91981	0.746628	0.541045	0	-0.582267	-0.388733	-0.374933	-0.6715	-0.3261
ENSMUSG00000078762	Haus5	0	-0.340857	0.0137678	-0.557725	-0.0584688	-0.208261	0	0.130442	-0.0586099	-0.299994	0.275676	0.141563	0	-0.104967	0.0562	-0.240467	-0.0876667	-0.0718
ENSMUSG00000038047	Haus6	0	0.376365	0.377649	0.161891	0.090536	0.427944	0	0.131476	0.576273	0.292602	0.363012	-0.00945057	0	-0.174367	-0.163967	-0.3388	-0.3737	-0.162567
ENSMUSG00000031371	Haus7	0	-0.200535	-0.00385534	-0.558137	-0.189121	0.147689	0	-0.181102	-0.319756	-0.711631	-0.334046	-0.148523	0	-0.138867	-0.3092	-0.236867	-0.311533	0.0741667
ENSMUSG00000035439	Haus8	0	-0.219928	-0.303077	-0.10452	-0.707686	0.133471	0	-0.157235	-0.650756	-0.0565723	-0.706388	0.462886	0	-0.281067	-0.389167	-0.435733	-0.6195	-0.3318
ENSMUSG00000027944	Hax1	0	-0.181477	-0.481917	-0.647191	0.378383	0.478973	0	-0.0985353	-0.68468	-0.65004	-0.803715	0.138022	0	0.0694667	0.0978667	0.482267	0.375433	0.2479
ENSMUSG00000019977	Hbs1l	0	-0.147173	0.373111	0.257239	0.429118	0.656678	0	-0.274916	0.223718	0.271533	0.330302	0.658006	0	-0.164633	0.0979667	0.2148	0.4205	0.0453667
ENSMUSG00000031352	Hccs	0	-0.53021	-0.0406247	-0.381896	-0.478278	-0.43651	0	-0.451548	-0.0101256	-0.053743	-0.134305	-0.555988	0	-0.305833	-0.600767	-0.343533	-0.916033	-0.747233
ENSMUSG00000031386	Hcfc1	0	0.536234	0.166591	0.890743	-0.174395	0.393992	0	0.199972	0.276456	0.310882	-0.05153	0.245021	0	-0.281567	-0.2354	-0.241933	-0.436233	-0.180433
ENSMUSG00000019777	Hdac2	0	-0.0418438	0.101705	-0.42309	0.0262361	-0.151247	0	0.273782	0.220761	-0.172234	0.412924	-0.35833	0	0.00396667	-0.203567	-0.259033	-0.274667	-0.131767
ENSMUSG00000031161	Hdac6	0	-0.16171	-0.136082	-0.213005	-0.385155	-0.816057	0	-0.037868	-0.0606076	-0.160928	-0.23835	-0.842774	0	-0.0391667	-0.0849	0.1225	-0.113367	-0.1446
ENSMUSG00000004897	Hdgf	0	0.938228	0.669089	1.33678	0.675586	1.04944	0	1.11689	1.12714	1.20904	1.03242	1.47561	0	0.2865	0.285033	0.102233	0.162567	0.436
ENSMUSG00000002833	Hdgfrp2	0	0.550632	0.319132	0.152841	0.425516	-0.0253606	0	0.454668	0.441811	0.0940407	0.448691	0.286726	0	-0.0137667	-0.0838333	-0.0801333	-0.0998	-0.213967
ENSMUSG00000025421	Hdhd2	0	0.121508	0.560371	0.282116	0.596227	0.0215438	0	-0.195994	0.185402	-0.0492822	0.533635	0.0450352	0	0.207133	0.536767	0.532567	0.3484	0.4757
ENSMUSG00000034088	Hdlbp	0	0.811683	0.641257	0.842573	0.42012	0.66116	0	0.224485	0.350322	0.253233	0.172383	0.069789	0	0.382433	0.501867	0.493267	0.484933	0.3206
ENSMUSG00000050244	Heatr1	0	0.811262	0.784888	0.60806	0.673406	0.581989	0	0.68211	0.703254	0.530013	0.658173	0.122744	0	0.214567	0.482033	0.4233	0.5089	0.223767
ENSMUSG00000025857	Heatr2	0	0.0711614	0.0352309	0.15004	-0.66655	0.189039	0	0.241701	0.251749	0.141725	-0.299978	0.656701	0	0.246367	0.375567	0.0280667	-0.211833	0.6336
ENSMUSG00000031657	Heatr3	0	0.585873	0.57266	0.47587	0.0371789	0.370943	0	0.675895	0.63323	0.725871	0.434444	0.570636	0	0.713667	0.609633	0.813467	0.285867	0.447033
ENSMUSG00000039414	Heatr5b	0	0.14233	-0.0583059	-0.50572	-0.498826	-0.0186825	0	-0.151659	-0.353683	-0.89308	-0.56999	-0.402768	0	0.0662333	-0.0291667	-0.1968	-0.658433	-0.2112
ENSMUSG00000000976	Heatr6	0	0.112781	0.0996591	0.402564	-0.039493	0.340454	0	0.0746528	0.130574	0.400999	0.0554649	0.26501	0	-0.154433	-0.335133	0.306	0.432733	0.131033
ENSMUSG00000042770	Hebp1	0	-1.30729	-1.03092	-3.0088	-2.71585	-2.16344	0	-0.752672	-0.707952	-2.76956	-1.82501	-1.30826	0	-0.5932	-1.61143	-1.81933	-2.79173	-1.4825
ENSMUSG00000035247	Hectd1	0	0.184677	-0.158855	-0.0653566	-0.290705	0.0938627	0	0.204986	-0.0592051	0.0139901	-0.280808	0.164958	0	0.0476667	-0.388033	-0.335733	-0.145567	-0.0589
ENSMUSG00000020228	Helb	0	-0.0927302	0.328018	-0.177835	0.18088	-0.746604	0	-0.0841746	0.342081	0.0455901	0.255135	-0.882557	0	-0.779933	-0.3721	-0.226833	-0.250933	-0.724967
ENSMUSG00000025001	Hells	0	1.07255	0.628989	0.248519	0.536882	1.22804	0	0.917635	0.441139	0.356569	0.61179	0.638297	0	0.3027	0.536467	0.1709	0.102933	0.467833
ENSMUSG00000020721	Helz	0	0.666589	0.452064	0.581988	0.0669809	0.197074	0	-0.0690915	0.125274	-0.00107456	-0.14226	-0.315526	0	-0.022	0.2831	-0.1634	-0.2774	-0.147367
ENSMUSG00000020064	Herc4	0	0.110101	0.490421	-0.30736	0.291065	-0.460856	0	0.19795	0.330816	-0.238071	0.338212	-0.577615	0	0.204567	0.4332	0.263367	0.202067	0.3256
ENSMUSG00000025232	Hexa	0	-2.32583	-1.50335	-2.4575	-0.830722	-1.54219	0	-1.98702	-1.43701	-2.00543	-0.830984	-1.16444	0	-1.06473	-1.92377	-1.68943	-1.46023	-1.38923
ENSMUSG00000021665	Hexb	0	-1.7328	-1.26531	-2.56035	-0.261287	-2.55199	0	-1.55604	-1.22535	-2.27554	-0.595829	-2.57675	0	-1.92217	-1.9927	-1.18227	-1.49963	-1.84647
ENSMUSG00000048878	Hexim1	0	0.261311	-0.143038	0.0613326	0.0447102	-1.42414	0	0.278594	-0.176169	0.273714	0.174437	-1.31103	0	0.974867	0.299033	0.1909	0.994567	-0.0162667
ENSMUSG00000025793	Hgs	0	-0.206597	-0.361397	0.0985629	-0.468944	-0.090523	0	-0.279316	-0.286366	-0.247991	-0.643963	-0.375436	0	-0.153333	-0.645467	-0.766967	-0.347033	-0.6402
ENSMUSG00000029776	Hibadh	0	-0.0756919	0.351402	-0.615198	-0.0710216	-0.40828	0	0.103712	-0.189144	-0.422907	0.048833	-0.957583	0	0.00903333	-0.3349	-0.0062	-0.747067	-0.720467
ENSMUSG00000041426	Hibch	0	0.345363	0.342834	-0.333235	0.924088	0.535715	0	0.43631	0.477737	-0.469898	0.798707	0.572597	0	-0.472933	-0.3473	0.033	0.510967	-0.341133
ENSMUSG00000050240	Hic2	0	-0.267414	-0.137347	-0.0752461	-0.86015	-0.773297	0	-0.047943	0.0720801	0.145742	-0.786601	-0.100713	0	0.315167	0.283433	0.357767	-0.320167	0.151867
ENSMUSG00000020267	Hint1	0	-0.153185	-0.173123	-0.137173	0.0707427	0.1283	0	-0.346298	-0.455782	-0.456153	-0.675567	-0.0912736	0	-0.0942333	-0.178133	-0.505633	-0.2452	-0.0554
ENSMUSG00000039959	Hip1	0	-0.204799	-0.499778	0.573771	-0.195964	0.361496	0	-0.113373	-0.257194	0.892742	0.309649	0.770072	0	0.0960667	0.0179	0.225	0.0240667	-0.224067
ENSMUSG00000042606	Hirip3	0	1.35971	0.788412	1.13801	1.19696	0.619802	0	0.663059	0.552067	0.574692	0.702984	0.0114485	0	-0.0299667	0.175567	0.179333	-0.00636667	0.108433
ENSMUSG00000049539	Hist1h1a	0	-0.286403	0.172574	-0.498533	-0.189782	0.204402	0	-0.157207	0.0509273	-0.42231	-0.189892	-0.0411748	0	-0.515567	-0.4215	-0.184733	-0.478033	-0.319133
ENSMUSG00000058773	Hist1h1b	0	-0.0683969	0.705294	0.215446	0.511724	0.193701	0	-0.153417	0.451751	-0.0117629	0.353006	-0.173968	0	-0.691833	-0.346933	-0.209333	-0.204967	-0.117333
ENSMUSG00000036181	Hist1h1c	0	-0.589305	-0.244013	-0.793686	-0.524588	-0.377097	0	-0.383352	-0.175938	-0.70511	-0.453791	-0.399541	0	-0.378667	-0.592733	-0.387967	-0.611567	-0.571933
ENSMUSG00000051627	Hist1h1e	0	0.0155408	0.0174711	-0.0641777	0.0894192	0.841542	0	0.149158	0.500873	0.156587	0.353868	0.486432	0	0.3832	0.210467	0.346433	0.370867	0.1191
ENSMUSG00000044783	Hjurp	0	-0.0902409	-0.268632	0.166199	0.163497	0.0874908	0	-0.121823	-0.379202	0.0830106	0.365815	-0.0846449	0	1.1011	0.844367	0.447167	1.2879	1.56037
ENSMUSG00000037012	Hk1	0	-0.688163	-0.834299	-1.26934	-0.810754	-1.05097	0	-1.10133	-0.966271	-1.5838	-0.599138	-1.32921	0	-1.44963	-2.244	-1.64153	-2.01553	-2.08793
ENSMUSG00000000628	Hk2	0	0.170836	0.108284	-0.196767	-0.410075	-1.36228	0	0.0300864	0.0720972	-0.332016	-0.290714	-1.60733	0	0.469533	0.310267	0.152767	-0.323267	-0.416533
ENSMUSG00000002428	Hltf	0	0.189738	0.721178	0.146457	0.251101	0.336012	0	-0.00212449	0.32789	0.115653	0.231817	-0.157465	0	-0.284167	0.223233	0.101067	-0.411	0.00246667
ENSMUSG00000032126	Hmbs	0	-0.149931	0.0940969	-0.052327	0.0289857	-0.367426	0	0.571248	0.587049	0.690911	0.447006	0.821142	0	-0.472267	-0.266933	-0.0104333	-0.303533	-0.240833
ENSMUSG00000046711	Hmga1	0	1.06039	0.583799	2.05905	0.972251	1.16373	0	0.427556	0.492665	0.558913	0.217387	0.263466	0	-0.544133	-0.0672	0.209167	0.218667	0.3657
ENSMUSG00000054717	Hmgb2	0	0.615944	0.493367	0.00825953	-0.0500946	-0.154393	0	-2.40572	-1.9169	-2.35754	-1.87606	-1.7288	0	-0.4814	-0.501467	-0.5402	-0.6679	-0.200667
ENSMUSG00000031245	Hmgn5	0	0.676007	1.14519	2.1142	2.42545	2.20836	0	-0.662068	0.732656	1.16543	1.23757	0.43461	0	-0.844733	-0.3657	1.19963	0.9842	0.685967
ENSMUSG00000020330	Hmmr	0	0.798802	0.73218	0.0722875	0.844818	0.6533	0	0.751908	0.576145	-0.114614	0.664468	-0.154534	0	1.0494	1.03433	1.16527	0.923033	0.8225
ENSMUSG00000005413	Hmox1	0	0.589392	0.303182	0.707961	-0.407718	0.0064728	0	0.402838	0.440139	0.231334	-0.548674	-0.38223	0	1.49037	1.22333	0.6238	-0.1204	1.15223
ENSMUSG00000004070	Hmox2	0	-0.0673657	0.0383111	0.311477	-0.263558	-0.260001	0	-0.205333	-0.089107	0.0681497	-0.781954	0.00899142	0	-0.794333	-0.404567	-0.0791667	-0.766833	-0.320633
ENSMUSG00000020737	Hn1	0	-0.292657	-0.407198	-0.257206	-0.313357	-0.461696	0	-0.104124	-0.247722	-0.329557	-0.740842	-0.838153	0	0.0539	-0.0958333	-0.2981	-0.238067	0.264
ENSMUSG00000024165	Hn1l	0	0.10303	0.257867	0.437099	0.0999875	0.066159	0	0.346296	0.124947	0.361054	-0.121116	-0.260515	0	0.2231	0.147967	-0.1024	0.156167	0.0831667
ENSMUSG00000007836	Hnrnpa0	0	-0.0165176	0.0382762	0.189211	0.142324	-0.0107439	0	0.319121	0.23566	0.721342	0.411529	0.862038	0	-0.0644667	-0.268833	-0.0804667	0.238167	-0.1985
ENSMUSG00000046434	Hnrnpa1	0	0.808966	0.505867	0.642812	1.27362	1.06835	0	-0.487394	-0.671002	-0.626051	-0.118798	0.0100991	0	-0.0668333	0.07	0.000833333	0.373833	0.0224667
ENSMUSG00000004980	Hnrnpa2b1	0	0.547371	0.694785	0.674281	0.413498	0.795593	0	0.129198	0.481554	0.253584	0.0844867	-0.069754	0	-0.100367	0.00686667	-0.00756667	-0.275333	0.107267
ENSMUSG00000020358	Hnrnpab	0	0.501531	0.614182	0.580735	0.439124	0.418895	0	0.570909	0.602428	0.747299	0.594374	0.415584	0	-0.00426667	0.2231	0.0492333	0.167833	0.0542667
ENSMUSG00000060373	Hnrnpc	0	0.673334	0.574077	0.559028	0.451808	0.429184	0	0.114309	0.13607	-0.235053	0.322289	-0.39983	0	-0.123433	-0.121567	-0.102533	-0.140333	-0.164767
ENSMUSG00000000568	Hnrnpd	0	1.41331	0.49388	1.68545	1.36441	1.17703	0	0.370105	0.21565	0.244538	0.580353	-0.666741	0	-0.0281667	-0.1362	-0.1592	0.1569	-0.171433
ENSMUSG00000042079	Hnrnpf	0	-0.115308	0.301483	0.334574	-0.715756	-0.576486	0	0.390569	0.618546	0.322175	-0.176932	0.302351	0	-0.355	-0.3987	-0.377933	-0.574167	-0.252433
ENSMUSG00000007850	Hnrnph1	0	0.469039	0.627512	0.703143	0.96696	0.680914	0	0.519483	0.804856	0.84	1.18708	0.37824	0	0.4032	0.433733	0.356067	0.741233	0.312133
ENSMUSG00000045427	Hnrnph2	0	-0.0302901	-3.94e-05	-0.0218649	0.428558	-0.810644	0	0.49551	0.0366896	0.174932	0.533399	-0.3451	0	0.105267	0.5182	0.3613	1.09673	0.210067
ENSMUSG00000020069	Hnrnph3	0	0.670819	0.444229	0.58053	1.97055	2.15666	0	0.168356	0.584204	0.657292	1.80053	1.39455	0	0.4183	0.601867	0.772567	1.67727	1.42773
ENSMUSG00000015165	Hnrnpl	0	0.514056	0.35024	0.494236	0.25372	0.441599	0	0.0270738	0.23991	-0.0271908	0.00092466	-0.0247086	0	-0.239567	-0.161433	-0.192567	-0.2071	0.0560667
ENSMUSG00000059208	Hnrnpm	0	0.488589	0.222384	0.238467	0.589467	0.10327	0	0.15043	0.0452757	-0.0534698	0.243663	-0.368904	0	-0.213967	-0.0844667	-0.204733	-0.103967	-0.0422
ENSMUSG00000066037	Hnrnpr	0	-0.124965	-0.0988769	-0.0136203	0.136612	-0.317108	0	-0.231755	-0.195224	-0.102741	-0.141902	-0.577728	0	-0.2715	-0.4259	-0.472	-0.344567	-0.2406
ENSMUSG00000039630	Hnrnpu	0	0.591547	0.243095	0.322949	0.538976	0.575898	0	0.255135	0.0458802	0.00396644	0.274833	-0.166614	0	-0.0022	0.0984	-0.0225667	0.1641	-0.0273
ENSMUSG00000040725	Hnrnpul1	0	0.355935	-0.00206602	0.478339	0.182785	-0.0163976	0	0.243137	0.279675	0.103758	0.261395	0.221537	0	-0.0528	-0.201667	-0.372467	-0.0535667	-0.1224
ENSMUSG00000071659	Hnrnpul2	0	0.947595	0.289949	0.524712	0.756863	0.0720308	0	0.496784	0.168461	-0.0121459	0.520334	-0.322614	0	-0.337367	-0.0929333	-0.0114	0.151	-0.0741
ENSMUSG00000028572	Hook1	0	0.886765	1.25908	1.0554	0.982104	1.1773	0	0.985461	1.47452	1.41085	1.47463	1.10439	0	0.6905	1.0845	1.1065	0.616067	1.03467
ENSMUSG00000052566	Hook2	0	-0.332416	0.497407	-0.163557	-0.162703	-0.655465	0	-0.13243	0.30933	0.196705	0.0657823	-0.295924	0	-0.544467	-0.540533	-0.426767	-0.515033	-0.275667
ENSMUSG00000037234	Hook3	0	-0.146934	-0.204078	-0.274596	-0.415669	0.0767219	0	0.00768469	-0.0675712	0.0377186	-0.104046	-0.282086	0	0.0776333	-0.510033	-0.201367	-0.9886	-0.360667
ENSMUSG00000022323	Hrsp12	0	0.0467564	1.00842	0.67279	0.978579	0.345926	0	0.00347685	0.959731	0.325595	0.744822	0.00893404	0	-0.1573	0.2721	0.919733	1.01617	0.299533
ENSMUSG00000020605	Hs1bp3	0	-0.893606	-0.56648	-0.773481	-1.25995	-0.329416	0	-1.17293	-0.782805	-1.41909	-1.09245	-1.1286	0	-1.10857	-1.62997	-1.33387	-1.55563	-0.889
ENSMUSG00000025260	Hsd17b10	0	-0.514593	-0.357694	-0.69775	0.0531374	-0.64723	0	-0.303756	-0.266889	-0.823564	-0.110428	-1.05996	0	-0.829667	-1.0483	-0.5966	-0.596467	-1.06873
ENSMUSG00000029311	Hsd17b11	0	1.55561	0.597664	0.576022	0.774575	2.02592	0	1.08058	0.309614	0.502724	0.403742	1.7352	0	0.220233	0.693667	0.2335	0.464833	1.2085
ENSMUSG00000027195	Hsd17b12	0	0.259717	-0.0762374	0.155307	0.821911	0.479912	0	-0.0451436	-0.312202	-0.235061	0.0290271	0.0713129	0	-0.172967	-0.364667	-0.0975333	-0.0195	-0.351167
ENSMUSG00000024507	Hsd17b4	0	-0.089165	0.0580136	-0.349145	0.168293	-0.496659	0	0.0569526	0.0704579	-0.264632	0.396239	-0.76931	0	0.426567	0.406933	0.4922	0.656933	0.174133
ENSMUSG00000034189	Hsdl1	0	-0.399031	-0.472314	-0.358454	-1.29949	-0.26618	0	-0.656909	-0.359098	-0.0487884	-0.939937	0.13672	0	-0.436733	-1.57467	-1.34447	-2.6516	-1.20117
ENSMUSG00000021270	Hsp90aa1	0	-0.300922	-0.202925	-0.937783	-0.247581	-0.644544	0	-0.436614	-0.265216	-0.961048	-0.454967	-1.07014	0	0.0222	0.0632	-0.0842	0.1097	0.1254
ENSMUSG00000023944	Hsp90ab1	0	0.662578	0.559603	0.787904	0.412356	0.61373	0	0.156993	0.268368	0.0607816	0.276279	-0.243459	0	0.1877	0.1541	0.0697	0.227667	0.154567
ENSMUSG00000020048	Hsp90b1	0	0.443106	0.117564	-0.0458319	0.832586	-0.502846	0	-0.00353962	-0.124261	-0.461345	0.0447193	-1.53685	0	-0.193833	-0.0843	-0.0364667	0.0407333	-0.2901
ENSMUSG00000051396	Hspa14	0	0.323858	0.338235	-0.00528981	0.239901	0.288723	0	0.636928	0.562114	0.419178	0.499659	0.468683	0	0.0141	0.1965	0.00803333	0.0853	0.231033
ENSMUSG00000020361	Hspa4	0	0.594663	0.403566	0.0856235	-0.0393573	-0.261134	0	0.612356	0.344283	0.0543502	0.200889	-0.708948	0	0.248733	0.2902	0.1024	0.0805333	0.0644333
ENSMUSG00000026864	Hspa5	0	0.63017	0.0501697	0.110446	0.505564	-1.0854	0	0.268346	-0.185824	-0.257056	-0.296315	-1.96821	0	0.1756	0.352367	0.345767	0.252	0.1937
ENSMUSG00000015656	Hspa8	0	0.248224	-0.0261358	-0.694047	-0.536538	-1.25245	0	0.107807	-0.950185	-0.564704	-0.488915	-1.44655	0	0.332167	0.2542	0.0939667	0.2595	-0.0282333
ENSMUSG00000024359	Hspa9	0	0.0580256	0.231208	-0.262454	0.166181	0.233806	0	0.0614192	0.281997	-0.0675935	0.246933	-0.0148622	0	0.00763333	0.1951	0.0269667	0.0684667	0.0781333
ENSMUSG00000004951	Hspb1	0	0.857541	0.349237	-0.989454	-0.0782048	-1.88718	0	1.32053	0.923124	-0.193342	0.315925	-1.66334	0	0.830267	0.6845	-0.0188667	0.0653667	0.4702
ENSMUSG00000022849	Hspbap1	0	0.719059	0.8724	0.443901	0.607973	0.515016	0	0.430859	0.793901	0.376066	0.519388	0.246601	0	-0.1767	-0.0375	0.2133	-0.245333	-0.0510333
ENSMUSG00000063802	Hspbp1	0	0.0262207	-0.32372	-0.224806	-0.250318	-0.500652	0	0.0238296	-0.470055	-0.0355238	-0.235319	-0.0611397	0	-0.2979	-0.3464	-0.5626	0.2383	0.0198
ENSMUSG00000025980	Hspd1	0	0.623541	0.597411	0.450204	0.511388	0.14828	0	0.551901	0.468544	0.470076	0.419664	-0.449817	0	-0.0447333	0.310867	0.108567	0.2086	0.2676
ENSMUSG00000073676	Hspe1	0	0.37469	0.0594778	0.275948	0.518313	-0.319983	0	0.27544	0.200587	-0.10311	-0.0759555	-0.739768	0	0.00353333	-0.0686	0.0067	0.0961	0.251033
ENSMUSG00000029657	Hsph1	0	1.54766	0.915276	1.36935	0.982702	0.736408	0	0.860012	0.529404	0.511461	0.4994	-0.539231	0	0.358	0.611033	0.207333	0.474267	0.444067
ENSMUSG00000067873	Htatsf1	0	0.27606	0.529223	0.286375	0.413551	0.29605	0	0.240098	0.594155	0.434651	0.601246	0.127842	0	-0.0744667	-0.0556333	0.121433	0.0782333	-0.187633
ENSMUSG00000068329	Htra2	0	0.173118	0.0792042	-0.161261	-0.329642	0.221393	0	0.315001	-0.123599	0.0981559	-0.570195	0.329056	0	0.7208	0.265867	0.4479	-0.0892667	0.477767
ENSMUSG00000029104	Htt	0	-0.141953	-0.0107298	-0.312511	-0.163652	0.173801	0	-0.357405	-0.0670661	-0.437651	-0.364895	0.0653507	0	-0.306867	-0.5679	-0.458133	-0.730733	-0.409067
ENSMUSG00000020413	Hus1	0	0.321823	0.182115	-0.216191	-0.544652	0.0930232	0	0.0377809	0.540175	0.033085	-0.131154	-0.199005	0	-0.612333	-0.6814	-0.134533	-0.889967	-0.8829
ENSMUSG00000025261	Huwe1	0	0.610649	0.622	0.74315	0.577295	0.971777	0	-0.0795296	0.352414	0.0579626	0.215488	0.355169	0	-0.189133	-0.0228	-0.0107	0.0774	-0.0278667
ENSMUSG00000032115	Hyou1	0	0.393501	-0.28151	0.279857	0.286386	0.117435	0	-0.0365148	-0.582913	-0.286362	-0.480424	-0.283778	0	-0.0852333	-0.244033	-0.275133	-0.558667	-0.2155
ENSMUSG00000037851	Iars	0	0.0200352	-0.00564374	-0.383145	0.192369	0.112114	0	-0.238466	-0.213081	-0.779263	0.237984	-0.384528	0	-0.184733	-0.289033	0.0303	0.253733	-0.302967
ENSMUSG00000026618	Iars2	0	-0.495662	-0.319441	-0.411336	0.0502903	-0.0104894	0	-0.297385	-0.56766	-0.308491	-0.0481515	-0.038435	0	-0.3835	-0.538833	-0.572733	-0.646933	-0.4284
ENSMUSG00000037405	Icam1	0	0.1824	0.523963	0.0817722	0.672873	-1.64994	0	0.153177	0.551682	-0.0270598	0.391178	-1.72045	0	-0.0289	0.156967	-0.183767	-0.274	0.189833
ENSMUSG00000018858	Ict1	0	0.445111	0.123567	-0.00351034	0.0151486	0.370403	0	0.681972	0.0795933	0.122565	-0.0227828	0.109566	0	0.401767	0.0587667	0.246533	0.212067	0.0563333
ENSMUSG00000056999	Ide	0	-0.044114	0.391231	-0.0612221	-0.0920602	0.529152	0	-0.0938765	0.3045	-0.113409	0.120687	0.15776	0	-0.197633	0.156467	0.224067	-0.205633	0.247367
ENSMUSG00000025950	Idh1	0	-1.15449	-0.710428	-1.96408	-1.70933	-1.66898	0	-0.901632	-0.727444	-1.74022	-1.61148	-1.91743	0	-0.5375	-1.434	-1.3548	-2.08697	-1.3646
ENSMUSG00000030541	Idh2	0	-0.907626	-0.609182	-1.54455	-0.877759	-1.05437	0	-0.593599	-0.338605	-1.3261	-0.698228	-0.757908	0	-0.573833	-1.27897	-1.45267	-1.44337	-1.3002
ENSMUSG00000032279	Idh3a	0	0.231622	0.494035	0.168448	0.400588	0.392592	0	0.00976934	0.317339	-0.246547	0.0218947	-0.210226	0	-0.324	-0.161067	-0.0987667	-0.3826	-0.0277
ENSMUSG00000027406	Idh3b	0	-0.0449348	-0.114061	-0.594953	0.0925312	-0.691016	0	0.0856458	-0.16403	-0.298095	0.20613	-0.898017	0	-0.128567	-0.227767	-0.2742	-0.166367	-0.3296
ENSMUSG00000002010	Idh3g	0	-0.384917	-0.596578	-1.01906	-0.683475	-1.02445	0	-0.0683699	-0.398872	-0.622575	-0.259782	-0.847894	0	0.0804	0.137267	0.0604	-0.183267	0.3114
ENSMUSG00000025492	Ifitm3	0	0.188762	-0.120742	-0.40625	-0.129846	-1.29243	0	-0.0426012	0.100169	-0.00487719	-0.101655	-0.860262	0	-0.361	-0.142333	-0.0681	-0.261433	-0.2835
ENSMUSG00000001627	Ifrd1	0	0.429533	0.750815	0.902564	0.53529	1.1455	0	0.783191	0.929969	1.5955	1.17268	2.29995	0	0.773	0.8007	0.6446	0.5388	1.62717
ENSMUSG00000010048	Ifrd2	0	-0.215231	0.273194	0.263726	0.0797558	0.233107	0	0.00402684	0.287237	0.646641	0.0781433	1.15964	0	-0.444667	0.138733	0.195867	-0.304833	0.490833
ENSMUSG00000031221	Igbp1	0	-0.239635	-0.0652135	-0.227063	0.272355	0.254251	0	0.0832571	0.0669249	-0.0538309	-0.0849869	0.0555336	0	0.142733	0.267167	0.00653333	0.211933	0.2732
ENSMUSG00000013415	Igf2bp1	0	0.848921	0.250252	1.12377	0.46563	0.335725	0	0.431609	0.144636	0.817618	0.361388	-0.00994782	0	0.1884	0.258433	0.320133	0.370167	0.180333
ENSMUSG00000033581	Igf2bp2	0	0.195773	0.075598	-0.0205799	-0.463945	0.333373	0	0.123307	0.354038	-0.283599	-0.0625002	0.331937	0	-0.5267	-0.755633	-0.594167	-0.914033	-0.7622
ENSMUSG00000029814	Igf2bp3	0	-0.492385	-0.874181	-0.404815	-1.10805	-0.00546308	0	-0.929216	-1.02665	-0.845938	-1.21029	-0.575323	0	-1.33577	-1.77037	-1.67873	-1.96263	-1.28213
ENSMUSG00000023830	Igf2r	0	-0.649054	-0.375874	-0.865623	0.126644	-0.549711	0	-0.940033	-0.654686	-1.22165	-0.640289	-1.1251	0	-0.398767	-0.262533	-0.0663	-0.418367	-0.313033
ENSMUSG00000039323	Igfbp2	0	-0.956732	0.125369	-0.513611	0.63332	0.687417	0	-0.839644	-0.102223	-0.799147	0.248498	0.83775	0	-0.175367	0.758933	0.663367	0.0388333	1.23463
ENSMUSG00000024474	Ik	0	0.238458	0.048871	-0.414343	0.286722	-0.45938	0	0.126663	-0.069822	-0.649931	0.150611	-0.900653	0	-0.229767	-0.116067	-0.2032	-0.0515	-0.0829667
ENSMUSG00000028431	Ikbkap	0	0.149503	0.308309	0.00820698	0.207682	-0.156235	0	0.0915348	0.125867	-0.0188728	0.286726	-0.250233	0	-0.159867	0.0291	0.1688	0.163467	-0.0477
ENSMUSG00000001016	Ilf2	0	0.10801	0.282976	-0.0661585	0.147701	-0.43558	0	0.140665	0.120696	-0.190804	0.187579	-0.619001	0	-0.0853667	0.108467	0.184067	-0.0434	0.229467
ENSMUSG00000032178	Ilf3	0	0.193579	0.306113	0.334076	0.394235	0.20669	0	0.0719249	0.242787	0.0892814	0.378636	0.0386412	0	-0.462	-0.184967	-0.0306333	-0.2458	-0.117233
ENSMUSG00000030890	Ilk	0	-0.354453	-0.490921	0.447492	-0.0171266	-0.239487	0	-0.250752	-0.206689	0.256943	0.1365	-0.0339634	0	0.139333	-0.5536	0.0236333	0.6692	-0.852267
ENSMUSG00000026309	Ilkap	0	0.277723	0.499616	0.600315	0.738826	0.562859	0	0.415771	0.226772	0.735326	0.806825	0.823589	0	-0.378533	-0.157767	-0.015	0.137333	0.1057
ENSMUSG00000032288	Imp3	0	-0.205658	-0.194358	-0.615316	-0.107105	-0.1179	0	0.0366319	-0.035855	-0.231209	0.441665	0.169502	0	0.236767	0.430933	0.4877	0.3513	0.352733
ENSMUSG00000026127	Imp4	0	0.707052	0.52098	0.775284	0.318369	0.404091	0	0.774293	0.263057	0.535153	0.224228	0.321986	0	0.7889	0.8517	0.973767	0.869867	0.761833
ENSMUSG00000027531	Impa1	0	-0.140962	-0.202235	-0.404049	-0.128307	-1.02115	0	-0.251245	-0.228701	-0.507603	-0.37525	-1.56562	0	-0.319367	-0.8038	-0.399167	-0.398	-0.6659
ENSMUSG00000024525	Impa2	0	-0.20194	-0.0241383	-0.985666	-0.337477	-0.991335	0	-0.498421	-0.0297137	-0.77515	-0.0613535	-0.0937411	0	-0.582733	-0.305333	-0.5076	-0.877367	-0.318367
ENSMUSG00000024423	Impact	0	-0.545919	0.306501	0.294485	-0.732596	-0.774363	0	-0.723783	0.312205	-0.00714801	-0.953877	-1.42488	0	-0.0983667	0.312733	-0.0329667	-0.6107	-0.0486333
ENSMUSG00000003500	Impdh1	0	0.451068	0.388502	0.82295	-0.978068	0.218053	0	0.755884	0.69121	0.747058	-0.764408	0.776307	0	0.356067	0.429033	0.394867	-1.2745	0.11
ENSMUSG00000062867	Impdh2	0	0.153233	0.22747	-0.157434	0.242571	-0.673641	0	0.0427219	-0.332118	-0.137646	0.205817	-0.323165	0	-0.00206667	-0.1381	-0.0848333	0.1927	-0.339233
ENSMUSG00000034336	Ina	0	1.66732	2.22151	3.36803	1.62339	2.68687	0	1.09697	2.33089	2.78965	1.69534	2.04178	0	1.6433	3.53553	3.17583	1.94203	3.55243
ENSMUSG00000024660	Incenp	0	0.458871	0.206527	0.31113	0.160134	-0.00584386	0	-0.0182444	0.15293	0.0396741	0.102798	-0.35179	0	0.273	0.120933	-0.0705	-0.1882	0.4127
ENSMUSG00000038544	Inip	0	-0.428584	-0.0322053	-0.264822	-0.178556	0.48781	0	-0.360653	0.187863	-0.119837	-0.0947017	0.395144	0	-0.531067	-0.795233	-1.2048	-0.551867	0.3771
ENSMUSG00000032737	Inppl1	0	0.358468	0.264143	0.692185	-0.0342838	0.868564	0	0.536916	0.661552	0.677131	0.172064	1.49868	0	1.02707	0.683467	0.547633	0.5356	0.8215
ENSMUSG00000029547	Ints1	0	-0.391092	-0.447419	0.131449	-0.197797	-0.288892	0	-0.352913	-0.514335	0.195899	-0.196292	0.224998	0	-0.489933	-0.450633	-0.197433	-0.317567	-0.307467
ENSMUSG00000031864	Ints10	0	-0.294	-0.171243	-0.510617	-0.630817	-0.332848	0	-0.0528405	-0.0534978	-0.27467	-0.292291	-0.443053	0	-0.488	-0.621267	-0.3158	-0.377	-0.3717
ENSMUSG00000028016	Ints12	0	-0.0357875	-0.300161	-0.323606	0.136032	-0.00575213	0	0.183625	-0.405963	0.0763031	-0.169181	-0.253369	0	-0.184767	-0.3391	-0.554033	-0.322633	-0.165933
ENSMUSG00000018068	Ints2	0	0.186922	0.205495	0.215271	-0.0178487	0.0500614	0	-0.0410431	0.125491	0.133667	0.0461746	-0.272661	0	-0.00856667	0.111667	-0.250133	-0.0510667	0.117367
ENSMUSG00000027933	Ints3	0	0.0853142	-0.207282	0.0222258	-0.46368	-0.250431	0	-0.0420744	-0.0758268	-0.0108308	-0.217522	-0.25001	0	-0.130767	-0.1868	-0.164467	-0.157333	-0.0502333
ENSMUSG00000025133	Ints4	0	0.100426	0.0661111	-0.288244	-0.00831692	-0.370104	0	0.00770773	-0.00341799	-0.397635	0.235557	-0.783076	0	-0.0172667	0.00766667	0.0986	0.165433	0.179633
ENSMUSG00000071652	Ints5	0	0.0795984	-0.292302	0.163948	0.230956	-0.783965	0	0.679687	0.131555	0.503305	0.603701	-0.175737	0	-0.0026	-0.0904	-0.3012	-0.1195	-0.215967
ENSMUSG00000035161	Ints6	0	0.0946554	-0.161283	-0.275177	-0.420774	-0.369161	0	0.615432	0.300074	0.165693	0.147974	-0.209761	0	-0.124233	-0.176367	-0.143267	-0.0838	-0.113467
ENSMUSG00000037461	Ints7	0	0.216258	-0.0795248	-0.00508683	-0.098774	-0.744191	0	0.153229	-0.148316	-0.0267596	0.0781454	-0.686562	0	-0.158433	-0.116067	-0.169733	-0.295933	-0.0757333
ENSMUSG00000040738	Ints8	0	0.0316852	-0.0145988	-0.0518403	0.036951	0.384352	0	-0.191796	-0.0422936	-0.229866	0.108905	-0.140933	0	-0.2155	0.1908	0.469167	0.1622	0.167267
ENSMUSG00000021975	Ints9	0	0.938859	0.485743	1.20423	0.464779	0.450035	0	0.153298	0.0742341	-0.148341	0.403456	-1.37955	0	0.231233	0.523433	0.5294	0.860633	0.302167
ENSMUSG00000042590	Ipo11	0	0.161658	0.0558851	-0.311945	-0.231363	-0.0270365	0	0.0428173	-0.0551367	-0.328454	-0.0357487	-0.539661	0	0.287133	0.401133	-0.0481667	-0.00356667	0.4295
ENSMUSG00000002319	Ipo4	0	0.991932	0.396283	0.850847	0.586592	0.364783	0	0.868971	0.489175	0.731336	0.700501	0.450097	0	0.570133	0.5166	0.325067	0.6709	0.5565
ENSMUSG00000030662	Ipo5	0	0.38573	0.838499	0.65266	0.732705	0.793128	0	0.399784	0.765769	0.621273	0.817417	0.446477	0	0.162933	0.5884	0.650367	0.695567	0.5827
ENSMUSG00000066232	Ipo7	0	0.212707	0.479942	0.359343	0.19974	0.150763	0	0.440403	0.455309	0.575813	0.434447	-0.185475	0	0.0781667	0.4317	0.465967	0.450933	0.171333
ENSMUSG00000040029	Ipo8	0	0.286138	0.582889	0.453426	-0.00912442	0.500865	0	0.629002	0.718765	0.766285	0.40095	0.827363	0	0.4131	0.5704	0.953933	0.2281	0.399833
ENSMUSG00000041879	Ipo9	0	0.275233	0.299624	0.354749	0.327479	0.109716	0	0.0240531	0.144474	0.112959	0.236554	-0.291944	0	-0.158367	-0.0884333	0.0512333	0.3599	-0.00723333
ENSMUSG00000022837	Iqcb1	0	-0.568074	-0.391529	-0.495027	-0.759456	0.884756	0	-0.819434	-0.837135	-1.05566	-1.08374	0.215344	0	-0.988767	-1.0791	-0.2324	-0.875833	-0.3059
ENSMUSG00000030536	Iqgap1	0	-1.33236	-1.75047	-1.65332	-0.917658	-0.451992	0	-2.12182	-2.13136	-1.95191	-1.98764	-1.00109	0	-0.0763333	-0.592767	-0.420767	-0.856667	-0.2074
ENSMUSG00000021676	Iqgap2	0	-1.07991	-0.30956	-0.123652	0.991366	-0.483995	0	-1.83875	-0.88998	-0.180158	0.560894	-0.731254	0	0.2539	0.339933	1.15773	0.926367	-0.378567
ENSMUSG00000028068	Iqgap3	0	-1.07197	-1.36105	-1.21132	-1.12016	-1.37733	0	-1.15016	-1.55475	-1.22862	-1.59849	-1.11532	0	0.776667	0.246933	0.3247	0.0755	0.1029
ENSMUSG00000032293	Ireb2	0	0.759777	0.528227	0.644357	0.42114	0.555292	0	0.202756	0.368446	-0.00902568	0.191305	-0.2237	0	0.952567	1.8696	0.852267	0.811267	1.11493
ENSMUSG00000044030	Irf2bp1	0	0.549326	0.0305075	0.584619	0.448003	-0.0988682	0	0.764012	0.10459	0.412985	0.670738	0.645786	0	0.417333	-0.1925	-0.2461	0.3442	-0.1987
ENSMUSG00000051495	Irf2bp2	0	-0.933931	-0.681237	-0.35374	-0.979777	-0.730863	0	-0.241262	-0.00564469	0.158107	-0.647673	0.349222	0	-0.357067	-0.9425	-1.14747	-0.741833	-0.0417333
ENSMUSG00000034168	Irf2bpl	0	-0.207589	-0.921988	-0.630458	-0.76619	-0.873158	0	0.110821	-0.73998	-0.757968	-0.603146	0.00581858	0	0.349733	-0.8025	-0.620267	-0.0059	-0.6187
ENSMUSG00000046879	Irgm1	0	0.195257	0.616513	1.51426	1.17691	1.0314	0	0.0698191	0.172078	1.37164	1.34909	0.662588	0	-0.286467	0.9925	-0.0260667	1.1154	0.849467
ENSMUSG00000025825	Iscu	0	0.0659138	0.206357	0.0562075	0.132085	-0.0964961	0	0.482829	0.711772	0.27263	0.54129	1.13273	0	0.0976667	0.548333	0.309233	0.2379	0.538267
ENSMUSG00000048039	Isg20l2	0	0.0168405	-0.0232906	0.267088	-0.0887314	-0.0151699	0	0.280167	0.356458	0.607631	0.477215	0.349892	0	-0.321567	-0.110567	-0.209167	-0.0653667	-0.224133
ENSMUSG00000019139	Isyna1	0	0.747126	0.828551	1.28065	0.00497396	1.1854	0	1.09934	0.933142	1.49121	0.415607	1.58012	0	-0.1104	1.16707	0.7425	-0.067	1.3568
ENSMUSG00000001507	Itga3	0	1.98568	-0.828626	1.97575	1.31664	1.32847	0	1.85844	-0.91742	1.58363	0.928655	1.25235	0	1.93997	0.701933	1.41983	1.78733	0.945533
ENSMUSG00000027111	Itga6	0	0.770409	0.0799275	0.406201	0.534501	1.24309	0	0.37258	-0.206384	0.101405	0.142062	0.952298	0	0.767367	0.54	0.641933	0.512533	0.718667
ENSMUSG00000025809	Itgb1	0	0.737932	0.142999	0.821504	1.00268	0.942248	0	0.391635	-0.121303	0.474435	0.221032	0.220129	0	0.6381	0.438033	0.7333	0.7145	0.417933
ENSMUSG00000057963	Itpk1	0	0.416023	-0.622696	-0.913463	-0.970234	-2.33768	0	0.637065	-0.352827	-0.89206	-0.770435	-1.76229	0	0.7992	-0.390733	-0.4418	0.136533	-0.951933
ENSMUSG00000042644	Itpr3	0	-0.491819	-0.885159	-1.10971	-0.867014	-1.32156	0	-0.510164	-0.811131	-1.17294	-0.990378	-0.97568	0	-0.957033	-0.202533	-0.136833	-1.09603	0.1569
ENSMUSG00000027332	Ivd	0	-0.168585	-0.643519	-0.563698	-0.480249	-0.571571	0	0.0982372	-0.516927	-1.02749	-0.562239	-0.753344	0	-0.721933	-1.0172	-1.47907	-1.34907	-0.805467
ENSMUSG00000023150	Ivns1abp	0	0.331456	0.364452	-0.266033	0.617365	-0.157892	0	0.869596	0.697116	0.454784	1.44951	0.232772	0	-0.0922333	-0.2238	-0.00976667	0.5911	-1.09157
ENSMUSG00000024384	Iws1	0	-0.0348233	-0.0225892	-0.0655154	-0.138485	0.190128	0	-0.0773648	0.0832893	0.141268	0.0434378	-0.186307	0	-0.391367	-0.3121	-0.272367	-0.526567	-0.0268333
ENSMUSG00000051256	Jagn1	0	-0.129407	-0.765787	-0.265639	-0.291582	-0.412516	0	-0.285024	-0.519044	-0.243136	-0.522568	-0.378152	0	0.0479667	-0.163167	-0.0934	-0.4852	0.0544333
ENSMUSG00000038518	Jarid2	0	1.51692	0.95073	1.31568	0.923322	0.459106	0	1.11416	0.745669	0.876644	0.523962	0.182079	0	1.53233	0.865667	0.978767	0.7207	0.2424
ENSMUSG00000037876	Jmjd1c	0	1.63557	0.633867	1.50066	1.45537	1.78454	0	1.28491	0.377033	1.15502	1.30141	1.26603	0	1.3065	0.9151	0.749167	1.8032	0.9734
ENSMUSG00000056962	Jmjd6	0	0.12612	0.253269	0.599477	0.0731177	0.262609	0	0.566972	0.675609	0.930173	0.482394	0.897366	0	0.881033	1.27743	0.8412	1.01337	1.04153
ENSMUSG00000001552	Jup	0	-0.174397	-0.34568	0.482293	-0.509422	-1.4439	0	0.0121619	-0.164115	0.640451	0.0370614	-1.08098	0	0.556067	0.0784667	0.2199	0.309367	-0.00946667
ENSMUSG00000031948	Kars	0	0.246669	0.444549	0.36041	0.0558536	0.395799	0	0.446902	0.523271	0.444756	0.230229	0.304758	0	0.123967	0.4517	0.4154	0.0206333	0.516067
ENSMUSG00000021767	Kat6b	0	-0.308043	-1.19911	-1.62614	-0.836109	-2.31983	0	-0.573284	-1.15691	-1.67499	-0.727858	-2.42099	0	-1.12467	-1.2465	-1.59053	-1.42083	-1.98557
ENSMUSG00000031787	Katnb1	0	-0.083137	-0.277596	-0.391747	-0.594045	-0.529046	0	0.526086	0.171072	0.461894	-0.215605	0.521359	0	0.188567	-0.1252	-0.185967	-0.0746667	0.00963333
ENSMUSG00000030031	Kbtbd8	0	-0.27542	0.253896	-0.044982	-0.649713	-0.410308	0	-0.00828153	0.161967	-0.107874	-0.734294	-0.699652	0	0.132967	0.794733	1.0107	-0.2454	0.437033
ENSMUSG00000055239	Kcmf1	0	0.613056	0.0391637	0.485458	-0.104263	0.606378	0	1.07357	0.595859	1.10346	0.304523	1.31786	0	0.508333	-0.167733	-0.160267	-0.0514	-0.3019
ENSMUSG00000026047	Kdelc1	0	0.436505	-0.0909545	0.273839	0.752674	0.778174	0	0.00432883	-0.567194	-0.730469	-0.125627	-0.217154	0	0.616867	0.490433	-0.1838	0.5134	0.283267
ENSMUSG00000036940	Kdm1a	0	-0.0593755	0.437059	-0.121654	0.124646	-0.607882	0	0.0953714	0.470636	-0.114792	0.516593	-0.698388	0	-0.2222	-0.0812	-0.160467	-0.1513	-0.175733
ENSMUSG00000054611	Kdm2a	0	0.430582	0.10111	0.239709	-0.0310346	0.338033	0	0.287426	0.0893442	0.181206	0.123025	0.301986	0	0.271	0.4704	-0.314333	0.2282	0.381633
ENSMUSG00000029475	Kdm2b	0	1.53822	0.371583	0.713486	0.0140399	0.89343	0	1.57247	0.555315	0.439918	0.397968	1.0833	0	1.1419	-0.8571	-1.7134	-1.1557	-1.64477
ENSMUSG00000053470	Kdm3a	0	-0.526184	-0.870688	-1.22919	-1.76521	-2.3322	0	-0.56113	-0.900551	-1.23349	-1.64597	-2.85034	0	-0.4502	-1.12367	-1.17217	-1.763	-1.51043
ENSMUSG00000038773	Kdm3b	0	-0.370097	-0.984269	-0.521397	-0.575304	-1.23848	0	-0.729412	-1.06801	-0.985849	-0.605341	-1.34167	0	-1.0484	-2.03633	-1.6536	-1.19877	-1.7197
ENSMUSG00000033326	Kdm4a	0	-0.474809	-0.46119	-0.764103	-0.242104	-0.366001	0	-0.390829	-0.423215	-0.708561	-0.14519	-0.174204	0	-0.255933	-0.330333	-0.123233	-0.494667	-0.915867
ENSMUSG00000028397	Kdm4c	0	0.555416	0.764481	0.236592	0.331536	0.54921	0	0.539258	0.686681	0.200914	0.469887	0.0791118	0	0.7073	1.10227	0.726	-0.298	-0.0931667
ENSMUSG00000042207	Kdm5b	0	-0.0779342	0.101975	-0.353832	-0.30091	-0.860974	0	-0.49139	-0.175794	-0.89314	-0.359479	-1.4643	0	-0.0998	-0.2184	-0.2422	-0.4067	-0.7949
ENSMUSG00000025332	Kdm5c	0	0.391466	0.215642	0.135427	-0.124686	-0.105095	0	0.148062	0.210803	-0.0538588	-0.114092	-0.156428	0	0.6083	0.356	0.2392	-0.1573	-0.299733
ENSMUSG00000009905	Kdsr	0	-0.0406551	0.0228587	-0.0856374	0.391599	0.408842	0	-0.59449	-0.230644	-0.315692	-0.11293	0.422727	0	0.1053	0.172367	-0.2627	0.128933	-0.0885
ENSMUSG00000028790	Khdrbs1	0	1.35446	0.430924	1.70854	1.19933	1.15623	0	0.570035	-0.215465	0.206628	0.754531	0.117472	0	0.0848667	-0.134633	-0.0507	0.325767	0.153733
ENSMUSG00000007670	Khsrp	0	0.151367	-0.0681405	0.776888	-0.272827	0.23312	0	-0.0756566	-0.0419888	0.0162924	-0.0850295	0.0838555	0	-0.1015	-0.217967	-0.301833	-0.359333	0.0397
ENSMUSG00000012443	Kif11	0	0.335427	0.497961	-0.0421479	0.410777	-0.0159539	0	0.464552	0.480751	-0.0293338	0.721726	-0.4691	0	0.701567	0.7372	0.6657	0.6774	0.720067
ENSMUSG00000060012	Kif13b	0	-0.631213	-0.483479	-0.667798	-1.01726	-0.599254	0	-0.972115	-0.607671	-1.02966	-1.05713	-0.844957	0	-0.2024	-0.4511	-0.473467	-0.833333	-0.355167
ENSMUSG00000041498	Kif14	0	0.588006	0.55069	0.756814	0.754436	0.585871	0	-0.119914	0.421953	0.111065	0.452016	0.00141427	0	0.0622	0.483167	0.411367	0.254033	0.416967
ENSMUSG00000036768	Kif15	0	-0.112043	-0.174486	-0.304238	0.0587144	-0.31447	0	-0.188356	-0.324815	-0.374872	0.352061	-1.11274	0	-0.794633	-0.371933	-0.236833	0.169867	-0.322433
ENSMUSG00000003779	Kif20a	0	0.0425017	0.0540403	-0.144642	-0.0515231	-0.528372	0	0.102997	0.0447694	-0.161815	0.166692	-0.851426	0	0.402667	-0.3073	-0.353233	0.456967	-0.476267
ENSMUSG00000024795	Kif20b	0	0.456917	0.448043	-0.17653	0.556966	-0.0829303	0	0.35255	0.279309	-0.0737744	0.610799	-0.61852	0	0.695533	0.664467	0.4439	0.808233	0.340167
ENSMUSG00000030677	Kif22	0	0.232701	0.209781	-0.0764093	0.497928	-0.735966	0	0.211368	0.226737	-0.216272	0.381643	-0.912744	0	0.183633	0.088	0.192833	0.265767	-0.0560667
ENSMUSG00000032254	Kif23	0	0.547025	0.312951	0.673248	0.536008	0.36677	0	0.359307	0.230852	0.524384	0.647203	-0.124633	0	0.630367	0.556333	0.373233	0.4114	0.664933
ENSMUSG00000021693	Kif2a	0	0.913342	0.548904	1.08429	0.545266	1.39957	0	0.329029	0.319274	0.102089	0.0632672	-0.0111387	0	0.0942667	0.255433	0.229367	0.1042	0.261433
ENSMUSG00000028678	Kif2c	0	0.113546	0.344891	0.185662	0.0587008	-0.318802	0	0.365496	0.415452	0.231359	0.344217	-0.485544	0	0.0181667	0.0831333	-0.117367	-0.2557	0.203267
ENSMUSG00000034311	Kif4	0	-0.185507	-0.177038	-0.481826	-0.192249	-0.249339	0	-0.191742	-0.3401	-0.588613	-0.149401	-0.774501	0	-0.2198	-0.456467	-0.528167	-0.155333	-0.480333
ENSMUSG00000006740	Kif5b	0	-0.337014	0.0786517	-0.303027	-0.0558872	-0.0288226	0	-0.0454108	0.427734	0.165764	0.376358	-0.0799152	0	0.0352667	0.0688	0.0424667	0.2343	-0.0407
ENSMUSG00000079553	Kifc1	0	0.122413	-0.325993	0.219904	-0.199563	-0.292061	0	-0.158343	-0.641095	-0.0803157	-0.405611	-0.698963	0	0.522167	0.0695667	-0.0232333	0.0263667	0.0258
ENSMUSG00000021288	Klc1	0	-0.318244	-0.180063	-0.17505	-0.0662415	-0.0619186	0	-0.241511	-0.149094	0.141083	0.185153	0.125129	0	-0.242133	-0.2072	-0.249267	-0.1229	-0.1864
ENSMUSG00000005148	Klf5	0	0.538849	-0.669428	-0.0745307	-0.249277	-2.32798	0	0.115078	-0.318736	-0.836631	0.171774	-2.96936	0	0.574567	0.0342667	0.0966667	0.4692	-0.630567
ENSMUSG00000020978	Klhdc2	0	-0.39135	0.15623	0.246885	0.330515	0.791906	0	0.668808	0.774368	1.36434	1.14171	1.60803	0	-0.0552	0.852533	0.742233	0.854033	0.580667
ENSMUSG00000040263	Klhdc4	0	0.750841	0.921371	1.0018	0.198623	0.634	0	1.09346	1.46758	1.56719	0.648418	1.31642	0	0.592367	1.21903	1.16383	0.410033	1.02187
ENSMUSG00000036782	Klhl13	0	-0.278077	2.24184	1.9645	1.7334	0.222331	0	0.417495	2.64451	2.75914	2.5365	0.546768	0	0.433367	2.74997	2.2148	1.062	1.9025
ENSMUSG00000022750	Klhl22	0	-0.756211	-1.16393	-1.62249	-2.05455	-1.52338	0	-0.482476	-1.08885	-1.57182	-1.75966	-0.994929	0	0.280667	-0.9894	-0.6002	-1.3417	-1.1156
ENSMUSG00000029414	Kntc1	0	-0.157837	-0.365245	-0.883799	-0.0972347	-0.133158	0	-0.236936	-0.593365	-0.879863	-0.195509	-0.471734	0	0.0803	-0.202667	-0.112233	0.0473	0.0819333
ENSMUSG00000022905	Kpna1	0	0.407042	0.211746	0.451478	-0.256737	-0.017667	0	0.0949852	0.0221491	0.0867626	-0.410467	-0.838218	0	0.3327	0.196033	0.1579	0.0520333	-0.0979333
ENSMUSG00000018362	Kpna2	0	0.752202	0.0935359	0.567265	0.143079	-0.474177	0	-1.42169	-2.65643	-1.71018	-2.10675	-1.323	0	0.652767	0.7502	0.5363	0.5594	0.746533
ENSMUSG00000021929	Kpna3	0	0.645168	0.540722	0.913797	0.759468	0.56888	0	0.0625673	0.153831	0.339416	0.286761	-0.338344	0	0.0596667	0.358233	0.3884	0.3341	0.287333
ENSMUSG00000027782	Kpna4	0	0.618764	0.219664	0.932115	0.228086	0.859179	0	0.242955	0.0810669	0.0738023	0.139785	-0.295416	0	0.0704667	0.129133	0.230967	0.249067	0.1948
ENSMUSG00000003731	Kpna6	0	0.510481	0.354654	0.131277	-0.165109	0.365054	0	0.403762	0.340903	-0.00134558	-0.128637	-0.0550228	0	0.2946	0.226033	0.248433	0.0112	0.0525333
ENSMUSG00000001440	Kpnb1	0	0.367363	0.293324	0.570849	-0.109057	0.504852	0	0.435184	0.413231	0.436104	0.143396	0.315678	0	0.125833	0.2368	0.0601	0.103	0.1371
ENSMUSG00000030265	Kras	0	0.338682	-0.0385523	0.827854	-0.211534	2.63553	0	0.120043	0.479249	0.927906	0.0272912	2.16831	0	-1.31517	-1.92387	-1.53753	-2.54663	-1.22843
ENSMUSG00000035047	Kri1	0	0.196614	0.109342	-0.0868575	0.0871009	0.191848	0	0.0397303	0.188204	-0.00472388	0.0771915	0.0618292	0	0.0839333	0.262033	0.207733	-0.00686667	0.171067
ENSMUSG00000063334	Krr1	0	0.676866	0.632144	0.491866	0.570201	0.418424	0	0.331337	0.418186	0.0491792	0.35379	-0.518637	0	0.243067	0.250133	0.174567	0.191633	0.190033
ENSMUSG00000049382	Krt8	0	-0.446737	1.28586	2.46682	3.02561	-1.13695	0	-0.549503	1.19472	2.67657	2.87094	-1.42722	0	1.58493	1.32153	4.66523	5.46137	1.345
ENSMUSG00000087166	L1td1	0	1.85909	1.02227	0.943766	0.82016	0.560931	0	1.47958	0.861359	0.723294	0.544519	-0.158941	0	1.76827	1.37853	0.980067	1.0384	0.8468
ENSMUSG00000020988	L2hgdh	0	-0.304122	0.457162	0.146677	0.0430881	0.118045	0	-0.517267	0.378396	0.290171	-0.280978	0.374781	0	-0.368933	0.5543	0.278167	-0.6791	0.581233
ENSMUSG00000022394	L3mbtl2	0	0.855252	0.547115	0.316808	0.194818	0.130122	0	1.04799	0.584511	0.646204	0.268803	0.676332	0	-0.2167	-0.199967	-0.5061	-0.5484	-0.381167
ENSMUSG00000025937	Lactb2	0	-0.744799	-0.806572	-1.67935	-0.587936	-1.20599	0	-0.832314	-0.901484	-2.18853	-0.615251	-1.99763	0	-0.537767	-1.13857	-1.0859	-0.839033	-1.0539
ENSMUSG00000026478	Lamc1	0	0.410785	-0.00910768	-0.408701	0.64004	-0.642034	0	-0.0555404	-0.132728	-1.01668	-0.117103	-1.35307	0	0.541367	0.839467	1.793	0.683	0.244733
ENSMUSG00000031447	Lamp1	0	-0.66976	-0.464843	-1.08225	-0.617585	-0.985036	0	-0.342278	-0.320607	-0.488712	-0.899945	-0.687165	0	0.0519333	-0.165833	-0.170333	-0.383067	-0.246433
ENSMUSG00000016534	Lamp2	0	-2.37091	-1.76424	-2.37823	-0.810104	-1.48895	0	-2.88099	-2.30046	-2.78264	-1.76078	-2.67081	0	-2.3076	-2.24363	-2.30787	-1.36497	-2.76143
ENSMUSG00000030842	Lamtor1	0	-0.180841	0.0633682	0.242608	-0.157455	-0.388081	0	-0.120875	0.361844	0.420923	-0.188578	0.254786	0	-0.2942	-0.444733	-0.186733	-0.3523	-0.307033
ENSMUSG00000026000	Lancl1	0	-0.360293	-0.279549	-0.862546	-0.0453532	-0.664959	0	0.278268	0.509458	0.0260351	0.90392	-0.155248	0	0.168333	-0.0354667	0.192167	0.289867	-0.135767
ENSMUSG00000062190	Lancl2	0	0.440454	0.44193	0.858222	0.285044	0.782025	0	0.331102	0.30926	0.458928	0.429476	0.0636219	0	-0.0418	0.3479	0.551033	0.395667	0.703033
ENSMUSG00000039682	Lap3	0	-0.599563	-0.728116	-1.35673	-0.556959	-1.64608	0	-0.568428	-0.998034	-1.53755	-0.720236	-2.12748	0	-0.472367	-1.05253	-1.274	-0.782	-1.38577
ENSMUSG00000037331	Larp1	0	0.662848	0.355121	1.35586	0.520535	1.61547	0	0.263571	0.406742	0.858292	0.504101	1.4109	0	0.287933	0.513667	0.413533	0.603667	0.7773
ENSMUSG00000023025	Larp4	0	-0.190953	-0.00479325	0.00820728	0.061679	0.154649	0	-0.541917	-0.192701	0.00480718	-0.329292	-0.241468	0	0.422833	0.465367	0.0811	0.257533	0.389567
ENSMUSG00000033499	Larp4b	0	-0.27447	-0.0647195	-0.0365544	-0.0231596	0.147971	0	-0.269839	-0.366578	-0.321293	-0.0553996	-0.210934	0	0.163267	0.102967	-0.00336667	0.403067	0.166133
ENSMUSG00000027968	Larp7	0	-0.382439	-0.312181	-0.409401	-0.375008	-0.0646205	0	-0.347219	-0.373811	0.061532	-0.2305	-0.113745	0	0.0746	-0.348167	-0.332067	-0.319833	-0.0633
ENSMUSG00000024493	Lars	0	-0.105041	0.325489	-0.427229	0.405776	0.349639	0	-0.0775486	0.0818008	-0.377156	0.449156	0.132073	0	0.208467	0.4004	0.657867	0.808567	0.496733
ENSMUSG00000057421	Las1l	0	0.977065	0.823977	0.96272	1.02312	0.529613	0	0.471428	0.628966	0.396033	0.558656	0.0620885	0	-0.0471667	0.255967	0.0776	-0.0784	0.2564
ENSMUSG00000038366	Lasp1	0	0.876241	-0.37068	0.632563	-0.322802	-0.6593	0	0.462664	-0.493387	-0.0276132	-0.38566	-1.10801	0	0.6448	-0.183433	-0.244767	0.0534	-0.104733
ENSMUSG00000004880	Lbr	0	-0.221028	-0.0716881	0.0921979	0.649234	0.571744	0	-0.437957	-0.278717	-0.0983655	0.198848	0.10894	0	-0.804967	-0.499767	-0.255067	-0.388833	-0.192567
ENSMUSG00000030763	Lcmt1	0	-0.349382	-0.00501001	-0.364106	-0.10616	-0.481504	0	-0.455039	-0.0596436	-0.186772	0.0551687	-0.0694038	0	-0.5683	-0.4757	0.0848	-0.151633	-0.185033
ENSMUSG00000025223	Ldb1	0	-0.0303238	-0.0726993	-0.166548	0.204146	-0.789049	0	-0.0770789	0.219244	-0.0949661	0.397085	-0.215843	0	0.795	0.7035	0.396567	1.12063	0.930433
ENSMUSG00000063229	Ldha	0	0.59651	1.41815	1.42812	1.78516	1.00564	0	0.392702	1.49079	0.957872	1.63995	0.42042	0	-0.065	1.06777	0.811633	1.03117	0.3881
ENSMUSG00000030246	Ldhb	0	-1.10546	0.801438	-0.23172	0.741148	-0.284527	0	-1.13544	0.600568	-0.352778	0.564991	-0.316232	0	-1.11767	-1.15427	0.167133	-0.365033	-0.3415
ENSMUSG00000048661	Lemd3	0	-0.842005	-0.736761	-0.726521	-0.0754843	-0.342836	0	-0.654267	-0.508407	-0.661117	-0.165452	-0.260539	0	-0.1476	-0.2545	-0.310833	-0.0233667	-0.0810667
ENSMUSG00000042487	Leo1	0	0.440113	0.518257	0.26836	0.338058	-0.121195	0	0.247681	0.319626	0.0902294	0.304433	-0.324878	0	0.141467	0.4753	0.460833	0.254933	0.371733
ENSMUSG00000028641	Lepre1	0	-0.455054	-0.95445	-0.900213	-0.712365	-1.29237	0	-0.47178	-1.15691	-0.697779	-1.04597	-1.05012	0	0.0730667	-0.137233	-0.0953667	-0.4132	-0.349867
ENSMUSG00000005299	Letm1	0	0.456895	0.158866	0.710231	0.64702	0.589972	0	0.47912	0.505854	0.853536	0.350608	0.733708	0	0.1463	0.3245	0.141233	-0.165333	0.339367
ENSMUSG00000068220	Lgals1	0	0.660941	0.627257	1.21231	1.97256	-1.91939	0	0.930211	0.448071	1.36803	1.41662	-1.83374	0	0.4264	0.3419	1.97583	2.89557	1.08283
ENSMUSG00000029199	Lias	0	0.593718	0.490536	0.0710631	0.701469	0.411195	0	0.339153	0.298949	0.143088	0.702326	-0.226096	0	-0.299033	-0.0317333	0.0346333	-0.329833	-0.197367
ENSMUSG00000056394	Lig1	0	0.691668	0.140908	0.00369485	0.193029	-0.201739	0	0.0832206	-0.156093	-0.576117	-0.00914951	-0.662655	0	-0.4734	-0.3166	-0.710133	-0.6699	-0.266267
ENSMUSG00000020697	Lig3	0	0.30796	0.497888	0.486394	-0.113048	0.635194	0	0.187879	0.384303	0.391567	-0.193834	0.364956	0	-0.0866667	-0.0688	-0.0541333	-0.433467	0.0271667
ENSMUSG00000023022	Lima1	0	-2.84127	-1.49066	-2.11247	-0.442022	-2.47821	0	-3.41293	-1.54398	-2.57553	-1.15624	-2.973	0	-2.07083	-2.55063	-1.8757	-2.63203	-2.39163
ENSMUSG00000050966	Lin28a	0	4.24829	4.19985	4.99136	4.73636	4.12359	0	3.72848	3.6235	4.39995	3.94761	4.20923	0	2.37723	3.2783	3.2301	3.702	3.16843
ENSMUSG00000027162	Lin7c	0	0.244724	0.211719	0.468971	0.48686	0.96159	0	-0.417455	-0.0516408	-0.151857	-0.255016	0.110986	0	-0.1451	-0.136433	-0.276333	-0.257433	0.0299667
ENSMUSG00000020536	Llgl1	0	-0.300112	-0.261796	0.245775	-0.611667	-0.324896	0	-0.252745	-0.28165	0.125987	-0.605181	0.120807	0	-0.240867	-0.1922	-0.316433	-0.662067	-0.397133
ENSMUSG00000020782	Llgl2	0	-0.222137	-1.0805	-1.05895	-1.60507	-1.7413	0	0.0987626	-0.979288	-0.752362	-1.34482	-0.969999	0	0.358133	-1.4224	-1.325	-1.296	-1.00513
ENSMUSG00000041891	Lman1	0	-0.133097	-0.583106	-0.383137	0.0168216	-0.103871	0	-0.266599	-0.572045	-0.647476	-0.568331	-0.579366	0	-0.233733	-0.419533	-0.162167	-0.5065	-0.4854
ENSMUSG00000021484	Lman2	0	-0.133311	-0.32254	-0.100155	-0.117091	-0.261842	0	0.148213	-0.638202	-0.123027	-0.331758	0.050288	0	-0.116533	-0.0314667	-0.158433	-0.185667	-0.107933
ENSMUSG00000028063	Lmna	0	1.41859	0.809074	0.673721	1.09956	-2.07211	0	1.68342	0.869899	0.600466	1.41742	-1.97788	0	1.15733	1.15863	1.04417	1.63687	0.6915
ENSMUSG00000024590	Lmnb1	0	0.824686	0.395945	0.642387	0.488295	0.341949	0	0.822978	0.466791	0.557501	0.545733	0.234721	0	0.00993333	-0.102533	-0.2729	-0.1435	-0.124533
ENSMUSG00000062075	Lmnb2	0	0.358193	0.571777	-0.0929549	0.244261	0.0102847	0	0.766541	0.680863	0.215511	0.442975	0.456381	0	-0.0171667	0.306967	0.0368	0.131033	0.211367
ENSMUSG00000033060	Lmo7	0	-0.0180903	-0.932897	-0.400648	-0.392907	-1.23093	0	-0.549558	-1.24502	-0.774119	-1.32063	-1.25934	0	1.85433	0.520833	0.6705	0.4478	0.0317333
ENSMUSG00000009207	Lnp	0	-0.45761	-0.39525	-0.903405	-0.0882376	-0.0592304	0	-0.505469	-0.616384	-0.342538	-0.0616235	-0.477533	0	0.454467	0.1763	0.327733	-0.3303	-0.0190333
ENSMUSG00000023845	Lnpep	0	-0.546308	-0.907417	-1.32301	-0.318035	-0.743501	0	-1.20529	-1.31667	-1.67837	-1.20743	-1.4728	0	-0.812	-1.87587	-1.53597	-1.4015	-2.23047
ENSMUSG00000041168	Lonp1	0	-0.299936	0.0665636	-0.321544	0.104903	-0.305699	0	-0.27963	0.0863107	-0.203728	0.294664	0.253546	0	-0.216267	0.0274333	-0.1924	-0.2063	-0.0773667
ENSMUSG00000021608	Lpcat1	0	-0.509673	-0.459031	-0.0611539	0.0405756	-0.440727	0	-0.519993	-0.694553	-0.127238	-0.475989	-0.80961	0	-0.6124	-0.418733	-0.111333	-0.302833	0.0410667
ENSMUSG00000004270	Lpcat3	0	-0.980465	-0.856032	-1.04259	-0.750736	-0.433574	0	-0.869348	-0.750996	-1.02608	-1.1497	-0.386092	0	-0.7868	-1.3621	-0.649833	-1.44623	-0.7749
ENSMUSG00000027070	Lrp2	0	2.36646	3.01404	3.19659	1.86096	3.67265	0	2.09198	2.92611	2.96696	1.11541	3.34242	0	4.05077	5.1727	6.3054	3.81467	5.09673
ENSMUSG00000029103	Lrpap1	0	0.126509	0.330861	0.424599	0.419293	-0.739175	0	0.0905254	0.43668	0.0885219	-0.035274	-1.18715	0	-0.032	-0.0350333	0.573033	-0.254533	-0.188767
ENSMUSG00000024120	Lrpprc	0	-0.115259	0.261999	-0.237876	-0.132155	-0.0878274	0	-0.00571196	0.250195	-0.123133	0.137549	-0.257862	0	-0.0437667	0.1268	-0.0614667	-0.208433	-0.0137667
ENSMUSG00000021338	Lrrc16a	0	0.384864	0.347842	0.756653	-0.407155	0.747074	0	0.348626	0.471445	0.42931	-0.0396814	0.566302	0	0.4448	1.1371	0.717933	0.2041	0.847267
ENSMUSG00000063052	Lrrc40	0	0.174822	0.422295	0.110708	0.326673	0.159309	0	0.418732	0.359911	0.173909	0.476063	-0.238751	0	-0.0644667	0.258733	0.142733	0.2899	0.350333
ENSMUSG00000029028	Lrrc47	0	0.767359	0.338634	1.09901	0.183949	0.73874	0	0.360527	0.211469	0.323542	0.108928	0.296814	0	0.116	0.0474333	-0.0557667	-0.0920667	0.117333
ENSMUSG00000027286	Lrrc57	0	-0.170332	-0.382826	-0.332338	-0.436462	-0.397539	0	-0.13453	-0.442036	-0.577751	-0.701766	-0.496574	0	0.253133	-0.174133	-0.0981667	-0.162467	-0.1763
ENSMUSG00000020869	Lrrc59	0	0.230301	-0.0572441	0.0767032	-0.344226	0.0694668	0	0.340016	-0.00621169	0.242744	-0.218172	0.257728	0	-0.0785333	-0.0974333	-0.2312	-0.1688	-0.186933
ENSMUSG00000032497	Lrrfip2	0	0.341546	0.0387198	0.00354355	0.0675816	0.865707	0	0.576885	0.431834	0.515698	0.481047	1.10161	0	0.227433	0.2829	-0.0270667	0.1242	0.238433
ENSMUSG00000022538	Lsg1	0	0.454314	0.471108	0.237322	-0.0460726	0.325574	0	0.267037	0.307264	0.162022	-0.158009	0.0706083	0	0.4498	0.682867	0.677067	0.540967	0.642167
ENSMUSG00000020922	Lsm12	0	0.636966	0.220216	0.712959	0.301067	0.78119	0	0.819057	0.414549	0.659912	0.388103	0.545173	0	0.270667	0.1837	0.119833	0.122533	0.1143
ENSMUSG00000066568	Lsm14a	0	0.736841	0.684104	0.987878	0.872967	1.00338	0	0.401492	0.457519	0.571074	0.468096	0.461182	0	0.290233	0.3163	-0.126833	0.425367	0.254367
ENSMUSG00000039108	Lsm14b	0	-0.025861	0.294939	0.429813	0.0382358	0.259209	0	0.273655	0.709177	0.8602	0.687415	0.581042	0	-0.5166	-0.126533	-0.0874333	-0.6439	-0.0134333
ENSMUSG00000007050	Lsm2	0	0.354738	-0.2524	0.35744	0.136287	-0.0212836	0	0.0828043	-0.101305	0.0279491	-0.469587	-0.30879	0	-0.640633	-0.869267	-0.615933	-0.8463	-0.315667
ENSMUSG00000031848	Lsm4	0	0.0703885	0.17184	0.0976548	-0.149014	0.0379269	0	-0.298544	-0.0514633	0.208958	-0.703578	0.0695591	0	-0.105667	-0.1159	-0.172467	-0.638567	0.1459
ENSMUSG00000033105	Lss	0	-0.581509	0.738931	-0.0482305	-0.191488	0.936446	0	-0.262868	0.847515	-0.0866146	0.0716268	1.00936	0	-0.616367	0.0823333	0.122767	-0.354867	0.678367
ENSMUSG00000015889	Lta4h	0	-0.0685177	-0.0485471	-0.193114	0.083505	-0.664354	0	0.126278	-0.126943	-0.119941	0.449877	-0.519091	0	0.0343667	-0.207267	0.0763333	0.252333	-0.306467
ENSMUSG00000052299	Ltn1	0	0.549706	0.352357	0.307059	-0.0251671	0.279279	0	0.15406	0.192466	0.00272509	-0.245642	-0.36089	0	0.3822	0.383667	0.308567	0.0514333	0.159967
ENSMUSG00000019814	Ltv1	0	0.214542	0.373516	0.434809	0.569942	0.400531	0	0.103856	0.14085	0.169312	0.43938	-0.345908	0	0.360133	0.499667	0.300767	1.0082	0.369567
ENSMUSG00000024188	Luc7l	0	0.716894	0.249207	0.50115	0.399586	0.730832	0	0.744874	0.369563	0.500434	0.591829	0.37941	0	0.5037	0.763233	0.2291	0.525833	0.414967
ENSMUSG00000029823	Luc7l2	0	0.945148	0.364626	0.527064	0.119456	0.959629	0	0.431401	0.0539293	0.12224	-0.337067	-0.173818	0	0.169067	0.268467	0.105	-0.0104	0.0112
ENSMUSG00000020863	Luc7l3	0	0.468462	-0.0102621	0.0642163	0.249048	-0.183946	0	0.351558	-0.072053	0.201453	-0.0258258	-0.835064	0	-0.0104667	0.0289333	-0.0556333	0.008	-0.197167
ENSMUSG00000001089	Luzp1	0	0.903114	0.0297272	0.268767	0.293294	0.729432	0	0.759746	0.140951	0.158518	0.217512	0.602777	0	0.784233	0.425033	0.641333	1.00447	0.536467
ENSMUSG00000067367	Lyar	0	1.13353	0.96023	1.11662	1.15799	1.31163	0	1.26951	1.34564	1.45136	1.46501	1.25209	0	0.472667	1.00687	0.958633	0.925367	1.11147
ENSMUSG00000025903	Lypla1	0	-0.86385	-0.231347	-0.928246	-0.0423775	-0.352076	0	-0.9223	-0.183218	-0.818935	-0.105641	-0.507721	0	-0.0789	0.115567	0.0524	-0.105567	0.2122
ENSMUSG00000028670	Lypla2	0	0.300443	0.0708036	0.556053	-0.077424	-0.289168	0	0.342272	0.287984	0.566409	0.162964	-0.599482	0	0.5022	0.4799	0.5502	0.412267	0.306767
ENSMUSG00000039246	Lyplal1	0	-0.130584	0.337161	0.0445733	1.10371	0.491426	0	-0.611149	-0.181572	0.00120872	0.866568	0.351087	0	-0.990733	-0.126067	0.204033	0.4837	0.151133
ENSMUSG00000028990	Lzic	0	0.283132	0.276163	0.088055	-0.342346	0.264644	0	0.725196	0.345549	0.838361	0.70549	0.0461476	0	0.2343	0.0131667	0.0177333	-0.0621333	0.200667
ENSMUSG00000007458	M6pr	0	0.207239	-0.242887	-0.495513	-0.2042	-0.444082	0	0.116313	-0.531923	-0.122942	-0.553666	-0.184366	0	-0.0521667	-0.373733	-0.3753	-0.8356	-0.493567
ENSMUSG00000028649	Macf1	0	0.591199	-0.247676	0.293193	1.05397	0.912428	0	0.127241	-0.37275	0.230632	0.563125	0.909385	0	-0.0974	-0.0429	0.1171	-0.537233	0.137
ENSMUSG00000029554	Mad1l1	0	0.254108	0.017657	-0.044336	0.0705847	-0.464703	0	0.501955	0.0564474	0.0452011	0.275289	-0.112624	0	0.185	-0.0179667	0.006	0.125167	-0.0373333
ENSMUSG00000029910	Mad2l1	0	0.450609	0.496721	0.436841	0.019021	0.577991	0	0.210351	0.145982	0.278507	0.0152756	-0.297223	0	-0.32	-0.0963667	0.196667	-0.624667	0.105033
ENSMUSG00000051510	Mafg	0	-0.435176	-0.250151	-0.0879466	-0.615296	0.300967	0	-0.38237	-0.134641	0.232859	-0.760808	0.232122	0	-0.475	-0.9203	-0.694733	-0.501	-0.3105
ENSMUSG00000025151	Maged1	0	-0.770934	-0.53594	-0.364137	-0.74617	-0.723059	0	-0.829454	-0.663341	-0.57252	-0.785838	-0.685054	0	-1.04123	-1.1644	-1.10777	-1.13803	-0.930333
ENSMUSG00000031578	Mak16	0	0.684725	0.585963	0.356058	-0.0568936	0.289839	0	0.449466	0.523945	0.636173	-0.138995	-0.0540751	0	-0.295933	0.1653	0.0661667	-0.4099	0.195067
ENSMUSG00000024085	Man2a1	0	-1.01044	-1.73921	-1.73686	-1.19597	-0.672231	0	-0.865604	-1.40589	-1.43954	-1.33821	-1.02332	0	-1.00677	-1.99333	-1.77643	-2.26023	-1.87877
ENSMUSG00000005142	Man2b1	0	-0.838623	-0.758336	-0.910642	-0.753785	-0.904458	0	-0.665608	-0.629878	-0.861527	-1.06789	-0.945546	0	-0.623833	-1.06007	-0.929533	-1.5941	-0.810467
ENSMUSG00000032575	Manf	0	0.445152	0.112649	0.241936	0.563591	-0.0948464	0	0.525379	0.27295	0.265749	0.249806	-0.411856	0	0.399067	0.434667	0.411933	0.2936	0.341367
ENSMUSG00000025037	Maoa	0	0.00152273	0.54736	0.340128	0.621628	-0.139984	0	0.0478679	0.546252	0.337111	0.727385	-0.293404	0	-0.315567	0.0421667	0.376967	0.320867	-0.0924
ENSMUSG00000052727	Map1b	0	-0.205969	0.402483	1.02465	0.507587	2.05553	0	-0.754803	0.457549	0.497005	0.556639	1.37666	0	-1.20997	-0.222567	0.514	0.7524	0.319267
ENSMUSG00000019261	Map1s	0	-0.2976	-0.139298	0.416185	-0.860454	-0.338736	0	-0.210755	-0.0743242	0.669566	-0.477063	0.292757	0	0.164033	-0.0175667	-0.3113	-0.3859	0.347267
ENSMUSG00000004936	Map2k1	0	-0.366674	0.0673805	-0.16906	-0.0852624	-0.470466	0	-0.331475	0.151741	-0.128373	0.10556	-0.414629	0	-0.2031	-0.172833	0.0332	-0.0609	-0.1053
ENSMUSG00000035027	Map2k2	0	-0.453174	-0.222944	-0.0358315	-0.429319	-0.823306	0	0.109678	0.168845	0.373023	-0.0238516	0.593156	0	-0.0403	-0.1818	-0.129567	0.0485333	0.1781
ENSMUSG00000018932	Map2k3	0	0.90183	0.0915774	0.935996	-0.314223	0.41536	0	0.398238	0.344769	-0.0180333	-0.477021	-0.18836	0	-0.0537667	-0.310067	-0.338867	-1.08037	-0.171233
ENSMUSG00000033352	Map2k4	0	0.415706	0.117345	0.583066	0.0379165	0.298586	0	-0.0210515	0.10854	0.352398	0.344432	0.237944	0	-0.0733333	-0.0763667	-0.0767333	-0.0572333	-0.389233
ENSMUSG00000002948	Map2k7	0	-0.339346	-0.414264	-0.0632706	-1.23523	-0.222589	0	-0.473502	-0.436554	-0.163544	-1.19671	-0.226038	0	-0.0696667	0.0648667	-0.532033	-0.991767	0.1321
ENSMUSG00000014426	Map3k4	0	-0.254421	0.389709	-0.184697	0.037396	0.638824	0	-0.0334533	0.469003	-0.00194442	0.270947	1.02617	0	0.0601667	0.507767	0.1469	0.3223	0.7762
ENSMUSG00000026074	Map4k4	0	-0.402166	-0.0231736	-0.108657	-0.120616	-0.423637	0	-0.378141	0.095464	0.0613546	0.00189087	-0.115253	0	0.438033	-0.207333	0.386467	0.515067	-0.02
ENSMUSG00000063358	Mapk1	0	0.0319254	0.28908	0.17401	-0.314444	0.0464113	0	0.0608801	0.0972637	-0.00611673	-0.206441	-0.258939	0	-0.3935	-0.00126667	-0.0929667	-0.444867	0.280533
ENSMUSG00000053436	Mapk14	0	0.383152	0.250949	0.510818	-0.133128	0.129608	0	0.617115	0.678527	0.775085	0.233538	0.50595	0	0.466233	0.8137	0.75	0.673133	0.821133
ENSMUSG00000063065	Mapk3	0	0.157829	0.911288	1.17034	1.13279	0.814074	0	0.0675368	0.866111	0.680874	0.714092	0.751106	0	-0.0843333	0.8444	0.863433	0.629833	0.791933
ENSMUSG00000001034	Mapk7	0	0.551407	0.29721	0.526401	-0.20806	0.54182	0	0.793704	0.447254	0.665816	0.14021	1.13955	0	-0.0291667	-0.161367	-0.407833	-0.591667	0.0125333
ENSMUSG00000020366	Mapk9	0	-0.00757476	-0.0230686	-0.170804	-0.420017	0.107513	0	0.0844352	0.109715	0.0617469	0.034144	0.417258	0	-0.250733	-0.265333	0.1834	-0.2759	0.226033
ENSMUSG00000027479	Mapre1	0	0.387876	0.556921	0.432449	0.207881	0.024428	0	0.209607	0.340786	0.418698	0.33747	-0.246386	0	0.405967	0.221933	0.261967	0.4536	0.331667
ENSMUSG00000024277	Mapre2	0	0.765968	1.09447	2.20135	1.16124	1.99172	0	0.169951	1.09321	1.0466	0.466072	0.914191	0	-0.8603	-0.400767	0.357133	-0.423033	-0.284367
ENSMUSG00000069662	Marcks	0	0.322236	0.43747	2.23592	1.19202	2.00921	0	0.141511	0.552348	1.67296	1.13863	1.45942	0	-0.100167	-0.4229	0.476033	1.24673	0.282567
ENSMUSG00000024969	Mark2	0	0.500567	-0.003249	0.817707	0.0451208	0.273266	0	-0.0857219	0.0643033	-0.128911	-0.0992231	-0.265337	0	0.2024	0.0506667	-0.0153667	-0.0486667	-0.113733
ENSMUSG00000040354	Mars	0	-0.31755	-0.154045	-0.656616	0.465393	-0.0999291	0	-0.115466	-0.0871663	-0.642206	0.456177	0.110266	0	-0.292467	-0.213833	0.0987667	0.2979	-0.108933
ENSMUSG00000026779	Mastl	0	-0.0655486	0.245817	0.121919	0.120042	-0.0427564	0	0.0658303	0.245148	0.127804	0.289545	-0.398835	0	-0.348567	0.5483	0.520667	0.4632	0.9428
ENSMUSG00000053907	Mat2a	0	0.667573	0.488934	0.65629	-0.32591	-0.653746	0	0.551179	0.330439	0.498135	-0.403747	-1.27878	0	0.720633	0.629733	0.477467	0.350933	0.443933
ENSMUSG00000042032	Mat2b	0	-0.18628	0.319081	0.0492951	-0.105168	0.261845	0	0.10144	0.516076	0.354479	0.0835108	0.353255	0	-0.423633	0.0574667	-0.0950667	-0.2592	0.1855
ENSMUSG00000037236	Matr3	0	0.134666	0.450405	0.100613	0.256657	0.286345	0	0.0825564	0.229025	0.178084	0.415458	-0.149348	0	0.0474667	0.0316667	0.0103	0.103233	-0.00546667
ENSMUSG00000037523	Mavs	0	-0.530572	-1.27911	-1.51896	-1.43562	-1.2544	0	-0.289134	-1.26403	-1.51529	-1.34153	-1.23635	0	-1.00857	-1.87053	-2.0715	-2.1048	-2.01843
ENSMUSG00000059436	Max	0	0.596215	0.683823	0.7592	0.186129	0.0453834	0	0.0584213	0.269597	0.0129738	-0.11434	-0.547374	0	-0.4665	0.0416	-0.0475333	-0.0841	-0.338133
ENSMUSG00000030678	Maz	0	-0.150053	-0.241591	0.136563	-0.400591	0.21105	0	0.162857	0.0383399	0.353982	-0.22781	0.794642	0	-0.384	-0.6541	-0.703633	-0.459	-0.122567
ENSMUSG00000035478	Mbd3	0	1.04404	0.963934	1.44294	1.16808	1.20504	0	0.747144	0.843846	1.24209	0.5022	1.32032	0	-0.196433	0.0524667	-0.288633	-0.116	0.148867
ENSMUSG00000032135	Mcam	0	1.27227	0.782071	0.443073	0.396391	-1.35578	0	1.04439	0.572171	0.244461	-0.141939	-1.2297	0	1.15937	0.690233	0.592767	0.211167	0.0826667
ENSMUSG00000048755	Mcat	0	0.0768036	0.529216	0.0100962	0.0450171	-0.214291	0	0.465689	0.119414	0.405023	0.133264	0.3569	0	0.388267	0.611667	0.815033	0.444667	0.738267
ENSMUSG00000027709	Mccc1	0	0.30186	0.0918914	0.156133	0.415095	0.192165	0	-0.466764	-0.96321	-0.769821	-0.357006	-0.758477	0	0.1123	-0.2846	-0.6523	-0.2261	-0.1575
ENSMUSG00000021646	Mccc2	0	0.0529275	0.262446	0.33196	0.726586	-0.134804	0	0.363717	0.774738	0.843765	0.738136	0.35195	0	0.138967	0.397567	0.358433	0.197733	0.104567
ENSMUSG00000026669	Mcm10	0	0.427364	0.0558043	-0.285599	-0.108999	0.15019	0	0.30446	-0.110872	-0.271772	-0.138509	-0.228156	0	0.0528333	0.212033	-0.225333	0.1477	0.0518
ENSMUSG00000002870	Mcm2	0	0.139038	0.0761413	-0.0346206	-0.596194	-0.257003	0	0.330691	0.126717	-0.0714018	-0.414457	-0.162173	0	-0.2494	-0.240533	-0.464133	-0.484233	-0.1009
ENSMUSG00000041859	Mcm3	0	-0.0279734	-0.0533292	-0.222973	-0.0887551	-0.777097	0	-0.211149	-0.258864	-0.553332	-0.0489551	-1.13565	0	-0.0943667	-0.141667	-0.4201	-0.376267	-0.116533
ENSMUSG00000001150	Mcm3ap	0	0.108583	0.355164	-0.216067	-0.845238	-0.684715	0	-0.0542679	0.137978	-0.505593	-0.883015	-0.694401	0	0.4254	0.213167	0.0977	-0.145233	0.2316
ENSMUSG00000022673	Mcm4	0	0.343145	0.0633636	-0.0897908	-0.132798	-0.0951848	0	0.208562	-0.00659728	-0.368551	-0.111796	-0.685294	0	-0.117167	-0.0254	-0.3396	-0.253033	0.0479
ENSMUSG00000005410	Mcm5	0	0.205466	-0.084206	-0.16825	-0.415869	-0.708117	0	0.213791	-0.186551	-0.195067	-0.312466	-0.614319	0	-0.333067	-0.3991	-0.660833	-0.505	-0.328567
ENSMUSG00000026355	Mcm6	0	-0.227017	-0.0663801	-0.523918	0.00230149	-0.313706	0	-0.113129	-0.0934309	-0.456546	0.1488	-0.585957	0	-0.292967	-0.1654	-0.4734	-0.4638	-0.0774
ENSMUSG00000029730	Mcm7	0	0.178067	0.258265	-0.0536627	0.0756808	-0.444707	0	0.195051	0.106426	-0.295767	-0.00792955	-0.297055	0	-0.165233	-0.190433	-0.417133	-0.2732	-0.1185
ENSMUSG00000048170	Mcmbp	0	0.226129	0.0513072	-0.28067	-0.0423751	-0.181199	0	0.422166	0.265494	-0.0886102	0.596534	-0.00542084	0	-0.0779333	-0.126167	-0.269667	-0.1752	-0.0150667
ENSMUSG00000000355	Mcts1	0	0.478013	0.572469	0.613502	1.08029	0.267588	0	0.476086	0.398316	0.551029	0.969507	-0.0449757	0	-0.135233	-0.263967	-0.029	0.3182	-0.2725
ENSMUSG00000061607	Mdc1	0	0.714613	0.233974	0.704389	0.363727	1.14757	0	-0.043399	-0.142285	-0.319865	0.0929234	0.239654	0	-0.832967	-0.5164	-0.581333	-0.702533	0.123233
ENSMUSG00000020321	Mdh1	0	-0.306157	0.105313	-0.514989	-0.252915	-0.445466	0	-0.0933058	-0.109006	-0.519361	-0.221761	-0.70189	0	-0.349467	-0.293067	-0.226133	-0.1996	-0.498767
ENSMUSG00000019179	Mdh2	0	0.622305	0.381217	0.868807	0.345521	0.680313	0	0.413521	0.385227	0.252001	0.220313	0.233989	0	-0.00246667	0.1615	0.0591667	-0.152733	0.237733
ENSMUSG00000058006	Mdn1	0	0.690815	0.650568	0.707171	0.463646	0.56978	0	0.38489	0.399453	0.532117	0.385214	0.245638	0	0.0174667	0.342767	0.366067	0.170167	0.4106
ENSMUSG00000002329	Mdp1	0	-0.0715691	-0.953775	-0.552107	0.00598629	-0.155781	0	-0.921534	-1.18686	-1.04057	-0.858627	-0.913272	0	-0.187133	-0.5731	-0.323767	-0.0769	-0.485167
ENSMUSG00000032418	Me1	0	-0.876041	-1.07759	-0.784225	-1.8663	-0.369199	0	-1.75229	-1.41112	-1.83303	-3.49682	-1.53042	0	-0.1265	-1.8131	-1.81473	-2.80553	-2.37147
ENSMUSG00000024556	Me2	0	0.356444	0.391616	0.380541	0.353726	0.0814979	0	0.706257	0.922084	1.05397	0.927383	0.498077	0	0.278267	0.6095	0.8269	0.336367	0.635433
ENSMUSG00000028910	Mecr	0	-0.0318741	0.705472	0.151738	0.648469	0.363803	0	0.129257	0.55909	0.13995	0.697234	0.203644	0	-0.181667	0.151333	0.337267	0.193267	0.353567
ENSMUSG00000018160	Med1	0	0.116072	-0.0367234	0.306659	-0.326607	0.17853	0	-0.398448	0.101011	0.114934	-0.163722	0.122979	0	-0.230167	-0.225667	-0.1583	-0.492433	-0.0091
ENSMUSG00000064127	Med14	0	0.898808	0.759091	1.9498	0.827465	2.02593	0	1.06592	1.21805	1.96342	1.46301	2.02078	0	0.1583	0.7564	1.25713	0.878267	1.51263
ENSMUSG00000012114	Med15	0	0.464931	-0.363135	0.32349	-0.451712	0.240573	0	0.114404	-0.188859	-0.227536	-0.614852	-0.647841	0	0.0486	-0.365733	-0.364733	-0.7718	-0.522467
ENSMUSG00000031935	Med17	0	0.0417837	0.254322	0.131866	0.099774	-0.497184	0	-0.207224	-0.0864133	-0.217772	0.0413084	-0.742977	0	-0.0709333	-0.0596667	-0.186967	-0.0209667	0.136267
ENSMUSG00000015776	Med22	0	0.585992	0.441825	1.10668	0.486424	1.1236	0	0.785999	0.206363	1.41728	0.707961	1.22807	0	-0.234733	-0.3773	-0.395	-0.1098	0.1115
ENSMUSG00000019984	Med23	0	0.15531	0.128181	0.185463	0.352203	-0.331231	0	0.138864	0.192121	0.209081	0.567529	-0.51882	0	0.473733	0.924033	0.805133	0.769867	1.138
ENSMUSG00000002968	Med25	0	-0.496316	-0.644035	0.136011	-0.57876	-0.343533	0	0.0563055	-0.211037	0.227393	-0.0797316	0.722658	0	-0.291033	-0.4304	0.7186	0.120767	-0.1072
ENSMUSG00000026799	Med27	0	0.224836	0.49513	0.0427889	0.485524	0.0343653	0	0.649714	0.691744	-0.0350015	0.381724	0.0310476	0	0.139933	0.102867	-0.1509	0.238067	-0.0463667
ENSMUSG00000022109	Med4	0	0.539513	0.448217	0.482895	0.513229	0.140134	0	-0.0219745	0.252422	0.00951578	0.222764	-0.462951	0	-0.210767	-0.0037	-0.0670333	-0.175233	0.0854
ENSMUSG00000002679	Med6	0	0.170932	0.154793	0.158911	-0.00415937	-0.431482	0	0.121038	0.058208	0.0484282	0.0052012	-0.717186	0	-0.342567	-0.318333	-0.197533	-0.512733	0.219667
ENSMUSG00000006392	Med8	0	0.277046	0.163619	0.438487	0.235506	0.497444	0	0.0185535	-0.200041	0.119255	-0.120737	-0.648755	0	-0.2082	-0.00786667	0.1313	0.117733	0.447333
ENSMUSG00000035683	Melk	0	0.253021	0.391625	0.376352	0.312676	0.303014	0	-0.244789	-0.0632501	-0.15922	-0.0943693	-0.571889	0	0.116633	0.164467	0.0322	0.1148	0.258
ENSMUSG00000058704	Memo1	0	0.867598	0.555674	0.575561	0.26334	0.454438	0	1.26649	0.922297	0.722093	0.677508	0.641432	0	0.9252	1.2102	0.854767	0.5886	0.958267
ENSMUSG00000024947	Men1	0	-0.105184	-0.398574	-0.0567311	-0.24462	-0.448585	0	0.237004	-0.280081	-0.0153993	-0.105938	0.0231358	0	-0.3853	-0.183867	-0.128233	-0.246433	-0.4216
ENSMUSG00000029726	Mepce	0	0.373445	0.0524866	0.277383	-0.0798134	-0.0859201	0	0.625266	0.144261	0.516347	0.335292	0.539634	0	-0.076	0.0544	-0.0909333	-0.0954	0.107733
ENSMUSG00000038503	Mesdc2	0	0.324718	-0.610051	-0.45815	0.112837	-0.0631527	0	-0.327684	-0.685257	-1.1669	-0.654631	-0.803802	0	-0.277767	-0.6297	-0.690733	-0.786333	-0.693033
ENSMUSG00000005813	Metap1	0	0.199223	0.356943	0.29952	0.152985	0.185504	0	0.205408	0.342824	0.238832	0.176177	-0.157659	0	-0.0272333	0.199633	0.249633	0.0454	0.188633
ENSMUSG00000036112	Metap2	0	0.813349	0.581951	0.662252	0.939701	0.860877	0	0.773603	0.65901	0.790436	1.17102	0.303028	0	0.898167	0.216867	0.389533	0.980967	1.17193
ENSMUSG00000006732	Mettl1	0	0.0692512	-0.32426	0.00312815	-0.0357394	0.166561	0	-0.13735	-0.137701	0.0288609	0.0218368	0.0737183	0	-1.55707	-1.0465	-1.0941	-0.4443	-0.895367
ENSMUSG00000026694	Mettl13	0	0.992628	1.33175	1.44331	0.848009	0.869137	0	1.16203	1.28048	1.83487	0.946953	1.05941	0	0.850733	1.17523	1.18137	1.17373	1.26457
ENSMUSG00000010554	Mettl16	0	1.24442	1.06995	0.829849	0.539996	1.01419	0	0.958144	0.52156	0.779898	0.362719	0.76092	0	0.592367	1.03623	0.7695	0.490233	0.7272
ENSMUSG00000020691	Mettl2	0	0.20426	-0.0295311	-0.0853595	-0.213858	0.223021	0	0.252045	-0.200619	0.0699134	-0.0760691	0.0643204	0	0.205367	0.2525	0.2611	-0.2485	0.0445667
ENSMUSG00000022160	Mettl3	0	0.0629136	0.136878	0.27158	0.0495455	0.272931	0	0.978235	0.588465	0.716366	0.804132	0.825087	0	0.0651	0.305367	-0.0369667	0.1294	0.445767
ENSMUSG00000030605	Mfge8	0	-0.554471	-1.44958	-1.59073	-0.936607	-2.65739	0	-0.752425	-1.71551	-1.84203	-1.63881	-2.57313	0	0.2196	0.0210333	0.543133	0.00336667	0.450567
ENSMUSG00000027668	Mfn1	0	-0.694577	-0.922797	-1.50056	-0.977629	-1.36191	0	-0.432878	-0.875773	-1.08564	-0.654246	-1.33949	0	0.365733	-0.356433	-0.4124	-0.693967	-0.380133
ENSMUSG00000033943	Mga	0	0.0942332	-0.168927	-0.28963	-0.231795	0.0500353	0	-0.0309521	-0.264234	-0.438414	-0.244717	-0.283282	0	-0.243567	-0.112367	-0.127767	-0.3354	-0.1832
ENSMUSG00000025220	Mgea5	0	-0.948014	-0.407695	-0.613235	-0.346473	0.0813405	0	-0.774932	-0.318466	-0.514552	-0.065086	0.0196018	0	-0.878467	-0.864867	-0.6409	-0.7208	-0.0736
ENSMUSG00000019823	Mical1	0	-0.81423	-0.846872	-1.26586	-0.689414	-1.47235	0	-0.522249	-0.815749	-1.12102	-0.589424	-1.29645	0	-0.415133	-0.624833	-1.06827	-0.7939	-1.0653
ENSMUSG00000002580	Mien1	0	-0.282418	0.00553297	0.460089	-0.331779	0.0144128	0	-0.846856	-0.361888	-0.377183	-0.726043	-0.0185313	0	-0.683767	-0.6176	-0.2048	-1.32017	-0.304433
ENSMUSG00000022724	Mina	0	1.20409	1.10353	1.11624	0.606641	1.42562	0	1.09705	1.24309	0.798976	0.675267	1.1204	0	0.267933	0.4132	0.234133	-0.420033	0.494633
ENSMUSG00000031004	Mki67	0	0.323095	-0.338044	0.580826	0.449189	0.524401	0	-0.114635	-0.429117	0.332162	0.288506	-0.0826568	0	0.1249	0.0255	0.222767	0.1327	0.3261
ENSMUSG00000026377	Mki67ip	0	1.00579	0.722198	0.836667	0.680831	0.251569	0	1.02336	0.676996	1.01955	0.918891	-0.0979667	0	0.413233	0.547533	0.263233	0.5072	0.570367
ENSMUSG00000025609	Mkln1	0	-0.30104	-0.576571	-0.757619	-1.05801	-0.589763	0	-0.427463	-0.829891	-1.08162	-1.24504	-1.27484	0	1.4767	0.7364	0.709567	1.03233	0.625967
ENSMUSG00000029922	Mkrn1	0	1.21618	1.01835	0.65765	0.105153	0.860366	0	1.29652	0.978964	0.643538	0.0248824	1.42098	0	1.1776	0.7929	0.6341	0.395733	0.617733
ENSMUSG00000000439	Mkrn2	0	-0.288004	-0.258703	-0.441045	-0.865743	-0.235261	0	0.101545	-0.168091	-0.154967	-0.719543	-0.39976	0	-0.015	-0.475433	-0.0418333	-0.831433	-0.0420667
ENSMUSG00000048578	Mlec	0	-0.537038	-1.35671	-0.834757	-0.843171	-1.58358	0	-0.731894	-1.24416	-0.588674	-0.702873	-1.05864	0	-0.604667	-1.3913	-1.24083	-1.14967	-1.37827
ENSMUSG00000031629	Mlf1ip	0	0.174425	0.0638374	0.00694584	-0.218078	0.220405	0	0.420718	0.48777	-0.0317891	-0.19579	-0.121018	0	0.0884667	-0.119333	0.295867	0.0707	0.263333
ENSMUSG00000068036	Mllt4	0	-0.0810729	0.147023	0.212918	0.219314	0.636464	0	-0.30897	0.0183394	-0.025244	0.0980136	0.479039	0	-0.222833	-0.0108333	0.0253	-0.0626333	0.241
ENSMUSG00000027820	Mme	0	0.482759	-1.40414	0.0667867	0.342265	-1.23397	0	-0.204987	-1.92217	-1.00145	-0.36181	-2.44035	0	1.14703	-0.8016	-0.174667	0.00463333	-0.781833
ENSMUSG00000025159	Mms19	0	-0.298872	0.214015	-0.443007	0.011199	-0.203392	0	-0.220004	0.310949	-0.464718	0.159453	-0.0158415	0	-0.476033	-0.140867	-0.168633	-0.0900667	-0.0329667
ENSMUSG00000021103	Mnat1	0	-0.173075	0.354302	-0.306916	0.231368	0.28789	0	-0.163088	0.125329	-0.521636	0.18668	-0.302878	0	-0.1913	0.158667	-0.0949	-0.0612	0.380733
ENSMUSG00000033752	Mnd1	0	0.38487	1.46663	1.08179	1.15512	1.64121	0	0.00731824	1.10914	0.580516	0.794659	0.443048	0	-0.264233	-0.0900667	0.291733	0.162367	0.3747
ENSMUSG00000025979	Mob4	0	0.162238	0.324025	0.114052	0.607789	0.225296	0	0.124974	0.0346966	-0.0735703	0.350238	-0.364168	0	-0.107967	-0.2313	0.0359667	0.0407667	-0.405733
ENSMUSG00000074576	Mocs3	0	-0.149384	-0.654525	-0.616656	-0.751617	-1.25344	0	0.245582	-0.56939	0.0319347	0.0723082	-0.0621525	0	0.0806333	-0.233767	-0.2526	0.111433	-0.5471
ENSMUSG00000030036	Mogs	0	-0.643807	-0.518945	-0.360592	-0.329499	-0.685233	0	-0.464487	-0.4473	-0.228624	-0.497437	0.177126	0	-0.569267	-0.820767	-0.6708	-0.6861	-0.938333
ENSMUSG00000034602	Mon2	0	-0.126422	0.240626	-0.189248	0.0187351	0.111107	0	0.207795	0.482648	0.308208	0.551241	0.582104	0	0.0889333	0.0175667	-0.249833	-0.0712	-0.0935667
ENSMUSG00000022652	Morc1	0	0.652242	0.322484	-1.39428	-0.973837	-1.59117	0	0.790738	0.272202	-1.18641	-0.922399	-1.91825	0	0.167	0.232167	-0.0792	-1.0526	-0.4173
ENSMUSG00000034543	Morc2a	0	0.381388	0.24338	0.536435	-0.194068	0.933394	0	0.194232	0.163631	0.325186	0.0516777	0.601137	0	0.0711	0.5023	0.2444	0.185667	0.4509
ENSMUSG00000039456	Morc3	0	-0.0914253	0.0193648	-0.541089	-0.58443	-0.381171	0	0.224141	0.15724	-0.221218	-0.37489	-0.429568	0	-0.124967	0.0592333	0.0825333	-0.5503	0.00133333
ENSMUSG00000062270	Morf4l1	0	0.354354	-0.0828422	0.198869	0.0936942	0.0698548	0	-0.869978	-0.878698	-0.794934	-0.574626	-1.33161	0	0.361333	0.0208	-0.1081	0.4986	-0.292
ENSMUSG00000031422	Morf4l2	0	-0.017713	0.358026	0.0481452	-0.00377896	-0.641195	0	0.295066	0.722128	0.452123	0.408087	-0.356422	0	0.946967	0.663567	0.3576	0.8438	0.564133
ENSMUSG00000002227	Mov10	0	-0.384792	-0.225075	-0.697212	-0.439177	-1.62689	0	-0.357293	-0.219056	-0.956701	-0.269759	-1.74695	0	-0.826967	-0.8623	-0.725433	-0.9244	-0.850433
ENSMUSG00000018761	Mpdu1	0	0.046714	-0.467525	-0.483853	-0.31238	-0.570387	0	-0.0138215	-0.706467	-0.568933	-0.867232	-0.491454	0	-0.547767	-0.712467	-0.943967	-1.34217	-0.728067
ENSMUSG00000020287	Mpg	0	-0.206039	0.161184	0.267075	-0.318537	0.170153	0	-0.0273109	-0.186611	-0.0150391	-0.26277	0.771848	0	-0.120167	0.0452333	0.0252	-0.438667	0.0593333
ENSMUSG00000030521	Mphosph10	0	0.472233	0.569122	0.191259	0.560522	0.649457	0	0.313068	0.53048	0.132931	0.381239	0.10756	0	0.198167	0.327933	0.162633	0.3406	0.201067
ENSMUSG00000031843	Mphosph6	0	0.0913904	0.171737	-0.12541	-0.512295	-0.0952606	0	-0.108939	-0.278162	-0.582563	-0.869711	-0.498512	0	-0.151	-0.0144333	0.435967	0.0035	0.1626
ENSMUSG00000079184	Mphosph8	0	0.181124	0.192546	-0.0466061	0.172317	0.532641	0	-0.242725	0.0990329	-0.31861	0.169042	-0.17334	0	-0.0128667	0.426033	0.137633	0.0411667	0.4634
ENSMUSG00000032306	Mpi	0	-0.247592	0.157952	-0.269263	0.326015	-0.288175	0	-0.132318	-0.0733382	-0.290494	0.387834	-0.472938	0	-0.560333	-0.293367	0.0611	-0.227833	-0.502433
ENSMUSG00000031402	Mpp1	0	-0.0216408	-0.134214	-0.53748	-0.434304	-1.3039	0	-0.0612943	-0.24712	-0.886088	-0.516567	-2.03898	0	0.6198	0.319933	0.364367	0.181067	0.4211
ENSMUSG00000038388	Mpp6	0	-0.430052	-0.311221	-0.381612	-0.514974	0.338499	0	-0.246392	-0.309579	0.062681	-0.348741	0.450423	0	-0.590933	-0.592467	-0.760433	-1.11593	-0.3161
ENSMUSG00000057440	Mpp7	0	-0.392094	0.215249	-0.573472	-0.140145	0.467144	0	-0.327706	-0.114776	-0.728846	-0.0765424	-0.278904	0	-0.2867	-0.1313	0.2352	-0.110567	0.0156
ENSMUSG00000005417	Mprip	0	0.203693	0.0519201	0.234614	-0.0579145	-0.0327011	0	0.5106	0.293877	0.63719	-0.0350447	0.84306	0	0.798767	0.460733	0.495833	0.553267	0.316667
ENSMUSG00000071711	Mpst	0	-1.18492	0.0922938	-0.523045	0.382184	-0.678533	0	-1.40399	-0.273434	-0.302515	0.546798	0.0704899	0	0.235533	-0.104167	1.16613	1.49913	-0.340733
ENSMUSG00000031928	Mre11a	0	0.232536	0.494022	0.286716	0.207874	0.461512	0	0.240371	0.464413	0.115728	0.19982	0.227705	0	-0.316467	0.1507	0.4319	-0.0463667	0.310867
ENSMUSG00000055302	Mrfap1	0	0.255576	0.479688	-0.0471779	0.437536	0.122618	0	0.537812	0.765918	0.988697	0.322346	0.98614	0	0.5137	-0.119367	-0.2425	0.2141	-0.3342
ENSMUSG00000004996	Mri1	0	0.430887	0.559315	0.481298	-0.285331	-0.210333	0	0.986286	0.552037	0.407575	0.0683596	0.0145105	0	0.399233	0.4267	0.494633	-0.2744	0.2213
ENSMUSG00000029486	Mrpl1	0	0.330589	0.431924	-0.0236501	0.557559	0.462195	0	0.361157	0.320647	-0.270015	0.317119	-0.195611	0	-0.0306667	0.2434	0.1984	0.0494667	0.128833
ENSMUSG00000001445	Mrpl10	0	0.0609432	-0.0163952	0.0374673	-0.596848	-0.443796	0	0.494965	0.273994	0.0863305	-0.188266	0.0571522	0	-0.203767	-0.0196667	0.104433	0.0549333	0.0895
ENSMUSG00000024902	Mrpl11	0	0.464154	0.604829	0.610125	0.800857	0.225979	0	0.734984	0.872364	0.764647	0.742992	0.134797	0	-0.3837	-0.241133	-0.3916	-0.619867	-0.354467
ENSMUSG00000039640	Mrpl12	0	0.46686	-0.175543	0.723739	0.444444	0.446262	0	0.743177	0.670604	1.16283	0.471375	0.906409	0	-0.0314333	0.244133	-0.185767	0.0583667	0.403067
ENSMUSG00000022370	Mrpl13	0	0.144604	0.176054	0.035658	0.5466	0.433144	0	0.16011	0.210676	0.0419226	0.448209	-0.131475	0	0.042	0.160033	0.0890667	-0.0573	0.151367
ENSMUSG00000023939	Mrpl14	0	-0.245028	-0.276976	-0.510431	-0.0229868	-0.821431	0	-0.417637	-0.754061	-0.733645	-0.695067	-1.01732	0	-0.464267	-0.199167	-0.500167	-0.338467	-0.2527
ENSMUSG00000033845	Mrpl15	0	0.309392	0.756622	0.406914	0.847003	0.685789	0	0.478848	0.824009	0.372457	1.00352	0.20235	0	0.241167	0.491133	0.257033	-0.147367	0.120633
ENSMUSG00000024683	Mrpl16	0	0.700973	0.692055	0.454028	0.693021	0.559686	0	0.428856	0.494982	0.130135	0.54485	-0.119469	0	0.3857	0.277233	0.211567	0.0628667	0.4578
ENSMUSG00000030879	Mrpl17	0	0.319801	0.426192	0.127926	0.158327	-0.350371	0	0.291864	0.238539	-0.0580158	0.0379321	-0.557402	0	-0.260433	-0.216267	-0.1549	-0.383667	-0.3101
ENSMUSG00000030045	Mrpl19	0	0.312896	0.249327	0.0491006	-0.529191	0.0746611	0	0.264967	-0.0144643	0.104119	-0.608755	-0.019419	0	-0.209033	-0.512	-0.0783667	-0.1574	-0.287533
ENSMUSG00000002767	Mrpl2	0	-0.34606	-0.118406	-0.354259	-0.0425211	-0.420693	0	0.0291471	0.119053	-0.0406737	-0.118974	0.474022	0	-0.322233	-0.162	-0.452267	-0.300167	0.0273
ENSMUSG00000029066	Mrpl20	0	0.521418	0.30556	0.408892	0.57625	0.232537	0	0.976173	0.40366	0.610841	0.466503	0.277567	0	-0.0152667	-0.0302333	-0.190167	0.184133	-0.1063
ENSMUSG00000024829	Mrpl21	0	0.224885	0.0428927	-0.160973	0.248749	-0.228025	0	-0.224276	-0.658109	-0.465566	-0.0813489	-0.774068	0	-0.0002	0.0486	-0.549633	-0.101233	-0.1509
ENSMUSG00000020514	Mrpl22	0	0.258721	0.040972	0.390601	0.189502	0.440627	0	-0.374532	-0.238427	-0.137782	-0.323334	-0.131063	0	-0.468567	-0.400833	-0.315767	-0.2919	-0.1444
ENSMUSG00000024181	Mrpl28	0	0.157007	0.344364	0.501593	0.608419	0.509429	0	0.15815	0.146216	0.100321	0.186647	0.1745	0	-0.0216333	0.149167	0.1332	0.288433	0.219667
ENSMUSG00000032563	Mrpl3	0	0.123588	0.0603411	0.241603	0.221012	0.156537	0	-0.196688	-0.11067	-0.264487	-0.165698	-0.254961	0	-0.1538	0.0111333	-0.2195	-0.110967	-0.0383333
ENSMUSG00000015672	Mrpl32	0	0.266584	0.171682	-0.209737	0.294083	0.313349	0	-0.118311	0.124011	-0.437807	-0.100331	-1.00461	0	-0.575367	-0.397867	-0.678833	-0.6209	-0.261833
ENSMUSG00000029142	Mrpl33	0	0.300575	-0.683741	-0.222259	0.0249598	0.190489	0	-0.0457992	-0.540733	-0.606961	-0.786125	-0.925835	0	0.544833	0.806367	0.183067	0.115433	0.7588
ENSMUSG00000028622	Mrpl37	0	0.335192	-0.00128304	0.13904	0.205506	0.0151875	0	0.683828	0.156879	0.541485	0.53413	0.425219	0	-0.216467	-0.0638667	-0.215833	-0.408667	-0.0845
ENSMUSG00000020775	Mrpl38	0	-0.284257	-0.242991	-0.0105586	-0.326072	0.0797575	0	-0.289237	-0.129297	0.119792	-0.206312	0.238189	0	0.356833	0.341167	0.1385	0.1823	0.391133
ENSMUSG00000022889	Mrpl39	0	0.313761	0.312018	0.0131446	-0.0286046	-0.303915	0	0.374309	0.285761	0.0923109	-0.05741	-0.635499	0	-0.2898	-0.206533	0.241	0.0354	-0.233633
ENSMUSG00000003299	Mrpl4	0	-0.086684	-0.032199	-0.138609	0.209123	-0.306459	0	-0.0862891	0.136603	0.229626	0.12336	-0.388628	0	-0.0148	0.0219333	0.1154	0.210433	0.102733
ENSMUSG00000025208	Mrpl43	0	-0.0585426	-0.121828	-0.164348	-0.218565	-0.200564	0	0.136964	-0.117905	0.00517656	-0.382879	-0.00710575	0	-0.411967	-0.740033	-0.285667	-0.499467	-0.633067
ENSMUSG00000026248	Mrpl44	0	-0.0404308	0.220009	-0.0733359	-0.0442517	-0.379079	0	0.230174	0.522064	0.247676	0.323057	-0.35295	0	0.1707	0.398467	-0.0155333	-0.0202	0.3056
ENSMUSG00000018882	Mrpl45	0	0.341179	0.483476	0.248154	-0.0694664	0.0489539	0	0.491648	0.347761	0.105192	0.296143	-0.414173	0	-0.289767	-0.0563667	-0.201967	-0.282633	-0.173233
ENSMUSG00000030612	Mrpl46	0	0.437258	0.4613	0.358569	0.147779	0.236054	0	0.700395	0.432428	0.444717	0.477948	0.306543	0	0.0804667	0.308067	-0.191567	-0.383033	0.174333
ENSMUSG00000037531	Mrpl47	0	0.773675	0.474391	0.245514	0.846975	0.722699	0	0.39043	0.122108	-0.206025	0.641477	-0.0377232	0	0.2855	0.160433	0.2438	0.123433	0.401467
ENSMUSG00000030706	Mrpl48	0	0.182239	0.723404	-0.0662217	0.205404	0.415907	0	0.334711	-0.40284	-0.446823	-0.0613087	0.197997	0	-0.5605	-0.2376	0.00213333	-0.709833	-0.4277
ENSMUSG00000007338	Mrpl49	0	0.113134	-0.0324208	-0.139754	0.0992555	-0.042089	0	0.12315	-0.184001	-0.0389889	0.0491839	-0.298021	0	-0.1226	0.0569333	0.181867	0.0930333	0.252833
ENSMUSG00000044018	Mrpl50	0	0.100959	-0.103808	-0.182128	0.278275	0.0519174	0	0.230658	-0.175627	-0.393506	0.18903	-0.319267	0	0.1214	0.191167	0.198333	0.233467	0.1073
ENSMUSG00000030037	Mrpl53	0	-0.457735	-0.310732	-0.873457	-0.575558	-0.369205	0	-0.0425687	-0.450588	-0.52582	-1.08331	-0.512967	0	0.477167	0.608233	0.5243	0.273433	0.633167
ENSMUSG00000036860	Mrpl55	0	0.147774	0.0239646	0.299306	-0.102405	-0.171051	0	0.105706	0.632341	0.344619	0.138791	0.549269	0	0.112867	0.0225667	-0.268633	-0.170667	0.0329667
ENSMUSG00000028140	Mrpl9	0	-0.293462	0.0664178	-0.110272	-0.199993	0.361473	0	-0.521639	-0.191077	-0.018819	-0.159322	0.16885	0	-0.503733	-0.2598	-0.330933	-0.724067	-0.232633
ENSMUSG00000034729	Mrps10	0	0.452974	0.670875	0.30995	0.918526	1.18518	0	-0.0457073	0.561123	0.44771	0.405783	0.0737031	0	-0.395833	-0.1617	0.371933	-0.6292	0.263933
ENSMUSG00000030611	Mrps11	0	0.338799	0.382778	0.40065	0.279762	-0.379761	0	0.308036	0.083222	0.0103265	-0.016886	-0.624136	0	-0.122933	0.0637333	-0.0168	-0.164167	-0.0479333
ENSMUSG00000058267	Mrps14	0	0.147988	0.171567	-0.304211	0.16167	-0.293343	0	-0.181561	-0.160166	-0.641684	0.051636	-0.755983	0	0.1864	0.4803	-0.119167	0.133933	0.424267
ENSMUSG00000028861	Mrps15	0	0.121282	-0.461219	-0.252452	-0.139052	0.00401033	0	0.750746	0.100609	0.176493	0.62332	0.619151	0	0.0209	-0.1829	-0.260967	-0.1049	-0.195967
ENSMUSG00000049960	Mrps16	0	0.0510251	-0.16619	-0.333524	0.241331	-0.515556	0	0.141579	0.125491	-0.403718	0.272105	-0.526065	0	0.0132333	-0.7019	-0.0842	-0.4462	-0.0456333
ENSMUSG00000024436	Mrps18b	0	-0.00566265	-0.138448	0.0145008	0.180084	-0.403255	0	-0.164991	-0.328407	-0.0815162	0.198646	-0.343817	0	0.0631333	0.4986	0.287333	-0.123533	-0.0531333
ENSMUSG00000035772	Mrps2	0	-0.172289	-0.597749	-0.30476	-0.66547	-0.72283	0	-0.277865	-0.279413	-0.663053	-0.353641	-0.503145	0	-0.768467	-0.679333	-0.384667	-0.963833	-0.675567
ENSMUSG00000032459	Mrps22	0	0.153906	-0.123066	-0.0373196	0.115344	-0.0595581	0	0.11937	0.0212669	-0.200995	-0.10897	-0.240164	0	0.438967	0.462933	0.128533	0.1167	0.2757
ENSMUSG00000023723	Mrps23	0	0.235398	0.579844	0.470572	0.483836	0.879253	0	0.0337335	0.150879	0.173615	0.286456	0.181906	0	0.0468667	0.0511	-0.227533	-0.3416	-0.0278
ENSMUSG00000020477	Mrps24	0	0.0650353	0.629625	-0.357256	-0.346812	0.266738	0	0.537608	0.538418	0.383501	-0.437406	1.01408	0	-0.6845	-1.2545	-0.0661333	-0.749033	-1.0319
ENSMUSG00000014551	Mrps25	0	-0.0254562	0.237286	-0.00224921	-0.297092	0.0320059	0	0.197653	0.207314	0.0338898	-0.401694	-0.286309	0	-0.2687	-0.00136667	-0.436767	-0.6626	-0.471233
ENSMUSG00000037740	Mrps26	0	0.256267	0.238989	0.337768	-0.159064	-0.040188	0	0.29999	0.196813	-0.269958	0.217596	0.0195851	0	-0.0023	0.189967	-0.383633	-0.496333	-0.0462667
ENSMUSG00000041632	Mrps27	0	0.860897	1.01083	0.939442	0.613145	1.21664	0	0.513517	0.759097	0.538352	0.59652	0.527265	0	0.100033	0.405733	-0.0023	-0.0554667	0.367133
ENSMUSG00000040269	Mrps28	0	-0.355729	-0.123946	0.0335068	0.0332556	-0.370933	0	-0.44291	-0.232586	-0.258254	-0.21676	-0.638357	0	0.6915	0.141333	-0.346967	0.0182667	0.404933
ENSMUSG00000021731	Mrps30	0	-0.220157	0.0245382	-0.0492565	-0.202206	-0.212057	0	-0.0242763	0.17098	0.209219	0.130352	-0.197251	0	-0.305667	-0.0231	-0.1468	-0.2143	-0.223567
ENSMUSG00000031533	Mrps31	0	0.299869	0.235944	-0.340633	-0.190971	-0.249548	0	0.408169	0.25593	-0.100036	0.0555731	-0.35634	0	0.0177667	0.0457667	-0.0259667	-0.2953	-0.227667
ENSMUSG00000038880	Mrps34	0	0.759558	0.0910772	0.589591	0.724858	0.563385	0	0.46982	0.128541	0.391461	0.323289	0.381953	0	0.2482	0.373667	0.0565	0.214967	0.2224
ENSMUSG00000040112	Mrps35	0	0.0450571	-0.00616102	-0.0769983	-0.516173	-0.0740398	0	0.160693	0.194019	-0.111419	-0.401775	-0.23381	0	-0.0136667	-0.1668	0.115467	-0.4273	0.064
ENSMUSG00000027374	Mrps5	0	-0.0865381	0.138522	0.0226893	0.407368	-0.120213	0	-0.279478	0.101637	0.0458516	0.142727	0.00212342	0	0.162133	0.201533	0.0210667	0.128167	0.0367
ENSMUSG00000039680	Mrps6	0	-0.149714	-0.462732	0.33735	-0.393827	-0.0475747	0	0.391751	-0.398038	-0.0634559	-0.240748	-0.0537948	0	0.0830667	-0.2128	-0.102267	0.00486667	0.0524667
ENSMUSG00000046756	Mrps7	0	0.379198	0.15679	0.40347	-0.137002	0.033398	0	0.935656	0.575168	0.841967	0.36916	0.289123	0	0.277	0.267267	-0.0015	0.0204	0.145567
ENSMUSG00000060679	Mrps9	0	-0.273532	-0.14938	-0.612157	-0.168377	-0.266322	0	-0.423088	-0.311996	-0.560054	-0.276415	-0.510445	0	-0.514433	-0.473933	-0.433567	-0.5286	-0.431767
ENSMUSG00000026887	Mrrf	0	0.940892	1.06127	0.928187	1.01365	0.908323	0	0.727445	0.944065	1.03507	1.01818	0.207301	0	0.4542	1.02697	1.07683	0.414367	0.752867
ENSMUSG00000028741	Mrto4	0	0.775271	0.730891	0.946955	0.697975	0.907352	0	0.311515	0.523717	0.684974	0.858062	0.955561	0	0.00173333	0.232033	0.205033	0.1257	0.399133
ENSMUSG00000024151	Msh2	0	0.0969836	0.160781	-0.377142	0.396669	-0.21985	0	-0.091585	-0.108578	-0.480266	0.298194	-0.693248	0	-0.446633	-0.351167	-0.361633	-0.289133	-0.349567
ENSMUSG00000014850	Msh3	0	0.267432	0.412533	0.350192	0.122781	0.531654	0	0.450313	0.793507	0.785166	0.681477	0.411339	0	-0.0837333	0.2357	0.296833	0.1563	0.2773
ENSMUSG00000005370	Msh6	0	0.106406	0.0272745	-0.71244	-0.379786	-0.739228	0	0.0983077	-0.0746209	-0.638161	-0.400351	-0.900901	0	-0.237333	-0.2285	-0.379667	-0.313933	-0.237967
ENSMUSG00000054256	Msi1	0	-0.50078	-1.51753	-0.393888	-1.7561	-0.17912	0	-1.06154	-1.30513	-1.6768	-1.80162	-0.836781	0	-1.3436	-1.7973	-1.9862	-1.85323	-1.56047
ENSMUSG00000069769	Msi2	0	0.41783	0.444714	0.403834	0.46662	0.701949	0	0.137111	0.354603	0.212793	0.416902	0.952901	0	0.140033	0.2652	0.258667	0.474667	0.131133
ENSMUSG00000031207	Msn	0	1.28323	0.0432195	1.57707	1.31692	1.55041	0	0.249139	-0.349892	0.303211	0.600704	-0.0158657	0	-0.389867	-0.4671	-0.4196	-0.269467	-0.501567
ENSMUSG00000068922	Msto1	0	-0.309659	0.0576081	-0.0308576	-0.166779	-0.224384	0	-0.465337	-0.154948	-0.151407	-0.300937	-0.00892233	0	0.312567	0.3843	0.3234	0.286933	0.6409
ENSMUSG00000031765	Mt1	0	-1.84518	-2.25646	-2.47086	-2.27158	-2.09196	0	-1.82811	-1.67984	-2.19885	-2.34758	-1.25807	0	-3.61987	-2.779	-3.09977	-2.8889	-1.85517
ENSMUSG00000031762	Mt2	0	-0.747391	-1.62504	-2.3198	-2.2873	-1.0537	0	-0.700228	-1.78288	-1.85593	-2.22771	-1.07159	0	-1.70853	-1.14963	-1.88163	-1.30297	0.180667
ENSMUSG00000021144	Mta1	0	-0.250423	0.0246384	0.781989	0.295984	0.759313	0	0.0986125	0.412988	0.66691	0.329141	0.932555	0	-0.181133	-0.0531333	-0.0141667	-0.0623333	0.202267
ENSMUSG00000071646	Mta2	0	-0.0194276	-0.491697	-0.319631	-0.0218755	-0.422596	0	0.322014	-0.104167	0.0417309	0.283491	-0.0772281	0	-0.0707333	-0.367333	-0.4985	-0.173933	-0.348667
ENSMUSG00000055817	Mta3	0	0.421634	0.35315	0.18856	0.0243619	0.760753	0	0.528766	0.537561	0.316607	0.233718	0.912729	0	-0.0025	0.360567	0.4783	-0.0102667	0.524967
ENSMUSG00000062937	Mtap	0	-0.0881554	-0.0256478	0.148736	-0.483899	0.63483	0	-0.21155	0.186096	-0.0856607	-0.423996	0.0851522	0	-0.125733	-0.100933	-0.0531	-0.5322	0.0695
ENSMUSG00000027282	Mtch2	0	-0.0931948	-0.112888	-0.586509	0.0589629	-0.442176	0	0.0160024	-0.0963155	-0.523729	0.105652	-0.380453	0	-0.424033	-0.533767	-0.447967	-0.441367	-0.4988
ENSMUSG00000022255	Mtdh	0	0.51172	0.380054	0.422134	1.05556	1.31361	0	0.537748	0.608696	0.748383	1.11771	1.32466	0	0.0477	0.455333	0.2397	0.409433	0.1058
ENSMUSG00000029267	Mtf2	0	-0.250468	-0.475531	-1.23447	-0.566462	-1.35087	0	-0.088587	-0.358871	-0.762991	-0.180285	-1.30236	0	-0.388233	-0.620367	-0.862367	-1.0124	-0.948733
ENSMUSG00000021048	Mthfd1	0	0.16079	0.314374	0.159461	0.226189	-0.200594	0	0.22288	0.257475	0.117608	0.367061	-0.346706	0	0.0452667	0.0616333	0.102767	0.118333	-0.0305
ENSMUSG00000040675	Mthfd1l	0	-0.247076	0.0927621	-0.137631	0.215812	-0.0519734	0	-0.360669	-0.0119893	-0.154652	0.295535	-0.28727	0	-0.0481333	0.009	0.191967	0.437433	0.1974
ENSMUSG00000005667	Mthfd2	0	0.103655	0.196067	0.1814	0.0458064	1.49289	0	0.355689	0.287293	0.313395	0.00532345	1.4944	0	0.928133	1.2199	1.63283	0.3757	1.56377
ENSMUSG00000020459	Mtif2	0	-0.115156	0.0616848	-0.394695	-0.123635	0.537851	0	-0.190333	0.0888451	-0.101666	-0.0146762	0.245994	0	-0.325533	-0.0448333	-0.554833	-0.331233	-0.0828667
ENSMUSG00000031918	Mtmr2	0	-0.0481374	0.0300568	-0.0567036	-0.0150557	0.0996954	0	0.0866942	0.148074	0.173711	-0.145821	0.200312	0	0.0637333	0.134733	0.0264333	-0.121267	0.302133
ENSMUSG00000039431	Mtmr7	0	0.109625	-0.0253045	-0.348034	-0.915651	-0.210672	0	-0.245535	-0.1931	-0.122791	-0.959945	-0.434378	0	0.0932333	-0.3001	-0.122667	-1.0157	-0.277133
ENSMUSG00000035078	Mtmr9	0	0.371899	0.293137	0.529528	0.250186	0.268108	0	0.272365	0.392537	0.490269	0.441144	0.337475	0	0.5349	0.353767	0.200333	-0.0198667	0.220867
ENSMUSG00000028991	Mtor	0	0.140518	0.0137111	-0.0804534	-0.0688125	-0.187378	0	0.222996	0.12737	-0.126731	0.0422382	-0.0332081	0	-0.183733	-0.288633	-0.0295667	-0.162267	-0.420567
ENSMUSG00000024234	Mtpap	0	0.129517	0.127922	-0.22744	-0.164198	0.211778	0	0.175889	-0.0271931	-0.25278	0.0932627	-0.252723	0	-0.1461	-0.0998333	0.0433333	-0.362	-0.118733
ENSMUSG00000029840	Mtpn	0	-0.338097	0.212046	0.0635097	-0.383774	0.377916	0	-0.444777	-0.262276	-0.298285	-0.252478	0.310686	0	-0.458767	-0.995267	-0.3013	-0.6056	-0.325533
ENSMUSG00000021311	Mtr	0	0.225019	0.0114415	-0.364035	-0.0480505	0.0702584	0	0.127162	0.0966313	-0.490618	0.156221	-0.0986372	0	-0.241767	-0.510633	-0.619367	-0.618067	-0.116333
ENSMUSG00000034617	Mtrr	0	0.0045361	0.227337	0.0668682	0.206644	0.233317	0	-0.0581002	0.377336	0.175502	0.315734	0.640828	0	0.0450333	0.2292	0.380333	0.3552	0.188467
ENSMUSG00000022353	Mtss1	0	0.0133692	0.346282	0.0725711	0.526352	-0.0366257	0	0.364248	0.798189	0.153341	0.938771	-0.0131019	0	-0.5674	-0.526933	-0.3802	0.364433	-0.364167
ENSMUSG00000064068	Mtx1	0	0.254707	0.12435	0.201952	0.240519	0.142315	0	0.272467	0.357088	0.0929033	0.226523	0.145279	0	0.0516	0.0610333	-0.105733	-0.176167	0.0679333
ENSMUSG00000027099	Mtx2	0	0.159	-0.0570107	-0.22762	0.201073	0.0664487	0	0.38636	0.160274	0.226329	0.644442	-0.00317399	0	-0.450867	-0.463167	-0.7659	-0.4841	-0.0499667
ENSMUSG00000020156	Mum1	0	-0.403483	-0.189212	-0.280063	-0.407085	-0.286292	0	-0.159802	-0.222292	-0.0441213	-0.383663	-0.296002	0	-0.373533	-0.751133	-0.2359	-1.1027	-0.237933
ENSMUSG00000023921	Mut	0	-0.0180758	-0.0216903	-0.178608	0.761764	-0.454072	0	-0.160619	-0.13819	-0.0516878	0.287292	-0.77076	0	-0.478033	-0.214333	-0.2352	-0.153867	-0.0846
ENSMUSG00000006517	Mvd	0	-0.300474	0.527066	-0.320855	-0.646494	0.292588	0	-0.0975945	0.440973	-0.152949	-0.655909	0.706109	0	-0.6206	-0.360233	0.0711333	-1.09787	0.1361
ENSMUSG00000030681	Mvp	0	0.17191	0.269968	0.0489371	-0.331073	-1.04393	0	0.455129	0.075636	0.258565	-0.259608	-1.09822	0	0.100567	0.359733	0.735833	-0.075	0.454267
ENSMUSG00000068566	Myadm	0	0.961605	-0.793866	0.468774	0.420623	-0.229317	0	0.253532	-0.846846	-0.311857	0.216669	-1.1343	0	0.5078	-0.329633	0.0219333	0.474767	-0.407833
ENSMUSG00000040463	Mybbp1a	0	0.634635	0.229795	0.738909	-0.0450141	0.50352	0	0.178395	0.124333	0.153859	-0.3111	-0.0807738	0	0.0084	-0.0427333	-0.224333	-0.2936	0.00563333
ENSMUSG00000028647	Mycbp	0	0.55364	0.294077	0.698595	0.489066	0.88077	0	0.309862	0.480206	0.292379	0.283438	0.489418	0	-0.502433	-0.6707	0.2123	-0.668233	0.0442667
ENSMUSG00000027201	Myef2	0	-0.0822035	0.743136	0.300682	0.54419	0.497175	0	-0.0763526	0.72107	0.964268	0.809687	0.997473	0	-0.0760667	0.626333	0.727433	0.121367	0.8458
ENSMUSG00000001285	Myg1	0	0.148421	0.036388	0.170709	0.246698	-0.40225	0	0.210693	0.0317054	0.103996	0.284197	-0.258827	0	0.218533	0.1778	0.229567	0.747333	0.1292
ENSMUSG00000020900	Myh10	0	0.471099	0.6163	0.763478	0.73172	1.10497	0	0.245257	0.492886	0.581238	0.527067	0.770948	0	0.6673	0.818533	1.2914	1.58033	0.773067
ENSMUSG00000022443	Myh9	0	0.0880059	0.493432	0.81054	0.827433	0.414023	0	-0.102425	0.258136	0.554389	0.727234	-0.014112	0	0.299067	0.1095	0.837133	1.08637	0.1888
ENSMUSG00000024048	Myl12a	0	0.616179	0.33329	0.83091	1.00598	0.34118	0	0.354585	0.286078	0.494554	0.949353	0.206544	0	0.479533	0.346	0.880833	1.16503	0.338167
ENSMUSG00000022272	Myo10	0	-0.0717626	-0.114682	-0.0863571	-0.356643	0.152242	0	-0.444808	-0.185919	-0.358514	-0.545238	0.119644	0	-0.788367	-0.524067	-0.9176	-0.760733	-0.0619667
ENSMUSG00000000631	Myo18a	0	0.956333	0.329947	0.552495	0.272563	-0.213003	0	0.895727	0.115009	0.363827	-0.0174853	-0.00349451	0	1.31217	0.395933	1.06113	0.5347	0.792233
ENSMUSG00000018417	Myo1b	0	-0.673039	-0.596704	-0.870414	-0.795387	-0.220804	0	-0.820293	-0.638971	-0.981943	-0.777636	-0.578603	0	-0.564933	-0.7214	-0.5499	-0.871833	-0.638833
ENSMUSG00000017774	Myo1c	0	0.941738	0.209002	0.991484	0.375255	-0.162943	0	0.98096	0.404461	0.988844	0.595781	0.186789	0	1.55113	0.6886	0.8756	0.9198	0.471667
ENSMUSG00000032220	Myo1e	0	-0.501276	-0.567382	-0.641852	-1.30213	-0.910393	0	-0.696871	-0.537664	-0.86811	-1.44839	-1.24126	0	0.2274	-0.948767	-0.724833	-1.2186	-0.730633
ENSMUSG00000034593	Myo5a	0	0.519609	1.0381	1.22517	0.910274	1.41944	0	0.61977	0.981217	1.37571	0.906854	1.64774	0	0.136733	0.466967	0.242	0.261367	0.462167
ENSMUSG00000004677	Myo9b	0	-0.741041	-0.688069	-0.526096	-1.24335	-0.49505	0	-0.616033	-0.687344	-0.407419	-1.10538	-0.0400707	0	-0.581967	-0.7924	-0.639367	-1.4886	-0.317933
ENSMUSG00000048612	Myof	0	-0.893445	-2.23356	-2.7278	-2.39215	-5.23949	0	-1.13248	-2.53958	-3.25838	-2.60085	-5.78016	0	-0.0351333	-3.47957	-3.03593	-2.8069	-3.93753
ENSMUSG00000031652	N4bp1	0	0.455381	0.142223	0.15001	-0.514582	-0.490035	0	0.543835	0.33644	0.518371	-0.308706	-0.374061	0	0.425033	0.260867	0.199967	-0.100333	0.341867
ENSMUSG00000031388	Naa10	0	0.861748	0.71669	0.799265	0.850939	0.884252	0	1.20952	0.755001	1.01911	1.25831	1.14428	0	0.2135	0.450533	0.293033	0.548233	0.443367
ENSMUSG00000063273	Naa15	0	1.04609	0.623017	1.03202	0.573352	1.0998	0	0.244135	0.197221	0.096409	0.222815	-0.308379	0	0.1617	0.279833	0.272567	0.3583	0.247633
ENSMUSG00000022020	Naa16	0	0.633646	1.05009	0.820776	1.11	1.22454	0	0.0134177	0.313953	0.456928	0.806076	-0.191439	0	-0.545133	0.0048	0.135967	0.4457	-0.207833
ENSMUSG00000002728	Naa20	0	0.0773575	0.335974	0.231575	0.0512853	0.114276	0	0.357867	0.866108	0.167382	0.185373	0.122935	0	-0.2946	0.373567	0.2686	0.140333	0.136267
ENSMUSG00000042719	Naa25	0	0.568915	0.688583	0.527711	0.514974	0.531012	0	0.401283	0.507831	0.356404	0.413279	0.0768351	0	0.3277	0.6848	0.612167	0.450867	0.513033
ENSMUSG00000036282	Naa30	0	0.168856	0.27919	0.507948	0.00898103	0.242625	0	0.0897327	0.450433	0.695882	0.25961	1.05372	0	0.6632	0.9076	0.4932	0.310833	0.693467
ENSMUSG00000021555	Naa35	0	0.0616686	-0.277868	-0.116461	0.0680362	-0.29391	0	-0.434817	-0.548682	-0.480421	-0.114943	-0.874593	0	0.496467	0.348633	0.3785	0.3371	0.5642
ENSMUSG00000044155	Naa38	0	-0.0596132	0.137519	0.243952	-0.55794	0.106451	0	-0.466058	-0.0130019	-0.415501	-0.880186	-0.217833	0	-0.610667	-0.8214	-0.5885	-0.792867	0.0741
ENSMUSG00000024764	Naa40	0	-0.501149	-0.82964	-0.987554	-1.0196	-1.15045	0	-0.476323	-0.862148	-0.803488	-0.838338	-1.25782	0	-0.4601	-1.06883	-0.714667	-0.654767	-0.8246
ENSMUSG00000022698	Naa50	0	0.570472	0.251562	0.788649	0.0464466	1.13128	0	0.00690561	0.0842478	0.0899706	-0.159304	0.125964	0	0.4025	0.537733	0.429333	0.2851	0.4364
ENSMUSG00000061315	Naca	0	-0.0571769	-0.0792348	-0.293037	0.427556	0.00127493	0	-0.172392	-0.0952803	0.158345	0.459328	-0.838245	0	0.356433	0.2697	0.2091	0.6951	0.291867
ENSMUSG00000001910	Nacc1	0	0.786511	0.32784	0.715626	-0.130307	0.0951431	0	0.77976	0.625904	0.601108	-0.00186897	0.392808	0	0.0451667	0.292133	-0.0621333	-0.1355	0.00136667
ENSMUSG00000031878	Nae1	0	-0.112737	-0.226653	-0.45327	-0.501019	0.168051	0	-0.0185272	-0.526233	-0.386532	-0.484773	-0.0961873	0	-0.255233	-0.142233	-0.0692333	-0.581133	-0.0288667
ENSMUSG00000014907	Naf1	0	1.26289	1.06369	1.94672	0.569819	2.1479	0	0.439136	0.530921	1.03346	0.274815	1.21983	0	0.2991	0.6212	-0.321033	0.238633	0.999
ENSMUSG00000034744	Nagk	0	-0.8491	-0.915333	-1.69632	-1.75827	-1.38873	0	-0.890731	-0.938048	-1.58826	-2.17902	-1.36605	0	-0.4706	-1.53663	-1.209	-2.93193	-1.52717
ENSMUSG00000020572	Nampt	0	-0.168193	0.511178	0.0892645	0.515609	0.584824	0	-0.147923	0.585299	0.118204	0.746682	0.418015	0	-0.1435	0.299667	0.536067	0.3945	0.153967
ENSMUSG00000028334	Nans	0	0.171104	0.187251	0.0775167	-0.0287565	-0.555898	0	0.408498	0.381923	0.350743	0.0937055	-0.396496	0	0.0503667	0.211367	0.346733	-0.0331	0.0551667
ENSMUSG00000058799	Nap1l1	0	1.41305	0.894341	1.79481	1.33641	1.9131	0	0.228953	0.170245	0.243237	0.38161	0.0746597	0	0.288567	0.445467	0.3156	0.649533	0.5753
ENSMUSG00000059119	Nap1l4	0	0.146059	0.14556	-0.101388	-0.0583251	0.134621	0	-0.218906	0.0234692	-0.302947	-0.138195	-0.38225	0	-0.4469	-0.3018	-0.350467	-0.181767	-0.179967
ENSMUSG00000006024	Napa	0	-0.0201997	-0.137554	-0.221035	-0.257983	-0.290338	0	-0.0397769	-0.173854	-0.350155	-0.425471	-0.401119	0	-0.113	0.0826	-0.123967	-0.1254	-0.0236333
ENSMUSG00000024581	Napg	0	-0.174939	-0.00457865	-0.54818	0.00553321	-0.0992336	0	-0.00188485	0.185194	-0.414569	0.150166	0.0297639	0	-0.120833	-0.549867	-0.5891	-0.6132	-0.2633
ENSMUSG00000024587	Nars	0	-0.0768298	-0.0897183	-0.884308	0.179017	0.308686	0	-0.0657249	-0.218928	-0.981599	0.152033	-0.0366241	0	0.0649667	-0.1177	0.276833	0.4821	0.0319667
ENSMUSG00000028693	Nasp	0	0.62323	0.624472	0.223681	0.648454	0.39926	0	0.330471	0.415661	0.0271798	0.498123	-0.403869	0	-0.169233	0.344467	0.195233	0.073	0.424567
ENSMUSG00000027185	Nat10	0	0.253576	0.444839	0.296319	0.207716	0.312825	0	0.229368	0.466217	0.326429	0.495538	0.0723991	0	0.0227333	0.374567	0.3359	0.236833	0.183
ENSMUSG00000028224	Nbn	0	-0.241374	-0.103985	-0.240494	-0.0397592	-0.210723	0	0.184938	0.311103	0.193014	0.295658	0.0478745	0	-0.620167	-0.4444	-0.1357	-0.108033	-0.086
ENSMUSG00000038252	Ncapd2	0	0.0263331	0.103448	0.238415	-0.139715	0.081048	0	-0.017233	0.136952	0.235653	0.174641	0.173127	0	-0.131033	-0.0305333	0.135933	0.0364	-0.125667
ENSMUSG00000035024	Ncapd3	0	0.011186	0.392058	-0.0814835	0.136232	0.00166916	0	0.171273	0.35399	-0.148332	0.218216	-0.162087	0	-0.00483333	-0.3616	-0.348167	-0.151	-0.236767
ENSMUSG00000015880	Ncapg	0	-0.0892603	0.349011	-0.386831	0.337392	0.298277	0	0.0137197	0.335819	-0.102923	0.594431	-0.0611394	0	0.00376667	0.0019	0.0756333	0.0318	-0.1505
ENSMUSG00000042029	Ncapg2	0	0.192029	0.124404	0.00894045	0.293158	0.330522	0	-0.253386	0.0531214	-0.0885113	0.0610965	-0.321158	0	-0.122833	-0.2282	-0.396367	0.0348	-0.2805
ENSMUSG00000034906	Ncaph	0	-0.148941	-0.0137503	-0.270604	-0.16585	-0.34278	0	-0.141062	-0.0673903	-0.203203	-0.120295	-0.639518	0	0.0775667	0.0622667	0.2835	0.0686	-0.0220667
ENSMUSG00000028330	Ncbp1	0	0.510947	0.453482	0.363544	0.679773	0.267674	0	0.519754	0.666952	0.466589	0.599386	-0.00984079	0	0.2001	0.319233	0.312233	0.4038	0.0898667
ENSMUSG00000022774	Ncbp2	0	0.289791	-0.167745	0.0265861	-0.090269	-0.124509	0	0.163766	-0.18151	-0.239805	-0.58792	-0.427235	0	0.354033	0.383833	0.0597333	0.564533	0.151533
ENSMUSG00000028833	Ncdn	0	-0.085184	-0.273463	0.239354	-0.659052	0.0168195	0	0.340624	0.00899157	0.542539	-0.0687111	0.688031	0	0.930733	1.0576	0.5079	0.5185	0.947367
ENSMUSG00000027698	Nceh1	0	-1.27989	-1.21216	-1.5318	-1.10679	-1.30796	0	-1.42152	-1.86396	-1.41322	-1.54008	-1.28768	0	-0.366133	-0.584367	-0.651633	-1.07177	-0.411
ENSMUSG00000032475	Nck1	0	0.271003	0.0878129	-0.053005	-0.239416	0.215541	0	-0.0417558	-0.287843	-0.218556	-0.338629	-0.450982	0	-0.223733	-0.345333	-0.1471	-0.150667	-0.00196667
ENSMUSG00000027002	Nckap1	0	0.034342	-0.00917056	-0.0407193	0.129182	-0.101624	0	0.127814	0.279601	0.144087	0.394286	-0.042407	0	0.1706	-0.276667	-0.152867	0.0644667	-0.3125
ENSMUSG00000026234	Ncl	0	1.39664	0.941651	1.20814	1.20291	1.28382	0	0.392762	0.50978	0.12897	0.430896	-0.357678	0	0.212867	0.5047	0.3468	0.3605	0.350733
ENSMUSG00000020238	Ncln	0	0.200459	-0.216801	0.276072	0.295543	-0.520703	0	0.151128	-0.267963	0.20218	-0.0755648	-0.102573	0	0.126733	0.0687667	-0.0596	-0.1317	-0.111733
ENSMUSG00000027678	Ncoa3	0	0.760567	0.0637397	0.0669654	-0.536753	-0.366028	0	0.685317	0.0909979	-0.137324	-0.415174	-0.544016	0	0.432433	0.0824667	-0.323167	-0.3096	-0.0577667
ENSMUSG00000039804	Ncoa5	0	0.431903	0.0407437	0.703917	0.00571271	0.388979	0	0.234498	0.453279	0.406641	0.351096	0.301662	0	0.0718	-0.153533	-0.217467	-0.195733	0.145133
ENSMUSG00000018501	Ncor1	0	0.440394	-0.139814	0.00943544	-0.495375	-0.00707583	0	0.0696106	-0.117233	-0.175641	-0.482679	-0.165808	0	0.267933	-0.0074	-0.221333	-0.0688333	-0.4358
ENSMUSG00000003458	Ncstn	0	-0.148794	-0.718063	0.186646	0.376607	-0.317417	0	-0.965875	-0.942834	-0.894338	-0.543339	-1.41067	0	-0.0583	-0.276467	0.0820667	0.0861333	-0.0408667
ENSMUSG00000024056	Ndc80	0	0.113483	0.215263	-0.281002	0.452387	-0.375139	0	-0.191347	-0.0613763	-0.180752	0.636972	-1.0316	0	-0.123733	-0.196567	-0.102433	0.248067	-0.483467
ENSMUSG00000005125	Ndrg1	0	-0.708443	-0.0435673	-0.578567	0.255461	-2.25337	0	-1.21293	-0.566427	-1.00561	-0.0998764	-2.78196	0	-0.5838	-0.242133	-0.588033	-1.16547	-0.389633
ENSMUSG00000027634	Ndrg3	0	-0.112593	-0.0259816	0.0191913	0.208299	-0.933886	0	-0.279936	0.565097	-0.21156	0.632528	-0.699968	0	0.234433	0.438933	0.302033	0.491767	0.0768333
ENSMUSG00000026260	Ndufa10	0	-0.31427	-0.279554	-0.665641	-0.104083	-0.433366	0	0.101526	-0.00564206	-0.154765	0.225933	-0.106461	0	-0.1202	-0.380467	-0.7591	-0.692	-0.3967
ENSMUSG00000002379	Ndufa11	0	-0.245105	-0.198788	-0.339508	-0.146329	-0.80039	0	-0.136591	-0.0555274	-0.744699	-0.517748	-0.778633	0	-0.655333	-0.582233	-0.8387	-0.964167	-0.822933
ENSMUSG00000036199	Ndufa13	0	-0.390741	-0.473794	-0.47985	-0.307179	-1.00972	0	-0.355523	-0.561059	-0.834808	-0.528472	-0.974445	0	-0.306833	-0.4029	-0.390167	-0.6145	-0.255667
ENSMUSG00000014294	Ndufa2	0	0.0857056	0.236307	0.138783	0.649066	-0.13009	0	-0.0326263	-0.11215	-0.218929	-0.385317	-0.20829	0	-0.0295	0.267733	-0.220667	-0.456367	0.354433
ENSMUSG00000029632	Ndufa4	0	0.068747	-0.137592	-0.496206	-0.281182	-0.127051	0	0.0862854	-0.151214	-0.539875	-0.492733	-0.58579	0	0.205333	0.3043	0.0884	0.1189	0.177233
ENSMUSG00000023089	Ndufa5	0	0.30507	0.0105797	-0.312007	-0.284447	0.169608	0	0.342836	-0.189539	-0.149286	-0.520255	-0.337151	0	-0.3378	-0.431267	-0.384633	-0.4404	-0.5187
ENSMUSG00000022450	Ndufa6	0	-0.507417	-0.618027	-1.0358	-0.0524942	-0.676922	0	-0.197483	-0.258978	-0.484238	-0.168002	-0.282065	0	-0.3123	-0.414133	-0.4347	-0.2409	-0.4287
ENSMUSG00000041881	Ndufa7	0	-0.337193	-0.213339	-0.569538	0.308877	-0.560372	0	-0.0515518	-0.185899	-0.48054	0.0243299	-0.563541	0	-0.582167	-0.405967	-0.661233	-0.9136	-0.768467
ENSMUSG00000026895	Ndufa8	0	0.544253	-0.122557	-0.41103	0.298681	0.143754	0	0.541068	0.128648	0.286313	0.127011	0.1237	0	-0.237367	-0.526567	-0.585433	-0.746767	-0.281567
ENSMUSG00000000399	Ndufa9	0	-0.302549	-0.241195	-0.69266	-0.579151	-0.517381	0	-0.594656	-0.325987	-0.705666	-0.864354	-0.828529	0	-0.156733	-0.279967	0.0085	-0.233067	-0.1777
ENSMUSG00000027305	Ndufaf1	0	-0.0576567	-0.335557	-0.636002	-0.29905	-0.496737	0	-0.495456	-0.321795	-0.489775	-0.115267	-0.643076	0	-0.336967	-0.0618667	0.277567	0.0851333	0.320033
ENSMUSG00000068184	Ndufaf2	0	0.926612	0.319493	0.867063	0.969127	0.436554	0	0.427356	-0.226685	-0.0545101	0.0144787	-0.181741	0	-0.343667	-0.0785667	0.0999	0.0255333	-0.187667
ENSMUSG00000040048	Ndufb10	0	0.118642	-0.260116	-0.619735	0.048989	-0.986412	0	0.244589	-0.237239	-0.564345	-0.252606	-0.639218	0	-0.2011	-0.361667	-0.3371	-0.2169	-0.3048
ENSMUSG00000031059	Ndufb11	0	0.0454591	0.31688	-0.187358	0.789527	0.146285	0	0.176555	0.610831	-0.0185874	0.392396	-0.0280061	0	-0.269233	-0.2513	-0.365767	-0.3051	-0.314133
ENSMUSG00000026032	Ndufb3	0	-0.13256	-0.184063	-0.875641	0.054728	-0.655225	0	0.0933689	0.358602	-0.544191	0.0512407	-0.656695	0	0.0825667	-0.0888	-0.1683	-0.2353	-0.0130333
ENSMUSG00000027673	Ndufb5	0	-0.289988	-0.498321	-0.926389	0.0173628	-0.584579	0	-0.301383	-0.603134	-0.840804	-0.354897	-0.7979	0	-0.191667	-0.259967	-0.688133	-0.515933	-0.296733
ENSMUSG00000033938	Ndufb7	0	-0.157869	-0.268008	-0.408156	-0.545199	-0.318392	0	-0.297307	-0.428927	-0.623147	-1.05991	-0.435114	0	-0.0327333	-0.4944	-0.0069	-0.4981	-0.264033
ENSMUSG00000025204	Ndufb8	0	-0.379046	-0.667875	-0.558115	-0.317511	-0.751586	0	-0.112325	-0.426677	-0.544781	-0.279487	-0.423	0	-0.1696	-0.246567	-0.426133	-0.580667	-0.109867
ENSMUSG00000022354	Ndufb9	0	-0.303054	-0.47531	-0.251187	0.258989	-0.404443	0	-0.345012	-0.375736	-0.194284	-0.0396713	-0.0351814	0	0.1106	-0.102667	-0.302367	-0.486433	-0.0385333
ENSMUSG00000030647	Ndufc2	0	-0.348561	-0.281262	-0.377463	0.112453	0.0942964	0	-0.429448	-0.463304	-0.76726	-0.108696	-0.240417	0	0.0884333	-0.0237667	-0.486967	-0.316167	0.0196667
ENSMUSG00000025968	Ndufs1	0	-0.00141215	0.180183	-0.248413	0.00738609	-0.299718	0	-0.017113	0.0712445	-0.359672	0.0779817	-0.600524	0	-0.4022	-0.1642	-0.292467	-0.4883	-0.3251
ENSMUSG00000013593	Ndufs2	0	-0.338967	-0.114585	-0.451672	-0.0211428	-0.740702	0	-0.0676189	-0.035335	-0.144119	0.0937047	-0.298381	0	-0.00406667	-0.0106333	-0.410567	-0.387533	-0.115067
ENSMUSG00000005510	Ndufs3	0	-0.171779	-0.319524	-0.188776	-0.290022	-0.370651	0	-0.0438572	-0.422947	-0.466583	-0.592651	-0.268763	0	-0.528933	-0.489067	-0.593033	-0.764033	-0.3818
ENSMUSG00000021764	Ndufs4	0	-0.123321	-0.167912	-0.685711	-0.0331778	0.0812099	0	-0.270106	-0.33449	-0.930278	-0.19464	-0.695947	0	0.5725	-0.1842	-0.744267	-0.9867	-0.192967
ENSMUSG00000021606	Ndufs6	0	0.279905	-0.146017	0.453228	0.726936	0.606111	0	-0.0826333	-0.220408	-0.0803701	0.0704786	-0.0945508	0	-0.902767	-1.87723	-1.3166	-2.21113	-0.2328
ENSMUSG00000020153	Ndufs7	0	-0.197365	-0.247568	-0.411264	-0.0599776	-0.328206	0	-0.300668	-0.296334	-0.433155	-0.326024	-0.091035	0	-0.289533	-0.0857333	-0.5273	-0.480167	-0.467467
ENSMUSG00000059734	Ndufs8	0	-0.370933	-0.605475	-0.604261	-0.156824	-0.150679	0	-0.239278	-0.371783	-0.548845	-0.242451	-0.0624105	0	-0.244867	-0.478867	-0.5018	-0.703833	-0.170333
ENSMUSG00000037916	Ndufv1	0	-0.305507	-0.221063	-0.615166	-0.189227	-0.427458	0	-0.306213	-0.172124	-0.609863	-0.162765	-0.359821	0	-0.3893	-0.369433	-0.438633	-0.5501	-0.4567
ENSMUSG00000024099	Ndufv2	0	-0.429339	-0.547645	-0.743233	-0.128599	-0.622155	0	-0.608695	-0.638656	-1.00197	-0.345869	-1.08951	0	-0.187833	-0.1881	-0.238767	-0.503033	-0.252267
ENSMUSG00000030327	Necap1	0	0.114797	-0.174491	-0.0119574	-0.875384	-0.0480036	0	-0.0573361	-0.378151	-0.329805	-0.768676	-0.43932	0	0.3434	0.135433	0.167333	-0.426533	-0.1404
ENSMUSG00000028923	Necap2	0	-0.601205	-0.100971	-0.641439	-0.671693	-1.45642	0	-0.891489	-0.389346	-1.13959	-0.968675	-1.82302	0	-0.249267	-0.224067	0.0797667	-0.259233	-0.694133
ENSMUSG00000032216	Nedd4	0	0.618723	0.616933	0.557397	0.89169	0.599763	0	0.168634	0.24782	0.0711111	0.759713	-0.118012	0	0.132167	0.146233	0.425533	0.938433	0.491767
ENSMUSG00000024589	Nedd4l	0	1.21614	0.431877	0.276551	0.36182	0.577792	0	1.17376	0.714307	0.0668912	0.542954	0.318694	0	0.893767	0.439633	0.416567	0.361933	0.657067
ENSMUSG00000020396	Nefh	0	1.25059	0.821007	1.07609	-2.11345	0.0756662	0	1.26835	1.01426	0.995059	-1.6911	-0.0665929	0	2.0162	1.24523	0.137033	-0.8888	0.308133
ENSMUSG00000020982	Nemf	0	0.163399	0.259098	-0.416432	-0.0611518	0.356581	0	0.00980468	0.223191	-0.279424	-0.0131035	-0.0614187	0	0.0156333	0.2585	0.229833	0.102433	0.1898
ENSMUSG00000004891	Nes	0	-0.385657	-0.424083	1.24107	1.10287	0.725147	0	-0.173336	-0.150881	1.52386	1.19971	0.945143	0	0.404	-0.397233	-0.4374	1.47153	-0.2603
ENSMUSG00000030722	Nfatc2ip	0	-0.460251	-1.48727	-1.99913	-0.949319	-2.03909	0	-0.738952	-1.79398	-2.10737	-1.19057	-2.28909	0	-0.5384	-1.92873	-2.12983	-1.04267	-2.48513
ENSMUSG00000042185	Nfrkb	0	-0.070135	-0.102577	-0.0683681	-0.690934	0.039865	0	0.242349	0.175699	0.158956	-0.138706	0.288838	0	0.583533	0.821767	0.230733	0.0793	0.6783
ENSMUSG00000027618	Nfs1	0	-0.214056	0.180935	-0.000828701	0.0853998	-0.149129	0	-0.00646568	0.013952	-0.0589338	0.242436	0.486334	0	-0.2101	0.323067	0.192033	-0.0497333	0.510267
ENSMUSG00000029993	Nfu1	0	0.473624	0.0554832	-0.0936796	-0.26101	-0.315174	0	0.321942	0.208598	-0.298017	-0.351338	-0.397297	0	-0.306667	-0.362367	-0.2697	-0.8528	-0.262233
ENSMUSG00000028423	Nfx1	0	0.268737	0.388087	0.300739	0.323116	0.391914	0	0.134933	0.33006	0.333286	0.342352	0.389597	0	-0.860767	-0.451533	-0.6987	-0.6293	-0.281633
ENSMUSG00000032897	Nfyc	0	-0.030808	-0.327382	0.493801	-0.503641	-0.670965	0	0.912552	0.137977	0.613233	-0.0764495	-0.390831	0	-0.218467	-0.0907667	-0.1581	-0.215367	0.240367
ENSMUSG00000022204	Ngdn	0	0.248308	0.122518	-0.0263681	0.0737189	-0.324996	0	0.43527	0.219233	0.176669	0.112721	-0.100358	0	0.154867	0.242267	0.1856	0.0392	0.0391
ENSMUSG00000025078	Nhlrc2	0	0.568228	0.316192	0.0910206	0.63249	0.319964	0	0.59913	0.418386	0.449953	0.887289	0.312597	0	0.293333	-0.1225	0.0266	0.409333	0.0561667
ENSMUSG00000001056	Nhp2	0	0.471987	0.589031	0.572817	0.376475	0.456688	0	0.384315	0.61959	0.71332	0.0682758	0.527293	0	0.276	0.450267	0.139833	0.471233	0.413067
ENSMUSG00000021806	Nid2	0	0.221699	-0.204375	-0.0336303	0.297877	-0.379486	0	-0.0445397	-0.314285	-0.422426	-0.287881	-0.67088	0	1.27673	1.60667	3.58033	1.26577	1.06847
ENSMUSG00000026036	Nif3l1	0	0.0396705	0.310531	0.155278	0.335655	0.0145657	0	0.296959	0.546269	0.550184	0.819974	0.090767	0	0.158667	0.5424	0.336867	0.7171	0.652867
ENSMUSG00000031917	Nip7	0	0.574393	0.555203	0.476074	0.0817184	-0.209765	0	0.495611	-0.00976604	0.278318	-0.241329	-0.215012	0	0.0331333	0.2224	-0.0598333	-0.280967	0.250967
ENSMUSG00000022141	Nipbl	0	0.425188	0.00856209	0.0719917	0.439582	0.786788	0	-0.170366	-0.429776	-0.265712	0.194991	0.18425	0	-0.4564	-0.4791	-0.5867	-0.321067	-0.0213
ENSMUSG00000034285	Nipsnap1	0	-0.226322	0.177316	-0.393061	-0.378605	0.0495826	0	-0.11419	0.258123	-0.47223	-0.220152	-0.300109	0	-0.570533	-0.346933	-0.5949	-0.9913	-0.2809
ENSMUSG00000015247	Nipsnap3b	0	-0.731835	-0.275045	-0.583587	-0.882639	-0.898012	0	-0.637248	-0.187047	-0.517985	-0.136335	-1.21439	0	-0.3899	-0.806867	-0.574433	-1.21597	-0.742
ENSMUSG00000021910	Nisch	0	-0.0939045	-0.236622	0.32348	0.205873	-0.103524	0	-0.161772	-0.19559	-0.054861	0.186031	-0.263399	0	-0.1241	-1.0773	-1.03433	-0.0330333	-0.6273
ENSMUSG00000013997	Nit1	0	-0.0483116	-0.171092	-0.37826	0.12289	-0.394996	0	0.117963	-0.718242	0.145176	0.435293	-0.256474	0	0.441967	0.424833	0.6767	0.884433	0.331567
ENSMUSG00000022751	Nit2	0	-0.253915	0.413973	-0.161892	-0.190191	0.323124	0	-0.351973	0.163822	-0.328083	-0.204923	-0.145955	0	-0.3158	0.109	0.0520333	-0.381033	-0.220867
ENSMUSG00000044149	Nkrf	0	1.02756	0.645214	1.06549	0.957914	0.529093	0	0.488605	0.34467	0.88327	0.796814	0.0622309	0	0.340767	0.423533	0.3232	1.2251	0.605733
ENSMUSG00000020692	Nle1	0	0.326425	0.718394	1.06302	0.464849	0.852258	0	0.37924	0.882435	0.956193	0.590983	0.978969	0	0.350633	0.9763	0.8101	0.847333	0.8334
ENSMUSG00000021710	Nln	0	-0.222386	0.240863	-0.307106	-0.303507	-0.269188	0	-0.276618	0.20428	-0.349397	-0.232136	-0.541248	0	-0.3004	-0.313867	-0.1088	-0.622367	-0.306933
ENSMUSG00000027787	Nmd3	0	0.35285	0.489825	0.234465	0.613929	0.324363	0	0.41898	0.48025	0.372217	0.73743	0.0123878	0	0.525133	0.811	0.748667	0.9904	0.565567
ENSMUSG00000037601	Nme1	0	0.776078	0.853338	1.44272	0.778406	0.382588	0	0.328462	0.34912	0.504523	0.319926	-0.105167	0	-0.612533	-0.00526667	-0.314133	-0.302767	-0.00606667
ENSMUSG00000024177	Nme4	0	-0.0983023	0.397578	0.609679	0.908679	0.525395	0	0.0418689	0.223678	0.59481	0.443394	1.00898	0	-0.558633	-0.0467	-0.147433	-0.0822667	0.381
ENSMUSG00000063445	Nmral1	0	-0.324275	0.314788	0.0638727	-0.138597	-0.282377	0	-0.0384587	0.260658	-0.161321	-0.195511	-0.345523	0	0.2374	0.4815	0.6464	0.3748	0.494033
ENSMUSG00000020936	Nmt1	0	0.228902	0.151372	0.0155852	-0.383907	0.165288	0	0.174651	0.167709	-0.168063	-0.31336	-0.0427729	0	-0.0251667	0.0865333	0.144133	-0.0854	-0.0848
ENSMUSG00000026643	Nmt2	0	-0.729418	-0.110043	-0.332729	-0.518393	-0.292255	0	-0.796417	-0.264081	-0.40202	-0.425098	-0.70492	0	-0.552333	-0.432767	-0.274933	-0.5291	-0.440833
ENSMUSG00000025453	Nnt	0	-0.204414	0.146322	0.072822	0.0366483	0.125765	0	0.0442353	-0.0886151	0.033728	-0.486968	0.154061	0	0.383267	0.3691	-0.0219333	-0.308867	0.604633
ENSMUSG00000003848	Nob1	0	0.531103	0.412127	0.902201	-0.0810002	0.472368	0	0.540585	0.334225	0.491048	-0.0995144	0.111509	0	0.239367	0.557833	0.428167	0.139133	0.319567
ENSMUSG00000024999	Noc3l	0	0.932089	0.484239	0.315542	0.591349	0.0440109	0	0.655024	0.274278	0.154477	0.587337	-0.732067	0	0.290433	0.349967	0.254567	0.449133	0.180467
ENSMUSG00000033294	Noc4l	0	0.416697	0.195535	0.30682	0.223573	-0.1701	0	0.677635	0.358678	0.361086	0.338705	-0.157083	0	0.261133	0.479433	0.454333	0.351133	0.527733
ENSMUSG00000061458	Nol10	0	1.24668	1.01305	1.23958	0.809121	1.4712	0	0.656736	0.565977	0.459258	0.726662	0.503479	0	-0.0558333	0.2675	0.242233	0.1813	0.169967
ENSMUSG00000018433	Nol11	0	0.524249	0.622759	0.33781	0.1824	0.389609	0	0.39628	0.421409	0.19531	0.0867404	-0.283292	0	0.330833	0.491967	0.493367	0.445167	0.329067
ENSMUSG00000028430	Nol6	0	0.386223	0.281082	0.542842	-0.234518	0.0767232	0	0.100323	0.150003	0.0606288	-0.0942736	-0.158111	0	-0.0509333	0.4065	-0.0358333	-0.0389	0.566467
ENSMUSG00000063200	Nol7	0	0.581081	0.577614	0.659914	0.998152	0.681994	0	0.223451	0.630512	0.482369	0.813778	0.169918	0	0.180533	0.0681333	0.425733	0.349	0.147167
ENSMUSG00000021392	Nol8	0	0.743297	0.674039	0.618484	0.644467	0.211651	0	0.852989	0.980307	0.766638	0.928912	-0.10092	0	0.4649	0.423367	0.367267	0.4632	0.2718
ENSMUSG00000028948	Nol9	0	0.160595	0.558235	0.325974	-0.000616273	0.317876	0	0.270276	0.62884	0.378432	0.322114	0.252092	0	0.0164667	0.4444	0.244867	0.1012	0.4896
ENSMUSG00000015176	Nolc1	0	1.00317	0.896345	0.989824	1.01316	0.689891	0	0.927278	0.939201	0.824096	0.879244	0.0226372	0	-0.124633	0.5104	0.382367	0.5866	0.4397
ENSMUSG00000001569	Nom1	0	0.361957	0.484703	0.437298	0.272349	-0.132883	0	0.427725	0.457055	0.594701	0.164441	-0.301331	0	-0.0698	0.209	0.3484	0.231433	0.195367
ENSMUSG00000030835	Nomo1	0	0.710874	0.431	0.891283	0.855054	0.791153	0	0.388865	0.193974	0.371744	0.117755	0.421763	0	0.0818333	0.0724333	0.0893333	-0.147467	-0.1677
ENSMUSG00000031311	Nono	0	0.170323	0.265617	0.219675	0.446264	0.192293	0	-0.0396402	-0.0886022	0.0723125	0.435609	-0.242352	0	-0.0478667	-0.0515	-0.1809	0.217267	0.136167
ENSMUSG00000027133	Nop10	0	0.794481	0.0758929	-0.0578451	0.923604	0.0549282	0	0.581613	0.338463	0.547708	0.704281	-0.0418944	0	-0.511033	-0.654567	-0.4861	-0.1336	-0.657433
ENSMUSG00000036693	Nop14	0	0.572157	0.38832	0.415527	0.822023	0.71453	0	0.214932	0.277243	0.0217697	0.42776	0.150656	0	0.2325	0.494533	0.564367	0.623167	0.4599
ENSMUSG00000025869	Nop16	0	0.404527	0.629038	0.637515	0.449315	-0.398895	0	0.731214	0.596093	0.998407	0.693769	-0.0606024	0	0.484067	0.5315	0.5603	0.419567	0.387767
ENSMUSG00000038279	Nop2	0	-0.104397	0.106353	0.0795195	-0.634072	-0.155275	0	0.172089	0.243884	0.307442	-0.440651	0.0218309	0	-0.0585	0.0521667	-0.131133	-0.2883	0.185333
ENSMUSG00000027405	Nop56	0	0.201365	0.375595	0.021747	0.434864	0.33674	0	0.136154	0.301555	0.132612	0.37298	0.209719	0	-0.0521333	0.115267	0.0436333	0.0435	-0.0511
ENSMUSG00000026020	Nop58	0	0.487854	0.341209	0.141125	0.242893	0.477712	0	0.46566	0.393586	0.287807	0.417854	0.0716075	0	0.101933	0.137667	0.1495	0.112533	0.131833
ENSMUSG00000019297	Nop9	0	0.582707	0.410852	0.450367	0.375874	0.123766	0	0.58835	0.362488	0.426254	0.540043	0.286276	0	0.117633	0.4649	0.383133	0.6561	0.385667
ENSMUSG00000003421	Nosip	0	-0.202654	-0.148826	-0.083746	0.0296619	-0.273744	0	0.267423	0.201537	0.239793	0.499948	0.151107	0	0.299633	-0.108567	-0.3587	0.436267	0.0036
ENSMUSG00000021242	Npc2	0	-2.10878	-1.68422	-2.35973	-0.997125	-1.99635	0	-2.06475	-1.59858	-2.23952	-1.53897	-2.13722	0	-1.2486	-1.9492	-1.88267	-1.72383	-1.6512
ENSMUSG00000039263	Npepl1	0	0.0539717	-0.253506	0.188372	-0.646714	-0.17112	0	0.228697	-0.419495	0.0681544	-1.16446	-0.10487	0	-0.0314667	-0.686133	-0.994333	-1.43327	-0.790767
ENSMUSG00000001441	Npepps	0	0.685543	0.522289	0.560558	0.111786	0.381741	0	0.116121	0.207157	-0.162946	-0.147633	-0.63675	0	-0.2952	-0.244967	-0.1516	-0.611833	-0.457267
ENSMUSG00000042684	Npl	0	-0.781873	0.816594	-0.900051	-0.814846	-2.83189	0	-0.578283	0.942738	-0.726958	-0.514925	-2.37382	0	-0.3057	0.9287	1.66087	-0.750233	-0.0232333
ENSMUSG00000039703	Nploc4	0	0.415095	0.0578102	0.715382	-0.229527	0.329637	0	0.381341	0.0747906	0.501209	0.00789222	0.47044	0	-0.0692333	-0.0410333	-0.195833	-0.2555	-0.0766333
ENSMUSG00000056209	Npm3	0	0.305325	0.537824	0.105749	0.320353	-0.0176077	0	0.229912	-0.255224	-0.230098	0.143948	-0.133591	0	0.181533	0.303033	-0.141733	0.505667	0.2346
ENSMUSG00000032336	Nptn	0	-0.36316	-0.603333	-0.0147429	0.0558718	-1.09664	0	-0.437071	-0.22639	-0.24505	-0.345363	-1.63261	0	0.5041	0.489767	0.4289	0.0508667	0.0457
ENSMUSG00000003849	Nqo1	0	-1.24819	-1.85877	-1.92754	-3.34467	-1.73234	0	-1.23925	-1.88456	-1.67152	-3.09494	-1.90606	0	-1.48847	-1.71303	-2.95457	-3.93633	-1.14083
ENSMUSG00000025056	Nr0b1	0	0.831583	0.345467	-0.880046	-0.310551	-3.09665	0	1.07527	0.531961	-1.05189	-0.246306	-2.93022	0	1.17263	-0.252433	0.0160333	0.638133	-0.518033
ENSMUSG00000029148	Nrbp1	0	-0.447743	-0.763206	-0.946416	-0.749657	-0.62674	0	-0.475588	-0.990136	-0.86041	-0.821607	-0.73763	0	-0.190533	-0.394867	-0.724967	-0.521033	-0.4213
ENSMUSG00000053510	Nrd1	0	0.57743	0.418187	0.268585	0.406008	0.667168	0	0.286494	0.347986	0.0874584	0.41658	0.103403	0	0.2094	0.1564	0.442867	0.309867	-0.0915333
ENSMUSG00000060739	Nsa2	0	0.387386	0.0953713	0.261116	0.365821	0.921909	0	-0.401402	0.270348	-0.0399702	0.719921	-0.136898	0	0.00913333	0.256933	0.149567	0.145033	0.402633
ENSMUSG00000021488	Nsd1	0	0.331278	0.0342157	-0.0179956	-0.140662	0.163342	0	0.0712391	-0.111748	-0.110035	-0.133092	0.00481417	0	-0.470833	0.104567	-0.225933	-0.368433	0.0601
ENSMUSG00000031349	Nsdhl	0	-0.49327	0.0137987	-0.417806	-0.0909322	0.410386	0	-0.445718	0.0463295	-0.411458	0.105099	0.20884	0	-1.10267	-1.08347	-0.609633	-0.927967	-0.544333
ENSMUSG00000034187	Nsf	0	0.366046	0.020463	-0.119777	-0.467863	-0.427376	0	0.191135	-0.127341	-0.604534	-0.488564	-0.980177	0	0.5886	0.0382	0.0828	-0.284067	-0.178767
ENSMUSG00000027455	Nsfl1c	0	0.254744	-0.0265036	0.0492072	0.100409	0.0958239	0	-0.183863	-0.0559945	-0.207568	-0.305288	-0.00431092	0	-0.0374333	-0.16	-0.2491	-0.142433	-0.00676667
ENSMUSG00000040331	Nsmce4a	0	-0.447769	-0.210144	-0.496585	-0.206867	-0.453691	0	-0.167299	-0.124307	-0.193373	0.065651	-0.253899	0	-0.104733	-0.714667	-0.5641	-0.7366	-0.409733
ENSMUSG00000021595	Nsun2	0	0.452254	0.937736	0.792578	0.641007	0.524998	0	0.626647	1.0513	0.960146	0.86336	0.778381	0	0.0815	0.617733	0.452267	0.3985	0.5552
ENSMUSG00000025041	Nt5c2	0	-0.0252486	0.0697008	0.105708	-0.361314	-0.174446	0	-0.127382	-0.189566	-0.00328749	-0.40052	-0.417507	0	0.104167	0.1558	0.432333	-0.2418	0.424567
ENSMUSG00000029780	Nt5c3	0	-0.00532696	0.446252	0.163818	-0.0825185	0.66649	0	0.257349	0.522789	0.138845	-0.33954	0.56616	0	-1.0204	-0.2163	-0.386067	-1.3495	-0.294733
ENSMUSG00000071547	Nt5dc2	0	0.20072	0.932635	1.45767	0.953676	1.32796	0	0.705507	1.20625	1.79002	1.40575	2.12881	0	0.228567	1.831	1.81387	1.38377	1.87673
ENSMUSG00000028954	Nub1	0	0.120724	0.347011	0.151611	0.561082	0.576372	0	0.251522	0.403185	0.499696	0.84754	0.254314	0	0.0343667	0.117367	0.155267	0.366933	0.0412667
ENSMUSG00000022503	Nubp1	0	-0.380556	-0.329023	-0.337605	-0.739367	-0.941392	0	-0.200202	-0.188167	-0.0925445	-0.684801	-0.629919	0	-0.1588	-0.514067	-0.699767	-0.677233	-0.507833
ENSMUSG00000039183	Nubp2	0	0.394829	0.027572	0.467024	0.130648	0.0802821	0	0.242058	-0.0571204	0.217084	-0.00116212	0.163763	0	-0.0742333	-0.3474	-0.560233	-0.793467	-0.313
ENSMUSG00000030824	Nucb1	0	-0.0964397	-0.955842	-0.288407	-0.0533414	-0.634951	0	-0.365212	-0.958872	-0.901048	-0.456113	-1.37478	0	-0.102267	-0.589333	-0.0961667	0.0767333	-0.126967
ENSMUSG00000026434	Nucks1	0	0.185647	-0.059382	-0.178846	0.141977	0.151383	0	-0.0692355	-0.108359	-0.542581	-0.122407	-0.750119	0	-0.541	-0.732467	-0.834067	-0.290167	-0.7793
ENSMUSG00000028851	Nudc	0	0.510351	0.298604	0.544523	0.723443	0.414218	0	0.282251	0.360365	0.535652	0.143571	0.638464	0	-0.0304333	0.0750333	0.135033	0.166133	0.337567
ENSMUSG00000038736	Nudcd1	0	0.16089	0.585815	-0.0290427	0.567775	0.388307	0	0.288865	0.494022	-0.0786432	0.547853	-0.316737	0	0.258167	0.489167	0.3521	0.5092	0.1833
ENSMUSG00000020328	Nudcd2	0	0.071132	0.341725	0.129562	-0.312387	0.428778	0	0.0794251	0.376965	0.374791	-0.339465	0.378281	0	-0.125233	-0.0868667	0.0627333	-0.4667	0.324367
ENSMUSG00000053838	Nudcd3	0	0.586598	0.171703	0.972004	0.0111307	0.395942	0	0.0843808	0.337765	0.472654	0.163726	-0.0563583	0	0.0048	-0.0917	0.109533	-0.118767	0.0171
ENSMUSG00000022516	Nudt16l1	0	-0.296461	0.00450548	-0.0073496	-0.576276	-0.277092	0	-0.407179	-0.0174759	-0.296342	-0.849947	-0.386405	0	-0.5403	-0.332633	-0.710633	-1.03037	-0.2319
ENSMUSG00000028443	Nudt2	0	-0.0718338	-0.260962	-0.417783	0.351584	0.48831	0	-0.631353	0.206628	-0.426506	-0.0252228	0.243038	0	-0.285067	-0.424633	-0.460967	-0.248667	0.217167
ENSMUSG00000020029	Nudt4	0	0.184232	0.00906091	0.143749	-0.241496	0.326086	0	0.642575	0.0707735	1.14428	0.64837	1.12727	0	0.373533	0.0286	0.0729333	0.288233	0.773267
ENSMUSG00000025817	Nudt5	0	0.538406	0.988994	0.788625	1.09412	0.848145	0	0.612484	1.13447	0.985706	1.23232	0.885473	0	1.7139	2.21583	1.90537	2.52237	2.2825
ENSMUSG00000029310	Nudt9	0	0.798447	0.566105	0.547372	0.698737	0.94165	0	1.00401	0.440085	0.420348	0.651916	1.04733	0	1.9584	1.37517	0.588967	1.6458	1.6114
ENSMUSG00000026683	Nuf2	0	0.490888	0.321619	0.145622	0.409662	0.154003	0	0.364627	0.368861	0.12295	0.548463	-0.123359	0	0.506567	0.260267	0.284033	0.637467	0.0293667
ENSMUSG00000022009	Nufip1	0	0.454133	0.332782	0.0479861	0.0384586	-0.0188245	0	0.751414	0.236563	0.328746	0.438846	-0.069833	0	0.8197	0.512133	0.3715	0.8313	0.529267
ENSMUSG00000037857	Nufip2	0	0.773411	0.30914	0.729285	-0.0095384	0.202291	0	0.728939	0.13686	0.579781	-0.0645198	-0.324261	0	0.2333	0.118967	0.0479667	0.0304667	-0.216067
ENSMUSG00000066306	Numa1	0	0.16053	0.149405	0.310249	0.307525	-0.37584	0	0.159125	0.248016	0.359339	0.388719	-0.19552	0	0.006	-0.136133	-0.0409	0.110533	-0.145
ENSMUSG00000052798	Nup107	0	-0.0154539	0.112118	-0.306406	0.0601722	-0.143724	0	-0.00181716	0.0947676	-0.149212	0.182204	-0.229174	0	0.1979	0.354567	0.215433	0.1981	0.244067
ENSMUSG00000039509	Nup133	0	0.1084	0.407103	-0.0904461	-0.249009	-0.440438	0	0.283884	0.257822	-0.0680627	-0.0362817	-0.432083	0	0.0678333	0.102033	0.1193	0.0264	0.0145667
ENSMUSG00000021374	Nup153	0	0.358679	0.237628	0.367202	0.232521	0.182654	0	0.601509	0.337061	0.558518	0.450388	0.187874	0	0.150467	0.189867	-0.0634	-0.0346	0.267267
ENSMUSG00000022142	Nup155	0	0.16217	0.0994389	-0.104193	0.600391	-0.00258448	0	-0.0655463	-0.0216065	-0.238619	0.305948	-0.5421	0	0.0366333	0.165567	0.128967	0.2158	0.0761667
ENSMUSG00000051329	Nup160	0	0.693996	0.666174	0.625868	0.472078	0.643426	0	0.248303	0.324392	0.115291	0.361122	-0.106574	0	0.179067	0.296133	0.286067	0.3474	0.231567
ENSMUSG00000052533	Nup188	0	0.0398969	-0.0103632	-0.0652733	-0.160612	0.146063	0	-0.102468	-0.0320607	-0.330913	-0.102059	0.0758604	0	-0.181	-0.0276667	-0.021	-0.152067	-0.0903333
ENSMUSG00000038759	Nup205	0	0.267347	0.598244	0.347104	-0.0111741	0.200399	0	0.272533	0.458688	0.465225	0.172257	0.0790203	0	-0.0649	0.0947333	0.287033	-0.0399	0.200967
ENSMUSG00000030091	Nup210	0	-0.757807	-0.588905	-0.201787	-0.407413	-0.341164	0	-0.665111	-0.587593	-0.260096	-0.752609	-0.0108113	0	-0.808033	-0.8805	-0.500467	-1.49247	-0.5222
ENSMUSG00000001855	Nup214	0	0.696723	0.171624	0.64743	-0.0476986	0.196303	0	0.28588	0.0381816	0.188869	0.0404517	-0.32343	0	0.0759	0.0311333	0.0117	0.111033	0.122167
ENSMUSG00000035351	Nup37	0	0.276217	0.544216	0.200364	0.49807	0.593996	0	0.357088	0.547854	0.605056	0.67608	0.285967	0	0.0960333	0.2237	0.6262	0.524167	0.296533
ENSMUSG00000040034	Nup43	0	0.44113	0.353835	-0.155786	0.525369	0.33773	0	0.231185	0.112737	-0.150769	0.433664	-0.0353332	0	0.4242	0.5434	0.574667	0.8293	0.648067
ENSMUSG00000016619	Nup50	0	0.929254	0.751775	0.803837	0.578358	0.542141	0	0.830903	0.646308	0.743317	0.536479	0.342807	0	0.508033	0.7888	0.434667	0.710067	0.689333
ENSMUSG00000034826	Nup54	0	0.113241	0.126296	0.14127	0.304094	-0.112845	0	-0.0689387	0.135715	0.0666534	0.155237	-0.599845	0	0.276733	0.3868	0.393733	0.0974667	0.347367
ENSMUSG00000043858	Nup62	0	-0.238855	-0.242533	-0.17994	-0.25002	-0.375054	0	0.252751	0.177145	0.4461	0.429448	0.394344	0	0.0804333	-0.0221333	0.133533	0.117367	-0.0749
ENSMUSG00000020739	Nup85	0	0.211515	0.5794	0.240719	0.367254	0.0423014	0	0.269548	0.399329	0.467489	0.464833	0.0943552	0	-0.2023	0.184867	0.2569	0.2474	0.0138
ENSMUSG00000040667	Nup88	0	-0.44729	-0.0609499	-0.303455	-0.45152	-1.02515	0	-0.485699	-0.107818	-0.28362	-0.209538	-1.52928	0	-0.0675667	0.1022	0.0678333	-0.0921	-0.0423667
ENSMUSG00000032939	Nup93	0	0.50943	0.318929	0.249024	-0.283701	0.346302	0	0.168336	0.00737519	-0.0860692	-0.383057	-0.26608	0	0.0682	0.00276667	0.0407667	-0.251933	0.0587333
ENSMUSG00000063550	Nup98	0	0.458996	0.233538	0.391156	0.0168519	-0.19424	0	0.242353	0.120552	-0.0698061	0.169168	-0.681733	0	-0.0144667	0.1545	-0.0700667	0.267767	-0.0199333
ENSMUSG00000063550	Nup98	0	0.458996	0.233538	0.391156	0.0168519	-0.19424	0	0.242353	0.120552	-0.0698061	0.169168	-0.681733	0	0.226433	0.301533	0.2264	0.263733	0.1306
ENSMUSG00000063895	Nupl1	0	0.00518684	0.253824	0.339774	0.151716	0.0567318	0	0.520925	0.730254	0.706782	0.594576	0.119443	0	0.1682	0.2194	0.1911	0.00316667	0.2855
ENSMUSG00000027306	Nusap1	0	-0.0781712	-0.241077	-0.597208	-0.0184847	0.179518	0	-0.033418	-0.197912	-0.90069	0.128422	-0.983833	0	-0.0772	0.0832333	0.120167	0.1262	0.323333
ENSMUSG00000026516	Nvl	0	0.296148	0.347394	0.193596	0.400784	0.155276	0	0.201559	0.209382	0.142341	0.395321	-0.454865	0	0.283833	0.436133	0.499433	0.662633	0.521767
ENSMUSG00000010097	Nxf1	0	0.500928	0.179928	0.327136	0.359204	-0.0143028	0	0.402167	-0.00120333	0.112117	0.513475	-0.45548	0	-0.00863333	0.0919333	-0.119567	0.157967	-0.126167
ENSMUSG00000030934	Oat	0	-1.18779	-0.666009	-1.56844	-0.175172	-0.864889	0	-1.24208	-0.778594	-1.44402	-0.0665795	-0.903751	0	-1.48017	-1.84337	-1.1323	-0.400433	-1.81983
ENSMUSG00000029152	Ociad1	0	-0.3731	-0.27349	-0.166869	0.299766	0.479063	0	-0.471928	-0.484002	-0.44379	-0.115668	0.0234827	0	-0.450267	-0.988067	-0.886767	-0.511767	-0.263367
ENSMUSG00000020456	Ogdh	0	0.313271	0.160427	0.0102882	-0.268901	0.617583	0	0.200148	0.157717	-0.116706	-0.237147	0.451352	0	-0.496767	-0.376567	-0.4766	-0.947533	-0.0183667
ENSMUSG00000021913	Ogdhl	0	-0.939616	-0.486193	-0.915739	-0.583032	-0.930279	0	-0.902381	-0.704665	-1.04311	-0.785832	-0.86216	0	-0.507867	-0.777167	-0.5164	-1.16003	-0.4263
ENSMUSG00000033009	Ogfod1	0	0.290195	0.141242	-0.278164	-0.559028	0.112035	0	0.227679	0.327289	-0.300849	-0.262513	-0.129405	0	0.553067	0.9325	0.490167	0.0364667	0.702833
ENSMUSG00000049401	Ogfr	0	-0.305074	0.177576	1.05871	0.869329	0.786884	0	-0.562208	0.149105	1.16293	0.502145	1.32718	0	-0.0262	0.1124	0.553833	0.770167	0.469533
ENSMUSG00000034160	Ogt	0	-0.152401	-0.0981798	-0.214515	-0.156197	-1.07537	0	-0.252389	-0.234636	-0.374051	-0.00352505	-1.71498	0	0.5787	0.3611	0.3191	0.4555	-0.0118333
ENSMUSG00000027108	Ola1	0	0.382797	0.64769	0.336278	0.661769	0.295763	0	0.455569	0.384411	0.255323	0.644063	-0.0523179	0	-0.0217	0.312033	0.367067	0.4543	0.325167
ENSMUSG00000038084	Opa1	0	-0.119615	0.0766298	-0.441581	-0.434533	0.132537	0	0.238037	0.101253	-0.18056	-0.0152442	0.439205	0	-0.1167	-0.0191	-0.1062	-0.7586	0.123967
ENSMUSG00000028587	Orc1	0	0.241295	0.311439	0.0621941	0.282726	-0.660988	0	0.26343	0.32694	0.167637	0.543906	-0.794534	0	-0.0498667	0.184633	0.217	0.303967	0.137167
ENSMUSG00000026037	Orc2	0	0.714319	0.560107	0.40082	0.425982	0.558153	0	1.34476	1.27176	1.27172	1.22894	0.996955	0	-0.494867	-0.428767	-0.301667	0.0643	-0.246
ENSMUSG00000040044	Orc3	0	0.0669429	0.0510624	-0.176069	0.295091	0.340465	0	0.137799	0.142534	-0.452231	0.319513	-0.233354	0	0.1259	0.408933	0.511933	0.5051	0.4465
ENSMUSG00000026761	Orc4	0	0.0256607	0.125068	-0.0729887	0.300245	0.357309	0	0.173423	-0.0625613	-0.0706279	0.511855	-0.187904	0	-0.2955	-0.0860667	0.272967	0.115733	0.115567
ENSMUSG00000029012	Orc5	0	-0.158022	0.155949	-0.250543	0.320224	0.00194896	0	-0.484747	-0.0752904	-0.510863	0.124812	-0.606249	0	0.0680667	0.294633	0.217967	0.3838	0.2258
ENSMUSG00000022807	Osbpl11	0	-0.395636	-0.0196241	-0.370812	-0.358106	-0.4032	0	-0.122675	0.107234	0.183965	0.119668	0.077572	0	-0.305833	-0.358133	-0.175133	-0.581633	-0.4646
ENSMUSG00000028559	Osbpl9	0	-0.265062	-0.433278	-0.653628	-0.38822	-0.558308	0	-0.1987	-0.352621	-0.587852	-0.20984	-0.641898	0	-0.0224667	-0.245333	-0.254833	-0.365033	-0.539
ENSMUSG00000006289	Osgep	0	-0.0819063	0.0421498	-0.247451	0.463393	0.694317	0	-0.479008	0.414638	0.23705	0.939929	1.13993	0	-0.4949	-0.175967	-0.318033	-0.304233	0.0689
ENSMUSG00000024725	Ostf1	0	-1.54226	-1.28261	-1.70376	-1.89846	-1.53482	0	-1.18195	-1.34278	-1.69443	-2.03834	-1.47485	0	-1.1683	-1.72187	-1.85287	-2.34597	-1.22227
ENSMUSG00000024767	Otub1	0	-0.236541	-0.162855	-0.0521425	-0.158111	-0.570438	0	-0.290351	-0.292651	-0.363826	-0.247154	-1.07398	0	-0.160133	-0.4379	-0.412933	-0.154367	-0.4
ENSMUSG00000036990	Otud4	0	0.355996	0.383403	0.698574	-0.165826	0.3211	0	0.545105	0.616646	0.951142	0.189695	0.762674	0	-0.0479	0.168567	-0.0527	-0.389867	0.220167
ENSMUSG00000000959	Oxa1l	0	-0.600587	-0.568224	-0.748242	-0.300038	-0.523392	0	-0.461273	-0.0487055	-0.575836	-0.0590563	-0.548126	0	-0.100367	-0.239233	-0.4963	-0.0967	0.0239333
ENSMUSG00000022186	Oxct1	0	-0.0829558	-0.152388	-0.365613	0.147742	-0.097414	0	0.00246643	-0.0647322	-0.368458	-0.104864	-0.196163	0	-0.3424	-0.413967	-0.503333	-0.4784	-0.454667
ENSMUSG00000036737	Oxsr1	0	0.178538	0.245249	0.0552543	0.125481	-0.341231	0	0.486103	0.430483	0.596706	0.648553	0.0246707	0	0.0680667	0.0392667	0.0926333	-0.111533	-0.223133
ENSMUSG00000019916	P4ha1	0	-1.15843	0.141095	-0.933244	0.633801	-1.33525	0	-1.01269	0.274255	-0.81728	0.236888	-1.55081	0	-0.4606	0.222133	1.391	0.225667	-0.818867
ENSMUSG00000025130	P4hb	0	-0.0894793	-0.418508	-0.163536	-0.058815	-0.503276	0	-0.153914	-0.732904	-0.33034	-0.733747	-0.968224	0	-0.0063	0.0141333	-0.130533	-0.386833	-0.316867
ENSMUSG00000025364	Pa2g4	0	1.27993	0.717527	1.14555	0.792542	1.4823	0	0.390966	0.454771	0.23238	0.507496	0.231915	0	0.157	0.357233	0.2017	0.513167	0.376933
ENSMUSG00000022283	Pabpc1	0	1.28156	0.259112	1.46667	1.16786	1.4748	0	0.359339	0.0592103	0.251415	0.449403	0.307174	0	0.391667	0.275267	0.0623667	0.258067	0.205867
ENSMUSG00000016664	Pacsin2	0	-0.0180754	-0.066699	-0.331138	-0.223336	-0.487388	0	0.152956	-0.010742	-0.326258	0.0267575	-0.486858	0	0.3678	0.395667	0.308433	0.535033	0.2937
ENSMUSG00000003437	Paf1	0	0.269866	0.219204	0.096064	0.0613721	0.0903637	0	0.24764	0.24192	0.197631	0.207492	-0.223533	0	0.242067	0.3518	0.199033	0.1297	0.1664
ENSMUSG00000020745	Pafah1b1	0	0.223633	0.197208	0.0723645	-0.123817	0.418023	0	0.1032	0.0933997	0.0763747	0.0563465	0.234153	0	0.1161	0.0588333	-0.0312667	0.108267	0.109867
ENSMUSG00000003131	Pafah1b2	0	0.207356	-0.174313	0.159075	0.198179	0.0306053	0	-0.0914905	-0.350192	-0.0335849	-0.253446	-0.293316	0	0.197633	-0.371267	-0.268967	-0.0236	-0.322533
ENSMUSG00000005447	Pafah1b3	0	-0.32809	0.0279961	0.0925824	0.289546	-0.289518	0	0.0967444	0.163916	0.273577	0.409594	0.0969432	0	-0.2946	-0.397267	0.244167	0.2478	-0.2353
ENSMUSG00000029247	Paics	0	0.118349	0.385171	0.00683777	0.68704	-0.0375352	0	0.193047	0.367224	-0.0631741	0.866154	-0.343296	0	-0.117333	0.0437667	0.0296333	0.447767	0.125767
ENSMUSG00000025451	Paip1	0	-0.0548163	-0.589981	-0.187814	-0.34548	-0.0570332	0	-0.0808822	-0.969264	-0.594704	-0.391293	-0.436904	0	0.6282	-0.405867	-0.188267	-0.0242667	-0.385567
ENSMUSG00000038683	Pak1ip1	0	0.545569	0.387226	0.168882	0.431423	-0.0541777	0	0.750582	0.259661	0.286806	0.469557	-0.148119	0	0.0637333	0.283633	0.2033	0.6378	0.102833
ENSMUSG00000022781	Pak2	0	0.339078	0.235743	0.726136	-0.275352	0.262855	0	-0.135248	0.230215	0.0618423	-0.166561	-0.594166	0	-0.110633	-0.0320667	-0.0183	-0.337767	-0.144633
ENSMUSG00000030602	Pak4	0	-0.145244	-0.235335	-0.0597446	-0.684887	-0.689468	0	-0.0834038	0.0364632	-0.199086	-0.271707	-0.11961	0	0.0975667	-0.0319333	-0.292533	-0.261233	-0.00896667
ENSMUSG00000058056	Palld	0	0.0154428	0.669153	0.887918	-0.0683864	0.778051	0	-0.996988	-0.118958	-0.109886	-0.306765	-0.158904	0	-2.2799	-2.89553	-1.5552	0.414167	-1.85327
ENSMUSG00000047986	Palm3	0	1.53449	1.48395	1.17523	0.729484	0.55166	0	1.9036	1.83926	1.58271	0.959834	1.12725	0	0.973967	2.0077	1.39207	0.468067	2.2885
ENSMUSG00000037514	Pank2	0	-0.235707	-0.225788	-0.271659	-0.0450733	0.244239	0	0.381039	0.137493	0.371289	0.406595	0.711018	0	-0.2331	-0.6606	-0.568333	-0.493167	-0.379033
ENSMUSG00000021111	Papola	0	0.334741	0.229705	0.445176	0.392323	0.485767	0	0.300097	0.352753	0.441898	0.40826	0.268627	0	0.207067	0.3527	0.273467	0.263733	0.278867
ENSMUSG00000025812	Pard3	0	-0.0672941	-0.286153	-0.206185	-0.883813	0.576523	0	-0.102224	-0.108784	-0.0192818	-0.754068	0.718153	0	0.204867	0.0238667	-0.0960667	-0.7773	0.0473333
ENSMUSG00000021911	Parg	0	0.0743629	-0.0159539	-0.342265	-0.21446	-0.302791	0	0.417921	-0.0752962	0.232713	0.249789	-0.0351141	0	-0.0939333	-0.2819	-0.2573	-0.336133	-0.294933
ENSMUSG00000028964	Park7	0	0.132272	0.40131	0.0771403	0.267698	0.0997842	0	0.10042	0.213937	0.0565592	0.0590215	0.0781311	0	-0.442567	-0.301567	-0.077	-0.1575	-0.200933
ENSMUSG00000022685	Parn	0	-0.0785845	0.00297375	0.117837	0.0563733	0.804735	0	-0.488976	0.0363159	-0.0605193	-0.0923119	0.310962	0	-0.6124	-0.5328	-0.184533	-0.555733	-0.0642
ENSMUSG00000026496	Parp1	0	0.00785345	0.0795314	-0.419175	-0.202296	-0.34044	0	0.222395	0.0864048	-0.390155	0.0507204	-0.127763	0	-0.479667	-0.519267	-0.285433	-0.481867	-0.5216
ENSMUSG00000036023	Parp2	0	0.184285	0.104601	-0.162072	0.531167	0.154967	0	0.231013	0.0844576	-0.175658	0.595	-0.033247	0	0.1353	0.454833	-0.0191333	0.765033	0.241533
ENSMUSG00000022438	Parvb	0	2.06505	0.47663	0.561371	0.389072	-3.17313	0	1.28203	-0.021191	-0.78728	0.24807	-4.00673	0	0.641667	-0.493933	-0.297133	-0.111567	-1.367
ENSMUSG00000046139	Patl1	0	0.156713	-0.360029	0.0883776	-0.471797	-0.0812065	0	-0.412601	-0.329043	-0.713199	-0.445914	-0.362163	0	0.138	-0.742067	-0.4811	0.0929667	-0.408867
ENSMUSG00000020453	Patz1	0	-0.804884	-0.593877	-0.179193	-0.257464	-1.11174	0	-0.661984	-0.443565	0.122847	-0.103386	-0.61064	0	-0.909867	-1.25027	-0.794567	-0.7803	-1.09477
ENSMUSG00000035873	Pawr	0	-0.15193	-0.237261	0.325359	0.176521	0.99614	0	-0.183264	-0.127184	0.572905	0.496694	0.940004	0	0.1387	0.0767	0.3208	0.546333	0.418733
ENSMUSG00000002221	Paxip1	0	-0.670077	-0.689859	-0.603656	-0.806638	-0.991015	0	0.08731	-0.214637	-0.0120682	-0.2663	-0.221743	0	-1.17377	-1.70187	-1.80157	-1.8374	-1.60817
ENSMUSG00000022033	Pbk	0	-0.160289	-0.406802	-1.33977	-0.730097	-0.526742	0	-0.210308	-0.28886	-1.30997	-0.588398	-1.15501	0	-0.111	-0.3635	-0.570067	-0.411433	-0.0947
ENSMUSG00000042323	Pbrm1	0	0.424146	0.264783	0.575336	0.46879	0.784435	0	-0.0354214	0.105031	0.284233	0.446933	0.290709	0	-0.0626667	-0.265933	0.2804	0.513767	-0.0548667
ENSMUSG00000051695	Pcbp1	0	1.29906	0.401402	1.7851	0.116249	1.27641	0	0.128445	0.134173	0.169094	-0.593113	0.189031	0	0.0493667	-0.0885333	-0.2553	-0.439867	-0.1412
ENSMUSG00000056851	Pcbp2	0	1.13295	0.57733	1.67746	0.898663	1.4256	0	0.377996	0.386972	0.372066	0.521458	0.0196084	0	0.3212	0.394933	0.144867	0.4606	0.430633
ENSMUSG00000041650	Pcca	0	-0.276523	-0.0626688	-0.391253	0.753655	0.619246	0	-0.602007	-0.0311572	-0.65001	0.0821039	-0.303081	0	-0.548533	-0.629067	-0.315067	-0.2407	-0.576467
ENSMUSG00000025050	Pcgf6	0	-0.370139	-0.0550914	-0.0379925	-0.298279	0.0335571	0	-0.330675	-0.232923	0.114544	-0.071041	0.194359	0	-0.313333	-0.196367	-0.3891	-0.8338	-0.225
ENSMUSG00000038542	Pcid2	0	0.326734	0.247547	0.398263	-0.0880509	0.328707	0	0.0792387	0.162786	-0.233102	-0.541114	-0.469001	0	0.195767	0.309933	0.2951	-0.0117333	0.334233
ENSMUSG00000040618	Pck2	0	-0.790216	-0.932272	-1.68807	0.641924	0.685431	0	-0.90983	-0.966995	-1.69932	0.372593	0.952367	0	0.3309	-0.262733	0.6158	1.27807	-0.042
ENSMUSG00000031592	Pcm1	0	0.488964	0.121391	0.31722	-0.287696	0.686887	0	0.0697798	-0.0244331	-0.0602876	-0.309261	-0.281904	0	0.246833	-0.0884	-0.3888	-0.371267	-0.143667
ENSMUSG00000019795	Pcmt1	0	0.163037	0.250865	0.343558	0.579275	0.824189	0	0.209425	0.4415	0.273507	0.123691	0.641821	0	0.150333	0.252933	-0.0838	0.133167	0.372333
ENSMUSG00000027342	Pcna	0	-0.114438	-0.04901	-0.423657	-0.137421	-0.496108	0	0.127919	-0.197424	-0.323483	-0.0479929	-0.453326	0	-0.1389	0.0907667	-0.2812	0.0931333	0.1102
ENSMUSG00000001151	Pcnt	0	0.807499	0.299784	0.339351	0.293202	-0.164426	0	0.859298	0.326319	0.406222	0.328297	0.12702	0	0.651933	0.0815667	0.0563667	0.304033	-0.0577667
ENSMUSG00000029998	Pcyox1	0	-0.375761	-0.598366	-0.558833	-0.942712	-0.0761313	0	-0.269973	-0.482526	-0.422974	-1.11514	-0.174411	0	-0.185033	-0.438167	-0.234233	-1.46127	-0.1445
ENSMUSG00000024579	Pcyox1l	0	0.632661	0.37525	1.04043	0.786339	0.808576	0	0.790661	0.420491	0.997571	0.360113	0.614604	0	0.696867	0.736667	1.03863	0.008	0.8891
ENSMUSG00000005615	Pcyt1a	0	0.251694	0.0760825	-0.380526	-0.816859	0.171004	0	0.212801	0.192589	0.0601609	-0.811467	-0.108413	0	0.166633	0.1732	-0.5966	-0.636	-0.101767
ENSMUSG00000025137	Pcyt2	0	-0.736356	-0.146561	-0.25356	-0.871347	-0.117018	0	-0.765853	-0.248509	-0.443366	-0.839118	0.183147	0	-0.7081	-0.5797	-0.374767	-1.13643	-0.0349333
ENSMUSG00000029623	Pdap1	0	1.15764	0.708982	0.93854	1.10101	1.05637	0	0.472148	0.498896	0.366638	0.475378	0.27266	0	-0.2663	0.210333	0.250133	0.4304	0.2524
ENSMUSG00000027835	Pdcd10	0	0.0922097	0.381371	-0.238011	0.00196082	-0.800462	0	0.507906	0.362778	0.184654	0.292894	-1.16752	0	-0.1084	0.0588667	0.0779	0.0057	-0.0027
ENSMUSG00000025047	Pdcd11	0	0.36216	0.501492	0.923362	0.938703	0.587843	0	0.165554	0.399877	0.842903	0.878125	0.485785	0	0.243933	0.614167	0.511833	0.654833	0.583567
ENSMUSG00000014771	Pdcd2	0	-0.512395	-0.394282	-0.688916	-0.0731801	-0.384499	0	-0.112319	-0.337478	-0.371764	0.182393	-0.270977	0	0.3383	0.19	0.338567	0.6955	0.319433
ENSMUSG00000024975	Pdcd4	0	0.160565	0.825489	-0.0541417	0.358832	0.628852	0	-0.270352	0.418656	-0.351733	0.380429	-0.128497	0	-1.4386	-0.1054	0.113267	-0.961333	0.412833
ENSMUSG00000021576	Pdcd6	0	0.104133	0.0696326	-0.0146149	0.355848	-0.300027	0	0.341468	0.0635291	0.128297	0.193348	0.0153182	0	-0.1978	-0.3266	-0.239467	-0.136267	-0.0788333
ENSMUSG00000032504	Pdcd6ip	0	0.0890194	-0.188523	0.429432	-0.240155	0.367249	0	-0.425292	-0.269753	-0.305235	-0.319264	-0.353725	0	-0.1521	-0.513	-0.1441	-0.275333	-0.259333
ENSMUSG00000009030	Pdcl	0	0.410095	0.526416	-0.138395	0.282841	-0.313166	0	0.129017	0.574727	-0.0123688	0.25186	-0.510189	0	-0.360433	0.125333	0.0997667	-0.367933	-0.2854
ENSMUSG00000026078	Pdcl3	0	0.203188	0.369837	0.11466	0.526451	0.106576	0	0.366046	0.437776	0.325175	0.517175	0.0495017	0	0.372767	0.261233	0.796033	0.6634	0.324767
ENSMUSG00000043702	Pde12	0	0.0627583	0.141178	-0.0886641	-0.0101395	-0.245243	0	0.832242	0.378399	0.550523	0.515251	0.634462	0	0.822733	0.6321	0.1148	0.538033	0.510133
ENSMUSG00000031299	Pdha1	0	0.346925	0.22219	0.0859477	0.677658	-0.237621	0	0.540575	0.2583	0.293765	0.555126	-0.202915	0	0.158967	-0.0267333	-0.208467	0.0271333	-0.230233
[truncated: 1,295 more rows]
