# Supplementary material for: The translational landscape of ground state pluripotency
Source: Nat Commun. 2020 Apr 1;11:1617. doi: 10.1038/s41467-020-15449-9 (PMC7113317; doi:10.1038/s41467-020-15449-9)
Supplement: Supplementary file 9 — Supplementary Data 5 [file 41467_2020_15449_MOESM9_ESM.xlsx]

## Sheet: Transcriptional
UP	ID	FCS.2i_pr_FC	EpiLSCs.2i_pr_FC	ser_2i_RNAFC	Epi_2i_RNAFC	ser_2i_RFPFC	Epi_2i_RFPFC		Down	ID	FCS.2i_pr_FC	EpiLSCs.2i_pr_FC	ser_2i_RNAFC	Epi_2i_RNAFC	ser_2i_RFPFC	Epi_2i_RFPFC			PC/CH	PD	2i	CH
	Ada	2.18657	1.56053	1.33832	0.0239848	1.27346	0.429912			Acsl1	-1.67803	-0.952633	-1.3636	-1.0963	-1.52077	-0.950797			Abcg2	Adk	Anxa2	Bdh1
	Adk	2.045	1.89423	2.21215	2.37434	2.14665	1.76995			Aim2	-1.87463	-0.464433	-1.77111	0.107686	-1.59421	-0.57174			Acsl1	Arhgef18	Cobl	Dhrs1
	Ahnak	1.81847	-0.583467	1.14954	-3.13023	0.416772	-3.41928			Ak4	-2.79353	-2.80107	-3.13475	-3.67262	-2.73719	-3.41604			Ada	Basp1	Dnmt3a	Emb
	Anxa2	3.13387	1.7859	3.48254	-0.158381	3.24474	-0.545179			Aldh1l1	-7.28317	-6.96493	-3.41342	-3.66844	-3.01163	-3.73241			Ahnak	Cbr3	Nfatc2ip	Lrp2
	Basp1	3.277	3.95693	3.07143	3.56829	2.76942	3.7346			Amdhd2	-1.6411	-1.61983	-1.29857	-1.28446	-1.03116	-0.780731			Aim2	Ccdc43	Peg10	Peg3
	Bcam	1.765	1.2131	1.60599	0.101021	0.853168	0.118618			Anxa4	-2.04513	-1.29123	-1.90958	-1.06077	-1.67931	-1.2898			Ak4	Ckb	Ptgfrn
	Cnn2	4.54487	0.9835	3.5838	2.7812	3.66281	3.05359			Arhgef18	-2.31323	-1.3023	-1.58839	-1.14551	-1.35449	-0.744925			Aldh1l1	Ckmt1	Sh3bp1
	Crip2	1.53097	1.8118	1.21621	2.14914	1.02432	2.19243			Arvcf	-1.9301	-0.288233	-1.44527	-0.965659	-0.966175	-0.0982327			Alpl	Dusp9	Slc16a3
	Crmp1	2.26523	3.57613	2.02633	3.33236	2.35119	3.03111			Ass1	-1.5522	-1.48587	-1.57923	-3.06052	-1.48166	-3.34201			Amdhd2	Endog	Smtnl2
	Dnmt3a	5.38923	8.25197	1.62153	4.17731	1.46671	4.27261			Bag3	-1.66697	-1.62663	-1.01106	-1.07582	-0.963423	-1.54846			Anxa4	Epcam	Tes
	Emb	3.98257	4.34697	4.09229	4.51867	3.9414	4.44795			Bdh1	-2.5976	-2.36443	-1.27818	-3.03333	-0.945859	-3.05749			Arvcf	Gpx1	Tet2
	Eno3	2.08413	2.56097	1.44635	0.252145	2.21288	0.478065			Capn1	-1.76887	-1.78087	-1.09846	-2.35079	-1.06266	-2.36554			Ass1	Grb7	Zfp292
	Epcam	1.50873	2.57923	2.06555	2.69998	1.66612	2.39754			Cat	-1.7505	-1.45807	-1.31824	-1.12188	-1.24432	-1.20775			Bag3	Gss
	Flna	1.67797	0.2945	1.68036	0.80218	1.113	0.918839			Cbr3	-2.92073	-1.22013	-1.95406	-0.0564224	-2.19184	-0.148014			Bcam	Hk1
	Gsto1	2.32643	0.4139	1.9882	1.28035	1.79345	1.07886			Ccdc43	-1.95533	-1.51593	-1.31648	-0.522963	-1.37229	-0.855707			Bcar1	Lin28a
	Hnrnph3	1.67727	1.42773	1.97055	2.15666	1.80053	1.39455			Coro7	-1.5122	-0.993933	-1.40654	-1.01914	-1.04688	-0.903163			Bcat1	Man2a1
	Ina	1.94203	3.55243	1.62339	2.68687	1.69534	2.04178			Cpt1a	-4.06993	-1.66713	-2.10947	-2.55781	-2.19569	-2.86758			Capn1	Msi1
	Itga3	1.78733	0.945533	1.31664	1.32847	0.928655	1.25235			Cstb	-2.1595	-0.449133	-1.66828	-1.46501	-1.89972	-1.56351			Cat	Ostf1
	Jmjd1c	1.8032	0.9734	1.45537	1.78454	1.30141	1.26603			Endog	-1.57373	0.260167	-1.37283	-0.791472	-1.02757	0.116837			Cnn2	Pdk1
	Krt8	5.46137	1.345	3.02561	-1.13695	2.87094	-1.42722			Eps8	-2.12967	-1.00527	-2.24205	-1.39752	-1.76053	-1.30614			Coro7	Plec
	Lgals1	2.89557	1.08283	1.97256	-1.91939	1.41662	-1.83374			Galnt2	-1.85543	-1.57533	-1.25929	-1.37307	-1.20919	-0.944956			Cpt1a	Rnf213
	Lin28a	3.702	3.16843	4.73636	4.12359	3.94761	4.20923			Gipc1	-1.67203	-0.0805	-1.48069	-0.513037	-1.45868	0.286335			Crip2	Utf1
	Lmna	1.63687	0.6915	1.09956	-2.07211	1.41742	-1.97788			Glb1	-3.7465	-3.13713	-1.21705	-2.69996	-1.31168	-2.64723			Cstb
	Lrp2	3.81467	5.09673	1.86096	3.67265	1.11541	3.34242			Gna13	-1.61663	-1.5102	-1.29341	-1.13676	-0.930071	-0.735333			Ctsb
	Nudt5	2.52237	2.2825	1.09412	0.848145	1.23232	0.885473			Gpx1	-2.69813	-0.857267	-1.79925	-1.6359	-2.29747	-0.748221			Dhdh
	Pdlim7	3.6981	3.01413	1.16509	1.89454	1.54153	2.53396			Gsr	-2.15947	-1.24457	-1.64801	-1.14538	-1.59414	-0.907882			Ebp
	Peg10	4.9094	4.956	4.03528	3.40305	3.93399	2.65982			Gss	-2.93393	-2.81163	-1.818	-2.56392	-1.64767	-2.77806			Echdc2
	Peg3	1.6119	2.2667	2.28956	0.954671	2.49066	0.708564			Gstm2	-2.0952	-1.69387	-1.01622	-1.00741	-1.21012	-1.92853			Eps8
	Plec	2.8357	1.3008	2.01641	1.14714	1.65408	1.50639			Gstp1	-2.0157	-0.0959333	-1.5595	-0.135288	-1.72106	-0.247457			Esrrb
	S100a10	4.19557	1.56437	1.92332	-0.0652956	2.32279	-0.559288			H2afy	-2.06977	-2.2146	-1.55771	-3.34125	-1.15568	-2.89373			Flna
	S100a6	6.10123	3.4911	5.23202	-0.96083	4.12364	-1.18755			Hebp1	-2.79173	-1.4825	-2.71585	-2.16344	-1.82501	-1.30826			Galnt2
	Serpinh1	2.93763	0.704033	1.41108	-0.553612	0.919517	-0.559722			Hs1bp3	-1.55563	-0.889	-1.25995	-0.329416	-1.09245	-1.1286			Gipc1
	Sfn	2.27423	0.7351	2.35776	-0.529194	2.62401	-0.495422			Hsdl1	-2.6516	-1.20117	-1.29949	-0.26618	-0.939937	0.13672			Glb1
	Slc16a3	2.09107	2.45203	2.35189	2.04152	1.8561	2.0629			Idh1	-2.08697	-1.3646	-1.70933	-1.66898	-1.61148	-1.91743			Gna13
	Soat1	5.98637	1.85743	3.44051	2.63352	3.18623	2.05737			Igf2bp3	-1.96263	-1.28213	-1.10805	-0.00546308	-1.21029	-0.575323			Gsr
	Sssca1	2.9751	2.4794	1.82786	1.0962	1.53261	1.27513			Kdm3a	-1.763	-1.51043	-1.76521	-2.3322	-1.64597	-2.85034			Gstm2
	Stmn2	2.64947	1.14403	2.27782	-1.76795	2.69276	-1.70867			Man2a1	-2.26023	-1.87877	-1.19597	-0.672231	-1.33821	-1.02332			Gstp1
	Ufsp2	1.51383	1.44163	2.5302	2.17696	2.5763	2.26966			Mavs	-2.1048	-2.01843	-1.43562	-1.2544	-1.34153	-1.23635			H2afy
	Utf1	1.7594	2.016	1.90653	3.20894	1.90563	2.94495			Me1	-2.80553	-2.37147	-1.8663	-0.369199	-3.49682	-1.53042			Hebp1
	Abcg2	1.00887	1.56987	1.24955	1.95669	0.890044	1.65859			Msi1	-1.85323	-1.56047	-1.7561	-0.17912	-1.80162	-0.836781			Hexb
	Bcar1	2.94443	3.70327	0.882059	2.40568	1.03867	2.685			Mt1	-2.8889	-1.85517	-2.27158	-2.09196	-2.34758	-1.25807			Hnrnph3
	Dhdh	0.680267	2.1166	0.794413	2.53455	0.313232	2.27522			Myof	-2.8069	-3.93753	-2.39215	-5.23949	-2.60085	-5.78016			Hs1bp3
	Dusp9	1.083	3.6952	-0.228793	1.64808	0.128802	2.6501			Nagk	-2.93193	-1.52717	-1.75827	-1.38873	-2.17902	-1.36605			Hsdl1
										Nqo1	-3.93633	-1.14083	-3.34467	-1.73234	-3.09494	-1.90606			Idh1
	Grb7	0.8005	1.75313	1.13932	1.42486	0.786515	1.13926			Ostf1	-2.34597	-1.22227	-1.89846	-1.53482	-2.03834	-1.47485			Ifrd1
	Ifrd1	0.5388	1.62717	0.53529	1.1455	1.17268	2.29995			Pkn1	-2.16533	-1.05157	-1.60835	-1.40844	-1.17502	-0.582223			Igf2bp3
	Med14	0.878267	1.51263	0.827465	2.02593	1.46301	2.02078			Prrc1	-2.15503	-2.05957	-1.15532	-0.942742	-1.24177	-0.455079			Ina
	Mthfd2	0.3757	1.56377	0.0458064	1.49289	0.00532345	1.4944			Ptgr1	-2.09317	-0.4831	-1.61108	-0.844996	-1.61084	-1.15743			Itga3
	Nt5dc2	1.38377	1.87673	0.953676	1.32796	1.40575	2.12881			Pygb	-1.8655	-0.746833	-2.00107	-0.445076	-1.62369	-0.747818			Kat6b
	Pdk1	1.13293	1.615	1.62991	1.65554	2.00278	2.17873			Renbp	-2.25827	-3.5955	-1.48075	-3.11851	-1.51707	-2.85083			Kdm3a
	Pkp2	1.40957	2.4062	0.312819	1.22342	0.67615	1.49132			Rnf213	-2.76353	-1.24733	-2.0439	-1.27147	-2.07919	-1.15139			Kdm3b
	Pphln1	1.34033	1.9755	1.59262	3.52412	1.69856	2.787			Sh3bp1	-1.94583	-3.7854	-1.55421	-2.47393	-1.41372	-1.961			Lamp2
										Slc25a20	-2.01397	-1.15623	-2.2942	-3.04163	-2.12268	-3.10712			Lgals1
										Slfn9	-2.54773	-0.1674	-1.21717	0.120297	-1.31229	-0.0768582			Lima1
										Smtnl2	-3.27593	-3.09263	-1.73063	-2.40787	-1.42097	-2.37953			Lmna
										Tmem43	-1.82927	-1.15123	-1.54958	-1.06667	-1.8686	-1.3547			Mavs
										Tuba3a	-3.1336	-1.326	-2.85194	-2.32361	-3.10751	-2.58282			Me1
										Uap1l1	-1.5677	-2.12907	-1.61419	-2.51296	-1.42837	-1.88652			Med14
										Zc3hav1	-2.97637	-3.94893	-2.1172	-2.93523	-1.78041	-2.67694			Mthfd2
										Alpl	-1.9598	-1.70287	-0.830959	-2.49733	-1.36786	-2.88363			Myof
										Bcat1	-1.37977	-2.2351	-1.86541	-2.05942	-1.49132	-1.66227			Nagk
										Ckb	-1.45247	-2.84677	-1.32995	-4.96422	-0.65102	-3.8113			Npc2
										Ckmt1	-1.4835	-2.40087	-1.33036	-2.6389	-1.0877	-2.24526			Nqo1
										Cobl	-0.183733	-3.24967	-0.350969	-2.67297	-0.406468	-3.40697			Nt5dc2
										Ctsb	-1.4878	-1.5584	-0.815543	-1.5258	-1.51744	-2.4342			Nudt5
										Dhrs1	-0.426667	-2.22223	-0.249212	-1.79795	0.194332	-1.42858			Pdlim7
										Ebp	-0.689667	-1.5351	-0.118668	-2.2972	-0.627852	-2.39836			Pkn1
										Echdc2	-0.599533	-2.26173	0.0537282	-1.42041	0.255358	-1.35159			Pkp2
										Esrrb	-0.796067	-1.85797	-0.581485	-4.16904	-0.754888	-4.79561			Prrc1
										Hexb	-1.49963	-1.84647	-0.261287	-2.55199	-0.595829	-2.57675			Ptgr1
										Hk1	-2.01553	-2.08793	-0.810754	-1.05097	-0.599138	-1.32921			Pygb
										Kat6b	-1.42083	-1.98557	-0.836109	-2.31983	-0.727858	-2.42099			Ralb
										Kdm3b	-1.19877	-1.7197	-0.575304	-1.23848	-0.605341	-1.34167			Renbp
										Lamp2	-1.36497	-2.76143	-0.810104	-1.48895	-1.76078	-2.67081			Serpinh1
										Lima1	-2.63203	-2.39163	-0.442022	-2.47821	-1.15624	-2.973			Sfn
										Nfatc2ip	-1.04267	-2.48513	-0.949319	-2.03909	-1.19057	-2.28909			Slc12a7
										Npc2	-1.72383	-1.6512	-0.997125	-1.99635	-1.53897	-2.13722			Slc25a20
										Plekhg5	-0.999633	-1.5786	-0.564066	-1.64578	-0.40225	-0.772378			Slc2a3
										Ptgfrn	-3.1205	-3.19033	-0.835622	-1.51164	-1.05428	-0.796884			Slfn9
										Ralb	-1.5249	-1.552	-0.942929	-1.49766	-1.13181	-1.22726			Soat1
										Slc12a7	-2.0862	-2.02127	-0.444143	-1.26105	-1.42764	-1.79176			Sssca1
										Slc2a3	-1.3753	-2.28577	-0.122739	-3.03504	-0.732812	-3.68702			Stmn2
										Sun2	-1.6173	-1.72047	-0.592106	-1.96087	-1.14279	-1.89856			Sun2
										Tes	-1.8177	-2.98367	-0.980209	-2.60951	-0.93353	-2.05719			Tmem43
										Tet2	0.3029	-1.6157	-0.971993	-3.59648	-0.839357	-3.96195			Tuba3a
										Yes1	-0.517267	-1.58523	0.0699501	-1.77694	0.447912	-1.78068			Uap1l1
										Zfp292	-0.917167	-1.68243	-0.529928	-1.08762	-0.493046	-1.29734			Yes1
																			Zc3hav1

## Sheet: Translational
UP	ID	FCS.2i_pr_FC	EpiLSCs.2i_pr_FC	ser_2i_RNAFC	Epi_2i_RNAFC	ser_2i_RFPFC	Epi_2i_RFPFC		Down	ID	FCS.2i_pr_FC	EpiLSCs.2i_pr_FC	ser_2i_RNAFC	Epi_2i_RNAFC	ser_2i_RFPFC	Epi_2i_RFPFC				PC/CH	PD	2i	CH
	Anxa5	1.59557	-1.4435	0.924878	-2.16991	1.02781	-1.97722			Acsf2	-3.02633	-2.83453	-0.933167	-0.758058	-2.53131	-1.76341				Acsf2	Alg13	Ptgfrn	N/A
	Bcar1	2.94443	3.70327	0.882059	2.40568	1.03867	2.685			Agk	-2.34313	-1.4037	-0.991484	-1.01677	-1.28232	-1.81156				Agk	Anxa5
	Usp15	1.62867	0.822667	0.981752	0.670442	1.03748	0.1752			Alpl	-1.9598	-1.70287	-0.830959	-2.49733	-1.36786	-2.88363				Alpl	Man2a1
	Nudt9	1.6458	1.6114	0.698737	0.94165	0.651916	1.04733			Cenpv	-1.5381	-0.591333	-0.754256	-0.341168	-1.12349	0.0708188				Bcar1
	Palm3	0.468067	2.2885	0.729484	0.55166	0.959834	1.12725			Ctsa	-1.57087	-1.4666	-0.800651	-1.87125	-1.35427	-2.15501				Cenpv
	Pycr2	0.170333	1.57403	0.330655	0.846261	0.605398	1.52843			Gcdh	-1.64133	-0.9159	-0.86838	-0.788885	-1.02305	-0.899488				Ctsa
	S100a6	6.10123	3.4911	5.23202	-0.96083	4.12364	-1.18755			H2afy2	-1.54933	-1.0501	-0.956938	-0.228746	-1.06827	-0.423957				Gcdh
	Tmem2	1.25713	2.21337	1.39199	0.877214	1.01491	1.1775			Lima1	-2.63203	-2.39163	-0.442022	-2.47821	-1.15624	-2.973				Kdm2b
										Man2b1	-1.5941	-0.810467	-0.753785	-0.904458	-1.06789	-0.945546				Lima1
										Npc2	-1.72383	-1.6512	-0.997125	-1.99635	-1.53897	-2.13722				Lnpep
										Pdia5	-2.38963	-1.6239	-0.716959	-0.180951	-1.53701	-0.724264				Man2b1
										Pgm2	-1.59857	-1.41077	0.799197	0.188947	1.21389	0.474591				Me1
										Ptgfrn	-3.1205	-3.19033	-0.835622	-1.51164	-1.05428	-0.796884				Npc2
										Ralb	-1.5249	-1.552	-0.942929	-1.49766	-1.13181	-1.22726				Nudt9
										Slc12a7	-2.0862	-2.02127	-0.444143	-1.26105	-1.42764	-1.79176				Palm3
										Sun2	-1.6173	-1.72047	-0.592106	-1.96087	-1.14279	-1.89856				Pdia5
										Alg13	-1.6643	-1.50613	-0.0746913	-0.549057	-0.831169	-1.13787				Pgm2
										Kdm2b	-1.1557	-1.64477	0.0140399	0.89343	0.397968	1.0833				Pycr2
										Lnpep	-1.4015	-2.23047	-0.318035	-0.743501	-1.20743	-1.4728				Ralb
										Man2a1	-2.26023	-1.87877	-1.19597	-0.672231	-1.33821	-1.02332				Rcn1
										Me1	-2.80553	-2.37147	-1.8663	-0.369199	-3.49682	-1.53042				Slc12a7
										Rcn1	-1.12447	-2.13313	-0.524005	-0.868198	-1.36884	-1.40017				Sun2
																				Usp15

## Sheet: post_translational
UP	ID	FCS.2i_pr_FC	EpiLSCs.2i_pr_FC	ser_2i_RNAFC	Epi_2i_RNAFC	ser_2i_RFPFC	Epi_2i_RFPFC		Down	ID	FCS.2i_pr_FC	EpiLSCs.2i_pr_FC	ser_2i_RNAFC	Epi_2i_RNAFC	ser_2i_RFPFC	Epi_2i_RFPFC		PC/CH	PD	2i	CH
	Anxa1	2.1903	0.604667	0.864136	-2.8667	0.780091	-3.03473			Aak1	-1.6166	-0.637067	-0.99553	0.511896	-0.802505	-0.164023		Aak1	Alg13	Anxa2	Add3
	Arpc1a	2.07377	0.643933	0.316366	0.263185	0.675879	0.757289			Abhd10	-1.60763	-0.218633	-0.808787	-0.505007	-0.31502	-0.535357		Abhd10	Ccdc43	Plod2	Peg3
	Atp1b3	1.90593	1.8682	0.296071	0.0139259	0.0881371	-0.484411			Add1	-1.53743	-1.3151	-0.81494	-0.852999	-0.640865	-0.861048		Ada	Hk1	Tes
	Cald1	1.51113	-0.0743667	0.302569	0.231884	-0.0481896	-0.461565			Add3	-1.68923	-1.25283	-0.611874	-1.0226	-0.284169	-1.05758		Add1	Msi1
	Ccrn4l	2.13713	1.5386	0.330715	0.191802	0.725442	0.0708899			Alg13	-1.6643	-1.50613	-0.0746913	-0.549057	-0.831169	-1.13787		Anxa1
	Myh10	1.58033	0.773067	0.73172	1.10497	0.527067	0.770948			Cabin1	-1.65983	-1.49923	0.254727	0.410059	0.514607	0.544423		Arpc1a
	Nudt9	1.6458	1.6114	0.698737	0.94165	0.651916	1.04733			Cars2	-1.59913	-0.2499	-0.642237	-0.350332	-0.169955	0.332213		Atp1b3
	Plod2	2.1073	1.3464	0.282333	-0.562707	-0.281382	-1.39374			Cdyl2	-1.9136	-1.4966	-0.373986	-1.66694	-0.275432	-1.38066		Cald1
	Pycrl	1.73233	1.8043	0.862562	-0.0428883	0.927846	0.0559106			Crip1	-2.27643	-0.7093	-0.581403	-1.02473	-0.352839	-1.2617		Capg
	Smtn	1.51293	0.692033	0.0673827	0.88782	-0.0645925	0.605042			Dhcr7	-1.69277	0.0266667	0.507494	1.45143	-0.717111	0.174833		Cars2
	Sparc	1.78677	0.407167	0.623405	-0.69964	-0.180489	-1.42452			Epn2	-1.51483	-0.7787	-0.81441	-0.00484457	-0.946272	-0.0524249		Ccrn4l
	Ada	2.18657	1.56053	1.33832	0.0239848	1.27346	0.429912			Galnt7	-1.96793	-0.586033	-0.242105	0.532888	-0.82174	0.275607		Crip1
	Anxa2	3.13387	1.7859	3.48254	-0.158381	3.24474	-0.545179			Hk1	-2.01553	-2.08793	-0.810754	-1.05097	-0.599138	-1.32921		Dhcr7
	Capg	1.4675	1.90307	0.435059	-0.110562	0.701045	0.415275			Kras	-2.54663	-1.22843	-0.211534	2.63553	0.0272912	2.16831		Epn2
	Eno3	2.08413	2.56097	1.44635	0.252145	2.21288	0.478065			Ndufs6	-2.21113	-0.2328	0.726936	0.606111	0.0704786	-0.0945508		Folr1
	Folr1	0.547833	2.2676	0.373486	-0.37491	-0.123643	-0.459024			Paxip1	-1.8374	-1.60817	-0.806638	-0.991015	-0.2663	-0.221743		Galnt7
	Hjurp	1.2879	1.56037	0.163497	0.0874908	0.365815	-0.0846449			Pir	-1.8339	-0.4871	-0.352136	0.275314	-0.13917	0.341353		Hjurp
	Klhl13	1.062	1.9025	1.7334	0.222331	2.5365	0.546768			Plbd2	-2.07653	-1.72053	-0.389661	-0.583093	-0.641962	-0.406949		Klhl13
	Nudt5	2.52237	2.2825	1.09412	0.848145	1.23232	0.885473			Tes	-1.8177	-2.98367	-0.980209	-2.60951	-0.93353	-2.05719		Kras
	Peg3	1.6119	2.2667	2.28956	0.954671	2.49066	0.708564			Ccdc43	-1.95533	-1.51593	-1.31648	-0.522963	-1.37229	-0.855707		Myh10
	S100a10	4.19557	1.56437	1.92332	-0.0652956	2.32279	-0.559288			Msi1	-1.85323	-1.56047	-1.7561	-0.17912	-1.80162	-0.836781		Ndufs6
	Tax1bp1	1.11203	1.75643	-0.436646	0.109015	-0.381946	-0.329652			Oat	-0.400433	-1.81983	-0.175172	-0.864889	-0.0665795	-0.903751		Nudt5
	Uhrf1	2.14877	1.61563	-1.0733	-1.28409	-1.10637	-1.34744			Palld	0.414167	-1.85327	-0.0683864	0.778051	-0.306765	-0.158904		Nudt9
	Epha2	1.36173	1.5153	0.795329	-1.10268	0.458815	-0.957218			Pdia5	-2.38963	-1.6239	-0.716959	-0.180951	-1.53701	-0.724264		Oat
										Pdpk1	-1.3209	-1.6663	-0.479977	-0.774393	-0.249597	-0.94757		Pdia5
										Prrc1	-2.15503	-2.05957	-1.15532	-0.942742	-1.24177	-0.455079		Pdpk1
																		Pir
																		Plbd2
																		Prrc1
																		Pycrl
																		Smtn
																		Sparc
																		Tax1bp1
																		Uhrf1
																		Epha2

## Sheet: Not_asigned
DE_proteins_in_ser_or_epi	Gene	ser_vs_2i_ Log2FC	epi_vs_2i_ Log2FC	ser_vs_2i_-Log_pval	epi_vs_2i_-Log_pval				PC/CH	PD	2i	CH	N/A
	Rcn1	-1.12448	-2.13317	4.42029	5.43883				1110031I02Rik	39692	Akt2	Adat2	1700013H16Rik
	Zmynd8	0.890488	1.1326	1.48559	1.87771				1500001M20Rik;Tamm41	Acaa2	Aurkc	Ca2	2900064A13Rik;Emc7
	Brca1	-1.0821	-0.68742	3.36481	2.36452				5730469M10Rik;Fam213a	Actr5	Carhsp1	Col18a1	3110003A17Rik;Abracl
	Elmo2	-1.17494	-1.28574	1.34605	2.6191				5730507C01Rik	Akr1b8	Cdkn2a	Crabp2	Abcb1b;Abcb1a
	Sh3bp1	-1.94582	-3.78533	3.46345	4.94286				9630033F20Rik;Tigar	Bcl2l14	Dazl	Ddah1	Abhd11
	H6pd	-3.26302	-1.39445	4.42618	2.84212				AU022252	Bhmt;Bhmt-ps1	Dmgdh	Dock7	Abhd14b
	AU022252	-3.06599	-1.59396	2.68365	1.70919				Aak1	Brp44	Dnmt3b	Dscr3	Acot1;Acot2;Acot4;Acot6;Acot5
	Kiaa1522	-1.55429	-1.1578	1.57148	2.23743				Abcd3	Brwd1	Dnmt3l	Glipr2	Acss1
	Plod1	1.06654	0.39808	1.50527	0.521809				Abcg2	Ccdc56	Enpp3	Taf9	Ahnak2
	Cdc20	1.03775	0.655272	3.68181	4.26706				Abhd10	Cdk6	Fth1	Tdh	Ak3
	Dock7	0.313065	-1.32643	1.50346	1.92932				Abr	Csrp1	Ftl1;Ftl2		Akap2
	Nt5c	1.25652	-1.50245	3.84015	3.01162				Acads	Dppa3	Gabarapl2		Alox15;Alox12l
	Gna13	-1.61661	-1.5102	4.54352	3.74918				Acsf2	Enox1	Gstm3		Als2
	Sdhb	-1.12372	-0.826088	5.30972	4.92589				Acsl1	Epb41l1;Epb4.1l1	Gstp2		Anpep
	Hist3h2ba;Hist3h2bb;Hist2h2be	3.00731	2.39789	4.0467	3.32425				Acss2	Erich1	Ireb2		Anxa3
	Med14	0.878252	1.51263	2.17123	3.30789				Actn4	Fyttd1	Kit		Arhgap8
	Pcyt2	-1.13647	-0.0349522	2.57724	0.0728719				Acyp1	Gltp	Mras		Arid3b
	Ebp	-0.689672	-1.5351	3.38335	4.99995				Ada	Gm13128;Pramef17	Oas1a;Oas1g		Asrgl1
	Actr5	1.0136	1.01465	3.304	1.02904				Add1	Jakmip1	Podxl		Atp1a3
	Spen	-2.70104	-0.762016	2.56252	0.261061				Aebp2	L1td1	Rab27a		Atp6ap2
	Tfe3;Mitf	0.828088	1.05117	1.75505	3.4016				Aen	Ldha	Rbp1		Bard1
	Pex13	0.95792	1.06825	0.599828	1.5752				Agfg2	Mtm1	Slc15a1		Bbc3
	Hsd17b10	-0.596443	-1.06874	3.27497	4.73253				Agk	Mtmr12	Wbp7		Bex1
	Ccdc43	-1.95535	-1.51594	2.61099	2.98731				Agpat5	Myo6	Xlr3c;Xlr3b;Xlr3a		Blvra
	Nup62cl	-0.58828	-1.00305	0.763246	1.34959				Ahdc1	Nanog			Bphl
	Prps2	0.428556	1.15014	2.46397	4.34786				Ahnak	Nid1			Cabin1
	Dgkz	0.289218	1.43926	0.428153	1.52997				Aim2	Pcyt2			Calb2;Calb1
	Ssna1	-0.621109	-1.36772	1.21484	1.63923				Ajuba	Pdxk			Calcoco1
	Xlr5c;Xlr5b	-2.63355	0.993965	4.73907	3.47584				Ak4	Pfkl			Capn2
	Pir	-1.83392	-0.487123	5.33838	2.8615				Akap1	Phf11l;D14Ertd668e			Car4;Ca4
	Phpt1	-2.05677	-0.815466	1.32132	1.5039				Akirin2	Phf6			Ccnb2
	Chd7	-0.0613969	1.01652	0.0538695	1.63318				Aldh1l1	Pip4k2c			Cdyl2
	Coq3	-1.09165	-1.42973	2.38932	1.38963				Alpl	Pnp;Pnp2			Cetn2
	Ndufaf4	-0.905562	-1.61918	3.8073	2.94023				Amdhd2	Rnf181			Cgn
	Dennd4c	-0.548454	-1.35684	1.1766	2.24741				Amt	Serpinb1a			Cisd2
	Gsn	4.3138	1.30052	2.91886	1.1562				Ankmy2	Slc7a3			Cmtm7
	Slc6a8	-2.24898	-1.00118	2.56888	1.43837				Anxa1	Tgm3			Cnn1
	Sh3gl2	-2.62809	-4.41367	3.82833	3.83576				Anxa4	Tns3			Cnpy4
	Ptgr1	-2.09314	-0.483105	6.18419	3.44515				Anxa6	Vamp8			Col1a1
	Slc44a1	-0.530092	-1.33402	1.06017	2.65323				Apoa1bp	Zyx			Commd2
	Cds2	0.758176	1.15856	1.31636	1.65346				Arfgap3				Commd5
	Nanp	-1.13754	-1.15695	0.757563	4.46111				Arhgdib				Commd8
	Mavs	-2.1048	-2.01844	4.14495	4.37461				Arih2				Coro1a
	Otud6b	1.14735	2.57295	0.468961	3.37078				Arl8a				Crmp1
	Zc3h8	1.31505	1.8123	0.969925	1.34904				Arpc1a				Cryab
	Acss2	-2.57553	-2.0771	1.91078	4.05529				Arvcf				Crygd
	Mtap1a;Map1a	0.837767	1.40704	1.18447	1.97279				Asns				Crym
	Lrp2	3.81468	5.09673	4.07922	4.66903				Ass1				Csnk1e
	Gmeb2	-1.03932	-1.08477	1.82591	0.978284				Atad1				Ctsc
	Blvra	1.39616	-0.0738729	3.14961	0.0542061				Atad2b				Cttnbp2nl
	Fkbp1a	0.889325	1.00653	2.5003	2.93632				Atox1				D6Mm5e
	Cdc123	1.09139	0.312673	1.84428	0.834962				Atp1b3				Dbn1
	Dhtkd1	-1.24123	-0.903634	3.59931	2.75979				Atpaf1				Dclk2
	Mettl5	0.213217	-1.25886	1.57764	0.903877				Aurkb				Decr1
	Rex2	-1.35102	-0.363335	4.27545	2.25294				BC005624				Dennd4c
	Zic3;Zic1;Zic5;Zic2	0.845345	1.30718	0.656452	1.39736				Bag3				Dffa
	Pygb	-1.86551	-0.746836	4.046	2.49061				Bag5				Dgkz
	Hnrnph2	1.09669	0.210041	1.85385	0.366657				Bcam				Dhrs4
	Qser1	0.535889	1.05335	1.32002	2.03264				Bcar1				Diap2;Diaph2
	Rps6ka6	0.364655	3.6115	0.271667	2.61951				Bcat1				Dock5
	Alox15;Alox12l	3.06921	-0.811817	3.02017	1.294				Bend3				Dpp7
	Nanog	-2.86751	-3.14586	3.49718	2.62437				Bid				Dtd1
	Amt	-1.34694	-1.11573	4.98104	4.41079				Blvrb				Dusp27
	Trmt1l	1.00463	0.206799	2.36445	0.506786				Bpnt1				Ecsit
	Lgmn	-2.40384	-1.70829	2.23485	1.75975				Brca1				Ehhadh
	Esrrb	-0.796059	-1.85794	3.3271	4.90876				Brd1				Elf2
	Palm3	0.468067	2.28851	1.64569	5.31758				Ca13				Eno3
	Dnmt3l	5.44758	6.40346	3.30054	3.57989				Cald1				Eppk1
	Ivd	-1.34907	-0.805446	2.60964	1.6571				Calu				Erap1
	Phf11l;D14Ertd668e	-3.06721	-4.30001	4.78312	4.42424				Camsap3				Esrp1
	Med24	0.953461	1.83991	1.32706	2.22684				Capg				Ezh1
	Dscr3	-1.00549	-0.959953	2.23835	0.847917				Capn1				Fastkd5
	Cggbp1	-1.12899	-1.17021	3.91128	3.42185				Cars2				Fat1
	Csnk1e	-1.28759	-1.31125	2.23255	2.86908				Cat				Fbxw8
	Hsd17b11	0.46486	1.20853	1.49149	4.5008				Ccbl2				Fech
	Pars2	-1.24875	-1.38307	2.43891	1.00252				Ccdc22				Fkbp10
	Cul7	1.2518	0.06368	4.08859	0.147464				Ccdc58				Fkbp15
	Pttg1	-0.199117	1.02115	0.381086	1.62251				Ccdc77				Fkbp6
	Rabepk	-1.85956	-1.64928	1.3251	0.994235				Ccdc93				Flnc
	Dusp3	0.925876	1.29744	2.69152	3.16076				Ccdc94				Gap43
	39692	-1.54247	-0.947823	2.14712	1.87941				Ccrn4l				Gbp1
	Slfn9	-2.54772	-0.167343	4.85359	0.801632				Cd9				Gbp2
	Gm13128;Pramef17	-2.44291	-2.75273	3.15651	4.48977				Cd97				Gm5590;Fam32a
	Syf2	1.39534	1.16173	1.65001	0.902734				Cdc123				Gm6055;Map1lc3b
	Meaf6	-1.95008	-1.85535	2.09457	1.69846				Cdc20				Gmeb2
	Uqcrh	-1.35448	-0.282921	2.14142	0.688447				Cdc45				Gmpr2
	Maged1	-1.13803	-0.930316	3.79711	3.52491				Cds2				Gng2
	Car4;Ca4	2.34003	3.85656	2.50067	3.21299				Cecr5				Golga7
	Cetn2	-0.168543	1.60346	0.0587707	1.7376				Cenpv				Gpx7
	Phf16	-1.52001	1.28923	2.43768	2.26042				Cep55				Grb10
	Mtm1	-3.17132	-2.64706	2.96327	2.97281				Cggbp1				Gsn
	Glipr2	1.18836	0.261513	3.43449	0.948486				Chchd10				Gstm5
	Zfp462	0.937966	1.46191	1.40203	2.16075				Chd7				Gsto1
	Hook1	0.616056	1.03471	2.40171	3.28946				Chmp4c				Gstt2
	Akirin2	1.83591	1.9544	2.06308	2.11802				Cirbp				Gys1
	1110031I02Rik	-2.53766	-1.80346	3.41249	3.40278				Cldn4				H2afy2
	Rps6ka3	-0.0388171	1.66856	0.0202372	2.77789				Clns1a				Hist3h2ba;Hist3h2bb;Hist2h2be
	Tomm5	-0.385433	-5.35506	1.77234	4.31561				Cnn2				Hmga2
	Elavl2;Elavl4	-1.06628	-0.776962	2.34249	3.84918				Coasy				Hmgxb4
	Rp2h;Rp2	-1.61391	-1.54889	2.4985	0.594403				Cog5				Hsd17b8;H2-Ke6
	Nrk	-0.401398	-1.18518	0.224968	2.45058				Commd4				Hspa1b;Hspa1a
	Xlr3c;Xlr3b;Xlr3a	-2.44395	-0.32648	2.25303	0.688182				Cope				Ibtk
	Etfa	-1.00673	-0.742199	3.39791	4.23826				Copz1				Irgm1
	Stk38	-1.01447	-0.239063	2.79975	0.895507				Coq3				Itsn1
	Ergic2	-1.28354	-1.6078	1.00767	1.94369				Coro7				Jmjd1c
	Tradd	-2.88703	-2.57803	4.79425	4.58376				Cpped1				Kank2
	Trip6	2.10255	1.46434	1.56676	1.10745				Cpt1a				Kdelr2;Kdelr1
	Utf1	1.75939	2.01603	4.84978	6.87565				Crip1				Keap1
	Cnn1	2.47996	0.0543321	2.08946	0.0316606				Crip2				Kifc5b
	Tubb2b	-0.223625	-1.0576	1.30752	3.83604				Cryzl1				Klc2
	Ccrn4l	2.13716	1.5386	2.49699	1.92752				Csrp2				Krt8
	Tpd52l1	-1.33386	-0.617898	2.51924	1.20705				Cstb				Lamtor3;Mapksp1
	Abcb1b;Abcb1a	0.318991	1.38902	0.36538	2.20539				Ctbp2				Ldb1
	Tmem199	-1.22934	-0.855529	2.8208	2.16317				Ctsa				Lpp
	Bbc3	0.554748	2.16869	0.280051	1.37882				Ctsb				Lrr1
	H2afv;H2afz	-0.519025	-1.22642	1.01032	1.74094				Cul4a				Macrod1
	9630033F20Rik;Tigar	-1.45379	-1.08573	4.95336	3.57218				Cul7				Maea
	Dock5	-1.00986	-0.674075	1.88024	1.39806				Cyb5b				Map2k3
	Deptor	-1.42879	0.127169	2.54487	0.466751				Cyb5r1				Mapkapk3
	Lmna	1.63686	0.691479	5.43498	3.50547				Cyc1				Mrpl42
	Flna	1.67797	0.294505	7.48319	3.53216				Dctd				Mt1
	Nol12	-0.453814	-1.02204	0.505365	1.30436				Ddah2				Mt2
	Fam63a	-0.711474	-1.94461	1.47841	1.52108				Deptor				Mtap1a;Map1a
	Rbm4;Rbm4b	0.422216	1.08227	1.70309	2.50086				Dera				Myl12a
	Pdlim7	3.69808	3.0141	3.13034	2.76402				Dhcr7				N6amt2
	Tjp1	1.10449	0.970071	3.61972	3.43617				Dhdh				Naga
	Mpp6	-1.11591	-0.316088	3.43318	1.61549				Dhodh				Nanp
	Zmat3	1.11345	1.79189	1.06097	1.56577				Dhtkd1				Naprt1
	Slc12a7	-2.08623	-2.02125	5.13941	4.55026				Diap3;Diaph3				Ndrg2
	Tmf1	-1.88201	-1.35989	1.65619	1.25444				Dip2b				Nefm
	Kdm3b	-1.19878	-1.71973	3.27457	4.50463				Dmrtc1c1;Dmrtc1c2				Nkrf
	Kdm2b	-1.15567	-1.64479	2.65693	4.83857				Dnpep				Nol12
	Tm9sf1	-1.81936	-2.11975	1.67993	1.49577				Dock1				Npepl1
	Wipi2	1.15294	1.11143	1.74904	1.85471				Dock6				Nrk
	Eml2	-1.19008	-0.667527	3.65034	3.16068				Dohh				Nudt19
	Hnrnph3	1.67729	1.42773	4.99034	4.05638				Dpysl2				Nup62cl
	Zfp296	-0.362074	-1.36959	0.930891	2.17064				Dpysl3				Paf
	Klc2	1.67725	1.70716	2.51548	2.52286				Dsp				Palld
	Lrr1	-1.12283	-1.66853	2.40182	1.61989				Dstn				Pars2
	Abhd11	-2.13284	1.21109	1.73128	1.27785				Dusp3				Paxip1
	Mpst	1.4991	-0.340774	2.69124	0.233142				Dync1li2				Pcbp4
	Obsl1	1.50839	0.896324	2.7169	2.42921				Ebp				Pick1
	Polr2j	1.39939	1.26734	2.06455	1.28104				Echdc2				Plaur
	Acsl1	-1.67803	-0.952637	4.47997	5.34993				Echs1				Plekhf1
	Gys1	-0.287488	-1.40026	0.871208	1.6812				Eci2				Plin2
	Ldb1	1.12065	0.930416	3.53832	2.86869				Efhd2				Pomp
	Mlec	-1.14965	-1.37827	3.95055	5.50038				Eif4ebp2				Pop7
	Tmx2	-0.990047	-1.24969	2.89153	4.36158				Elavl2;Elavl4				Pphln1
	Mras	-1.34282	-1.34687	1.57819	1.17311				Elmo2				Ppp3r1
	Cope	0.0216643	-1.07956	0.0650015	2.67032				Eml2				Psmb10
	Rcn3	2.6504	0.365622	3.14087	0.488384				Epb49;Epb4.9				Ptk2b
	Spg20	-1.67794	-2.24723	1.44621	1.79343				Epha2				Pttg1
	Jakmip1	-2.11767	-2.15956	1.35147	2.43944				Epn2				Qrsl1
	Zc3hav1	-2.97634	-3.94889	3.54126	4.31234				Eps8				Qser1
	Mrpl40	-0.791416	-1.38741	2.14472	2.40298				Eras				Rbm4;Rbm4b
	Gsk3a	1.00137	0.996916	2.63919	2.50077				Ercc4				Rbms1;Rbms3
	Pttg1ip	0.0936941	-1.47547	0.0360713	2.1459				Ergic2				Reep6
	Piezo1;Fam38a	1.2227	2.76895	1.81863	3.48371				Esrrb				Rex2
	Kifc5b	-1.13566	-1.78342	1.01979	1.46322				Esyt2				Rp2h;Rp2
	Abr	-1.1105	-1.19825	2.06727	3.02744				Etfa				Rpp14
	Diap3;Diaph3	-0.849049	-1.09641	2.60895	2.13335				Etfb				Rps6ka6
	Jmjd6	1.01333	1.04152	4.26251	4.11482				Etnk1				S100a10
	Myo6	-2.22889	-1.61505	2.78125	3.87799				Etv5				S100a6
	Suz12	-1.08542	-0.595461	5.14439	3.14621				Fabp3				Sccpdh
	Trp53;Tp53	0.702529	1.9715	0.493275	1.54317				Fabp5				Serpinb6c
	Dpysl3	3.68732	0.856956	3.74921	1.24472				Fads1				Ska1
	Erich1	-0.819733	-1.58751	1.54686	1.06114				Fah				Skp2
	Ahnak2	2.20008	-0.443349	2.53888	0.285038				Fam129a				Slc12a4
	Fam98c	-2.13547	-1.26195	3.65061	1.36535				Fam169a				Slc1a4
	Fat1	0.863962	1.71015	0.987733	1.77972				Fam203a				Slc31a1
	Hspg2	2.58164	1.32176	1.38441	0.691103				Fam207a;1810008A18Rik				Slc38a2
	Rbms1;Rbms3	1.0015	-0.940293	2.72297	1.06604				Fam49b				Slc39a7
	Brd1	-0.466098	-1.07473	1.81116	3.84637				Fam63a				Slc44a1
	Itsn1	-2.58298	-1.01603	3.96825	0.398984				Fam98c				Slc6a8
	Gja1	3.57434	2.37742	1.79697	1.25593				Fbxl19				Slc7a7
	Atad2b	-0.503907	-1.08093	1.35225	1.21434				Fbxl20				Speg
	Zscan4-ps2;Zscan4f;Zscan4c;Zscan4b;Zscan4e	0.538534	1.56515	0.590316	1.98588				Fdft1				Spen
	Ptk2b	-0.0997353	1.71165	0.0905312	1.99338				Fkbp11				Spg20
	Ctsc	-4.26772	-2.35752	3.05326	3.51088				Fkbp1a				Spry4
	Suclg2	-1.24881	0.104777	3.61133	0.801073				Flcn				Ssna1
	Myof	-2.80695	-3.93756	7.23408	6.60753				Flna				Stam
	Hsd17b14	-0.884399	-2.02819	2.279	3.2651				Flnb				Taf12
	Peg10	4.90936	4.95596	4.27184	4.29114				Fn1				Tagln
	Diap2;Diaph2	-1.31544	-2.01638	2.06739	1.75909				Folr1				Tbx3
	H2afy2	-1.54935	-1.0501	3.36797	3.03988				Fsd1				Tfe3;Mitf
	Rnf213	-2.76355	-1.24735	5.41938	5.1362				Gadd45gip1				Tgm1
	Dsp	1.3117	0.128801	5.1781	0.354318				Galnt1				Tgoln2;Tgoln1
	Ahnak	1.81845	-0.583485	5.41526	3.35778				Galnt2				Ticrr;5730590G19Rik
	Myo1e	-1.21858	-0.73061	4.19528	3.30753				Galnt7				Tm9sf1
	Txnip	0.0216529	1.54584	0.0222542	2.23207				Gcat				Tmem199
	Utrn	1.07395	0.520608	2.54487	1.32122				Gcdh				Tmem2
	Plod2	2.10733	1.34642	2.5642	1.86107				Gfer				Tmf1
	Aebp2	-1.41223	-0.557919	3.82857	2.95543				Gipc1				Tnks1bp1
	Ogdhl	-1.16005	-0.426332	5.11845	3.72638				Gja1				Tnrc6a
	Calcoco1	1.23375	1.76764	1.95424	2.51652				Glb1				Tomm5
	Rbpj;Rbpsuh-rs3	1.16595	1.02114	3.37173	2.89724				Glrx				Tpm1
	Serpinb6c	1.06248	-1.48722	2.99792	1.75161				Gm10108;Cycs;Gm10121				Trip6
	Srcap	-1.24548	-0.827475	4.05936	3.2113				Gm17386				Trp53rk;2810408M09Rik;Tp53rk
	Cald1	1.51115	-0.0743516	3.8824	0.206774				Gm6531;Cks1b				Tspan6
	Pick1	-1.68149	-2.62257	1.28788	2.2529				Gna13				Tubb2b
	Ccdc93	-1.3368	-1.16942	1.73009	0.711468				Gnas				Txnrd3
	Cd97	-3.16978	-0.650103	2.51114	2.51874				Gpn3				Ube1ay
	Acyp1	-1.51625	-1.23954	2.62228	2.4706				Gpx2				Ubr1
	Echdc2	-0.599555	-2.26175	1.30359	2.05545				Gpx4				Ubxn6
	Hjurp	1.28789	1.56037	3.60251	4.2653				Grsf1				Ufsp2
	Hebp1	-2.79173	-1.48252	6.3438	3.95693				Grtp1				Usp22
	Aurkc	-2.03685	-0.0293382	1.67443	0.0131018				Gsk3a				Usp26
	3110003A17Rik;Abracl	5.18639	0.512752	4.43498	0.340987				Gsr				Usp37
	Plec	2.83574	1.30086	6.49006	5.33603				Gstm2				Wdr91
	Lamb1	2.91498	3.07654	1.90837	1.99334				Gstp1				Xlr5c;Xlr5b
	Abhd14b	-0.0730235	1.33562	0.0419352	1.38846				H1f0				Ydjc
	Taf12	-0.739488	-1.34418	0.427024	2.05995				H2afv;H2afz				Zfa;Zfx
	Med23	0.769854	1.13799	2.69717	3.16288				H2afy				Zfp296
	Tet2	0.302937	-1.61566	1.33679	4.8195				H6pd				Zfp936
	Dock6	-0.525085	-1.10053	1.33327	2.0429				Hddc2				Zic3;Zic1;Zic5;Zic2
	Col18a1	3.32049	3.06433	2.02631	1.91243				Hebp1				Zmat3
	Speg	-0.060756	-3.81399	0.148734	2.96539				Hexa				Zmynd8
	Myo9b	-1.48862	-0.317958	2.97416	0.849697				Hexb				Znf532
	Pdpk1	-1.32089	-1.6663	2.89399	4.38309				Hjurp				Znhit2
	Oas1a;Oas1g	-2.12381	-4.64643	1.78392	2.91893				Hmgcl				Znrf2
	Arl8a	-1.27028	-0.838792	2.81127	2.64104				Hmox1				Zscan4-ps2;Zscan4f;Zscan4c;Zscan4b;Zscan4e
	Zfp936	-0.269899	-1.14812	0.795255	3.01959				Hnrnph2
	Gm17386	1.74451	0.861115	3.78558	2.29768				Hnrnph3
	Nqo2	-0.536008	1.00551	0.886475	1.97153				Hook1
	Etnk1	-1.16401	0.456786	3.24683	2.88433				Hrsp12
	Dhdh	0.680257	2.11657	0.808492	2.43135				Hs1bp3
	Gsr	-2.1595	-1.24459	4.97567	3.88855				Hsd17b10
	Tnrc6a	0.0453993	1.473	0.0254227	1.6243				Hsd17b11
	Slc25a13	-1.45101	-0.190247	5.18761	1.71708				Hsd17b14
	Akap2	0.267784	-2.16881	0.543577	1.34845				Hsdl1
	Glb1	-3.7465	-3.13712	6.0048	5.82699				Hspb8
	Uap1l1	-1.56771	-2.12905	5.12158	5.23945				Hspg2
	Fech	-1.78237	-0.21389	1.67719	0.256195				Idh1
	Kit	-1.84618	-4.91723	3.42783	3.49778				Idh2
	Impdh1	-1.2745	0.109994	3.49666	1.27134				Ifitm2
	Pxn	2.24794	2.21858	2.28288	1.94575				Ifrd1
	Lama1	2.35064	1.11374	1.51739	0.670112				Igf2bp3
	Zfp640	-1.6799	-1.16741	3.20407	2.48515				Igfbp2
	Ncor2	-0.881433	-1.25829	1.11843	1.41704				Impad1
	Nek3	-1.13555	-1.35652	1.65486	0.997075				Impdh1
	Tgm3	3.45474	0.641301	2.35832	0.390715				Ina
	Esrp1	1.85478	3.18449	1.6256	2.44926				Ist1;2400003C14Rik
	Fbxl20	0.484265	1.12862	0.702613	2.16015				Isyna1
	Akt2	-0.53028	-1.14255	1.37033	2.17202				Itga3
	Stag1	-0.599912	-1.07797	2.1198	3.27044				Itpr3
	Bcar1	2.94444	3.70329	4.918	5.44688				Ivd
	Wwp2	-1.30724	-1.25998	3.15567	3.42824				Ivns1abp
	Arid3b	1.1786	0.449104	2.27294	0.288402				Jmjd6
	Anxa6	1.43822	0.485041	4.48445	2.76826				Kat6b
	Klhl22	-1.34171	-1.1156	4.46754	2.56836				Kdm2b
	Idh1	-2.08696	-1.36458	5.4503	4.33322				Kdm3a
	Cryab	2.79893	-0.289605	2.82501	0.188329				Kdm3b
	Wbp7	-2.13459	-0.700194	1.33238	0.709544				Kiaa1522
	Cdc45	-1.04438	-0.602803	2.28463	1.78458				Kin
	Ccdc58	-1.06288	-0.383383	3.56418	2.34754				Klhdc4
	Hk1	-2.0155	-2.08792	5.34142	5.02229				Klhl13
	Gm10108;Cycs;Gm10121	-1.42258	-0.0644099	3.82605	0.600251				Klhl22
	Cobl	-0.183749	-3.24967	1.32223	6.01319				Kras
	Rod1;Ptbp3	-1.76749	-3.21062	5.05907	3.59079				Lactb2
	Rxrb;Rxra;Rxrg	0.0507062	-1.07944	0.101406	2.12343				Lama1
	L1td1	1.03839	0.84683	5.03486	4.90008				Lama5
	Jmjd1c	1.80323	0.973434	4.25286	2.80714				Lamb1
	Txnrd3	-2.11926	-1.59061	2.993	0.817428				Lamp2
	Cabin1	-1.6598	-1.4992	2.02503	2.02749				Lap3
	Ctsa	-1.57088	-1.46663	4.97712	3.35024				Lcp1
	Dhrs4	1.39637	-0.0699361	3.95378	0.130387				Ldlr
	Ripk3	-0.461156	-1.64505	1.9586	3.2727				Lefty2
	Slc27a3	-1.73284	-1.73111	1.902	1.79565				Lgals1
	Dctd	-0.304267	1.0103	0.563656	2.42494				Lgmn
	Zfp809	-1.2211	-1.53094	1.79346	2.17901				Lima1
	Gm6055;Map1lc3b	-0.583857	-1.09724	1.16617	2.30106				Llgl2
	Als2	-1.23935	-0.464272	1.11008	1.43987				Lmna
	1500001M20Rik;Tamm41	-1.45516	-3.83112	2.52721	1.46985				Lnpep
	Fn1	1.88797	-1.20529	3.34403	0.888036				Lpcat3
	Ldha	1.03117	0.388055	4.32608	2.80272				Lrch4
	Gm5590;Fam32a	-1.80482	2.26208	2.49528	2.99155				Lsm1
	Tcl1;Tcl1a	-2.22198	-3.92237	3.01719	2.50387				Ltv1
	Tspan6	6.09713	0.211475	4.82114	0.170436				Luzp1
	Atpaf1	-1.08418	-0.2738	5.33383	1.8474				Ly75
	Lrch4	-0.33607	-1.7289	0.229075	2.65287				Lyar
	Capn2	3.2493	1.40669	3.2683	1.83623				Maged1
	Dpysl2	1.1792	0.0129299	4.18126	0.0681744				Maged2
	Endog	-1.57375	0.260157	1.81267	0.478434				Man2b1
	Metap2	0.980977	1.17193	4.02126	4.10835				Map2k6
	Akap1	-1.34787	-0.673964	2.98565	4.81273				Marc2;Mosc2
	Galnt1	-0.951169	-1.94102	2.45731	1.86473				Marcks
	Atox1	-1.05218	-0.116395	1.70232	0.125424				Mavs
	Map2k3	-1.08038	-0.171225	3.73918	1.1888				Mboat7
	Nfatc2ip	-1.04268	-2.48519	3.21836	3.95561				Me1
	Gsto1	2.32644	0.41394	3.0241	0.579853				Meaf6
	Man2b1	-1.59408	-0.810476	3.05213	1.74213				Med14
	Cldn4	-2.01427	-0.250055	3.53963	0.649676				Med23
	Psmd4	-0.369893	-1.60245	0.583865	3.11987				Med24
	Slc6a6	-0.978939	-1.19656	3.50316	2.394				Metap2
	Capn1	-1.76885	-1.78083	4.22714	3.96486				Mettl13
	Dhodh	-1.18077	-0.272365	3.361	1.19511				Mettl5
	Slc27a2	0.180902	1.71657	0.209762	2.25092				Mical1
	Bhmt;Bhmt-ps1	-5.88431	-5.04001	4.37116	3.88027				Mien1
	Anxa3	4.79457	2.78667	3.23673	2.31829				Mkln1
	Slc1a4	1.99144	3.01847	2.79637	2.74911				Mlec
	Calu	-1.44181	-0.766683	5.78689	4.02735				Mlh1
	Psmb10	1.1786	2.53825	0.722798	2.70983				Mob1b;Mob1a
	Dffa	-1.43329	0.300399	1.85251	0.377368				Morc1
	Crym	1.68589	-0.292212	2.16066	0.33745				Mpdu1
	Acot1;Acot2;Acot4;Acot6;Acot5	-1.21468	0.855241	0.922023	1.33421				Mpp6
	Aurkb	0.649478	1.00938	2.22766	3.68659				Mpst
	Vamp8	-1.53457	-0.428515	2.91695	0.765054				Mrpl40
	Bard1	-1.60695	-0.766624	1.95433	1.12569				Mrps24
	Sfn	2.27424	0.73513	5.55847	2.74597				Msra
	Ugdh	-1.1784	-0.705999	4.06376	4.12591				Mtf2
	Ubr1	1.28654	0.580572	3.61849	1.04021				Mthfd2
	Znf326;Zfp326	1.44298	1.25919	4.55363	5.4151				Mtmr7
	Nid2	1.26575	1.0685	1.84756	1.49899				Mtnd1
	Dhcr7	-1.69278	0.0266507	4.559	0.177774				Mum1
	Dnmt3a	5.38919	8.25192	6.23316	7.10669				Mvd
	Lamtor3;Mapksp1	-0.989951	2.83934	1.11423	2.62288				Myh10
	Gcat	-1.23578	-1.47246	3.50343	4.25841				Myh9
	Mkln1	1.03242	0.625996	4.22773	1.53164				Myo1e
	Coro1a	-1.22028	-1.25615	1.50122	0.950386				Myo9b
	Ca2	4.3977	2.54201	5.44535	5.19755				Myof
	Mt2	-1.30299	0.180676	2.07163	0.321521				Nadkd1
	Mt1	-2.88884	-1.85515	4.01696	3.04355				Nagk
	Mtnd1	-2.88691	-0.532164	2.38602	0.477404				Nceh1
	Ada	2.18653	1.56051	4.52548	3.2982				Ncor2
	Tuba3a	-3.1336	-1.32602	3.12699	2.8382				Ndrg1
	Src	-0.696177	-1.38655	1.77465	2.2816				Ndufa12
	Me1	-2.80557	-2.3715	5.12984	4.72823				Ndufaf4
	Gap43	1.1444	0.214047	1.61678	0.146909				Ndufs6
	Sparc	1.78675	0.407185	1.93995	0.698941				Nefl
	Anxa2	3.13385	1.78589	4.92474	3.98352				Nek3
	S100a10	4.1956	1.5644	4.26934	3.13321				Nes
	Nefl	-2.84407	-1.83859	3.89076	2.15713				Nid2
	Nefm	-1.49955	-1.23575	1.29455	1.41406				Nipsnap3b
	Alpl	-1.95975	-1.70283	4.81108	4.80305				Npc2
	Fth1	-1.14194	0.234646	3.96951	0.896942				Nqo1
	Anxa1	2.19033	0.604636	4.6246	3.99886				Nqo2
	Nid1	-0.736389	-1.88863	1.83473	1.38444				Nr2c2ap
	Ctsb	-1.48776	-1.5584	3.50595	3.08482				Nrm
	H1f0	0.821192	-1.00654	1.33925	1.31967				Nsmce1
	Col1a1	4.60189	1.4925	3.06373	1.30261				Nt5c
	Gpx1	-2.69814	-0.857278	4.21138	2.35081				Nt5c3
	Fabp3	-1.17184	-2.78114	3.31458	5.32185				Nt5dc2
	Krt8	5.46138	1.34504	5.95155	3.11809				Ntan1
	Nudt19	-1.10788	-1.03885	1.44228	0.988964				Ntpcr
	Pfkl	1.04695	0.691868	3.33119	2.8792				Nudt16l1
	Scd2	-1.38404	-1.00259	5.0555	2.14524				Nudt5
	S100a6	6.10122	3.49109	5.06879	4.14717				Nudt9
	Hmox1	-0.120379	1.15223	0.664848	3.77033				Nup210
	Gstm2	-2.09519	-1.69385	6.96654	5.34598				Oat
	Lgals1	2.89554	1.08282	4.12533	2.48919				Obsl1
	Ass1	-1.55222	-1.48587	5.36064	5.59567				Ogdhl
	Lamp2	-1.36498	-2.76146	3.03657	4.83345				Ormdl2
	Hspa1b;Hspa1a	1.23587	1.40585	3.66361	3.93761				Otud6b
	Mthfd2	0.375694	1.56377	1.64685	4.02823				Oxnad1
	Gstp1	-2.01569	-0.0959498	5.05399	0.597001				Palm3
	Ifrd1	0.538826	1.62721	0.567351	1.8216				Paox
	Serpinh1	2.93761	0.704037	3.93849	1.43865				Parvb
	Gstm3	-2.04527	-2.89677	1.34144	1.26404				Patz1
	Hexb	-1.4996	-1.84643	4.15836	4.18542				Pccb
	Vim	1.12225	-1.35	5.70243	5.88998				Pck2
	Eno3	2.0841	2.56095	4.10963	3.4628				Pcyox1
	Emb	3.98257	4.34694	5.24936	5.46388				Pdia5
	Crabp2	0.979458	2.39238	1.46679	2.141				Pdlim7
	Pnp;Pnp2	1.89478	2.19152	5.25614	5.89032				Pdp2
	Zfa;Zfx	-1.0973	-0.889497	1.9156	1.42735				Pdpk1
	Cat	-1.75053	-1.45807	4.79231	4.36379				Pex13
	Bcat1	-1.37975	-2.23508	4.64886	5.40162				Pfkp
	Marcks	1.24677	0.282604	4.0357	1.34507				Pgm2
	Man2a1	-2.2602	-1.87872	2.99321	2.88864				Pgpep1
	Ptpn6	-1.0893	-1.15266	3.15173	3.38856				Phc1
	Ftl1;Ftl2	-2.4211	-0.790983	4.50811	3.3602				Phf16
	Hexa	-1.46022	-1.38924	3.6062	2.51811				Phpt1
	Oat	-0.400458	-1.81982	1.50986	4.73062				Piezo1;Fam38a
	Ckmt1	-1.48352	-2.4009	3.74633	3.65553				Pipox
	Ccnb2	1.57478	1.114	1.34531	0.904965				Pir
	Ppic	-0.772098	-1.31289	2.5618	3.80867				Pkn1
	Ube1ay	-1.6789	0.00703049	1.45927	0.00789236				Pkp2
	Slc2a3	-1.37529	-2.28576	3.65588	5.26137				Pla2g15
	Kras	-2.54666	-1.22844	3.06387	2.00417				Plbd2
	Plaur	0.38417	1.20362	0.480974	1.43106				Plcb3
	Fah	0.360147	-1.112	0.901299	2.12433				Plcg2
	Folr1	0.547817	2.26763	0.85893	3.33099				Plin3
	Tagln	7.98222	1.47082	5.59252	1.45564				Plod1
	Hmgcl	-1.1314	-0.669074	3.41225	1.76147				Plscr1
	Cd9	-1.12364	-0.14679	1.78179	0.164544				Polr2j
	Plin2	1.15218	0.510626	1.87816	0.877998				Ppic
	Akr1b8	1.26268	2.52146	1.62261	2.75135				Ppp1r1a
	Gstp2	-3.92037	-2.00647	4.43691	4.97163				Prkar2a
	Ina	1.94206	3.55246	2.4747	3.46238				Prps1l1
	Igfbp2	0.0388317	1.23463	0.128305	3.44252				Prps2
	Anxa5	1.59557	-1.44352	2.94466	2.29102				Prrc1
	Gstm5	1.3208	2.08852	1.57533	3.28035				Psat1
	Hsd17b8;H2-Ke6	-1.72398	-1.1265	2.35429	1.75313				Psmd4
	Plcb3	-0.479294	-1.04301	2.93793	3.49366				Ptgr1
	Gss	-2.93397	-2.81168	5.50551	5.32782				Ptms
	Ndufs6	-2.21114	-0.232793	2.60102	0.264466				Ptplb
	Upp1	-1.28529	-1.178	4.29479	4.38302				Ptpn6
	Rhox5	1.28638	4.52393	1.02617	2.71913				Pttg1ip
	Hrsp12	1.01614	0.299528	1.77045	0.505056				Pus1
	Hmga2	2.0811	0.288959	3.67774	0.561203				Pxn
	Fdft1	-1.3434	0.503016	3.03189	2.45423				Pycr1
	Idh2	-1.4434	-1.30022	6.02447	5.43755				Pycr2
	Stmn1	0.708239	1.01162	3.27321	3.70942				Pycrl
	Rad23a	-1.21026	-0.404437	2.82902	0.914739				Pygb
	Abcd3	-0.883848	-1.22294	2.26537	3.06703				Qprt
	Adk	2.04498	1.89424	4.21722	3.74987				Rab11fip5
	Stmn2	2.64947	1.14402	2.97028	1.59912				Rabepk
	Gfer	-1.31921	-0.0811183	3.00937	0.469995				Rad23a
	Ctbp2	1.08262	0.937936	3.65226	3.69392				Rad51ap1
	Sssca1	2.97511	2.47943	4.5705	5.29463				Ralb
	Pcbp4	2.93144	3.14524	2.68448	2.81971				Rbpj;Rbpsuh-rs3
	Actn4	1.24589	0.999635	4.45667	4.67827				Rcn1
	Lefty2	0.0602633	4.1161	0.110458	4.48503				Rcn3
	Slc16a3	2.09108	2.45203	3.35072	3.70362				Renbp
	Strn4	-1.5552	-0.938119	1.55584	1.76812				Rhox5
	Fam207a;1810008A18Rik	1.07677	0.900216	3.03473	2.29821				Rhpn2
	Tbc1d10a	1.08693	1.72212	1.91536	2.57962				Riok2
	Tnks1bp1	1.03334	-0.95419	1.84489	0.633791				Ripk3
	Cgn	3.60607	4.65411	4.80586	6.17751				Rod1;Ptbp3
	Gabarapl2	-1.69919	-2.14216	4.15121	6.56528				Rpp25
	Cirbp	-1.02864	-0.787113	1.89211	1.94681				Rprd1a
	Gm6531;Cks1b	1.048	0.533618	3.50641	2.66755				Rps6ka3
	Copz1	-0.116832	-1.34245	0.876872	1.6134				Rtn3
	Gnas	1.00268	0.560962	1.65746	1.23943				Rxrb;Rxra;Rxrg
	Gng2	2.40176	2.81235	3.44329	3.87566				Scd2
	Crip1	-2.27644	-0.709297	2.4351	1.50937				Scly
	Tuba4a	-0.895728	-1.13361	4.68038	4.17689				Sdhb
	Itpr3	-1.09604	0.156904	2.82472	0.52465				Sdhc
	Map2k6	-2.5692	-0.969309	2.46086	1.67355				Sel1l
	Pkn1	-2.1653	-1.05157	4.21331	2.81308				Selh
	Stam	-0.692029	-2.39012	1.43028	1.91486				Serbp1
	Tbx3	-1.46774	-1.92123	0.540168	2.26776				Serpinb9b
	Ezh1	-1.72734	-0.895032	3.89412	4.23				Serpinh1
	Slc7a3	1.2717	1.27719	3.4098	4.65418				Sfn
	Bid	-0.528446	-1.14274	1.60665	3.21318				Sh3gl2
	Eif4ebp2	1.02474	1.06155	2.38702	2.73894				Slc12a7
	Renbp	-2.25828	-3.59551	5.50515	5.72989				Slc20a2
	Csrp2	1.25371	1.09789	4.80493	4.62763				Slc25a1
	Csrp1	0.611514	-1.1229	2.55992	3.32407				Slc25a13
	Atp1b3	1.90593	1.86819	3.72851	4.22013				Slc25a15
	Crmp1	2.26522	3.57609	4.22199	5.64				Slc25a20
	Anxa4	-2.04513	-1.29126	4.8294	4.62328				Slc27a2
	Anpep	1.68786	2.83017	3.25535	4.12701				Slc27a3
	Cpt1a	-4.06995	-1.66714	4.34661	5.27364				Slc2a3
	Arvcf	-1.93011	-0.288202	3.28965	1.86995				Slc35f2
	Rbp1	2.65104	-0.724235	3.12567	0.953693				Slc38a4
	Gbp1	5.03953	1.78541	3.96458	2.18966				Slc6a6
	Mtf2	-1.01246	-0.948741	3.3307	3.74069				Slc7a5
	Epha2	1.36173	1.51529	3.17074	3.3152				Slfn9
	Grb7	0.800505	1.75312	2.85834	4.62667				Smtn
	Ckb	-1.45245	-2.84674	4.45675	5.61406				Snap47
	Yes1	-0.517258	-1.58525	1.35927	3.48099				Snapin
	Fabp5	2.90162	1.69263	3.5687	2.76806				Sntb2
	Acads	-1.32756	-0.933896	4.06131	4.23833				Snx18
	Cnn2	4.54487	0.983486	5.12225	2.10019				Snx6
	Lyar	0.925387	1.11147	5.7794	5.45855				Soat1
	Calb2;Calb1	1.48961	-0.94278	3.40273	1.4561				Sord
	Eps8	-2.12966	-1.00522	4.36393	3.0659				Sparc
	Cdk6	1.42537	-0.561881	2.55335	1.27282				Spice1
	Eras	2.93731	2.78375	3.06904	2.78352				Spnb3
	Dusp27	1.72402	0.472029	3.66217	0.98216				Src
	Dmrtc1c1;Dmrtc1c2	-1.72557	0.326846	2.3016	0.693827				Srcap
	Ydjc	0.550894	2.10662	0.630923	2.29166				Sssca1
	2900064A13Rik;Emc7	-0.764453	2.98412	0.347518	3.91988				Stag1
	Atp6ap2	-1.05127	-0.954977	4.42883	2.04549				Stk38
	Slc39a7	1.73446	2.017	1.36808	1.85841				Stmn1
	Dnmt3b	5.37771	6.68247	3.40424	3.80918				Stmn2
	Hddc2	-2.8724	-0.154757	2.31492	0.409003				Strn4
	Mob1b;Mob1a	-1.47239	-0.479231	3.47988	1.29915				Stxbp2
	Plekhf1	-4.29141	-0.719653	0.814764	2.87687				Suclg2
	Agfg2	-1.03112	-1.06743	1.48765	1.08454				Sun2
	Hs1bp3	-1.55565	-0.888989	3.65774	2.71291				Suz12
	Eci2	-0.819191	-1.06257	0.834885	2.37071				Syf2
	Cul4a	-1.1819	0.0359173	3.9896	0.161645				Tax1bp1
	Plbd2	-2.07651	-1.72057	3.12442	3.76979				Tbc1d10a
	Llgl2	-1.29601	-1.00515	4.20971	4.03825				Tbc1d13
	Arih2	-1.1819	-1.19106	4.04275	4.70143				Tcl1;Tcl1a
	Pycr2	0.170308	1.574	0.820826	4.12931				Tdp2
	Gpx7	-2.29009	0.498142	1.72784	1.63841				Tecr
	Ankmy2	-0.0701078	-1.15422	0.139155	3.32705				Timm17b
	BC005624	-1.07412	-0.397678	2.27564	1.14752				Timmdc1
	Dbn1	4.0174	2.43876	3.61447	2.76795				Tipin
	Nr2c2ap	-1.18413	-0.171179	1.52128	0.132062				Tjp1
	Slc12a4	1.0344	1.81153	1.71789	2.61321				Tmem231
	Tbc1d13	-0.621574	-1.14055	2.40405	3.84836				Tmem43
	Esyt2	-2.84141	-1.2455	2.26758	0.888142				Tmx2
	5730469M10Rik;Fam213a	-0.426933	-1.35578	1.19307	3.49703				Tor1aip2
	Tmem231	-2.04395	-1.14394	2.5248	1.66708				Tpd52l1
	Nagk	-2.93191	-1.52718	4.58095	3.01264				Tradd
	Ak4	-2.79354	-2.8011	4.62859	5.73697				Trim27
	Blvrb	-1.44389	-1.44078	3.19805	3.12064				Trmt1l
	Glrx	-1.68765	-0.851606	2.0813	2.67626				Trp53;Tp53
	Pipox	-1.41681	-0.00599861	3.9355	0.0285232				Ttc27
	Parvb	-0.111588	-1.36701	0.50873	4.20487				Tuba3a
	Myh10	1.58033	0.773058	5.38098	3.70416				Tuba4a
	Dip2b	1.59879	1.97517	1.32179	1.69633				Tubb6
	Aak1	-1.61665	-0.637049	3.69089	1.74728				Txnip
	Tax1bp1	1.11203	1.75649	2.31087	3.13933				Uap1l1
	Tes	-1.81768	-2.98371	6.00748	6.11356				Ubqln2
	Uhrf1	2.14879	1.61563	5.42781	4.55579				Uchl1
	Tubb6	1.39135	0.87228	4.39878	4.73288				Ufl1
	Mapkapk3	1.2377	2.55554	0.897686	2.15933				Ugdh
	Prrc1	-2.15505	-2.0596	3.6115	2.37423				Uhrf1
	Selh	-3.20761	-0.297939	3.79377	1.21714				Upp1
	Peg3	1.6119	2.2667	1.74822	2.29146				Uqcrh
	5730507C01Rik	-1.82007	-1.53196	3.32974	1.18862				Urm1
	Pycr1	-1.41002	-0.189459	3.46101	0.459157				Usp15
	Fam129a	-1.24721	-0.966845	2.10968	3.0313				Usp28
	Mvd	-1.09782	0.13613	3.27039	0.532882				Utrn
	Commd2	-1.2975	-0.528468	1.92717	1.40412				Vac14
	Decr1	1.05673	-0.860163	2.05193	1.47626				Vim
	Crip2	1.53098	1.8118	5.70876	5.65621				Wipi2
	Tgoln2;Tgoln1	-0.317846	-1.02254	0.429258	1.47393				Wwc2
	Dstn	1.3935	0.474659	5.20764	3.77138				Wwp2
	Commd8	-1.78385	-1.59291	2.09453	1.114				Yes1
	Maea	1.68151	1.6764	1.47739	1.48445				Zc3h8
	Pdp2	-3.22897	-1.95781	2.08261	1.18059				Zc3hav1
	Sntb2	-1.016	-0.166892	2.22274	1.75893				Zcchc3
	Nqo1	-3.93633	-1.14083	4.95665	4.02147				Zfp462
	Slc25a15	-1.32266	-0.0696748	3.97231	0.258				Zfp640
	Psat1	1.34493	0.503695	4.12689	3.30484				Zfp809
	Trp53rk;2810408M09Rik;Tp53rk	1.63867	1.9149	2.57718	2.86031				Znf326;Zfp326
	Lsm1	-3.23771	-2.2859	2.73432	1.8858				Znf512
	Rab27a	1.21887	0.609058	2.09088	0.40657				Znf516
	Timm17b	-2.67791	-0.0758355	2.88503	0.450178
	Ndrg1	-1.16545	-0.389599	1.20091	1.6655
	Stxbp2	-1.29373	-0.321882	3.57019	1.21329
	Acss1	-2.47728	-2.80317	2.15181	2.29817
	Skp2	2.9082	1.93732	2.56527	1.81771
	Usp22	0.755025	1.42565	0.906252	1.62398
	Tmem2	1.25709	2.21332	1.95643	2.80998
	Usp28	-0.273935	1.20293	2.57064	6.15077
	Carhsp1	-3.82673	-2.02561	3.57876	0.722582
	Patz1	-0.780328	-1.09479	2.16846	2.29002
	Epn2	-1.51485	-0.778697	4.00984	2.63143
	Tns3	1.07638	0.0633869	5.05532	0.820704
	Fam169a	0.20306	1.15721	0.569891	2.95599
	Gcdh	-1.64132	-0.915883	4.05171	3.59811
	Grb10	4.64887	-0.00645383	4.20724	0.00718214
	Irgm1	1.11545	0.849476	3.01669	3.08855
	Ly75	0.376232	-2.69812	1.61688	1.25501
	Lama5	2.86792	3.07923	2.70738	2.85338
	Asns	-0.654065	-1.37428	3.67998	5.654
	Gstt2	2.0179	2.5866	2.50345	3.24475
	Lcp1	-4.09529	-3.98363	3.80522	2.95074
	Soat1	5.98637	1.85742	6.15531	3.74567
	Msi1	-1.85322	-1.56046	4.76345	3.33017
	Fkbp10	3.30898	1.48299	2.26833	1.15569
	Arhgdib	-0.329459	3.57538	0.347414	3.55326
	Trim27	0.843073	1.37856	1.48638	2.13677
	Ostf1	-2.34592	-1.22227	4.4823	3.55697
	Cstb	-2.15954	-0.449169	3.30189	1.77811
	Itga3	1.7873	0.945547	3.23152	2.21242
	Zyx	4.55721	2.17733	4.19236	3.01235
	Ppp3r1	-2.28486	-0.568288	2.48287	0.870235
	Phc1	1.10906	1.05147	3.92769	4.18613
	Ntan1	-2.08989	-1.16774	1.48694	0.650899
	Cdkn2a	-1.61953	0.248589	1.77244	0.66143
	Dazl	-5.02704	-4.12347	3.65377	4.16345
	Sord	-0.594501	1.099	0.562978	2.37136
	Spnb3	4.11076	4.84309	4.35363	4.60774
	Znf512	1.40985	1.59863	3.24535	3.11193
	Mum1	-1.10271	-0.237891	2.50331	0.667718
	Enpp3	5.09637	5.47105	3.95726	4.07011
	Ldlr	1.43171	1.63865	1.20565	1.37312
	Ltv1	1.0082	0.369521	3.27068	2.33176
	Npepl1	-1.43329	-0.790764	3.36718	1.95883
	Wwc2	-1.0425	0.170927	3.1354	0.338418
	Znf532	1.23991	1.08117	4.30909	2.526
	Paxip1	-1.83741	-1.60816	4.25822	4.50033
	Nes	1.47157	-0.260282	4.01197	1.18142
	Adat2	-0.459515	-1.56074	0.920358	2.73751
	Snx6	-0.461286	-1.12347	1.65843	3.11451
	Fkbp15	-1.28191	-1.29482	3.9876	3.65717
	Arhgef18	-2.31323	-1.30233	4.85026	4.00612
	Bend3	0.357849	1.3703	2.4514	5.4936
	Ahdc1	0.185344	1.26897	0.410064	3.91003
	Galnt2	-1.85545	-1.57536	2.11329	2.41955
	Fbxl19	1.14738	0.808186	1.80399	1.31187
	Kdm3a	-1.76305	-1.51048	4.43595	5.08465
	Dync1li2	-0.764929	-1.05551	1.89657	0.694814
	Abhd10	-1.60767	-0.218646	2.26583	1.1898
	Crygd	-2.83034	-3.41419	3.19111	2.08193
	Dclk2	-1.19604	-1.31879	1.36774	1.14758
	Atp1a3	0.981752	1.19332	2.06229	2.97561
	Ibtk	-1.15538	-1.11348	1.53743	1.44675
	Rab11fip5	-4.3054	-3.90519	2.87664	3.36117
	Myl12a	1.16506	0.338184	4.32484	2.10273
	Znrf2	-1.05621	0.280132	2.38961	0.957676
	Ccbl2	-0.892338	-1.17277	2.36279	2.95801
	Gpx4	-1.2664	-0.0947641	3.98993	0.423157
	Podxl	1.25793	1.97531	2.26456	2.94317
	Ndufa12	-1.22251	-0.455793	3.18501	0.917053
	Slc35f2	-1.24173	-1.34958	3.45417	1.14779
	Wdr91	-1.46477	-0.446522	2.64598	1.51406
	Abcg2	1.00883	1.56987	2.31402	2.86673
	Fastkd5	-0.913198	-1.14132	0.458655	1.31279
	Dusp9	1.08296	3.6952	2.31953	4.47731
	Chchd10	-1.06425	-0.0281811	2.50529	0.0550325
	Fsd1	1.43063	-0.280968	3.60556	0.408855
	Znf516	-1.16318	0.355215	2.64152	0.872559
	Pgm2	-1.59862	-1.41079	3.29198	3.29636
	Mtmr12	-1.11226	-1.47496	1.85148	1.92817
	Klhl13	1.06199	1.90249	2.84361	4.07257
	Slc20a2	1.56729	2.05662	1.27315	1.59928
	Impad1	-1.33496	-1.81426	0.741489	2.38647
	Galnt7	-1.96792	-0.586038	3.29466	1.38663
	Camsap3	-1.05755	0.224207	3.51689	1.17347
	Vac14	-1.15623	-0.700946	5.92813	5.25987
	Flnb	1.27342	0.317102	6.67394	6.71797
	Bdh1	-2.59759	-2.36441	4.62415	4.51388
	Hmgxb4	2.06039	-0.280215	1.92718	0.179797
	Ireb2	0.811255	1.11496	1.72924	1.93204
	Pdk1	1.13298	1.61501	4.32106	5.26934
	Cpped1	-1.06483	-0.925091	1.65451	2.55075
	Lpp	1.19132	-0.382251	2.74689	0.311022
	Pck2	1.27806	-0.0419814	2.25517	0.0567506
	Echs1	-1.12851	-0.72646	4.63222	3.89472
	Enox1	2.36968	2.90029	1.77118	2.08539
	Fbxw8	1.14341	0.5542	1.40306	0.534987
	Etv5	-1.06135	-0.795229	1.35481	1.25165
	Sun2	-1.61728	-1.72046	2.88109	2.72761
	Nceh1	-1.07174	-0.410977	3.15981	1.40444
	Zcchc3	2.34233	2.85466	1.3902	1.65978
	Ticrr;5730590G19Rik	-0.835832	-2.24654	1.5073	1.00177
	Cnpy4	-1.0099	-1.91946	1.15664	2.82874
	Kat6b	-1.42081	-1.98558	4.04748	2.0889
	Tpm1	1.77414	-1.09604	2.44327	1.1091
	Cep55	-1.40177	-1.35998	4.2759	4.36165
	Hsdl1	-2.65158	-1.20114	3.11923	1.85407
	Dock1	-0.773588	-1.63384	1.51682	2.07201
	Timmdc1	-1.49783	-0.420378	2.93804	0.53253
	Nudt9	1.64574	1.61138	4.25963	3.62682
	Rhpn2	-0.622382	1.44824	0.449659	2.68715
	Acaa2	-1.12108	-0.520777	2.70743	2.58801
	Kank2	-0.412994	-1.67137	0.846734	1.32616
	Nkrf	1.22509	0.605766	2.52341	1.64148
	Cars2	-1.5991	-0.249866	2.10901	0.679578
	Tor1aip2	-0.707048	-1.10645	0.926175	2.38192
	Paox	-1.20575	-0.800512	2.80147	2.21779
	Cog5	-0.0700804	-1.0194	0.0879074	1.55902
	Asrgl1	2.2863	2.09545	1.67194	1.68045
	Usp37	-1.21883	-1.36085	2.0085	1.90904
	Lnpep	-1.40148	-2.23049	3.83	4.62906
	Fam203a	1.14009	0.974442	4.03872	2.61162
	Rad51ap1	-1.10574	-0.285137	2.90366	1.0214
	Nadkd1	-1.31872	-0.482535	3.50451	2.65962
	Grsf1	-0.429417	-1.06296	2.11741	3.7664
	Prps1l1	-2.00483	-4.28919	0.549911	2.72707
	Pfkp	-0.629403	-1.17253	3.83585	5.17974
	Snx18	-0.1001	-1.34437	0.12085	3.90319
	Spice1	-1.00379	-0.77906	2.50341	2.81593
	Efhd2	-1.41028	-0.557732	3.21349	1.44896
	Naprt1	2.05708	2.02022	1.65029	1.61009
	Ufl1	-0.751731	-1.3606	3.00969	4.12
	Ttc27	1.18729	0.386507	3.26734	0.950253
	Slc38a2	2.00222	2.16531	3.06706	3.36765
	Mboat7	-1.91255	-2.10891	2.06527	1.36395
	Smtnl2	-3.27591	-3.09264	5.01621	6.84458
	Bag5	-0.579298	-1.21372	1.5723	2.42462
	Plcg2	-0.708896	1.1307	2.51225	4.62372
	Slc25a1	-1.33862	-0.724721	4.15683	3.58449
	Amdhd2	-1.64109	-1.61981	2.68977	4.04935
	Pdxk	-1.23705	-0.551879	2.44943	2.07057
	Prkar2a	-1.01494	-0.969064	4.89032	2.91008
	Slc31a1	-2.61873	-3.69358	1.99903	3.71541
	Pphln1	1.34031	1.9755	4.03579	5.13563
	Kin	0.584469	-1.25902	1.33121	0.566744
	Cbr3	-2.92072	-1.22014	4.47844	5.06902
	Tdh	-1.31538	-3.62099	4.92715	6.66944
	Lin28a	3.70197	3.16838	4.53585	4.28482
	Apoa1bp	-1.06391	-0.664235	6.18216	2.9909
	Flcn	-1.35949	-1.4308	2.84699	2.62917
	Dppa3	-2.95548	1.52114	2.39285	2.10495
	Mpdu1	-1.34219	-0.728081	2.42918	3.07152
	Eppk1	3.91313	1.6821	3.65226	2.32356
	Aldh1l1	-7.28315	-6.96495	3.16058	5.03137
	Sccpdh	-3.18384	-3.74309	2.37657	2.87091
	Bphl	-1.0584	0.0324262	1.40213	0.0296225
	Slc38a4	2.59811	2.5241	2.06707	2.08636
	Commd5	0.538221	-1.40114	2.28958	3.42152
	Luzp1	1.00446	0.536488	3.60655	2.43637
	Snap47	1.42607	1.27401	3.48247	3.24393
	Usp15	1.62867	0.822666	5.95719	3.88907
	Nrm	-1.12489	-0.11102	2.2932	0.786726
	Taf9	1.23817	0.495234	3.94372	2.17872
	Acsf2	-3.02634	-2.83454	4.9179	4.34857
	Myh9	1.0864	0.188808	4.2571	1.63681
	Mical1	-0.79385	-1.06529	1.73074	2.89809
	Rprd1a	1.43904	0.41548	2.34475	0.809172
	Oxnad1	-1.41731	-0.0655219	2.10318	0.0285714
	Pla2g15	-1.14941	-0.294903	2.23913	0.907022
	Nudt16l1	-1.03038	-0.231923	2.97406	1.59277
	Flnc	8.31334	6.22133	5.50661	5.02162
	Lpcat3	-1.44621	-0.774888	2.36338	1.96651
	Fkbp6	-2.88359	-2.75469	2.64478	2.03763
	Aim2	-1.87462	-0.464419	4.84285	2.51749
	Golga7	-0.619744	-1.00571	1.97171	1.32141
	Tipin	0.831754	1.31457	2.29952	3.54571
	Rpp25	-1.31763	-1.13489	3.80658	3.55898
	Cecr5	-1.26368	-1.33741	3.12607	0.794216
	Nt5dc2	1.38376	1.8767	4.19936	5.22623
	Qprt	-1.28059	-0.019083	2.53544	0.045389
	Ajuba	0.722033	1.0998	1.8229	2.51839
	Pip4k2c	-1.0745	-0.472685	3.00341	2.35283
	Basp1	3.27701	3.95691	4.82321	5.27662
	Dera	-1.1473	-1.06635	4.00824	4.58955
	Mettl13	1.17375	1.26458	3.97246	3.54667
	Fyttd1	-0.0342439	1.06953	0.0993068	3.45873
	Fads1	-1.28412	-3.16038	2.20601	2.64735
	Ivns1abp	0.591068	-1.09156	2.24647	1.99457
	Brwd1	-1.2565	-1.26314	2.08705	2.29021
	Klhdc4	0.409996	1.0218	2.29414	3.8967
	Fam49b	-0.478491	-1.07569	2.57558	4.52129
	Smtn	1.51294	0.692043	3.02848	4.18555
	Cryzl1	1.10229	-0.428916	1.62713	0.545845
	Pdia5	-2.38968	-1.62397	4.56563	5.3005
	Macrod1	-0.663626	-1.30888	0.497034	1.53262
	Marc2;Mosc2	-2.49707	-2.95399	5.1063	4.96037
	Clns1a	1.09356	0.873543	2.73372	2.2636
	Ifitm2	-3.77454	-2.03349	5.33662	0.839761
	Epcam	1.50868	2.57919	4.99119	6.48535
	Ufsp2	1.51384	1.44161	4.62891	2.78269
	Lactb2	-0.839005	-1.0539	3.20638	4.75118
	Gmpr2	1.02357	0.663593	1.59687	1.99351
	Capg	1.46756	1.90309	2.54943	3.25606
	Ddah2	0.090711	-1.16774	0.482189	4.2354
	Cttnbp2nl	1.25989	0.305993	2.2883	0.569069
	Dohh	0.889215	1.22096	3.67511	4.18692
	Pccb	-0.928763	-1.60889	2.98167	1.79723
	Usp26	1.16848	2.93716	2.48347	3.75273
	Maged2	0.657089	-2.19644	0.658002	1.67763
	Ubxn6	-0.373758	1.01878	0.274695	2.10782
	Igf2bp3	-1.96264	-1.28214	5.2327	5.22212
	Bcl2l14	-2.68174	-1.65016	2.84261	4.64496
	Ska1	1.68105	2.37531	1.30709	1.77911
	Mrpl42	-0.488969	-1.43978	1.84451	1.04735
	Lap3	-0.781952	-1.38572	4.4972	5.40291
	Commd4	-1.46353	-0.641162	2.08961	3.63028
	Pkp2	1.40959	2.40621	3.15775	4.76046
	Mien1	-1.32015	-0.304428	3.01463	0.935071
	Ntpcr	0.47636	1.68185	0.351739	1.45065
	Cisd2	1.14623	0.191574	2.63251	0.654621
	Nipsnap3b	-1.21598	-0.742001	4.92074	4.17152
	Pcyox1	-1.46128	-0.144522	3.06878	0.678484
	Rpp14	1.29899	0.956744	1.82821	0.862973
	Kdelr2;Kdelr1	-0.700059	-1.29779	1.28504	3.5008
	Riok2	1.15572	0.387332	2.21768	0.952162
	Pomp	-0.540569	2.55351	0.427498	2.68627
	Mrps24	-0.74908	-1.03191	1.03431	1.91877
	Cyb5b	-1.13265	-0.423795	3.27715	3.30174
	Paf	1.34672	0.944218	2.76784	2.33262
	Ormdl2	-2.10179	-1.01872	3.24149	1.0698
	Gadd45gip1	2.34458	1.64469	2.07062	0.727416
	Ddah1	-0.163258	-1.23659	1.00374	4.33287
	Ist1;2400003C14Rik	-1.2139	-0.896767	3.34952	2.80213
	Arhgap8	0.866866	1.55366	1.77432	2.6535
	Cenpv	-1.53808	-0.591331	4.00208	3.18464
	Tecr	-1.15653	-0.361073	4.36482	3.47548
	N6amt2	1.19344	1.60257	2.1382	2.78362
	Serbp1	-0.235168	1.21017	1.06672	3.12134
	Rnf181	-1.20495	-0.98015	3.57244	2.75666
	Sdhc	-1.25695	-0.508365	4.34299	2.21544
	Ccdc77	-1.21911	0.339911	2.70388	0.227246
	Aen	0.975978	1.13329	1.71077	2.21487
	Qrsl1	1.19328	0.419726	1.60656	0.338443
	Nt5c3	-1.34949	-0.294717	3.77313	0.657178
	Brp44	-1.77307	-2.52934	1.79264	1.76005
	Ptms	-1.21531	-0.670356	4.19886	3.43405
	Cyc1	-1.00457	-0.66093	4.63653	3.9986
	Serpinb1a	-3.76875	-4.07127	2.21007	2.48697
	Agpat5	0.266085	1.19565	0.268339	1.44056
	Fkbp11	-0.0465749	-1.24012	0.0307395	1.81531
	Urm1	-1.62374	-1.90505	2.87893	2.59232
	Ccdc56	-1.27542	-2.29906	1.89818	1.42023
	Coro7	-1.51223	-0.99397	4.74053	5.48535
	Ptplb	-1.07837	0.592572	2.18713	1.28065
	Grtp1	-0.752674	-1.17059	2.38379	3.86942
	Gpn3	-1.25345	-0.666199	2.83284	2.34855
	Phf6	1.32238	0.979684	4.18792	4.63739
	Cdyl2	-1.91358	-1.4966	2.31609	2.02692
	Atad1	0.386634	1.36181	1.94376	3.82014
	Ccdc94	-0.53691	2.95765	0.407631	2.56833
	Ca13	-2.39887	-1.90979	2.51109	1.53175
	Msra	-0.394803	-1.62315	0.344548	1.4422
	Nsmce1	-0.823607	-1.39249	0.516831	1.6058
	Chmp4c	-2.02765	-1.61278	1.33471	4.12826
	Alg13	-1.66432	-1.50614	6.25173	4.54879
	Arfgap3	-1.35419	-1.71137	2.47867	1.97417
	1700013H16Rik	-3.57853	-0.529238	2.82322	1.53898
	Serpinb9b	-0.714847	-1.81006	1.87592	2.84025
	Cyb5r1	-1.17056	-1.139	2.82245	2.55347
	Plin3	-1.03119	-0.891465	3.86323	3.67651
	Coasy	-1.02296	-0.616009	2.35746	1.83402
	Ehhadh	-4.73801	-3.08633	3.19514	4.68152
	Tmem43	-1.82927	-1.15125	4.83013	6.46824
	Dmgdh	-4.45112	-4.0133	3.58632	2.69491
	Pycrl	1.73234	1.80434	3.30274	3.2506
	Pop7	1.70965	0.434193	1.90894	0.174705
	Etfb	-1.00855	-0.761148	3.14772	3.17496
	Dtd1	1.55588	1.69646	2.13071	2.20283
	Erap1	2.2904	2.23741	1.61482	1.64789
	Lima1	-2.63205	-2.39163	5.25943	5.43744
	Ppp1r1a	0.230184	1.49741	0.100664	3.1518
	Rtn3	0.806082	1.10456	2.17108	2.86144
	Cmtm7	-1.70347	-1.4768	4.26251	1.4713
	Agk	-2.34313	-1.4037	5.84539	5.44976
	Pgpep1	-1.8549	-0.472387	1.51883	0.638508
	Dpp7	-2.35107	-2.35849	2.35511	1.95717
	Palld	0.414164	-1.85327	2.27802	2.90707
	Gpx2	-2.86261	-1.60269	3.58882	2.32167
	Elf2	-1.4674	-1.64353	1.8765	2.09646
	Isyna1	-0.0669912	1.35678	0.177498	3.39806
	Ccdc22	-0.481667	-1.04907	1.6125	3.0863
	Slc15a1	-1.61353	-1.03395	1.58647	0.87279
	Ralb	-1.52487	-1.55201	5.04584	4.49492
	Plscr1	-3.00958	-2.64156	2.84869	2.66705
	Tdp2	-0.838792	-1.41152	1.30161	1.01969
	Mlh1	0.526132	-2.15762	2.26081	3.7449
	Hspb8	-2.83886	-1.99748	1.55067	2.12285
	Nudt5	2.5224	2.28249	3.55217	3.51452
	Gltp	-1.24032	-1.23791	2.26117	4.09791
	Tgm1	1.96635	-0.890736	2.1435	1.10423
	Scly	-0.697316	-3.02805	0.937772	2.17267
	Bag3	-1.66701	-1.62667	4.69391	5.64161
	Reep6	1.16947	1.14974	3.64472	4.12239
	Naga	-2.02347	-1.57331	2.19892	1.68785
	Znhit2	1.29082	0.460092	2.73775	2.09826
	Nup210	-1.49246	-0.522225	2.77896	1.67811
	Add3	-1.68925	-1.25287	3.86625	2.73158
	Add1	-1.53743	-1.31509	4.243	4.45118
	Ndrg2	2.09971	0.677578	1.54739	0.394288
	Ercc4	-1.84482	-0.413949	1.73207	0.44128
	Ecsit	0.901348	1.35405	1.44438	1.52328
	Ubqln2	1.15407	0.622556	5.55301	4.09464
	H2afy	-2.06977	-2.2146	4.97674	5.47028
	Bcam	1.765	1.2131	3.90438	3.46027
	Uchl1	1.02391	1.2682	3.96094	4.26197
	Arpc1a	2.07374	0.643896	4.15027	1.1813
	Bex1	2.62675	-0.0668449	3.00236	0.0261222
	Spry4	1.05738	0.219306	2.08164	0.528066
	Ak3	2.08711	0.762238	1.9572	0.636668
	Pus1	-1.03885	-0.639389	3.20783	3.33028
	Epb49;Epb4.9	-1.80463	-1.7049	1.00152	1.53662
	Ptgfrn	-3.12048	-3.19033	5.04905	4.98983
	Morc1	-1.05257	-0.417272	2.32258	0.994284
	D6Mm5e	-2.62136	-2.11139	3.36818	2.1378
	Gbp2	3.6053	0.128291	3.90991	0.167508
	Gipc1	-1.67204	-0.0804939	4.71034	0.680416
	Npc2	-1.72384	-1.65118	2.76501	2.70058
	Bpnt1	-0.765021	-1.33318	3.0878	3.67501
	Slc7a5	0.363215	1.02285	1.1246	4.36653
	Slc7a7	2.04612	2.23961	2.36613	3.02613
	Snapin	0.231794	1.84524	0.141839	3.06161
	Mtmr7	-1.01568	-0.277155	4.07125	1.48332
	Sel1l	-0.776986	-1.53265	1.47498	1.83174
	Epb41l1;Epb4.1l1	-2.00021	-0.175293	4.62592	0.754724
	Zfp292	-0.917177	-1.68246	2.05244	3.45883
	Dnpep	-1.07478	-0.928932	4.7762	3.25867
	Keap1	-1.4451	-1.37549	0.860366	1.83052
	Slc25a20	-2.01395	-1.15624	5.17206	3.55579

## Sheet: PD_dependent
UP	Gene	ser_vs_2i_ Log2FC	epi_vs_2i_ Log2FC	CHD1_vs_2i_ Log2FC	PDD1_vs_2i_ Log2FC	CHD3_vs_2i_ Log2FC	PDD3_vs_2i_ Log2FC		DOWN	Gene	ser_vs_2i_ Log2FC	epi_vs_2i_ Log2FC	CHD1_vs_2i_ Log2FC	PDD1_vs_2i_ Log2FC	CHD3_vs_2i_ Log2FC	PDD3_vs_2i_ Log2FC
	Actr5	1.0136	1.01465	0.561825	0.696992	1.36035	0.427169			39692	-1.54247	-0.947823	-0.850545	-0.38197	-1.09679	0.69251
	Adk	2.04498	1.89424	0.595473	-0.20509	1.2594	-0.103992			Acaa2	-1.12108	-0.520777	-0.378295	0.017292	-1.04808	0.324151
	Akr1b8	1.26268	2.52146	1.31038	0.429818	0.372599	-0.121359			Alg13	-1.66432	-1.50614	-0.455022	0.00146166	-1.32437	-0.319557
	Anxa5	1.59557	-1.44352	0.86657	0.273521	1.45888	0.786669			Arhgef18	-2.31323	-1.30233	-0.680439	0.230561	-1.01279	0.23373
	Basp1	3.27701	3.95691	0.803558	0.529596	1.21584	0.966914			Bcl2l14	-2.68174	-1.65016	-1.94729	-0.513377	-3.30451	-0.192441
	Cdk6	1.42537	-0.561881	1.5269	-0.199613	0.0365988	0.527597			Bhmt;Bhmt-ps1	-5.88431	-5.04001	-2.70512	-0.230701	-4.31563	-0.142054
	Dusp9	1.08296	3.6952	0.196528	-0.543503	1.52485	-0.350849			Brp44	-1.77307	-2.52934	-0.841979	-0.523523	-1.08329	-0.36014
	Enox1	2.36968	2.90029	2.38994	0.400524	1.43114	0.729008			Brwd1	-1.2565	-1.26314	-0.811433	-0.480146	-1.24656	-0.52474
	Epcam	1.50868	2.57919	0.969365	0.791267	1.25543	0.984115			Cbr3	-2.92072	-1.22014	-0.366519	0.0857665	-1.13493	-0.529318
	Fyttd1	-0.0342439	1.06953	1.37553	0.251808	-0.091788	-0.642104			Ccdc43	-1.95535	-1.51594	-0.753813	-0.295432	-1.95217	-0.482268
	Grb7	0.800505	1.75312	1.14342	0.313018	1.49202	0.313063			Ccdc56	-1.27542	-2.29906	-0.206336	-0.118755	-2.16095	0.0946287
	L1td1	1.03839	0.84683	1.1258	0.287368	0.945051	0.252146			Ckb	-1.45245	-2.84674	-1.06328	-0.329862	-2.01591	-0.29719
	L7rn6;l7Rn6	1.36429	0.983028	1.02388	0.551433	0.737836	0.257742			Ckmt1	-1.48352	-2.4009	-1.011	-0.649508	-2.3924	-0.945528
	Ldha	1.03117	0.388055	0.113199	-0.0793088	1.02451	0.580874			Csrp1	0.611514	-1.1229	-0.405442	-0.0418701	-1.67229	0.194872
	Lin28a	3.70197	3.16838	1.31468	0.430946	1.00507	0.260366			Dda1	-1.06916	-1.11896	-1.75105	-0.133986	-1.74727	-0.584294
	Pdk1	1.13298	1.61501	3.63898	0.944685	4.76591	0.941748			Dppa3	-2.95548	1.52114	-1.13218	-0.728933	-0.524861	-0.367262
	Pfkl	1.04695	0.691868	0.177305	-0.0149943	1.22642	0.714025			Endog	-1.57375	0.260157	-0.0273673	-0.000967662	-1.3495	-0.515165
	Phf6	1.32238	0.979684	1.28471	-0.0754541	-0.034729	-0.492258			Epb41l1;Epb4.1l1	-2.00021	-0.175293	-1.04104	-0.056797	-1.03702	0.608358
	Plec	2.83574	1.30086	1.0517	0.127347	0.719495	0.351599			Erich1	-0.819733	-1.58751	-0.981469	-0.966352	-1.48759	-0.0206324
	Pnp;Pnp2	1.89478	2.19152	1.09629	0.337375	1.02397	0.293643			Gltp	-1.24032	-1.23791	-0.501345	-0.0927296	-1.20997	0.237865
	Slc7a3	1.2717	1.27719	1.02809	0.477911	0.969173	0.529069			Gm13128;Pramef17	-2.44291	-2.75273	-2.17787	0.393158	-1.61366	-0.463268
	Tgm3	3.45474	0.641301	2.80576	-0.530308	0.948509	0.917805			Gpx1	-2.69814	-0.857278	-0.352426	-0.08494	-1.00952	-0.433741
	Tns3	1.07638	0.0633869	2.247	0.0133381	1.90295	-0.239438			Gss	-2.93397	-2.81168	-0.93675	-0.597596	-2.07266	-0.464359
	Ttc33	1.17449	1.01074	1.01688	0.361074	0.567042	0.254688			Hk1	-2.0155	-2.08792	-0.826495	0.0170466	-1.14275	-0.0264963
	Utf1	1.75939	2.01603	2.36774	0.8271	2.09217	0.636952			Jakmip1	-2.11767	-2.15956	-1.86292	-0.768805	-0.91132	-0.115442
	Zyx	4.55721	2.17733	0.410177	-0.206589	1.02461	0.614686			Man2a1	-2.2602	-1.87872	-1.2143	-0.492758	-0.491952	-0.427362
										Msi1	-1.85322	-1.56046	-0.778783	-0.495403	-1.38818	-0.189313
										Mtm1	-3.17132	-2.64706	-1.67881	-0.0948664	-1.19147	0.180416
										Mtmr12	-1.11226	-1.47496	-1.17661	-0.0200977	-2.18373	-0.0982908
										Myo6	-2.22889	-1.61505	-1.08196	-0.11826	0.273101	0.54504
										Nanog	-2.86751	-3.14586	-1.28917	-0.643867	-1.4516	-0.0769444
										Nid1	-0.736389	-1.88863	-1.21018	-0.314017	-1.5173	-0.235355
										Ostf1	-2.34592	-1.22227	-0.673616	-0.13876	-1.31405	0.159234
										Pcyt2	-1.13647	-0.0349522	-0.38972	-0.40128	-1.49904	-0.322917
										Pdxk	-1.23705	-0.551879	-0.430826	-0.551694	-1.09971	-0.597581
										Phf11l;D14Ertd668e	-3.06721	-4.30001	-0.686513	-0.444634	-1.57644	-0.551225
										Pip4k2c	-1.0745	-0.472685	-0.823264	-0.331154	-1.59243	-0.255978
										Rnf181	-1.20495	-0.98015	-0.595419	-0.125632	-2.27966	-0.649775
										Rnf213	-2.76355	-1.24735	-2.44023	-0.559179	-3.72129	-0.592778
										Serpinb1a	-3.76875	-4.07127	-0.945955	0.0884647	-2.24311	-0.515818
										Vamp8	-1.53457	-0.428515	-0.809074	-0.54228	-1.50683	0.649229

## Sheet: CH_dependent
UP	Gene	ser_vs_2i_ Log2FC	epi_vs_2i_ Log2FC	CHD1_vs_2i_ Log2FC	PDD1_vs_2i_ Log2FC	CHD3_vs_2i_ Log2FC	PDD3_vs_2i_ Log2FC		Down	Gene	ser_vs_2i_ Log2FC	epi_vs_2i_ Log2FC	CHD1_vs_2i_ Log2FC	PDD1_vs_2i_ Log2FC	CHD3_vs_2i_ Log2FC	PDD3_vs_2i_ Log2FC
	Ca2	4.3977	2.54201	0.821187	0.780275	0.457525	1.33416			Adat2	-0.459515	-1.56074	0.746119	-0.285669	0.155142	-1.12
	Col18a1	3.32049	3.06433	0.972437	1.54485	-0.151877	2.04038			Add3	-1.68925	-1.25287	-0.642082	-1.19893	-0.968596	0.0419992
	Crabp2	0.979458	2.39238	0.800146	2.21202	-0.87937	1.477			Bdh1	-2.59759	-2.36441	-0.463268	-1.0456	-0.0840855	-1.1028
	Emb	3.98257	4.34694	0.74502	0.801992	-0.00290298	1.37354			Ddah1	-0.163258	-1.23659	1.25032	-0.300532	1.04863	-1.19518
	Glipr2	1.18836	0.261513	0.0578569	0.494112	0.702626	1.01032			Dhrs1	-0.426659	-2.22227	0.143735	-2.06745	0.796677	0.127085
	Lrp2	3.81468	5.09673	0.88741	1.26551	-0.165428	1.24931			Dock7	0.313065	-1.32643	-0.88678	-0.988109	-0.484149	-1.06564
	Ncam1	1.56715	-0.155367	-1.95985	0.684205	-1.62475	1.30168			Dscr3	-1.00549	-0.959953	-0.803533	-2.39592	-0.714849	-0.455252
	Peg3	1.6119	2.2667	0.176933	1.24922	-0.50906	0.877524			Tdh	-1.31538	-3.62099	0.270433	-0.549332	0.103349	-1.19662
	Taf9	1.23817	0.495234	0.440394	1.33474	0.545106	-0.0623595

## Sheet: Require 2i
Up	Gene	ser_vs_2i_ Log2FC	epi_vs_2i_ Log2FC	CHD1_vs_2i_ Log2FC	PDD1_vs_2i_ Log2FC	CHD3_vs_2i_ Log2FC	PDD3_vs_2i_ Log2FC		Down	Gene	ser_vs_2i_ Log2FC	epi_vs_2i_ Log2FC	CHD1_vs_2i_ Log2FC	PDD1_vs_2i_ Log2FC	CHD3_vs_2i_ Log2FC	PDD3_vs_2i_ Log2FC
	Anxa2	3.13385	1.78589	2.13774	0.931306	1.78404	1.95923			Akt2	-0.53028	-1.14255	-0.471603	-0.464748	-2.42956	-1.14655
	Dnmt3a	5.38919	8.25192	2.10636	1.17504	2.73765	1.19289			Aurkc	-2.03685	-0.0293382	-1.5422	-0.880855	-1.0933	-1.19415
	Dnmt3b	5.37771	6.68247	3.01984	1.84739	2.41194	1.33201			Carhsp1	-3.82673	-2.02561	-2.70705	-2.45161	-3.08087	-1.75087
	Dnmt3l	5.44758	6.40346	2.71245	1.70517	2.37845	1.70911			Cdkn2a	-1.61953	0.248589	-1.52586	-1.03341	0.26065	0.00794729
	Enpp3	5.09637	5.47105	2.52486	1.8573	2.63772	2.01328			Cobl	-0.183749	-3.24967	-0.171655	-0.661742	-1.03368	-1.5203
	Ireb2	0.811255	1.11496	-0.0848039	0.389554	2.2356	1.27681			Dazl	-5.02704	-4.12347	-0.965997	-0.658669	-1.80144	-1.35536
	Peg10	4.90936	4.95596	2.33573	0.521477	2.45926	1.50252			Dmgdh	-4.45112	-4.0133	-2.0265	-1.11942	-0.857506	-1.17274
	Plod2	2.10733	1.34642	0.720389	0.880068	1.20337	1.42375			Fth1	-1.14194	0.234646	0.472287	0.87869	-1.84809	-3.23281
	Podxl	1.25793	1.97531	1.00593	1.21448	0.377726	2.20075			Ftl1;Ftl2	-2.4211	-0.790983	-0.820124	0.0110836	-2.99392	-2.56957
	Rab27a	1.21887	0.609058	0.21649	0.792628	1.69223	1.72895			Gabarapl2	-1.69919	-2.14216	-1.93455	-0.956808	-2.80415	-1.61879
	Rbp1	2.65104	-0.724235	1.47901	-1.20993	1.62089	1.16776			Gstm3	-2.04527	-2.89677	-1.41243	-0.736708	-2.84069	-1.11368
	Slc16a3	2.09108	2.45203	0.455226	0.651072	2.25466	2.01554			Gstp2	-3.92037	-2.00647	-0.304056	-0.0399507	-1.93142	-1.26967
										Kit	-1.84618	-4.91723	-1.64154	-1.73284	-2.3489	-1.7545
										Mras	-1.34282	-1.34687	-1.98092	-0.681801	-2.5931	-1.10001
										Nfatc2ip	-1.04268	-2.48519	-1.04155	-1.09142	-1.29886	-0.531817
										Oas1a;Oas1g	-2.12381	-4.64643	-1.74722	-0.963837	-2.92932	-1.46756
										Ptgfrn	-3.12048	-3.19033	-1.01715	-1.12586	-1.21521	-1.08826
										Sh3bp1	-1.94582	-3.78533	-0.705477	-0.248247	-2.0991	-1.03869
										Slc15a1	-1.61353	-1.03395	-1.26247	-1.18706	-0.854146	-1.07395
										Smtnl2	-3.27591	-3.09264	-0.901511	-1.28553	-1.47923	-1.28067
										Tes	-1.81768	-2.98371	-0.800541	-1.23458	-2.29574	-1.10994
										Tet2	0.302937	-1.61566	-1.02649	-1.19567	-0.55222	-1.40839
										Uxt	-1.37376	0.198351	-1.31237	-1.39591	-1.93071	-0.0708383
										Wbp7	-2.13459	-0.700194	-1.21922	-1.06257	-1.20097	-0.224251
										Xlr3c;Xlr3b;Xlr3a	-2.44395	-0.32648	-3.86985	-4.33016	-2.83363	-3.35262
										Zfp292	-0.917177	-1.68246	-2.86368	-2.45128	-3.66255	-1.85187

## Sheet: Require_either_CH or PD
UP	Gene	ser_vs_2i_ Log2FC	epi_vs_2i_ Log2FC	CHD1_vs_2i_ Log2FC	PDD1_vs_2i_ Log2FC	CHD3_vs_2i_ Log2FC	PDD3_vs_2i_ Log2FC		Dpwn	Gene	ser_vs_2i_ Log2FC	epi_vs_2i_ Log2FC	CHD1_vs_2i_ Log2FC	PDD1_vs_2i_ Log2FC	CHD3_vs_2i_ Log2FC	PDD3_vs_2i_ Log2FC
	Abcg2	1.00883	1.56987	0.531691	-0.0566165	0.356426	0.0140527			1110031I02Rik	-2.53766	-1.80346	0.152006	-0.535351	0.446763	-0.361241
	Actn4	1.24589	0.999635	0.360082	0.136935	0.232993	0.129264			1500001M20Rik;Tamm41	-1.45516	-3.83112	-0.109543	0.00434748	-0.0302709	-0.569541
	Ada	2.18653	1.56051	0.021176	-0.0741304	-0.33194	0.230074			5730469M10Rik;Fam213a	-0.426933	-1.35578	1.31289	1.05796	1.02644	0.292159
	Aen	0.975978	1.13329	0.161723	0.186682	-0.982566	-0.0970459			5730507C01Rik	-1.82007	-1.53196	-0.775841	-0.0486202	-0.573037	0.105038
	Agpat5	0.266085	1.19565	0.215478	-1.22034	-0.099589	-0.200915			9630033F20Rik;Tigar	-1.45379	-1.08573	-0.271938	-0.121195	-0.393611	-0.0399863
	Ahdc1	0.185344	1.26897	0.126191	-0.667632	-0.227815	-0.109961			AU022252	-3.06599	-1.59396	0.551806	0.678938	0.69887	0.171034
	Ahnak	1.81845	-0.583485	0.192179	0.279209	-0.782065	0.448413			Aak1	-1.61665	-0.637049	-0.361734	-0.172298	-0.72229	-0.0439949
	Ajuba	0.722033	1.0998	0.630344	0.623293	-0.244049	0.394945			Abcd3	-0.883848	-1.22294	-0.0915184	0.386875	-0.578124	0.142409
	Akirin2	1.83591	1.9544	0.102303	0.0244897	-0.811935	-0.0928027			Abhd10	-1.60767	-0.218646	-0.174576	0.33763	0.568827	0.330081
	Anxa1	2.19033	0.604636	0.615525	0.729069	-1.04224	0.769978			Abr	-1.1105	-1.19825	-0.0238546	-0.0985502	-0.119991	-0.0743904
	Anxa6	1.43822	0.485041	-0.330972	0.18503	-0.365669	0.591811			Acads	-1.32756	-0.933896	-0.0375601	-0.0281696	0.33629	0.156966
	Arhgdib	-0.329459	3.57538	0.973575	0.343629	0.631726	-0.0415955			Acsf2	-3.02634	-2.83454	-0.78329	-0.136838	-0.637853	0.628384
	Arpc1a	2.07374	0.643896	0.406139	0.45921	-0.0297292	0.292498			Acsl1	-1.67803	-0.952637	-0.330247	-0.169285	0.142037	0.135019
	Atad1	0.386634	1.36181	0.599438	0.270034	0.818486	-0.115585			Acss2	-2.57553	-2.0771	-0.203367	-0.0363719	0.0689106	0.637274
	Atp1b3	1.90593	1.86819	0.262602	-0.109121	-0.193385	-0.024423			Acyp1	-1.51625	-1.23954	-0.169261	0.191559	-0.386365	0.451309
	Aurkb	0.649478	1.00938	0.325865	0.222818	-0.0872803	0.454051			Add1	-1.53743	-1.31509	-0.572442	-0.172687	-0.790361	-0.341799
	Bcam	1.765	1.2131	-0.116762	0.502661	-1.65387	-0.170973			Aebp2	-1.41223	-0.557919	-0.167627	0.111012	-0.892042	-0.221516
	Bcar1	2.94444	3.70329	-0.123663	0.208262	-0.285826	0.435994			Agfg2	-1.03112	-1.06743	-0.506195	-0.281136	-0.632988	0.00154114
	Bend3	0.357849	1.3703	0.357101	0.164815	-0.341263	0.24677			Agk	-2.34313	-1.4037	-0.120869	-0.29886	0.261809	-0.367273
	Cald1	1.51115	-0.0743516	-0.630727	-0.251619	-1.90597	0.207042			Aim2	-1.87462	-0.464419	0.243542	-0.252535	0.518486	-0.559884
	Capg	1.46756	1.90309	0.720463	-0.143918	0.249242	0.581305			Ak4	-2.79354	-2.8011	-0.940834	-0.38515	-0.475987	-0.283443
	Ccdc94	-0.53691	2.95765	1.2205	-0.45356	0.444744	-0.369856			Akap1	-1.34787	-0.673964	-0.828978	-0.321	-0.867136	-0.109102
	Ccrn4l	2.13716	1.5386	0.463865	-0.0357323	0.671842	-0.162667			Aldh1l1	-7.28315	-6.96495	-0.547287	-0.326633	-0.835267	-0.410306
	Cdc123	1.09139	0.312673	0.382029	0.156884	0.00588353	-0.105506			Alpl	-1.95975	-1.70283	-0.719508	-0.868169	-0.608388	-0.854649
	Cdc20	1.03775	0.655272	0.0649242	0.355358	-1.33998	0.0470537			Amdhd2	-1.64109	-1.61981	0.35489	0.632625	0.245862	0.685785
	Cds2	0.758176	1.15856	0.319374	-0.209523	0.359306	0.0155958			Amt	-1.34694	-1.11573	-0.626557	-0.495233	-0.746637	-0.0640691
	Chd7	-0.0613969	1.01652	0.159977	-0.293449	0.266334	-0.077144			Ankmy2	-0.0701078	-1.15422	0.237678	0.420174	-0.668769	-0.107929
	Clns1a	1.09356	0.873543	0.194501	0.119627	-1.51229	-0.455619			Anxa4	-2.04513	-1.29126	0.0819899	-0.219227	0.0121619	-0.0841993
	Cnn2	4.54487	0.983486	-0.240568	0.963173	-1.27212	0.795237			Apoa1bp	-1.06391	-0.664235	-0.204747	0.0181885	-0.125131	0.279189
	Crip2	1.53098	1.8118	0.951266	0.746214	0.689448	0.694531			Arfgap3	-1.35419	-1.71137	-0.53226	-0.0826518	-0.662766	-0.233065
	Cryzl1	1.10229	-0.428916	1.22799	1.44529	0.856157	1.76326			Arih2	-1.1819	-1.19106	-0.287296	-0.457976	-0.140045	0.185277
	Csrp2	1.25371	1.09789	0.337858	0.642785	0.0438461	0.618408			Arl8a	-1.27028	-0.838792	-1.88192	-1.17412	-0.275422	-0.00122579
	Ctbp2	1.08262	0.937936	0.552294	0.235753	0.877788	0.346361			Arvcf	-1.93011	-0.288202	-0.898637	-0.155967	-0.748987	-0.0225741
	Cul7	1.2518	0.06368	-0.703583	-0.0543588	-1.33952	-0.219502			Asns	-0.654065	-1.37428	-0.250345	-0.65801	0.251727	-0.543125
	Dctd	-0.304267	1.0103	0.397649	0.210215	0.563752	0.0671927			Ass1	-1.55222	-1.48587	-0.585841	-0.326379	-0.730459	-0.262165
	Dhdh	0.680257	2.11657	-0.702421	-0.210824	-0.145353	0.305309			Atad2b	-0.503907	-1.08093	-0.642034	-0.376965	-0.838019	-0.576478
	Dip2b	1.59879	1.97517	-0.340742	0.480522	0.348305	0.731592			Atox1	-1.05218	-0.116395	0.472124	-0.258858	0.685249	0.137229
	Dohh	0.889215	1.22096	0.153844	0.0919399	-1.07236	-0.0290197			Atpaf1	-1.08418	-0.2738	-0.120949	0.150646	-0.0973593	0.194986
	Dpysl2	1.1792	0.0129299	-0.341195	-0.114883	-0.00515556	0.388489			BC005624	-1.07412	-0.397678	0.654229	0.384291	-0.158272	0.337844
	Dpysl3	3.68732	0.856956	0.300851	0.121595	0.42329	0.775136			Bag3	-1.66701	-1.62667	-0.255194	-0.59093	-0.551969	-0.426914
	Dsp	1.3117	0.128801	-1.11656	0.135993	-0.495702	0.944334			Bag5	-0.579298	-1.21372	-0.393773	-0.189803	-0.480844	-0.4155
	Dstn	1.3935	0.474659	0.46151	0.143822	0.0557512	0.0323022			Bcat1	-1.37975	-2.23508	-0.179288	-0.618021	-0.016517	-0.737914
	Dusp3	0.925876	1.29744	-0.210519	0.14351	0.132189	0.491888			Bid	-0.528446	-1.14274	0.310137	-0.663043	-1.19843	-0.573533
	Eif4ebp2	1.02474	1.06155	1.08916	1.29121	0.538504	0.0994301			Blvrb	-1.44389	-1.44078	-0.189621	-0.108973	-1.8473	-0.220361
	Epha2	1.36173	1.51529	-0.222828	-0.323747	0.265886	0.0622292			Bpnt1	-0.765021	-1.33318	-0.571936	-0.241646	-0.92489	0.0850468
	Eras	2.93731	2.78375	0.830832	0.725796	0.637612	0.451438			Brca1	-1.0821	-0.68742	-0.342045	-0.171998	-0.56701	-0.190202
	Fabp5	2.90162	1.69263	0.18025	-0.101193	0.643877	-0.00970586			Brd1	-0.466098	-1.07473	-0.62014	-0.615669	-0.546221	-0.20333
	Fam169a	0.20306	1.15721	0.377281	0.0661952	0.872286	0.207659			Ca13	-2.39887	-1.90979	-0.0667254	0.808516	0.494211	0.860756
	Fam203a	1.14009	0.974442	0.151555	-0.150619	-0.179361	0.155664			Calu	-1.44181	-0.766683	-0.307006	-0.14802	-0.921664	-0.121026
	Fam207a;1810008A18Rik	1.07677	0.900216	0.0661602	0.000772476	-0.169561	-0.00808271			Calu	-1.44181	-0.766683	-2.88419	-1.1219	-0.90045	-0.0749257
	Fbxl19	1.14738	0.808186	0.849716	0.703793	0.212912	0.778985			Camsap3	-1.05755	0.224207	-0.102791	-0.168297	-0.246075	0.0635503
	Fbxl20	0.484265	1.12862	-0.0581996	-0.0628421	0.84188	0.286557			Capn1	-1.76885	-1.78083	-0.755163	-0.263542	-0.998226	-0.155771
	Fkbp1a	0.889325	1.00653	0.116426	0.115686	0.113858	0.204257			Cars2	-1.5991	-0.249866	-0.41476	-0.336664	0.446749	0.564589
	Flna	1.67797	0.294505	-0.0642242	0.237077	-0.163246	0.328421			Cat	-1.75053	-1.45807	-0.188509	0.229735	-0.302346	0.00609779
	Flnb	1.27342	0.317102	-0.304516	-0.357494	-0.240275	0.00449626			Ccbl2	-0.892338	-1.17277	-0.503174	-0.621404	-0.1512	-1.11273
	Fn1	1.88797	-1.20529	-0.503117	-0.629762	-0.226598	-0.24822			Ccdc22	-0.481667	-1.04907	-0.180285	-0.753972	-0.298203	-0.705515
	Folr1	0.547817	2.26763	-0.267727	0.169196	-0.364212	0.357567			Ccdc58	-1.06288	-0.383383	-0.0235291	-0.0691128	0.112473	0.309932
	Fsd1	1.43063	-0.280968	-1.42469	-0.76491	-1.16301	-0.0311991			Ccdc77	-1.21911	0.339911	0.548391	-0.167517	0.000953674	0.206878
	Gadd45gip1	2.34458	1.64469	0.00153605	-0.117137	-0.826698	0.22327			Ccdc93	-1.3368	-1.16942	-0.695688	-0.951539	-0.720508	-0.668296
	Gja1	3.57434	2.37742	0.454632	-0.185933	0.159206	-0.374338			Cd9	-1.12364	-0.14679	-0.672985	-0.506591	-0.295603	-0.110275
	Gm17386	1.74451	0.861115	-0.716886	0.145632	-1.9901	-0.977571			Cd97	-3.16978	-0.650103	-0.798458	-0.76554	-0.333329	-0.425486
	Gm6531;Cks1b	1.048	0.533618	0.787891	0.965251	-0.974991	0.207482			Cdc45	-1.04438	-0.602803	-0.376204	-0.22386	0.0583445	-0.351241
	Gnas	1.00268	0.560962	-0.0783234	0.142011	0.403994	0.955025			Cecr5	-1.26368	-1.33741	0.166885	0.116994	0.696161	0.547687
	Gsk3a	1.00137	0.996916	-0.165422	0.28115	-0.559443	0.406738			Cenpv	-1.53808	-0.591331	0.0117645	0.149195	0.509471	0.150846
	Hjurp	1.28789	1.56037	-0.256131	0.0526231	-0.278064	0.102959			Cep55	-1.40177	-1.35998	0.276618	0.108089	0.324252	0.0380096
	Hmox1	-0.120379	1.15223	0.0621624	-0.166633	0.0189597	-0.214081			Cggbp1	-1.12899	-1.17021	-0.0939477	-0.167355	-0.684006	-0.65951
	Hnrnph2	1.09669	0.210041	0.248819	-0.00286357	-0.50283	0.0711994			Chchd10	-1.06425	-0.0281811	2.09136	3.64714	2.67967	1.03907
	Hnrnph3	1.67729	1.42773	-0.61521	0.334975	-0.514399	0.499986			Chmp4c	-2.02765	-1.61278	-0.428791	0.155303	-2.24495	0.0301615
	Hook1	0.616056	1.03471	0.293482	-0.0596968	0.498476	-0.220989			Cirbp	-1.02864	-0.787113	0.160327	0.262592	-0.891107	-0.0874348
	Hrsp12	1.01614	0.299528	-0.479532	-0.192112	0.696615	-0.388809			Cldn4	-2.01427	-0.250055	0.113141	2.15837	0.0863209	2.61055
	Hsd17b11	0.46486	1.20853	0.580946	0.676687	0.595842	0.142607			Coasy	-1.02296	-0.616009	-0.290645	-0.379644	0.513473	-0.195224
	Hspg2	2.58164	1.32176	0.336781	0.861109	0.500392	0.619422			Cog5	-0.0700804	-1.0194	-0.165726	-0.224449	-0.602594	0.0398045
	Ifrd1	0.538826	1.62721	0.650733	0.488051	0.58496	0.344233			Commd4	-1.46353	-0.641162	-0.299355	-0.0248133	0.00465838	-0.314005
	Igfbp2	0.0388317	1.23463	-0.756629	-0.0328916	-1.05677	0.734833			Cope	0.0216643	-1.07956	-0.286576	-0.0488834	-0.372355	-0.0301641
	Ina	1.94206	3.55246	0.77843	0.508739	0.469568	0.713708			Copz1	-0.116832	-1.34245	0.218296	0.151501	0.223832	0.269574
	Isyna1	-0.0669912	1.35678	0.41878	-0.0349051	0.544186	-0.018259			Coq3	-1.09165	-1.42973	0.0903893	0.0490691	-0.232463	-0.17685
	Itga3	1.7873	0.945547	-0.4391	-0.0125783	0.14505	-0.147565			Coro7	-1.51223	-0.99397	-0.0906849	-0.243767	-0.341355	0.086263
	Jmjd6	1.01333	1.04152	0.0890236	-0.0254752	-0.632624	-0.154827			Cpped1	-1.06483	-0.925091	-0.383085	-0.0387211	-0.637774	-0.197227
	Klhdc4	0.409996	1.0218	0.11196	-0.0643425	-0.132818	-0.351825			Cpt1a	-4.06995	-1.66714	-0.708719	-0.861797	-0.751509	-0.555692
	Klhl13	1.06199	1.90249	0.067927	0.100501	-0.209368	0.281622			Crip1	-2.27644	-0.709297	0.520104	0.1761	-0.775036	0.568848
	Lama1	2.35064	1.11374	-0.237932	-0.0590146	0.00556564	0.440488			Cstb	-2.15954	-0.449169	0.323713	1.07499	0.488435	0.603736
	Lama5	2.86792	3.07923	0.486453	0.310614	0.102683	0.709506			Ctsa	-1.57088	-1.46663	-0.548384	-0.238026	-0.385331	0.021829
	Lamb1	2.91498	3.07654	-1.06642	-0.288199	0.269327	0.940463			Ctsb	-1.48776	-1.5584	-0.341529	-0.0307598	-1.17772	-0.207577
	Ldlr	1.43171	1.63865	-0.600187	-0.589707	-0.865861	-0.451507			Cul4a	-1.1819	0.0359173	0.160153	0.23487	0.532813	0.462245
	Lefty2	0.0602633	4.1161	-1.5241	-1.17538	-0.865807	0.336358			Cyb5b	-1.13265	-0.423795	0.252161	0.0455456	0.502712	0.364998
	Lgals1	2.89554	1.08282	0.302608	0.555998	-0.384991	0.29224			Cyb5r1	-1.17056	-1.139	-0.280609	-0.369964	0.261626	0.239005
	Lmna	1.63686	0.691479	0.933353	0.114256	0.696561	0.413042			Cyc1	-1.00457	-0.66093	-0.142135	-0.290812	-0.225864	-0.0921866
	Ltv1	1.0082	0.369521	0.115095	0.152777	-0.219011	-0.16001			Ddah2	0.090711	-1.16774	0.279373	0.334241	0.258219	0.664316
	Luzp1	1.00446	0.536488	0.389031	-0.0847435	-0.732092	-0.0659695			Deptor	-1.42879	0.127169	0.726569	0.115412	1.17256	0.476873
	Lyar	0.925387	1.11147	0.311686	-0.0961272	0.246686	-0.0685215			Dera	-1.1473	-1.06635	-0.226998	-0.169482	-0.178875	-0.162523
	Marcks	1.24677	0.282604	0.502082	0.652227	0.436803	0.754093			Dhcr7	-1.69278	0.0266507	-0.360063	-0.27589	0.401006	0.344843
	Med14	0.878252	1.51263	-0.45887	-0.53041	-0.337681	-0.284543			Dhodh	-1.18077	-0.272365	0.131983	-0.290155	1.06856	-0.0631587
	Med23	0.769854	1.13799	0.581973	0.658131	0.604719	0.31355			Dhtkd1	-1.24123	-0.903634	-0.103929	-0.226036	0.504047	0.492516
	Med24	0.953461	1.83991	-0.426149	0.0178585	0.165155	0.136266			Diap3;Diaph3	-0.849049	-1.09641	-0.134515	-0.362835	-0.899874	0.199874
	Metap2	0.980977	1.17193	0.0588398	0.162192	-0.496611	-0.174582			Dmrtc1c1;Dmrtc1c2	-1.72557	0.326846	-0.0287533	-0.0458164	-0.637604	-0.0245285
	Mettl13	1.17375	1.26458	0.579879	0.224611	0.337273	-0.00424639			Dnpep	-1.07478	-0.928932	-0.421884	-0.231963	-0.398273	0.0285734
	Mkln1	1.03242	0.625996	-0.347352	-0.156598	-1.00702	-0.718339			Dock1	-0.773588	-1.63384	-0.308036	0.115162	-0.0769151	-0.223267
	Mpst	1.4991	-0.340774	-0.0244961	-0.0549749	0.854374	-0.0262915			Dock6	-0.525085	-1.10053	-0.64874	-0.302197	-0.36036	-0.172065
	Mthfd2	0.375694	1.56377	-0.470919	-0.413654	0.739024	0.544528			Dync1li2	-0.764929	-1.05551	0.0181694	-0.000946681	-0.35163	-0.177662
	Myh10	1.58033	0.773058	-0.273508	0.011481	0.00827026	0.380751			Ebp	-0.689672	-1.5351	0.69511	-0.741362	0.972267	-0.270807
	Myh9	1.0864	0.188808	-0.216162	0.0987384	-0.163074	0.248884			Echdc2	-0.599555	-2.26175	0.157668	-0.280596	0.00798607	-1.53428
	Nes	1.47157	-0.260282	-0.607436	0.187518	-1.45168	-0.10403			Echs1	-1.12851	-0.72646	-0.168145	-0.270139	-0.0305271	0.239354
	Nid2	1.26575	1.0685	-0.404207	0.13425	-0.732074	0.141955			Eci2	-0.819191	-1.06257	-0.21689	0.200609	0.0231552	0.0985082
	Nqo2	-0.536008	1.00551	-0.302841	0.499538	0.187436	0.392481			Efhd2	-1.41028	-0.557732	-0.0573889	-0.0181758	-0.458708	0.408058
	Nt5c	1.25652	-1.50245	0.0498784	-0.352641	-0.683536	0.421979			Elavl2;Elavl4	-1.06628	-0.776962	-0.794486	-0.196847	-0.993242	-0.03615
	Nt5dc2	1.38376	1.8767	-0.0227197	-0.0907377	-0.00268682	0.115337			Elmo2	-1.17494	-1.28574	-0.740023	-0.460478	-0.852001	-0.32681
	Ntpcr	0.47636	1.68185	0.374243	0.223935	0.38592	0.0632534			Eml2	-1.19008	-0.667527	-0.37225	-0.0375423	-0.0774008	0.453668
	Nudt5	2.5224	2.28249	-0.192581	-0.466235	0.0952835	0.032184			Epb49;Epb4.9	-1.80463	-1.7049	-0.5269	-0.639881	0.275277	-0.786743
	Nudt9	1.64574	1.61138	0.141697	0.718913	-0.943856	0.0918541			Epn2	-1.51485	-0.778697	-0.320076	0.306999	-0.357962	0.312276
	Obsl1	1.50839	0.896324	0.533995	0.925867	-0.452849	0.562929			Eps8	-2.12966	-1.00522	0.70903	0.089297	-0.075854	-0.0426668
	Otud6b	1.14735	2.57295	-0.151483	-0.106009	0.0925268	0.382444			Ercc4	-1.84482	-0.413949	-0.113595	-0.0539939	-0.117563	0.193249
	Palm3	0.468067	2.28851	0.5913	0.746834	0.248734	0.766542			Ergic2	-1.28354	-1.6078	-0.381245	0.246012	-0.694911	-0.204922
	Pck2	1.27806	-0.0419814	-0.963701	-0.415925	0.53124	0.847194			Esrrb	-0.796059	-1.85794	-0.346809	-0.405142	0.131919	-0.0523135
	Pdlim7	3.69808	3.0141	-0.900774	-1.17122	-0.513352	-0.135569			Esyt2	-2.84141	-1.2455	0.692382	0.753351	0.202162	0.742774
	Pex13	0.95792	1.06825	-1.59693	-1.39212	-1.77295	-2.07341			Etfa	-1.00673	-0.742199	-0.166555	-0.190739	0.0544078	0.248043
	Phc1	1.10906	1.05147	0.576766	0.58275	0.187355	0.155757			Etfb	-1.00855	-0.761148	-0.324332	-0.205159	0.079059	0.099048
	Phf16	-1.52001	1.28923	0.228273	-0.571113	-0.179909	-0.627297			Etnk1	-1.16401	0.456786	0.526856	0.146515	0.662824	0.0888532
	Piezo1;Fam38a	1.2227	2.76895	0.126252	-0.00218773	-0.305033	-0.0514679			Etv5	-1.06135	-0.795229	-0.183817	-0.0634244	-0.952867	-0.369025
	Pkp2	1.40959	2.40621	0.895156	0.320317	0.883423	0.11664			Fabp3	-1.17184	-2.78114	-0.374505	0.340403	-0.628695	0.524812
	Plcg2	-0.708896	1.1307	-0.321719	-0.395304	0.204131	-0.271493			Fads1	-1.28412	-3.16038	-0.237493	-0.0627174	0.197476	-0.0526288
	Plod1	1.06654	0.39808	0.132369	0.290303	0.078277	0.778065			Fah	0.360147	-1.112	0.498957	0.772972	1.10026	-0.269273
	Polr2j	1.39939	1.26734	0.151366	0.25244	-0.155646	0.194936			Fam129a	-1.24721	-0.966845	-0.399928	-0.205165	-0.777833	0.0360381
	Ppp1r1a	0.230184	1.49741	0.293941	0.594816	-0.209766	0.634525			Fam49b	-0.478491	-1.07569	-0.215127	-0.11988	-0.0055383	-0.12783
	Prps2	0.428556	1.15014	0.962414	0.284548	0.939917	0.371559			Fam63a	-0.711474	-1.94461	0.850317	0.294287	0.972204	0.59223
	Psat1	1.34493	0.503695	-0.280053	-0.180443	0.485321	0.184107			Fam98c	-2.13547	-1.26195	-0.219845	-1.18703	-0.0997314	-0.0562261
	Pxn	2.24794	2.21858	-0.0229028	-0.619703	-0.68948	-0.649835			Fdft1	-1.3434	0.503016	0.109416	0.154605	-0.1631	0.0298672
	Pycr2	0.170308	1.574	0.00862122	-0.312354	0.878277	0.519969			Fkbp11	-0.0465749	-1.24012	-0.385158	-0.425561	-0.514486	-0.837876
	Pycrl	1.73234	1.80434	0.242163	-0.0752792	0.391573	-0.262779			Flcn	-1.35949	-1.4308	-0.906434	-0.411483	-0.995992	-0.863426
	Rbpj;Rbpsuh-rs3	1.16595	1.02114	0.836259	0.475917	0.69817	0.350414			Fn1	1.88797	-1.20529	-0.503117	-0.629762	-0.226598	-0.24822
	Rcn3	2.6504	0.365622	-0.557178	0.283632	-0.708008	0.609146			Galnt1	-0.951169	-1.94102	-0.465342	0.364309	-0.191366	0.222982
	Rhox5	1.28638	4.52393	0.702042	0.0814266	0.187529	-0.127549			Galnt2	-1.85545	-1.57536	-0.81094	0.344485	-0.539347	0.221301
	Rhpn2	-0.622382	1.44824	-1.21971	0.0985584	-2.20222	-0.135066			Galnt7	-1.96792	-0.586038	-0.819465	-0.0597127	-0.861656	0.227357
	Riok2	1.15572	0.387332	-0.297894	-0.352215	-0.936791	-0.486167			Gcat	-1.23578	-1.47246	-0.29624	-0.41269	0.233964	-0.262005
	Rprd1a	1.43904	0.41548	-0.547644	-0.505685	0.0898113	0.356349			Gcdh	-1.64132	-0.915883	0.191874	0.0862242	0.665355	0.328921
	Rps6ka3	-0.0388171	1.66856	-0.0599556	0.104804	-0.0327765	0.132305			Gfer	-1.31921	-0.0811183	0.193787	0.382839	0.127069	0.487246
	Rtn3	0.806082	1.10456	0.0634918	0.0777219	0.224159	0.395853			Gipc1	-1.67204	-0.0804939	-0.323391	-0.422471	-0.495444	-0.261986
	Serbp1	-0.235168	1.21017	0.169567	-0.10957	-0.382556	-0.171814			Glb1	-3.7465	-3.13712	-0.557017	-0.376842	-0.258572	-0.00259272
	Serpinh1	2.93761	0.704037	-0.233153	-0.478921	0.503166	0.493612			Glrx	-1.68765	-0.851606	-0.0685596	0.00740496	-1.0253	-0.310192
	Sfn	2.27424	0.73513	0.812136	-0.0624955	-0.562049	0.288111			Gm10108;Cycs;Gm10121	-1.42258	-0.0644099	-0.22492	-0.129388	-0.212835	0.234637
	Slc20a2	1.56729	2.05662	0.52096	0.123254	-0.354769	-0.179721			Gna13	-1.61661	-1.5102	-0.664703	-0.415045	-0.650122	-0.111926
	Slc27a2	0.180902	1.71657	1.05782	1.12109	0.731283	1.07244			Gpn3	-1.25345	-0.666199	0.422105	0.460752	0.13777	-0.000469208
	Slc38a4	2.59811	2.5241	-0.799063	-0.191998	-0.385174	-0.922676			Gpx2	-2.86261	-1.60269	-0.113053	-0.117629	-0.00811831	-0.179785
	Slc7a5	0.363215	1.02285	0.393454	0.240674	0.997395	0.488297			Gpx4	-1.2664	-0.0947641	-0.606399	-0.265676	-0.744556	-0.431232
	Smtn	1.51294	0.692043	0.108419	0.19062	-0.399997	0.398207			Grsf1	-0.429417	-1.06296	-0.260161	-0.446643	-0.548791	-0.724202
	Snap47	1.42607	1.27401	0.497214	0.284636	0.234472	0.152517			Grtp1	-0.752674	-1.17059	-0.544787	-0.504106	-0.685012	-0.150443
	Snapin	0.231794	1.84524	0.609052	0.375781	0.661208	1.05826			Gsr	-2.1595	-1.24459	-0.292461	-0.027469	-0.554657	-0.143096
	Soat1	5.98637	1.85742	-0.108071	0.189384	0.70021	0.725204			Gstm2	-2.09519	-1.69385	-0.367086	-0.0813878	-0.852751	0.302934
	Sord	-0.594501	1.099	-0.930297	-0.691512	-1.09851	0.0861918			Gstp1	-2.01569	-0.0959498	-0.237635	-0.123954	-0.138129	-0.201068
	Sparc	1.78675	0.407185	-1.72094	-0.565599	-2.64673	0.134965			H1f0	0.821192	-1.00654	0.0940749	0.351528	0.401342	0.216379
	Spnb3	4.11076	4.84309	-0.462554	0.337979	0.0481942	1.64845			H2afv;H2afz	-0.519025	-1.22642	-0.0112495	-0.172133	0.307682	0.139997
	Sssca1	2.97511	2.47943	0.643754	0.00986544	-0.221029	-0.340871			H2afy	-2.06977	-2.2146	-0.672332	-0.366169	-0.107803	-0.12317
	Stmn1	0.708239	1.01162	0.229529	0.307847	-1.12061	0.0893586			H6pd	-3.26302	-1.39445	-0.287798	0.373761	0.0798626	0.385659
	Stmn2	2.64947	1.14402	0.986401	0.417051	0.505416	0.28338			Hddc2	-2.8724	-0.154757	2.02363	0.754217	0.883076	2.04938
	Syf2	1.39534	1.16173	-0.180813	-0.198201	-1.2668	0.0543232			Hebp1	-2.79173	-1.48252	-0.243521	-0.221002	-0.413342	-0.200747
	Tax1bp1	1.11203	1.75649	0.144052	0.145512	0.242562	-0.488742			Hexa	-1.46022	-1.38924	-0.233418	-0.139498	-0.907084	-0.0673745
	Tbc1d10a	1.08693	1.72212	0.275241	-0.37889	-0.932336	-0.222158			Hexb	-1.4996	-1.84643	-0.400671	-0.450817	-0.0219943	-0.122548
	Tipin	0.831754	1.31457	0.307734	-0.0692603	-0.55447	-0.213229			Hmgcl	-1.1314	-0.669074	-0.121539	-0.98763	0.163146	0.136505
	Tjp1	1.10449	0.970071	0.361469	0.209586	0.112484	0.156977			Hs1bp3	-1.55565	-0.888989	-0.0455214	-0.162815	0.082077	0.161491
	Trim27	0.843073	1.37856	0.460999	0.194511	0.278903	0.132996			Hsd17b10	-0.596443	-1.06874	-0.0468591	-0.020223	0.373573	0.147878
	Trmt1l	1.00463	0.206799	0.0147235	0.421426	0.770676	0.136355			Hsd17b14	-0.884399	-2.02819	-0.860111	-0.323995	-0.842607	-0.249633
	Trp53;Tp53	0.702529	1.9715	-0.211981	-0.281573	-0.706069	-0.385127			Hsdl1	-2.65158	-1.20114	0.280542	-0.219725	-0.159943	0.478512
	Ttc27	1.18729	0.386507	0.113859	-0.0226777	0.170316	-0.0849311			Hspb8	-2.83886	-1.99748	-1.10595	-0.227959	-0.0646559	1.60222
	Tubb6	1.39135	0.87228	-0.242476	0.121436	0.0159067	0.50296			Idh1	-2.08696	-1.36458	-0.418278	-0.0604057	-0.441308	0.0752385
	Txnip	0.0216529	1.54584	0.040919	0.216262	0.327396	-0.159651			Idh2	-1.4434	-1.30022	-0.431877	-0.00974782	-0.184175	0.520304
	Ubqln2	1.15407	0.622556	0.326162	0.500783	-0.0941989	0.216047			Ifitm2	-3.77454	-2.03349	0.0541166	0.249441	-0.465857	0.0515149
	Uchl1	1.02391	1.2682	0.303244	0.638356	-0.0557601	0.708476			Igf2bp3	-1.96264	-1.28214	-0.188214	-0.0510769	-0.309042	-0.0354659
	Uhrf1	2.14879	1.61563	0.520885	-0.383655	0.790218	-0.40263			Impad1	-1.33496	-1.81426	-0.931292	0.0466824	-0.429141	0.140969
	Usp15	1.62867	0.822666	0.110968	0.0966237	0.0469214	-0.292575			Impdh1	-1.2745	0.109994	0.196391	-0.398976	0.610242	0.312702
	Usp28	-0.273935	1.20293	0.712872	0.620109	0.780003	0.606576			Ist1;2400003C14Rik	-1.2139	-0.896767	-0.249807	-0.0601978	0.09596	0.242514
	Utrn	1.07395	0.520608	0.540383	0.246635	0.582557	0.753241			Itpr3	-1.09604	0.156904	-0.264798	-0.28099	0.195696	0.123532
	Vim	1.12225	-1.35	0.583716	0.0362116	-0.208743	-0.696247			Ivd	-1.34907	-0.805446	0.315458	-0.142443	0.524665	-0.443146
	Wipi2	1.15294	1.11143	0.377422	-0.0333424	-0.160518	0.0541204			Ivns1abp	0.591068	-1.09156	0.585339	-0.431644	0.432762	-0.508526
	Zc3h8	1.31505	1.8123	0.388508	0.140774	0.306643	0.281244			Kat6b	-1.42081	-1.98558	-0.125414	-0.588105	0.324513	-0.29752
	Zcchc3	2.34233	2.85466	-0.0957355	-0.270682	-0.183179	-0.090147			Kdm2b	-1.15567	-1.64479	-0.528685	0.428761	0.237216	0.224873
	Zfp462	0.937966	1.46191	0.788872	0.103886	0.734694	0.49439			Kdm3a	-1.76305	-1.51048	-0.271475	-0.166848	-0.564918	-0.536167
	Znf326;Zfp326	1.44298	1.25919	-0.367599	-0.0873419	-1.35851	-0.243371			Kdm3b	-1.19878	-1.71973	-0.162626	-0.485899	-0.672556	-0.414368
	Znf512	1.40985	1.59863	0.871698	0.345168	0.883287	0.471602			Kiaa1522	-1.55429	-1.1578	-0.959311	-0.208771	-0.872262	-0.826819
										Kin	0.584469	-1.25902	0.394286	0.246247	0.427529	0.0813154
										Klhl22	-1.34171	-1.1156	0.192619	-0.786685	-0.50151	-0.658887
										Kras	-2.54666	-1.22844	-0.825065	0.144388	-0.860324	0.484242
										Lactb2	-0.839005	-1.0539	-0.551224	-0.328492	-0.133919	-0.36167
										Lamp2	-1.36498	-2.76146	-0.708277	-0.424143	-0.318352	-0.0190538
										Lap3	-0.781952	-1.38572	-0.429993	-0.399162	-0.309102	-0.535842
										Lcp1	-4.09529	-3.98363	-0.329806	-0.0673625	0.649349	0.540751
										Lgmn	-2.40384	-1.70829	0.177451	0.108733	-0.249108	0.830641
										Lima1	-2.63205	-2.39163	-0.765287	-0.611325	-0.927458	-0.389616
										Llgl2	-1.29601	-1.00515	-0.715525	-0.608611	-0.558203	-0.312431
										Lnpep	-1.40148	-2.23049	-0.791703	-0.302261	-0.331167	-0.0617015
										Lpcat3	-1.44621	-0.774888	-0.241078	-0.306527	0.0767021	0.0111408
										Lrch4	-0.33607	-1.7289	1.9367	0.880697	1.13283	0.927701
										Lsm1	-3.23771	-2.2859	-0.20374	-0.758405	-0.631406	-1.51443
										Ly75	0.376232	-2.69812	-0.57176	-0.815732	-0.496571	-0.305072
										Maged1	-1.13803	-0.930316	-0.230696	0.217925	-0.739581	-0.214012
										Maged2	0.657089	-2.19644	-0.0506388	0.74931	0.330794	0.239779
										Man2b1	-1.59408	-0.810476	-0.00150363	0.288921	-0.105292	0.671436
										Map2k6	-2.5692	-0.969309	-0.266111	0.0671463	-0.584162	-0.495282
										Marc2;Mosc2	-2.49707	-2.95399	-0.237258	-0.0661704	-0.463783	-0.0418116
										Mavs	-2.1048	-2.01844	-0.448434	-0.219278	-0.33027	0.0455532
										Mboat7	-1.91255	-2.10891	0.372066	0.00464058	0.138907	0.0568161
										Me1	-2.80557	-2.3715	-0.831451	-0.598433	-0.520009	-0.157483
										Meaf6	-1.95008	-1.85535	-0.115851	0.19884	-0.0646515	-0.306154
										Mettl5	0.213217	-1.25886	0.780378	0.762344	0.336529	0.551603
										Mical1	-0.79385	-1.06529	-0.321878	0.206499	-0.641099	0.328374
										Mien1	-1.32015	-0.304428	-0.577381	-0.539907	-0.871573	-0.605939
										Mlec	-1.14965	-1.37827	-0.549322	-0.249317	-0.494433	-0.224839
										Mlh1	0.526132	-2.15762	0.171531	0.0134729	0.282712	-0.123202
										Mob1b;Mob1a	-1.47239	-0.479231	-0.397622	-0.0766716	-0.0284958	-0.104109
										Morc1	-1.05257	-0.417272	0.762882	0.278374	0.741458	-0.425411
										Mpdu1	-1.34219	-0.728081	-0.301682	-0.172691	0.333083	-0.0792535
										Mpp6	-1.11591	-0.316088	-0.0493342	-0.226906	-0.602713	-0.178378
										Mrpl40	-0.791416	-1.38741	0.977731	0.314227	1.05945	1.02835
										Mrps24	-0.74908	-1.03191	0.157485	-0.0350927	0.272442	0.404164
										Msra	-0.394803	-1.62315	1.13102	1.43255	1.49448	0.479912
										Mtf2	-1.01246	-0.948741	0.109628	0.0457834	-0.589	-0.141612
										Mtmr7	-1.01568	-0.277155	-0.344067	-0.259912	-0.129492	0.0516713
										Mtnd1	-2.88691	-0.532164	-0.180147	-0.40664	-0.33696	-0.789076
										Mum1	-1.10271	-0.237891	-0.474375	-0.372448	-0.427126	-0.279302
										Mvd	-1.09782	0.13613	0.0361093	-0.0786432	-0.0547543	0.375647
										Myo1e	-1.21858	-0.73061	-0.384427	0.0381095	-0.244821	0.352535
										Myo9b	-1.48862	-0.317958	-0.164663	-0.177917	0.128864	0.314213
										Myof	-2.80695	-3.93756	-0.416935	0.227655	-0.865891	0.676547
										Nadkd1	-1.31872	-0.482535	0.279957	0.707782	0.735866	0.440495
										Nagk	-2.93191	-1.52718	-0.296488	-0.228473	-0.114749	0.520885
										Nceh1	-1.07174	-0.410977	0.00405757	0.761287	-0.0683797	0.798589
										Ncor2	-0.881433	-1.25829	0.438381	0.512955	-0.437408	-0.512143
										Ndrg1	-1.16545	-0.389599	0.895772	0.887321	0.677011	1.95664
										Ndufa12	-1.22251	-0.455793	-0.0915419	-0.079977	0.645751	-0.132781
										Ndufaf4	-0.905562	-1.61918	-0.473532	-0.580919	-0.0728327	-0.591977
										Ndufs6	-2.21114	-0.232793	0.868829	1.96286	-0.201801	-0.0880419
										Nefl	-2.84407	-1.83859	0.791728	-0.364448	0.49146	-0.666224
										Nek3	-1.13555	-1.35652	-0.404097	-0.409018	0.0820052	-0.193326
										Nipsnap3b	-1.21598	-0.742001	-0.574931	-0.43265	-0.299528	0.0617072
										Npc2	-1.72384	-1.65118	-0.560212	-0.398602	-0.775433	-0.353041
										Nqo1	-3.93633	-1.14083	-0.183401	0.0649255	-0.423616	-0.436136
										Nr2c2ap	-1.18413	-0.171179	-0.668854	-0.806231	0.085729	-0.246783
										Nrm	-1.12489	-0.11102	0.114199	0.119101	-0.579733	0.172536
										Nsmce1	-0.823607	-1.39249	-0.661904	-0.321162	-1.13004	-0.61665
										Nt5c	1.25652	-1.50245	0.0498784	-0.352641	-0.683536	0.421979
										Nt5c3	-1.34949	-0.294717	0.0641689	0.0436242	-0.041036	0.286668
										Ntan1	-2.08989	-1.16774	-1.22434	-0.394182	-0.337554	0.0110601
										Nudt16l1	-1.03038	-0.231923	-0.0658271	-0.176078	0.0464439	-0.183442
										Nup210	-1.49246	-0.522225	-0.410587	-0.286982	-0.164786	-0.0524165
										Oat	-0.400458	-1.81982	-0.235704	-0.054472	-0.76778	-0.0605011
										Ogdhl	-1.16005	-0.426332	0.0393645	0.050183	0.23483	0.332054
										Ormdl2	-2.10179	-1.01872	0.667001	0.665402	0.730401	0.595249
										Oxnad1	-1.41731	-0.0655219	0.696334	-0.178301	0.775391	0.0264804
										Paox	-1.20575	-0.800512	-0.138078	-0.063158	-0.418109	0.0331745
										Parvb	-0.111588	-1.36701	0.753807	0.0080363	1.16354	-0.540141
										Patz1	-0.780328	-1.09479	-0.566006	-0.354389	0.1938	0.642604
										Pccb	-0.928763	-1.60889	0.563839	-0.181852	-0.139942	-0.770562
										Pcyox1	-1.46128	-0.144522	0.239582	0.183032	0.209114	0.56177
										Pdia5	-2.38968	-1.62397	-0.229866	-0.155885	-0.382195	0.0600166
										Pdp2	-3.22897	-1.95781	-0.457242	-0.332393	-0.733128	-0.328983
										Pdpk1	-1.32089	-1.6663	-0.365126	-0.341742	-0.182553	-0.212234
										Pfkp	-0.629403	-1.17253	0.169415	-0.352107	0.894766	0.0732142
										Pgm2	-1.59862	-1.41079	-0.728072	-0.574225	-0.366142	-0.2897
										Pgpep1	-1.8549	-0.472387	-0.760831	-0.158043	-0.0181071	0.197425
										Phf16	-1.52001	1.28923	0.228273	-0.571113	-0.179909	-0.627297
										Phpt1	-2.05677	-0.815466	-0.0176404	0.629194	-0.430305	-0.0343037
										Pipox	-1.41681	-0.00599861	-0.0740445	-0.0661246	0.559341	-0.193443
										Pir	-1.83392	-0.487123	0.286388	0.232613	0.387573	-0.0797577
										Pkn1	-2.1653	-1.05157	-0.135501	-0.181879	-0.02152	0.185247
										Pla2g15	-1.14941	-0.294903	-0.463628	-0.0412305	-0.0350056	-0.077912
										Plbd2	-2.07651	-1.72057	-0.214087	0.293886	-0.076849	0.201198
										Plcb3	-0.479294	-1.04301	-0.270199	-0.281385	0.0558192	-0.302045
										Plin3	-1.03119	-0.891465	0.287479	0.474437	-0.147291	0.465014
										Plscr1	-3.00958	-2.64156	-0.460781	0.101747	-0.568672	-0.0164579
										Ppic	-0.772098	-1.31289	0.0762374	-0.257844	0.328067	-0.301125
										Prkar2a	-1.01494	-0.969064	-0.276871	-0.147143	-0.304024	-0.0852464
										Prps1l1	-2.00483	-4.28919	4.84666	0.654308	1.24103	0.870377
										Prrc1	-2.15505	-2.0596	-0.171913	-0.235208	-1.33648	0.23948
										Psmd4	-0.369893	-1.60245	-0.0285047	0.0463219	-0.223767	-0.0352669
										Ptgr1	-2.09314	-0.483105	0.0369905	0.34014	-0.388699	-0.473107
										Ptms	-1.21531	-0.670356	-0.276796	0.130337	-1.09545	0.194459
										Ptplb	-1.07837	0.592572	0.184966	-0.246957	-0.249968	0.522872
										Ptpn6	-1.0893	-1.15266	-0.0232201	-0.146488	-0.021766	-0.00732613
										Pttg1ip	0.0936941	-1.47547	0.217211	0.270135	0.19013	0.378705
										Pus1	-1.03885	-0.639389	-0.0316073	-0.175305	-0.179231	-0.27686
										Pycr1	-1.41002	-0.189459	-0.574923	-0.360395	0.899208	1.1246
										Pygb	-1.86551	-0.746836	0.146902	0.209328	0.358244	0.310566
										Qprt	-1.28059	-0.019083	0.431859	0.246545	-0.00138855	0.573877
										Rab11fip5	-4.3054	-3.90519	-0.546648	-0.519688	-0.847489	-0.476082
										Rabepk	-1.85956	-1.64928	0.991526	0.767045	1.36917	1.08804
										Rad23a	-1.21026	-0.404437	0.439416	0.38931	0.00183423	0.334056
										Rad51ap1	-1.10574	-0.285137	0.649174	-1.08475	-0.0719166	-0.871123
										Ralb	-1.52487	-1.55201	-0.617926	0.429195	-0.475667	0.623988
										Rcn1	-1.12448	-2.13317	-0.131612	0.0208009	-1.36954	0.0322056
										Renbp	-2.25828	-3.59551	-0.267773	-0.63548	-0.0737349	-0.877253
										Ripk3	-0.461156	-1.64505	0.253825	0.306435	-0.336244	-0.0952193
										Rod1;Ptbp3	-1.76749	-3.21062	-0.263564	-0.209669	-0.271753	-0.475601
										Rpp25	-1.31763	-1.13489	-0.463592	-0.235186	-0.695364	-0.0956961
										Rxrb;Rxra;Rxrg	0.0507062	-1.07944	0.21792	0.700277	0.299589	0.246055
										Scd2	-1.38404	-1.00259	-0.542093	-0.347736	-0.276581	-0.375177
										Scly	-0.697316	-3.02805	0.327249	-0.82683	0.142756	-0.404417
										Sdhb	-1.12372	-0.826088	-0.170175	-0.0528755	-0.132682	0.0995026
										Sdhc	-1.25695	-0.508365	0.0483742	0.450133	0.0151437	0.363834
										Sel1l	-0.776986	-1.53265	-0.98613	-0.208475	-0.403676	-0.00466029
										Selh	-3.20761	-0.297939	0.00806109	-0.164305	-0.640399	-0.345517
										Serpinb9b	-0.714847	-1.81006	0.597891	0.182063	-0.177127	-0.398191
										Sh3gl2	-2.62809	-4.41367	0.578954	0.138654	-0.652205	-0.65129
										Slc12a7	-2.08623	-2.02125	-0.557357	-0.166824	-0.495838	-0.350763
										Slc25a1	-1.33862	-0.724721	-0.0854727	0.0349337	0.508785	0.391614
										Slc25a13	-1.45101	-0.190247	-0.108741	0.0574004	0.187847	0.167224
										Slc25a15	-1.32266	-0.0696748	-0.0470937	-0.108304	0.360055	-0.0483952
										Slc25a20	-2.01395	-1.15624	-0.38875	-0.269275	-0.489178	-0.0294247
										Slc27a3	-1.73284	-1.73111	0.320808	0.794633	-0.129053	0.551632
										Slc2a3	-1.37529	-2.28576	-0.66568	-0.488418	0.0430609	0.300011
										Slc35f2	-1.24173	-1.34958	-0.452418	-0.736868	-0.345242	-0.210285
										Slc6a6	-0.978939	-1.19656	-0.158438	-0.177191	-0.535325	-0.0166505
										Slfn9	-2.54772	-0.167343	-0.029452	-0.155754	-0.461255	-0.827219
										Sntb2	-1.016	-0.166892	-0.305581	0.112752	-0.164476	0.445839
										Snx18	-0.1001	-1.34437	-0.46445	-0.0688076	-0.946629	-0.462568
										Snx6	-0.461286	-1.12347	-0.268493	0.0205975	-0.270649	0.0538317
										Spice1	-1.00379	-0.77906	0.413696	0.0101484	-0.183177	-0.0373605
										Src	-0.696177	-1.38655	-0.223092	0.0327066	0.205194	-0.0371037
										Srcap	-1.24548	-0.827475	0.56205	0.734618	0.824526	0.21818
										Stag1	-0.599912	-1.07797	-0.044501	0.160338	-0.778949	0.0482438
										Stk38	-1.01447	-0.239063	0.255131	0.297323	0.370538	0.44076
										Strn4	-1.5552	-0.938119	0.702736	0.593058	0.19381	0.87968
										Stxbp2	-1.29373	-0.321882	-0.0792325	0.077343	0.031922	0.389922
										Suclg2	-1.24881	0.104777	0.122841	-0.0867144	0.194056	0.199281
										Sun2	-1.61728	-1.72046	0.480885	0.56459	-0.652337	0.590784
										Suz12	-1.08542	-0.595461	-0.00360044	0.0693232	0.326078	0.00145149
										Tbc1d13	-0.621574	-1.14055	-0.13574	-0.0216904	-0.337341	-0.0774892
										Tcl1;Tcl1a	-2.22198	-3.92237	0.282835	0.961466	0.24225	0.667052
										Tdp2	-0.838792	-1.41152	1.18881	0.561049	0.980556	-0.0692806
										Tecr	-1.15653	-0.361073	-0.263975	-0.252787	0.025109	0.133824
										Timm17b	-2.67791	-0.0758355	-0.491917	0.36207	0.461332	0.218177
										Timmdc1	-1.49783	-0.420378	-0.348369	-0.756109	0.306895	0.152294
										Tmem231	-2.04395	-1.14394	-1.34236	-0.955496	-0.194378	0.655167
										Tmem43	-1.82927	-1.15125	-0.145709	0.226075	0.0612329	0.608701
										Tmx2	-0.990047	-1.24969	0.223024	0.131788	0.384924	0.130149
										Tor1aip2	-0.707048	-1.10645	-0.340542	-0.804263	-0.680251	-0.481731
										Tpd52l1	-1.33386	-0.617898	0.192377	-0.474143	0.168011	-0.894139
										Tradd	-2.88703	-2.57803	0.28449	-0.0690155	0.0490831	0.471135
										Tuba3a	-3.1336	-1.32602	-0.345374	0.0391725	-0.584393	-0.0807864
										Tuba4a	-0.895728	-1.13361	0.0124054	-0.0173798	-0.468927	-0.713139
										Uap1l1	-1.56771	-2.12905	-0.571726	-0.476564	-0.302509	-0.318279
										Ufl1	-0.751731	-1.3606	-0.48833	-0.326583	-0.0354621	-0.282993
										Ugdh	-1.1784	-0.705999	-0.389391	0.124053	-0.744656	-0.124496
										Upp1	-1.28529	-1.178	-0.633125	-0.169338	-0.328122	0.0755437
										Uqcrh	-1.35448	-0.282921	-0.316226	0.120224	-0.418947	-0.455824
										Urm1	-1.62374	-1.90505	0.0440858	-0.939258	-0.571727	-0.662285
										Vac14	-1.15623	-0.700946	0.0078125	-0.0873814	0.194963	0.207585
										Vim	1.12225	-1.35	0.583716	0.0362116	-0.208743	-0.696247
										Wwc2	-1.0425	0.170927	-0.721654	0.377066	-0.829731	0.819311
										Wwp2	-1.30724	-1.25998	-0.196065	-0.112594	-0.525277	-0.320735
										Yes1	-0.517258	-1.58525	-0.310125	-0.372827	-0.301551	-0.435224
										Zc3hav1	-2.97634	-3.94889	-0.490767	-0.281545	-0.671625	-0.438494
										Zfp640	-1.6799	-1.16741	0.263235	0.00813739	-0.707736	-0.439354
										Zfp809	-1.2211	-1.53094	-0.328144	0.0308774	-0.857117	-0.30757
										Znf516	-1.16318	0.355215	-0.728202	0.443619	-0.219306	0.866419
