# Supplementary material for: The translational landscape of ground state pluripotency
Source: Nat Commun. 2020 Apr 1;11:1617. doi: 10.1038/s41467-020-15449-9 (PMC7113317; doi:10.1038/s41467-020-15449-9)
Supplement: Supplementary file 10 — Supplementary Data 6 [file 41467_2020_15449_MOESM10_ESM.xlsx]

## Sheet: Blad1
Rnf126_F1	GCAGACAAGGAGAAGATTCAGG
Rnf126_R1	GTCGTGGAACAGGTGGTTGC
Trim27_F1	CCTGCAACATCTCCCACCTC
Trim27_R1	GCCCTGCTCAGTGTGTCTCC
Trim27_F2	ACGGGGCCATCACTCAGTTC
Trim27_R2	TCAGCCCTGCTCAGTGTGTC
Med21_F	GATTCCTTACCCAGTGAAGAGTC
Med21_R	TCTGGGAGAGAGTGACTATGGG
Gpc4_F1	CATCCAGAGCAACGCCCAAC
Gpc4_R1	AACGGTGCTTGGGAGAGAGG
Dhcr7_F	AACCTGTCCTTCGCTGCCAA
Dhcr7_R	AGGGCAGCCACACACAATCT
Adam10_F	GGTGTGCAGTGGTCCAGGAT
Adam10_R	GCGTTCTTCAGCACAGCCTC
Hsp90b1_F	TGTGCTCTTGTGGCCAGTCA
Hsp90b1_R	ATCCGCCGCAACATGTCTCT
Gapdh_F	TGCACCACCAACTGCTTAG
Gapdh_R	GATGCAGGGATGATGTTC
Actb_F	GCACATAACCCTCCCTCAAA
Actb_R	TGCTAGGAGCCAGAGCAGTA
Pou5f1_F	TTGAGAACCGTGTGAGGTGG
Pou5f1_R	TCGGGCACTTCAGAAACATG
Ptma_F1	aagaaggtgacggtgaggag
Ptma_R1	tcggtcttctgcttcttggt
