# Supplementary material for: The translational landscape of ground state pluripotency
Source: Nat Commun. 2020 Apr 1;11:1617. doi: 10.1038/s41467-020-15449-9 (PMC7113317; doi:10.1038/s41467-020-15449-9)
Supplement: Supplementary file 11 — Source Data [file 41467_2020_15449_MOESM11_ESM.zip]

Archive with 3 entries (3 files):
- source data.xlsx
- western blot image.jpg
- source code.txt
