# Supplementary material for: The translational landscape of ground state pluripotency
Source: Nat Commun. 2020 Apr 1;11:1617. doi: 10.1038/s41467-020-15449-9 (PMC7113317; doi:10.1038/s41467-020-15449-9)
Supplement: Supplementary file 11 — Source Data [file 41467_2020_15449_MOESM11_ESM.zip › source data.xlsx]

## Sheet: Fig1
Fig1_b	frac	ser1	ser2	ser3	ser4	2i1	2i2	2i3	2i4		frac	2i1	2i2	epi1	epi2			Fig1_c	ID	Gene	mRNA_log2FC_SL_vs_2iL	RPF_log2FC_SL_vs_2iL	log2FC_TE_final_SL_vs_2iL	pvalue.adjust_SL_vs_2iL		ID	Gene	mRNA_log2FC_EPI_vs_2iL	RPF_log2FC_EPI_vs_2iL	log2FC_TE_final_EPI_vs_2iL	pvalue.adjust_EPI_vs_2iL			Fig_1e	Term	log10		Fig1_f	ID	Gene	mRNA_log2FC_ser/2i	RPF_log2FC_ser/2i	log2FC_TE_final_ser/2i	pvalue.adjust_ser/2i	mRNA_log2FC_epi/2i	RPF_log2FC_epi/2i	log2FC_TE_final_epi/2i	pvalue.adjust_epi/2i
	1	0.623437	0.592496	0.459684	0.659041	0.511963	0.796315	0.6276	0.578322		1	0.427536	0.499409	0.580003	0.4762				ENSMUSG00000000001	Gnai3	0.305951	0.563751	0.259959	0.501998		ENSMUSG00000000001	Gnai3	0.425573	0.147545	-0.280758	0.623937				poly(A) RNA binding	5.09151			ENSMUSG00000025351	Cd63	-0.062134	-1.88859	-1.82955	3.02e-08	-0.898202	-2.41677	-1.52598	0.00805464
	2	0.631405	0.584409	0.459684	0.659041	0.527025	0.78867	0.6227	0.578322		2	0.427536	0.499409	0.575009	0.4811				ENSMUSG00000000028	Cdc45	-0.708533	-0.894544	-0.188559	0.706414		ENSMUSG00000000028	Cdc45	-0.240446	-0.285883	-0.0468103	0.937133				glycoprotein binding	3			ENSMUSG00000050953	Gja1	5.31772	3.87047	-1.44444	4.41e-10	4.80798	3.68694	-1.11912	0.00384823
	3	0.623437	0.592496	0.459684	0.669403	0.519571	0.781025	0.6178	0.578322		3	0.432931	0.499409	0.575009	0.4762				ENSMUSG00000000056	Narf	0.322536	0.288054	-0.0372096	0.97365		ENSMUSG00000000078	Klf6	-0.300551	-0.25942	0.0394039	0.965109				enzyme binding	2.39794			ENSMUSG00000026193	Fn1	0.927269	-0.473534	-1.4001	2.08e-26	-0.846954	-2.11674	-1.27026	1.4e-07
	4	0.623437	0.592496	0.459684	0.659041	0.519571	0.781025	0.6227	0.568889		4	0.427536	0.499409	0.575009	0.4811				ENSMUSG00000000078	Klf6	0.251968	0.493828	0.239756	0.715446		ENSMUSG00000000088	Cox5a	-0.88697	-1.16457	-0.282264	0.640103				unfolded protein binding	2.11351			ENSMUSG00000079584	Gm364	-2.64491	-3.9675	-1.33771	0.00425529	0.514588	-0.486754	-1.00157	0.0329707
	5	0.623437	0.592496	0.459684	0.669403	0.519571	0.78867	0.6227	0.568889		5	0.432931	0.499409	0.575009	0.4762				ENSMUSG00000000088	Cox5a	-0.041817	-0.353883	-0.313279	0.345118		ENSMUSG00000000127	Fer	-0.0728843	0.515618	0.589419	0.369313				kininogen binding	1.85387			ENSMUSG00000027245	Hypk	1.13387	-0.151971	-1.2854	2.77e-07	0.560592	-0.248757	-0.815015	0.084594
	6	0.623437	0.592496	0.459684	0.659041	0.519571	0.78867	0.6178	0.568889		6	0.427536	0.499409	0.575009	0.4811				ENSMUSG00000000127	Fer	-0.0950925	0.403596	0.5009	0.352559		ENSMUSG00000000131	Xpo6	-0.530845	-0.122927	0.406866	0.466862				cell adhesion molecule binding	1.79588			ENSMUSG00000015568	Lpl	-0.236052	-1.51359	-1.28537	0.00913683	0.0812711	-1.03409	-1.12007	0.0961381
	7	0.623437	0.592496	0.470534	0.669403	0.519571	0.781025	0.6178	0.568889		7	0.427536	0.493933	0.575009	0.4811				ENSMUSG00000000131	Xpo6	-0.432951	-0.151162	0.281189	0.540668		ENSMUSG00000000134	Tfe3	0.831131	0.44758	-0.38448	0.479374				carbohydrate derivative binding	1.27572			ENSMUSG00000046718	Bst2	1.27826	-0.00818254	-1.28508	1.39e-06	2.12542	1.22653	-0.901642	0.0102417
	8	0.623437	0.592496	0.459684	0.659041	0.519571	0.78867	0.6129	0.559456		8	0.432931	0.499409	0.575009	0.4811				ENSMUSG00000000134	Tfe3	0.354856	0.779721	0.423638	0.332274		ENSMUSG00000000142	Axin2	-2.31483	-2.77768	-0.482494	0.584095				transmembrane transporter activity	1.22185			ENSMUSG00000031119	Gpc4	1.18532	-0.0870305	-1.27633	9.96e-07	1.11702	-0.855843	-1.97398	8.57e-07
	9	0.623437	0.592496	0.470534	0.659041	0.519571	0.781025	0.6129	0.568889		9	0.432931	0.499409	0.580003	0.4811				ENSMUSG00000000142	Axin2	-1.00652	-0.886362	0.118522	0.881997		ENSMUSG00000000148	Brat1	-0.956842	-0.0645723	0.892581	0.154426				extracellular matrix binding	0.823909			ENSMUSG00000058454	Dhcr7	0.522833	-0.723478	-1.24679	2.29e-07	1.51671	0.290317	-1.22867	8.41e-05
	10	0.623437	0.600583	0.470534	0.669403	0.519571	0.781025	0.6129	0.568889		10	0.427536	0.493933	0.580003	0.486				ENSMUSG00000000148	Brat1	-0.803444	-0.557816	0.239345	0.775457		ENSMUSG00000000149	Gna12	0.513013	1.93848	1.42505	0.0431957								ENSMUSG00000020570	Sypl	1.1216	-0.0958941	-1.21803	0.00118307	1.23796	0.0630482	-1.17499	0.0302701
	11	0.623437	0.592496	0.470534	0.669403	0.519571	0.77338	0.6129	0.559456		11	0.432931	0.504885	0.575009	0.486				ENSMUSG00000000149	Gna12	0.168372	0.498952	0.333026	0.720044		ENSMUSG00000000168	Dlat	-0.280689	0.0414725	0.320117	0.504899								ENSMUSG00000054693	Adam10	-0.0876907	-1.27145	-1.18626	0.000100757	0.599806	-0.753352	-1.3581	0.00116214
	12	0.623437	0.600583	0.470534	0.669403	0.519571	0.77338	0.6081	0.559456		12	0.432931	0.499409	0.570014	0.486				ENSMUSG00000000168	Dlat	-0.341828	-0.144151	0.196082	0.652201		ENSMUSG00000000171	Sdhd	-0.655736	-0.547488	0.103727	0.872525								ENSMUSG00000054808	Actn4	1.33423	0.244143	-1.08919	5.83e-09	1.14181	0.131586	-1.01199	0.00074559
	13	0.623437	0.600583	0.470534	0.659041	0.519571	0.77338	0.6081	0.559456		13	0.432931	0.499409	0.580003	0.486				ENSMUSG00000000171	Sdhd	-0.427391	-0.464963	-0.0366997	0.960566		ENSMUSG00000000194	Gpr107	-0.845899	-0.748314	0.092361	0.889141								ENSMUSG00000028333	Anp32b	1.88586	0.803468	-1.08344	1.76e-05	2.37267	0.728392	-1.64296	1.35e-07
	14	0.615469	0.600583	0.470534	0.669403	0.511963	0.77338	0.6032	0.559456		14	0.432931	0.499409	0.580003	0.4811				ENSMUSG00000000194	Gpr107	-0.314481	-0.611117	-0.297075	0.491512		ENSMUSG00000000275	Trim25	-0.653615	-1.04357	-0.390177	0.410799								ENSMUSG00000000555	Itga5	1.03287	-0.0492658	-1.08106	3.35e-06	0.666532	-0.0864177	-0.75167	0.0747599
	15	0.623437	0.600583	0.470534	0.669403	0.511963	0.77338	0.5983	0.559456		15	0.432931	0.504885	0.575009	0.4908				ENSMUSG00000000275	Trim25	-0.310543	-0.659616	-0.351783	0.356339		ENSMUSG00000000278	Scpep1	-0.455244	-1.02213	-0.568391	0.132623								ENSMUSG00000049775	Tmsb4x	2.11847	1.03849	-1.08064	0.00108571	-0.0125268	-2.21309	-2.21988	0.00104845
	16	0.615469	0.600583	0.470534	0.67998	0.511963	0.765735	0.5983	0.550022		16	0.432931	0.499409	0.575009	0.486				ENSMUSG00000000276	Dgke	-0.150122	-0.433071	-0.288059	0.779513		ENSMUSG00000000282	Mnt	-0.0264317	-0.237265	-0.210362	0.814318								ENSMUSG00000024456	Diap1	1.29435	0.216102	-1.07707	3.08e-07	1.26291	0.261854	-1.00318	0.00181941
	17	0.615469	0.600583	0.481162	0.669403	0.519571	0.758247	0.5934	0.559456		17	0.432931	0.499409	0.575009	0.4908				ENSMUSG00000000278	Scpep1	-0.0991473	-0.772032	-0.675792	0.0017208		ENSMUSG00000000295	Hddc2	0.0512498	0.103569	0.0493109	0.957782								ENSMUSG00000006412	Pfdn2	1.39052	0.333857	-1.05956	0.000863759	1.39325	0.0364554	-1.35516	0.000956078
	18	0.623437	0.600583	0.470534	0.669403	0.519571	0.765735	0.5934	0.550022		18	0.432931	0.499409	0.575009	0.486				ENSMUSG00000000282	Mnt	-0.940443	-0.791458	0.151641	0.931992		ENSMUSG00000000303	Cdh1	0.969661	0.235012	-0.734605	0.00730093								ENSMUSG00000035376	Ptplb	-0.269287	-1.3202	-1.05307	0.00453415	1.38965	0.491703	-0.898546	0.0325874
	19	0.623437	0.608504	0.481162	0.659041	0.511963	0.758247	0.5983	0.550022		19	0.438216	0.499409	0.580003	0.4908				ENSMUSG00000000295	Hddc2	-0.130574	0.0236332	0.154009	0.855966		ENSMUSG00000000308	Ckmt1	-2.57992	-2.13166	0.428083	0.679234								ENSMUSG00000020659	Cbll1	0.514142	-0.477894	-1.00128	0.0698758	1.17363	-0.66136	-1.8524	0.00164499
	20	0.615469	0.608504	0.481162	0.669403	0.511963	0.758247	0.5934	0.550022		20	0.432931	0.504885	0.580003	0.4908				ENSMUSG00000000303	Cdh1	-0.0341427	-0.646654	-0.611451	0.000170329		ENSMUSG00000000325	Arvcf	-0.907697	0.0579523	0.964808	0.0487389								ENSMUSG00000070934	Rraga	1.37962	0.398391	-0.9838	0.000347124	0.865836	-0.700401	-1.56919	2.43e-05
	21	0.623437	0.608504	0.481162	0.669403	0.519571	0.758247	0.5934	0.550022		21	0.438216	0.504885	0.580003	0.4908				ENSMUSG00000000308	Ckmt1	-1.32297	-1.06401	0.253859	0.762807		ENSMUSG00000000339	Rtca	0.237822	0.66599	0.424921	0.559429								ENSMUSG00000059534	Uqcr10	-0.0425318	-1.026	-0.983674	0.000259834	0.663378	-0.408384	-1.07701	0.00735521
	22	0.623437	0.608504	0.481162	0.669403	0.511963	0.750602	0.5885	0.550022		22	0.438216	0.504885	0.580003	0.4957				ENSMUSG00000000325	Arvcf	-1.44947	-0.968762	0.477657	0.315134		ENSMUSG00000000340	Dbt	0.261619	-0.269266	-0.539262	0.408464								ENSMUSG00000027706	Sec62	0.564199	-0.412465	-0.976403	2.52e-05	0.547051	-0.447352	-0.999244	0.0176184
	23	0.623437	0.608504	0.481162	0.659041	0.511963	0.750602	0.5934	0.550022		23	0.438216	0.510361	0.584998	0.4957				ENSMUSG00000000339	Rtca	0.134624	0.435166	0.299226	0.647915		ENSMUSG00000000355	Mcts1	0.303228	0.0630187	-0.248893	0.7985								ENSMUSG00000043681	Fam25c	-1.59845	-2.56364	-0.975303	0.0744522	-3.06283	-5.81875	-2.83278	0.0196009
	24	0.623437	0.616591	0.492012	0.669403	0.519571	0.750602	0.5885	0.550022		24	0.438216	0.504885	0.584998	0.4957				ENSMUSG00000000340	Dbt	0.0768477	-0.336505	-0.416711	0.456709		ENSMUSG00000000365	Rnf17	-0.022138	-0.375219	-0.356129	0.481479								ENSMUSG00000018239	Zcchc10	0.212575	-0.74756	-0.96654	0.0506544	1.43155	-0.745945	-2.18062	3.13e-05
	25	0.623437	0.616591	0.492012	0.669403	0.511963	0.750602	0.5885	0.550022		25	0.432931	0.504885	0.575009	0.4957				ENSMUSG00000000346	Dazap2	-0.851354	-0.646321	0.195271	0.894372		ENSMUSG00000000374	Trappc10	0.0513497	1.00545	0.957285	0.214535								ENSMUSG00000005672	Kit	-0.176953	-1.14062	-0.962771	3.08e-08	-3.57735	-4.71235	-1.14302	0.00804846
	26	0.623437	0.616591	0.492012	0.669403	0.511963	0.750602	0.5836	0.550022		26	0.438216	0.504885	0.580003	0.4957				ENSMUSG00000000355	Mcts1	1.07223	0.952685	-0.121073	0.897662		ENSMUSG00000000384	Tbrg4	0.202846	0.890295	0.689434	0.129275								ENSMUSG00000021614	Vcan	1.5389	0.579197	-0.957658	1.2e-05	-1.04555	-1.99944	-0.965586	0.090345
	27	0.623437	0.624678	0.492012	0.669403	0.511963	0.750602	0.5836	0.550022		27	0.443612	0.504885	0.584998	0.4957				ENSMUSG00000000365	Rnf17	-0.119745	0.0486282	0.166839	0.726311		ENSMUSG00000000399	Ndufa9	-0.475172	-0.693091	-0.216934	0.646533								ENSMUSG00000003316	Glg1	0.127312	-0.830648	-0.957288	2.29e-08	0.278213	-0.840709	-1.12203	5.07e-05
	28	0.615469	0.624678	0.502862	0.67998	0.504354	0.750602	0.5788	0.540589		28	0.438216	0.504885	0.584998	0.5006				ENSMUSG00000000374	Trappc10	-0.0167716	-0.133747	-0.120392	0.907281		ENSMUSG00000000420	Galnt1	-0.632991	-0.369878	0.257288	0.725138								ENSMUSG00000003458	Ncstn	0.381517	-0.558669	-0.942774	0.000204418	-0.26123	-1.27855	-1.01951	0.0302701
	29	0.623437	0.616591	0.502862	0.669403	0.511963	0.750602	0.5788	0.540589		29	0.438216	0.510361	0.580003	0.5006				ENSMUSG00000000384	Tbrg4	-0.370291	0.108129	0.478564	0.195513		ENSMUSG00000000439	Mkrn2	-0.161371	-0.233233	-0.0742492	0.929426								ENSMUSG00000016534	Lamp2	-0.810084	-1.7468	-0.940961	4.77e-05	-1.43419	-2.54304	-1.11626	0.00591623
	30	0.623437	0.632765	0.502862	0.669403	0.511963	0.742957	0.5788	0.540589		30	0.438216	0.510361	0.584998	0.5006				ENSMUSG00000000399	Ndufa9	-0.591696	-0.856617	-0.264138	0.412837		ENSMUSG00000000441	Raf1	-0.33437	0.541671	0.875572	0.0691087								ENSMUSG00000020311	Erlec1	0.420577	-0.519065	-0.937815	0.0467203	0.941164	-0.239742	-1.18636	0.053753
	31	0.615469	0.624678	0.502862	0.659041	0.504354	0.750602	0.5788	0.540589		31	0.443612	0.504885	0.584998	0.5055				ENSMUSG00000000420	Galnt1	0.149085	-0.379333	-0.532119	0.299315		ENSMUSG00000000486	2001-09-01	-3.44749	-3.73332	-0.296872	0.667353								ENSMUSG00000041313	Slc7a1	0.320389	-0.611338	-0.93447	1.39e-06	0.00606969	-0.993244	-0.999292	0.00280263
	32	0.607502	0.632765	0.502862	0.67998	0.511963	0.742957	0.5739	0.540589		32	0.443612	0.504885	0.584998	0.5006				ENSMUSG00000000439	Mkrn2	-0.861896	-0.66717	0.192034	0.812205		ENSMUSG00000000531	Grasp	-3.41939	-2.32753	1.07524	0.283421								ENSMUSG00000030795	Fus	0.991846	0.0778849	-0.915475	1.11e-06	1.77829	-0.278564	-2.0556	3.65e-14
	33	0.615469	0.632765	0.502862	0.67998	0.504354	0.742957	0.5739	0.531156		33	0.438216	0.504885	0.584998	0.5055				ENSMUSG00000000441	Raf1	-1.09635	-0.661488	0.436113	0.225951		ENSMUSG00000000532	Acvr1b	-0.993843	-0.827665	0.156483	0.865426								ENSMUSG00000022797	Tfrc	-0.298357	-1.21329	-0.914787	3.62e-08	-0.281838	-1.20424	-0.922229	0.00514711
	34	0.615469	0.624678	0.502862	0.669403	0.519571	0.750602	0.5739	0.531156		34	0.443612	0.504885	0.584998	0.5104				ENSMUSG00000000486	2001-09-01	-0.0867767	0.0401956	0.126844	0.770772		ENSMUSG00000000544	Gpa33	-1.69713	-2.02928	-0.337366	0.641262								ENSMUSG00000026047	Kdelc1	0.757884	-0.154217	-0.909852	0.00968547	0.838115	-0.102079	-0.944304	0.0876194
	35	0.623437	0.632765	0.513712	0.67998	0.511963	0.742957	0.569	0.531156		35	0.443612	0.504885	0.584998	0.5055				ENSMUSG00000000531	Grasp	-1.55029	-1.55505	-0.00961437	0.984001		ENSMUSG00000000555	Itga5	0.666532	-0.0864177	-0.75167	0.0747599								ENSMUSG00000027323	Rad51	1.13924	0.238997	-0.902942	0.000540344	1.58185	0.332517	-1.25274	0.00079957
	36	0.623437	0.632765	0.513712	0.669403	0.511963	0.742957	0.569	0.540589		36	0.438216	0.504885	0.584998	0.5055				ENSMUSG00000000532	Acvr1b	0.0395397	-0.427626	-0.467435	0.415286		ENSMUSG00000000561	Wdr77	-0.0895829	0.290903	0.379853	0.379213								ENSMUSG00000058799	Nap1l1	1.30141	0.401517	-0.901884	0.000260713	1.98683	0.284894	-1.71165	0.00147379
	37	0.615469	0.632765	0.513712	0.67998	0.511963	0.742957	0.569	0.531156		37	0.449007	0.504885	0.584998	0.5055				ENSMUSG00000000544	Gpa33	0.204803	0.0794335	-0.126837	0.82532		ENSMUSG00000000563	Atp5f1	-0.110909	-0.338235	-0.232189	0.688898								ENSMUSG00000027248	Pdia3	0.546822	-0.346537	-0.894688	2e-08	0.489777	-1.04469	-1.53515	8.79e-09
	38	0.615469	0.632765	0.513712	0.669403	0.511963	0.742957	0.5641	0.531156		38	0.449007	0.504885	0.589993	0.5104				ENSMUSG00000000555	Itga5	1.03287	-0.0492658	-1.08106	3.34812e-06		ENSMUSG00000000568	Hnrnpd	1.35699	-0.537547	-1.88837	0.000190801								ENSMUSG00000054753	AU018091	0.703726	-0.188741	-0.893727	4.01e-06	-1.25608	-2.53587	-1.28272	0.000108227
	39	0.615469	0.632765	0.513712	0.67998	0.511963	0.742957	0.5641	0.531156		39	0.449007	0.504885	0.589993	0.5104				ENSMUSG00000000561	Wdr77	0.0474525	0.106172	0.0585981	0.915527		ENSMUSG00000000594	Gm2a	-1.51432	-1.4545	0.05069	0.962361								ENSMUSG00000078622	Ccdc47	1.05071	0.156959	-0.892299	0.000389107	1.16151	0.070519	-1.09338	0.0178681
	40	0.607502	0.640852	0.524562	0.67998	0.504354	0.742957	0.5592	0.531156		40	0.443612	0.510361	0.584998	0.5104				ENSMUSG00000000563	Atp5f1	0.334905	0.119283	-0.213889	0.578828		ENSMUSG00000000600	Krit1	-0.243861	0.409199	0.647402	0.355903								ENSMUSG00000020180	Snrpd3	1.40848	0.53232	-0.878588	9.36e-05	1.26831	0.0172598	-1.25569	0.000690337
	41	0.615469	0.640852	0.513712	0.67998	0.504354	0.742957	0.5592	0.531156		41	0.449007	0.510361	0.584998	0.5104				ENSMUSG00000000568	Hnrnpd	1.35925	0.594409	-0.767098	0.000113512		ENSMUSG00000000628	Hk2	-1.30102	-1.48931	-0.191723	0.653942								ENSMUSG00000055653	Gpc3	2.69032	1.83005	-0.861436	4.99e-05	1.361	0.208112	-1.15634	0.00521864
	42	0.615469	0.648939	0.524562	0.67998	0.511963	0.735312	0.5592	0.531156		42	0.443612	0.510361	0.589993	0.5104				ENSMUSG00000000581	C1d	0.48174	0.568815	0.087019	0.931806		ENSMUSG00000000631	Myo18a	-0.161195	0.165659	0.322704	0.60055								ENSMUSG00000039852	Rere	0.521398	-0.337423	-0.859848	0.0085733	1.68644	0.0642632	-1.62708	1.42e-07
	43	0.615469	0.640852	0.535412	0.67998	0.519571	0.735312	0.5592	0.531156		43	0.443612	0.504885	0.589993	0.5153				ENSMUSG00000000594	Gm2a	-1.06593	-1.76643	-0.703741	0.254667		ENSMUSG00000000708	Kat2b	-0.611522	0.13229	0.74415	0.168244								ENSMUSG00000044393	Dsg2	-0.0446352	-0.900114	-0.857466	0.000123895	-0.295527	-1.11075	-0.818645	0.0429846
	44	0.615469	0.648939	0.535412	0.67998	0.511963	0.735312	0.5543	0.531156		44	0.449007	0.510361	0.584998	0.5153				ENSMUSG00000000600	Krit1	0.119384	0.626661	0.505122	0.39906		ENSMUSG00000000730	Dnmt3l	3.03702	2.99153	-0.0402677	0.955531								ENSMUSG00000075415	Fnbp1	0.186441	-0.644481	-0.832155	0.0581582	0.662172	-1.14944	-1.81873	5.01e-05
	45	0.623437	0.640852	0.524562	0.67998	0.511963	0.735312	0.5592	0.531156		45	0.449007	0.510361	0.589993	0.5104				ENSMUSG00000000628	Hk2	-0.405497	-0.276022	0.129026	0.696683		ENSMUSG00000000738	Spg7	-0.164379	0.445327	0.611901	0.336414								ENSMUSG00000018593	Sparc	0.628887	-0.182656	-0.813641	2.52e-05	-0.637146	-1.31218	-0.675004	0.077888
	46	0.623437	0.648939	0.535412	0.67998	0.511963	0.727667	0.5543	0.531156		46	0.449007	0.510361	0.589993	0.5104				ENSMUSG00000000631	Myo18a	0.277807	-0.000776609	-0.278358	0.576652		ENSMUSG00000000743	Chmp1a	-0.594495	-0.190934	0.392517	0.644446								ENSMUSG00000020680	Taf15	0.781908	-0.0281748	-0.812187	0.000206077	0.822708	-0.330822	-1.15458	0.000638001
	47	0.623437	0.648939	0.535412	0.67998	0.519571	0.735312	0.5495	0.531156		47	0.449007	0.510361	0.584998	0.5153				ENSMUSG00000000708	Kat2b	-1.49141	-1.01452	0.473286	0.389171		ENSMUSG00000000751	Rpa1	-0.72932	-0.461671	0.267989	0.529159								ENSMUSG00000026234	Ncl	1.24464	0.441167	-0.801236	0.011258	1.34685	-0.196287	-1.54293	4.52e-07
	48	0.615469	0.656861	0.535412	0.67998	0.519571	0.727667	0.5495	0.531156		48	0.449007	0.510361	0.589993	0.5153				ENSMUSG00000000730	Dnmt3l	4.06954	4.14682	0.0795615	0.903419		ENSMUSG00000000759	Tubgcp3	-0.547596	-0.139827	0.405563	0.557627								ENSMUSG00000026864	Hspa5	0.508579	-0.288183	-0.79568	9.96e-07	-1.01666	-1.79594	-0.77905	0.053753
	49	0.623437	0.648939	0.535412	0.67998	0.519571	0.735312	0.5446	0.531156		49	0.443612	0.515725	0.584998	0.5153				ENSMUSG00000000738	Spg7	-0.0955299	-0.113652	-0.0200926	0.97796		ENSMUSG00000000782	Tcf7	1.32472	1.36713	0.0362058	0.962361								ENSMUSG00000020048	Hsp90b1	0.840203	0.049823	-0.790749	2.77e-07	-0.442857	-1.40038	-0.956706	0.00241009
	50	0.623437	0.656861	0.546041	0.67998	0.511963	0.735312	0.5446	0.512481		50	0.449007	0.510361	0.584998	0.5153				ENSMUSG00000000743	Chmp1a	-0.453012	-0.964023	-0.514464	0.479022		ENSMUSG00000000787	Ddx3x	1.2849	0.548665	-0.737138	0.0259251								ENSMUSG00000073639	Rab18	0.433924	-0.352992	-0.786525	0.0241262	0.00513492	-0.987063	-0.994513	0.0421629
	51	0.615469	0.656861	0.546041	0.67998	0.527025	0.727667	0.5446	0.531156		51	0.449007	0.510361	0.584998	0.5201				ENSMUSG00000000751	Rpa1	-0.231975	0.200197	0.430999	0.0219703		ENSMUSG00000000804	Usp32	0.10997	0.105068	-0.00741231	0.990036								ENSMUSG00000025809	Itgb1	1.00845	0.22138	-0.786355	4.85e-06	1.00238	0.350879	-0.650573	0.0689129
	52	0.623437	0.656861	0.546041	0.690557	0.519571	0.735312	0.5446	0.521915		52	0.454402	0.510361	0.589993	0.5201				ENSMUSG00000000759	Tubgcp3	-0.317299	-0.240786	0.0764711	0.933123		ENSMUSG00000000811	Txnrd3	0.0519364	0.398627	0.34221	0.627638								ENSMUSG00000028618	Tmem59	0.920549	0.140803	-0.780375	0.000196826	0.383462	-0.624674	-1.01018	0.00785098
	53	0.623437	0.656861	0.546041	0.67998	0.527025	0.727667	0.5446	0.531156		53	0.454402	0.510361	0.584998	0.5201				ENSMUSG00000000782	Tcf7	-0.105422	-0.185017	-0.0791159	0.945673		ENSMUSG00000000823	Znf512b	0.755306	0.985575	0.233251	0.765334								ENSMUSG00000037470	Uggt1	-0.00683421	-0.784354	-0.778948	6.59e-06	-0.327638	-0.98083	-0.655038	0.0586423
	54	0.623437	0.656861	0.546041	0.67998	0.519571	0.735312	0.5397	0.512481		54	0.454402	0.510361	0.589993	0.5201				ENSMUSG00000000787	Ddx3x	0.74842	0.420218	-0.32879	0.15056		ENSMUSG00000000826	Dnajc5	-0.137788	0.659178	0.790551	0.242927								ENSMUSG00000005198	Polr2a	-0.506292	-1.27852	-0.77408	1.6e-06	0.400365	-1.00302	-1.40225	1.58e-08
	55	0.623437	0.656861	0.55689	0.690557	0.519571	0.727667	0.5397	0.512481		55	0.449007	0.510361	0.589993	0.5201				ENSMUSG00000000804	Usp32	-0.238554	-0.189958	0.0472847	0.956599		ENSMUSG00000000827	Tpd52l2	0.0426415	0.0897795	0.0435264	0.951342								ENSMUSG00000000568	Hnrnpd	1.35925	0.594409	-0.767098	0.000113512	1.35699	-0.537547	-1.88837	0.000190801
	56	0.623437	0.664948	0.546041	0.690557	0.527025	0.727667	0.5397	0.512481		56	0.454402	0.510361	0.589993	0.5201				ENSMUSG00000000811	Txnrd3	-1.5643	-1.42609	0.136748	0.900842		ENSMUSG00000000838	Fmr1	0.127554	-0.277066	-0.408686	0.436947								ENSMUSG00000022052	Ppp2r2a	1.05092	0.284204	-0.765639	0.00239785	1.8274	0.137158	-1.6902	1.29e-06
	57	0.623437	0.664948	0.55689	0.690557	0.519571	0.727667	0.5397	0.512481		57	0.459797	0.515725	0.589993	0.525				ENSMUSG00000000823	Znf512b	-0.36049	-0.148644	0.207739	0.820741		ENSMUSG00000000901	Mmp11	-1.35421	-1.52669	-0.190205	0.850957								ENSMUSG00000033792	Atp7a	0.310688	-0.449859	-0.763714	0.0315201	-0.41512	-1.3888	-0.986486	0.0866068
	58	0.623437	0.673035	0.55689	0.701135	0.519571	0.735312	0.5348	0.512481		58	0.454402	0.515725	0.589993	0.525				ENSMUSG00000000826	Dnajc5	-0.0234597	0.470377	0.492898	0.450465		ENSMUSG00000000902	Smarcb1	-0.535928	-0.727782	-0.19214	0.723196								ENSMUSG00000027893	Ahcyl1	1.24709	0.487984	-0.760963	0.0105731	1.65402	0.773176	-0.882755	0.024693
	59	0.623437	0.664948	0.55689	0.690557	0.519571	0.735312	0.5348	0.512481		59	0.454402	0.510361	0.589993	0.525				ENSMUSG00000000827	Tpd52l2	0.155076	0.245115	0.0917124	0.900842		ENSMUSG00000000916	Nsun5	0.1513	0.877085	0.728139	0.25752								ENSMUSG00000028114	Mettl14	0.691489	-0.0679685	-0.757533	0.054928	1.23473	0.22058	-1.01962	0.0476297
	60	0.623437	0.673035	0.55689	0.690557	0.534634	0.735312	0.5397	0.512481		60	0.459797	0.510361	0.589993	0.525				ENSMUSG00000000838	Fmr1	0.242962	0.196579	-0.0445548	0.942369		ENSMUSG00000000948	Snrpn	2.16361	2.64128	0.48371	0.45121								ENSMUSG00000026478	Lamc1	0.64496	-0.111546	-0.75597	7.03e-07	-0.577214	-1.2339	-0.658027	0.036461
	61	0.623437	0.673035	0.55689	0.690557	0.519571	0.727667	0.5299	0.512481		61	0.459797	0.510361	0.589993	0.525				ENSMUSG00000000881	Dlg3	-0.270395	-0.317273	-0.0452797	0.970944		ENSMUSG00000000958	Slc7a7	3.73255	3.67825	-0.0459718	0.946323								ENSMUSG00000042390	Gatad2b	0.828527	0.0772284	-0.754153	0.032234	1.25752	-0.264047	-1.5278	4.75e-05
	62	0.623437	0.673035	0.56774	0.690557	0.519571	0.727667	0.5299	0.512481		62	0.465192	0.510361	0.589993	0.525				ENSMUSG00000000901	Mmp11	0.194911	-0.407088	-0.605573	0.256433		ENSMUSG00000000959	Oxa1l	-0.460072	-0.428513	0.0265528	0.962361								ENSMUSG00000021477	Ctsl	-0.198347	-0.943998	-0.746474	8.33e-05	-1.26977	-2.10149	-0.835886	0.0243067
	63	0.623437	0.673035	0.56774	0.690557	0.527025	0.735312	0.525	0.512481		63	0.465192	0.515725	0.594886	0.525				ENSMUSG00000000902	Smarcb1	0.0569372	0.155846	0.0999705	0.845895		ENSMUSG00000000976	Heatr6	0.403692	0.41674	0.0152413	0.980755								ENSMUSG00000021843	Ktn1	1.02004	0.277951	-0.741854	5.67e-05	1.16747	0.224948	-0.942717	0.00241009
	64	0.623437	0.681122	0.56774	0.701135	0.527025	0.735312	0.525	0.512481		64	0.465192	0.515725	0.589993	0.525				ENSMUSG00000000915	Hip1r	0.254661	0.799141	0.54458	0.520228		ENSMUSG00000001016	Ilf2	-0.375317	-0.472436	-0.096948	0.864254								ENSMUSG00000046516	Cox17	-0.373295	-1.10875	-0.735648	0.0529051	-0.138375	-1.34024	-1.205	0.0610402
	65	0.631405	0.673035	0.56774	0.701135	0.534634	0.735312	0.525	0.512481		65	0.465192	0.510361	0.589993	0.525				ENSMUSG00000000916	Nsun5	0.455032	0.912611	0.459918	0.422088		ENSMUSG00000001017	Chtop	-0.633098	-0.3474	0.281996	0.684339								ENSMUSG00000029304	Spp1	-0.664994	-1.39497	-0.731807	3.79e-05	-3.65643	-4.43888	-0.784095	0.0566377
	66	0.623437	0.681122	0.57859	0.701135	0.534634	0.735312	0.525	0.512481		66	0.465192	0.515725	0.589993	0.525				ENSMUSG00000000948	Snrpn	1.70854	1.45967	-0.246709	0.770035		ENSMUSG00000001034	Mapk7	0.599905	1.28661	0.688058	0.21954								ENSMUSG00000020612	Prkar1a	0.190437	-0.532184	-0.7226	0.000588001	0.501101	-0.686866	-1.18935	0.000185962
	67	0.631405	0.689209	0.56774	0.701135	0.527025	0.735312	0.5201	0.512481		67	0.459797	0.515725	0.589993	0.525				ENSMUSG00000000957	Mmp14	1.4356	0.648906	-0.786896	0.155108		ENSMUSG00000001036	Epn2	0.0242	0.0752319	0.0494066	0.947863								ENSMUSG00000026576	Atp1b1	-0.201753	-0.920517	-0.719203	0.00182917	0.0655371	-1.36002	-1.42761	6.74e-06
	68	0.631405	0.681122	0.57859	0.701135	0.534634	0.735312	0.5201	0.512481		68	0.465192	0.515725	0.589993	0.5299				ENSMUSG00000000958	Slc7a7	2.91046	2.44516	-0.460436	0.404124		ENSMUSG00000001039	B9d1	0.557634	1.03787	0.474806	0.522714								ENSMUSG00000027820	Mme	0.340696	-0.37266	-0.715979	0.0584002	-1.1825	-2.37654	-1.20667	0.0629453
	69	0.631405	0.697296	0.57859	0.701135	0.527025	0.735312	0.5201	0.512481		69	0.465192	0.504885	0.589993	0.5299				ENSMUSG00000000959	Oxa1l	-0.312957	-0.0505805	0.260265	0.570702		ENSMUSG00000001052	Sec24b	0.764369	-0.0919339	-0.858364	0.0502072								ENSMUSG00000022283	Pabpc1	1.1755	0.463163	-0.713718	2.52e-05	1.53526	0.44624	-1.08769	0.000278828
	70	0.623437	0.689209	0.57859	0.701135	0.527025	0.735312	0.5153	0.512481		70	0.465192	0.515725	0.584998	0.5299				ENSMUSG00000000976	Heatr6	-0.0373239	0.0736515	0.111642	0.88341		ENSMUSG00000001053	N4bp3	-0.941897	0.207594	1.14994	0.0643739								ENSMUSG00000031207	Msn	1.31335	0.603773	-0.711858	0.0025716	1.60386	0.116615	-1.48809	1.15e-05
	71	0.631405	0.689209	0.58944	0.701135	0.534634	0.727667	0.5153	0.503048		71	0.465192	0.510361	0.589993	0.5348				ENSMUSG00000001016	Ilf2	0.152539	0.200791	0.0487726	0.923721		ENSMUSG00000001054	Rmnd5b	-1.94954	-0.844713	1.09209	0.165219								ENSMUSG00000053293	Pom121	1.19406	0.49159	-0.704757	0.0723406	1.70835	0.741469	-0.964957	0.0265564
	72	0.639373	0.697296	0.58944	0.701135	0.534634	0.735312	0.5153	0.503048		72	0.459797	0.515725	0.584998	0.5299				ENSMUSG00000001017	Chtop	-0.377131	-0.378556	0	0.991033		ENSMUSG00000001056	Nhp2	0.516208	0.657026	0.138941	0.782041								ENSMUSG00000051695	Pcbp1	0.119438	-0.58121	-0.701707	0.000435535	1.33724	0.311024	-1.02536	4.94e-05
	73	0.639373	0.697296	0.58944	0.701135	0.534634	0.735312	0.5153	0.503048		73	0.465192	0.510361	0.589993	0.5299				ENSMUSG00000001025	S100a6	5.22914	4.24418	-0.98034	0.0431952		ENSMUSG00000001082	Mfsd10	-0.635493	-0.33975	0.291217	0.629529								ENSMUSG00000015748	Prpf3	0.982788	0.284218	-0.701197	0.0075147	0.578023	-0.853678	-1.43482	0.000278828
	74	0.639373	0.697296	0.58944	0.701135	0.534634	0.735312	0.5104	0.512481		74	0.465192	0.504885	0.589993	0.5348				ENSMUSG00000001034	Mapk7	-0.211279	0.153431	0.367992	0.573571		ENSMUSG00000001089	Luzp1	0.784322	0.743687	-0.0386825	0.951342								ENSMUSG00000038446	Cdc40	0.742977	0.0480809	-0.699433	0.0605127	0.725513	-0.479523	-1.20505	0.01828
	75	0.639373	0.705383	0.60029	0.711712	0.534634	0.735312	0.5153	0.503048		75	0.465192	0.504885	0.584998	0.5299				ENSMUSG00000001036	Epn2	-0.837437	-0.950616	-0.114378	0.879839		ENSMUSG00000001100	Poldip2	-0.543293	-0.315918	0.22441	0.685047								ENSMUSG00000021939	Ctsb	-0.806164	-1.49774	-0.691636	0.00179074	-1.46686	-2.32021	-0.859141	0.0224314
	76	0.647178	0.713305	0.60029	0.701135	0.542243	0.742957	0.5104	0.512481		76	0.470587	0.504885	0.584998	0.5397				ENSMUSG00000001039	B9d1	0.0755698	0.0647923	-0.008219	0.984039		ENSMUSG00000001127	Araf	0.158415	0.529509	0.368067	0.586494								ENSMUSG00000022462	Slc38a2	2.34409	1.66402	-0.681495	0.00028922	2.3015	1.48068	-0.821557	0.0172798
	77	0.639373	0.713305	0.610919	0.701135	0.542243	0.742957	0.5104	0.512481		77	0.465192	0.510361	0.589993	0.5348				ENSMUSG00000001052	Sec24b	0.154579	-0.048895	-0.205538	0.725481		ENSMUSG00000001131	Timp1	-2.83967	-3.2096	-0.384073	0.722155								ENSMUSG00000025544	Tm9sf2	0.334602	-0.333613	-0.669871	0.00060181	-0.0306355	-0.906926	-0.87956	0.017222
	78	0.639373	0.713305	0.610919	0.701135	0.534634	0.735312	0.5104	0.503048		78	0.470587	0.504885	0.589993	0.5348				ENSMUSG00000001053	N4bp3	-0.106406	0.019194	0.124786	0.894372		ENSMUSG00000001138	Cnnm3	0.482201	0.897917	0.414753	0.549988								ENSMUSG00000030894	Tpp1	-0.600981	-1.26622	-0.669355	0.0224861	-0.668388	-1.4746	-0.807903	0.0628163
	79	0.647178	0.721392	0.610919	0.711712	0.542243	0.735312	0.5104	0.503048		79	0.470587	0.504885	0.589993	0.5348				ENSMUSG00000001054	Rmnd5b	-0.0621606	0.270948	0.333122	0.648125		ENSMUSG00000001150	Mcm3ap	-0.625954	-0.564402	0.0607994	0.906736								ENSMUSG00000041219	Arhgap11a	0.661235	0.0029078	-0.657482	0.0165561	1.00538	0.281803	-0.726873	0.0866068
	80	0.647178	0.721392	0.610919	0.701135	0.549851	0.735312	0.5055	0.503048		80	0.470587	0.510361	0.589993	0.5348				ENSMUSG00000001056	Nhp2	0.381795	0.0785673	-0.303969	0.332274		ENSMUSG00000001151	Pcnt	-0.106037	0.25656	0.361744	0.376237								ENSMUSG00000026116	Tmem131	1.10357	0.453178	-0.651367	0.00068013	0.799723	-0.0231158	-0.821756	0.00934782
	81	0.639373	0.721392	0.610919	0.711712	0.534634	0.742957	0.5006	0.503048		81	0.470587	0.510361	0.584998	0.5348				ENSMUSG00000001082	Mfsd10	0.155269	-0.124481	-0.279666	0.551413		ENSMUSG00000001157	Gmcl1	0.318561	0.626302	0.303166	0.687771								ENSMUSG00000079658	Tceb1	0.419094	-0.219326	-0.637779	0.0603294	0.0319209	-0.823336	-0.8633	0.0803689
	82	0.639373	0.729479	0.621769	0.711712	0.542243	0.742957	0.5006	0.503048		82	0.470587	0.510361	0.589993	0.5348				ENSMUSG00000001089	Luzp1	0.293365	0.236272	-0.0559411	0.939579		ENSMUSG00000001158	Snrnp27	1.00924	-0.109481	-1.12575	0.0691087								ENSMUSG00000079445	B3gnt7	1.49107	0.855425	-0.634147	0.0333883	1.94803	1.23903	-0.707316	0.0780393
	83	0.647178	0.729479	0.621769	0.711712	0.549851	0.735312	0.5006	0.503048		83	0.475872	0.510361	0.584998	0.5348				ENSMUSG00000001098	Kctd10	1.06571	0.932928	-0.128051	0.882581		ENSMUSG00000001173	Ocrl	0.0365189	-0.0727009	-0.111203	0.905642								ENSMUSG00000024346	Pfdn1	0.366783	-0.263808	-0.629453	0.0434324	-0.0638664	-0.928941	-0.868702	0.0840018
	84	0.647178	0.737566	0.632619	0.711712	0.549851	0.750602	0.5006	0.503048		84	0.475872	0.499409	0.584998	0.5397				ENSMUSG00000001100	Poldip2	-0.391963	-0.357131	0.0363498	0.960566		ENSMUSG00000001175	Calm1	0.0448553	-0.275188	-0.319802	0.56272								ENSMUSG00000043207	Zmpste24	0.792253	0.175384	-0.616207	0.0740084	0.717015	-0.227423	-0.944733	0.0878727
	85	0.647178	0.737566	0.632619	0.711712	0.549851	0.735312	0.5006	0.503048		85	0.475872	0.504885	0.584998	0.5348				ENSMUSG00000001127	Araf	-0.227784	0.282591	0.511652	0.328425		ENSMUSG00000001228	Uhrf1	-1.21526	-1.22912	-0.0132549	0.970887								ENSMUSG00000000303	Cdh1	-0.0341427	-0.646654	-0.611451	0.000170329	0.969661	0.235012	-0.734605	0.00730093
	86	0.647178	0.737566	0.632619	0.711712	0.542243	0.742957	0.5006	0.503048		86	0.475872	0.510361	0.584998	0.5348				ENSMUSG00000001131	Timp1	-0.173815	-0.756876	-0.583927	0.242697		ENSMUSG00000001229	Dpp9	0.681793	1.1144	0.431225	0.480912								ENSMUSG00000003153	Slc2a3	-0.123492	-0.72676	-0.602817	0.000221467	-2.9824	-3.56317	-0.583334	0.0855773
	87	0.647178	0.737566	0.632619	0.72229	0.542243	0.742957	0.4957	0.503048		87	0.475872	0.504885	0.589993	0.5397				ENSMUSG00000001138	Cnnm3	0.221873	0.0198362	-0.204265	0.808765		ENSMUSG00000001247	Lsr	1.61812	2.50022	0.887072	0.0776416								ENSMUSG00000029623	Pdap1	1.08572	0.490069	-0.595256	0.0283693	1.113	0.400556	-0.715872	0.0715399
	88	0.655146	0.75374	0.632619	0.72229	0.549851	0.742957	0.4957	0.503048		88	0.481267	0.504885	0.580003	0.5348				ENSMUSG00000001150	Mcm3ap	-0.839711	-0.873816	-0.0334086	0.945013		ENSMUSG00000001270	Ckb	-4.90218	-3.72576	1.16843	0.0104869								ENSMUSG00000033808	Tmem87a	-0.220235	-0.801891	-0.582453	0.0367683	-0.149988	-1.00498	-0.857051	0.065354
	89	0.655146	0.745653	0.643469	0.72229	0.549851	0.735312	0.4957	0.493615		89	0.475872	0.504885	0.584998	0.5348				ENSMUSG00000001151	Pcnt	0.297475	0.344834	0.0487591	0.926039		ENSMUSG00000001280	Sp1	0.594297	0.117103	-0.475423	0.198482								ENSMUSG00000032314	Etfa	0.208539	-0.36691	-0.57505	0.0777927	0.615881	-0.48699	-1.10539	0.017222
	90	0.647178	0.75374	0.654319	0.72229	0.549851	0.742957	0.4957	0.503048		90	0.475872	0.510361	0.584998	0.5348				ENSMUSG00000001157	Gmcl1	-0.811227	-0.670127	0.139621	0.886255		ENSMUSG00000001285	Myg1	-0.34303	-0.137303	0.200155	0.752678								ENSMUSG00000025925	Terf1	1.10928	0.539697	-0.572192	0.0142796	0.53572	-0.505993	-1.04098	0.00421555
	91	0.655146	0.761662	0.643469	0.732651	0.549851	0.750602	0.4957	0.503048		91	0.486662	0.510361	0.580003	0.5348				ENSMUSG00000001158	Snrnp27	0.218483	-0.498061	-0.717739	0.153289		ENSMUSG00000001288	Rarg	1.51522	1.93558	0.419539	0.480716								ENSMUSG00000020130	Tbc1d15	0.773561	0.208692	-0.563632	0.0264075	0.938079	-0.606476	-1.54279	3.65e-05
	92	0.655146	0.761662	0.665169	0.732651	0.549851	0.742957	0.4908	0.493615		92	0.475872	0.510361	0.580003	0.5397				ENSMUSG00000001173	Ocrl	-0.261179	-0.242306	0.0144522	0.981022		ENSMUSG00000001289	Pfdn5	-0.56141	-0.422404	0.136483	0.880261								ENSMUSG00000053774	Ubxn7	-0.0597537	-0.619761	-0.562243	0.0667904	0.639391	-0.261372	-0.904905	0.0265564
	93	0.655146	0.769749	0.654319	0.732651	0.55746	0.750602	0.4908	0.493615		93	0.481267	0.504885	0.584998	0.5348				ENSMUSG00000001175	Calm1	0.111038	0.06652	-0.043778	0.942369		ENSMUSG00000001305	Rrp15	0.0139397	-0.463363	-0.480996	0.403263								ENSMUSG00000028932	Psmc2	0.518896	-0.0380951	-0.556591	0.0157062	-0.0971687	-0.766488	-0.668293	0.0876194
	94	0.655146	0.761662	0.676019	0.72229	0.549851	0.735312	0.4908	0.493615		94	0.475872	0.504885	0.580003	0.5397				ENSMUSG00000001228	Uhrf1	-1.06995	-1.08805	-0.0181267	0.971401		ENSMUSG00000001376	Ccdc132	-0.483841	-0.53257	-0.0493905	0.939211								ENSMUSG00000021244	Ylpm1	0.399312	-0.138364	-0.53841	0.0313139	1.11681	-0.0625388	-1.18136	9.15e-05
	95	0.655146	0.777836	0.665169	0.732651	0.549851	0.750602	0.486	0.503048		95	0.481267	0.504885	0.575009	0.5397				ENSMUSG00000001229	Dpp9	0.335106	0.644666	0.308844	0.567366		ENSMUSG00000001380	Hars	0.260209	0.169389	-0.0911443	0.869595								ENSMUSG00000002015	Bcap31	0.126448	-0.400074	-0.528723	0.037818	-0.285349	-1.10145	-0.816235	0.067368
	96	0.663113	0.777836	0.676019	0.732651	0.549851	0.750602	0.486	0.503048		96	0.481267	0.504885	0.580003	0.5397				ENSMUSG00000001247	Lsr	1.31577	1.48366	0.172874	0.826644		ENSMUSG00000001383	Zmat2	0.466701	-0.475813	-0.945532	0.0333899								ENSMUSG00000024758	Rtn3	1.52055	0.997408	-0.522376	0.0851939	1.37187	0.494485	-0.881186	0.0294145
	97	0.655146	0.785923	0.676019	0.732651	0.549851	0.742957	0.486	0.503048		97	0.486662	0.504885	0.580003	0.5397				ENSMUSG00000001248	Gramd1a	-0.447493	0.297428	0.747695	0.155287		ENSMUSG00000001403	Ube2c	-0.903125	-0.79044	0.112453	0.846619								ENSMUSG00000041459	Tardbp	0.123296	-0.39656	-0.521301	0.0163198	0.391964	-0.496841	-0.887609	0.0176685
	98	0.663113	0.79401	0.676019	0.743229	0.55746	0.742957	0.486	0.503048		98	0.486662	0.504885	0.580003	0.5397				ENSMUSG00000001270	Ckb	-1.32744	-0.635386	0.693478	0.000334775		ENSMUSG00000001415	Smg5	0.318981	1.12592	0.805085	0.147313								ENSMUSG00000015749	Anp32e	1.20548	0.685806	-0.51888	0.0601439	1.09594	0.0752513	-1.01902	0.0107156
	99	0.663113	0.79401	0.697497	0.732651	0.55746	0.742957	0.4811	0.493615		99	0.486662	0.499409	0.575009	0.5348				ENSMUSG00000001280	Sp1	-0.115496	-0.358735	-0.244341	0.446933		ENSMUSG00000001416	Cct3	-0.0428518	0.0191265	0.0606664	0.902246								ENSMUSG00000063856	Gpx1	-1.79479	-2.30229	-0.508794	0.0677568	-1.56973	-0.584943	0.982115	0.0107687
	100	0.671081	0.79401	0.697497	0.732651	0.55746	0.742957	0.4811	0.493615		100	0.481267	0.499409	0.575009	0.5397				ENSMUSG00000001281	Itgb7	1.10132	0.962281	-0.135838	0.890288		ENSMUSG00000001418	0610031J06Rik	-1.11912	-1.11519	0	0.998491								ENSMUSG00000020849	Ywhae	0.492505	-0.00808113	-0.501085	0.00946183	1.47379	-0.31064	-1.78281	8.79e-09
	101	0.663113	0.802097	0.697497	0.732651	0.55746	0.750602	0.4811	0.493615		101	0.481267	0.504885	0.575009	0.5397				ENSMUSG00000001285	Myg1	0.262287	0.299107	0.0338916	0.966121		ENSMUSG00000001419	Mef2d	1.11565	0.718514	-0.405932	0.653942								ENSMUSG00000040054	Baz2a	0.0295372	-0.457204	-0.485142	0.0185898	0.618539	-0.357895	-0.974287	0.00851454
	102	0.663113	0.802097	0.708347	0.732651	0.55746	0.742957	0.4811	0.493615		102	0.481267	0.499409	0.570014	0.5397				ENSMUSG00000001288	Rarg	-0.0367828	0.356172	0.390361	0.514287		ENSMUSG00000001424	Snd1	-0.730309	-0.8981	-0.169177	0.691983								ENSMUSG00000029657	Hsph1	0.991261	0.514517	-0.478455	0.0335311	0.796408	-0.383158	-1.18073	0.00101858
	103	0.663113	0.810019	0.719197	0.743229	0.55746	0.742957	0.4811	0.493615		103	0.481267	0.504885	0.575009	0.5348				ENSMUSG00000001289	Pfdn5	0.065835	0.186964	0.122545	0.886255		ENSMUSG00000001435	Col18a1	3.52732	3.89905	0.371021	0.381549								ENSMUSG00000021929	Kpna3	0.764724	0.295863	-0.468387	0.0698758	0.630955	-0.218828	-0.852224	0.02237
	104	0.671081	0.818106	0.719197	0.732651	0.55746	0.742957	0.4811	0.493615		104	0.481267	0.504885	0.575009	0.5397				ENSMUSG00000001305	Rrp15	0.339075	-0.0189828	-0.357212	0.413786		ENSMUSG00000001440	Kpnb1	0.564732	0.437358	-0.125802	0.745118								ENSMUSG00000023169	Slc38a1	1.31806	0.850018	-0.468293	0.0919846	1.29134	0.525294	-0.768996	0.0566377
	105	0.671081	0.826193	0.719197	0.743229	0.55746	0.750602	0.4762	0.493615		105	0.475872	0.499409	0.575009	0.5348				ENSMUSG00000001376	Ccdc132	-0.488609	-0.269298	0.216763	0.648646		ENSMUSG00000001441	Npepps	0.438956	-0.515294	-0.956287	0.0011909								ENSMUSG00000032097	Ddx6	0.259374	-0.205337	-0.463841	0.0810436	0.345455	-0.461442	-0.806848	0.0493189
	106	0.679049	0.826193	0.730047	0.743229	0.55746	0.742957	0.4762	0.493615		106	0.481267	0.504885	0.575009	0.5397				ENSMUSG00000001380	Hars	0.54079	0.450733	-0.08865	0.858987		ENSMUSG00000001445	Mrpl10	-0.382499	0.188577	0.56934	0.237108								ENSMUSG00000028790	Khdrbs1	1.206	0.754244	-0.450195	0.0762488	1.23109	0.246373	-0.98423	0.00514711
	107	0.671081	0.83428	0.730047	0.743229	0.55746	0.750602	0.4762	0.484181		107	0.481267	0.499409	0.580003	0.5348				ENSMUSG00000001383	Zmat2	0.738788	0.332702	-0.406481	0.332065		ENSMUSG00000001467	Cyp51	0.859238	0.347755	-0.513081	0.194727								ENSMUSG00000007880	Arid1a	0.980191	0.546495	-0.433641	0.088063	1.8056	0.77833	-1.02566	0.00134412
	108	0.671081	0.83428	0.730047	0.753806	0.55746	0.735312	0.4713	0.484181		108	0.486662	0.499409	0.575009	0.5397				ENSMUSG00000001403	Ube2c	-0.63567	0.130524	0.767347	0.000234172		ENSMUSG00000001472	Tcf25	0.0262456	0.258941	0.232202	0.596517								ENSMUSG00000018446	C1qbp	0.408493	-0.00444698	-0.412287	0.0967261	1.31711	0.147782	-1.17235	3.65e-05
	109	0.671081	0.842367	0.740897	0.753806	0.565069	0.750602	0.4713	0.484181		109	0.481267	0.504885	0.575009	0.5348				ENSMUSG00000001415	Smg5	-0.425317	-0.112944	0.313744	0.568638		ENSMUSG00000001473	Tubb6	0.767553	1.00374	0.236957	0.643327								ENSMUSG00000036777	Anln	0.147226	-0.25516	-0.403871	0.0938574	-0.548817	-1.29305	-0.743773	0.0393862
	110	0.679049	0.842367	0.751525	0.753806	0.55746	0.742957	0.4713	0.484181		110	0.486662	0.493933	0.575009	0.5348				ENSMUSG00000001416	Cct3	0.256281	0.468659	0.212229	0.511578		ENSMUSG00000001482	Def8	-0.220162	0.0669115	0.284219	0.670221								ENSMUSG00000034994	Eef2	0.143706	0.485322	0.340917	0.0447033	0.106048	0.754577	0.650135	0.021386
	111	0.679049	0.850454	0.751525	0.764384	0.55746	0.742957	0.4713	0.484181		111	0.486662	0.499409	0.575009	0.5348				ENSMUSG00000001418	0610031J06Rik	-0.708207	-1.18913	-0.482718	0.254376		ENSMUSG00000001507	Itga3	1.38475	1.37864	-0.00541152	0.985618								ENSMUSG00000020372	Gnb2l1	-0.0922	0.337377	0.430526	0.0143258	-0.308025	0.630154	0.939099	0.000122072
	112	0.679049	0.858376	0.762375	0.764384	0.55746	0.742957	0.4713	0.484181		112	0.486662	0.499409	0.570014	0.5397				ENSMUSG00000001419	Mef2d	0.156489	-0.225512	-0.386372	0.736649		ENSMUSG00000001517	Foxm1	0.551884	0.384199	-0.17106	0.818749								ENSMUSG00000020471	Pold2	0.0618396	0.513745	0.451124	0.0764316	0.664915	1.36606	0.701943	0.0566377
	113	0.679049	0.866463	0.762375	0.764384	0.55746	0.742957	0.4713	0.484181		113	0.481267	0.499409	0.575009	0.5348				ENSMUSG00000001424	Snd1	-0.382632	-0.444544	-0.0612853	0.875298		ENSMUSG00000001518	Itfg2	0.230294	0.744672	0.512748	0.334013								ENSMUSG00000061482	Hist1h4d	-0.418995	0.0513271	0.470272	0.0456349	-0.0885014	0.639222	0.724857	0.0329707
	114	0.679049	0.866463	0.762375	0.764384	0.55746	0.735312	0.4713	0.484181		114	0.486662	0.493933	0.570014	0.5348				ENSMUSG00000001435	Col18a1	3.4701	3.23412	-0.232936	0.476904		ENSMUSG00000001521	Tulp3	1.33946	0.45372	-0.8834	0.0803689								ENSMUSG00000031575	Ash2l	-0.868213	-0.388484	0.47932	0.00946183	-0.829756	-0.205621	0.623616	0.0477799
	115	0.679049	0.87455	0.784075	0.764384	0.565069	0.742957	0.4664	0.474748		115	0.486662	0.493933	0.570014	0.5348				ENSMUSG00000001440	Kpnb1	-0.104347	0.157345	0.261107	0.206094		ENSMUSG00000001524	Gtf2h4	0.00864407	0.492695	0.478101	0.479374								ENSMUSG00000032244	Fem1b	0.209149	0.719595	0.508867	0.0278931	0.156741	0.796764	0.63796	0.0961332
	116	0.679049	0.87455	0.784075	0.764384	0.55746	0.750602	0.4615	0.474748		116	0.486662	0.499409	0.570014	0.5348				ENSMUSG00000001441	Npepps	0.11484	-0.127879	-0.244678	0.412837		ENSMUSG00000001525	Tubb5	-0.0489833	-0.0975844	-0.0467814	0.918833								ENSMUSG00000018765	Fxr2	-0.338853	0.174344	0.513142	0.0326254	0.0385478	0.780894	0.741504	0.0385075
	117	0.687017	0.882637	0.794925	0.774961	0.55746	0.742957	0.4664	0.474748		117	0.481267	0.499409	0.565019	0.5348				ENSMUSG00000001445	Mrpl10	-0.588967	-0.168648	0.42087	0.278824		ENSMUSG00000001542	Ell2	-0.0296598	0.257773	0.288336	0.739168								ENSMUSG00000021326	Trim27	-0.108739	0.413488	0.520577	0.0878865	0.208402	1.30438	1.09388	0.00552296
	118	0.687017	0.898811	0.794925	0.774961	0.55746	0.742957	0.4615	0.474748		118	0.486662	0.493933	0.570014	0.5348				ENSMUSG00000001467	Cyp51	-0.153295	-0.872849	-0.721644	0.000681116		ENSMUSG00000001552	Jup	-1.38261	-0.953364	0.428251	0.326014								ENSMUSG00000027523	Gnas	0.928559	1.47278	0.544847	0.0242263	0.786996	1.41607	0.63017	0.0960706
	119	0.687017	0.890724	0.805775	0.774961	0.55746	0.742957	0.4615	0.474748		119	0.486662	0.493933	0.570014	0.5397				ENSMUSG00000001472	Tcf25	-0.671201	-0.561837	0.109318	0.805085		ENSMUSG00000001569	Nom1	-0.0733753	-0.104741	-0.0321576	0.962361								ENSMUSG00000030970	Ctbp2	0.872003	1.44585	0.574199	0.0148335	1.13443	1.80462	0.669871	0.0722553
	120	0.687017	0.906898	0.816404	0.774961	0.55746	0.742957	0.4615	0.474748		120	0.486662	0.493933	0.570014	0.5397				ENSMUSG00000001473	Tubb6	0.60673	0.515056	-0.0901069	0.874422		ENSMUSG00000001576	Ergic1	-0.433776	0.164666	0.593886	0.35052								ENSMUSG00000023004	Tuba1b	0.132521	0.736503	0.604266	0.072701	-0.326152	0.530954	0.858454	0.0742012
	121	0.687017	0.906898	0.805775	0.785539	0.55746	0.735312	0.4615	0.474748		121	0.486662	0.493933	0.570014	0.5397				ENSMUSG00000001482	Def8	-0.338965	-1.04294	-0.704911	0.122281		ENSMUSG00000001604	Tcea3	-0.191348	0.283286	0.474457	0.536378								ENSMUSG00000037169	Mycn	1.64241	2.28529	0.645563	0.0059358	0.50043	1.32823	0.826991	0.0509557
	122	0.687017	0.906898	0.827254	0.785539	0.55746	0.735312	0.4615	0.474748		122	0.486662	0.499409	0.570014	0.5348				ENSMUSG00000001506	Col1a1	8.1979	6.35786	-1.8364	0.0108412		ENSMUSG00000001627	Ifrd1	1.20458	2.44365	1.23877	0.00169112								ENSMUSG00000028893	Sesn2	-0.352832	0.302294	0.655559	0.0161787	-0.139307	0.770296	0.906703	0.0226269
	123	0.687017	0.91482	0.827254	0.774961	0.55746	0.742957	0.4615	0.474748		123	0.481267	0.493933	0.570014	0.5348				ENSMUSG00000001507	Itga3	1.31701	0.942525	-0.375483	0.309469		ENSMUSG00000001632	Brpf1	-0.0844582	0.506863	0.590279	0.252879								ENSMUSG00000005899	Smpd4	-0.992452	-0.337297	0.65595	0.0054819	-0.0345288	0.718539	0.750415	0.024838
	124	0.687017	0.922907	0.838104	0.774961	0.55746	0.735312	0.4567	0.474748		124	0.486662	0.493933	0.570014	0.5348				ENSMUSG00000001517	Foxm1	-0.476193	-0.503247	-0.025734	0.973953		ENSMUSG00000001642	Akr1b3	0.137066	-0.164178	-0.305439	0.726378								ENSMUSG00000026558	Uck2	-0.0937816	0.564708	0.660727	0.00443371	-0.300645	0.497934	0.800417	0.0362091
	125	0.687017	0.922907	0.838104	0.785539	0.549851	0.735312	0.4567	0.474748		125	0.486662	0.493933	0.565019	0.5348				ENSMUSG00000001518	Itfg2	-1.32418	-0.846796	0.473116	0.513375		ENSMUSG00000001674	Ddx18	0.552976	0.34188	-0.210443	0.804626								ENSMUSG00000001627	Ifrd1	0.540973	1.21087	0.669839	0.0851939	1.20458	2.44365	1.23877	0.00169112
	126	0.694985	0.930994	0.848953	0.7959	0.55746	0.735312	0.4518	0.474748		126	0.486662	0.493933	0.565019	0.5348				ENSMUSG00000001521	Tulp3	0.353784	-0.109747	-0.463202	0.447261		ENSMUSG00000001707	Eef1e1	0.237485	0.0967182	-0.141698	0.825032								ENSMUSG00000001270	Ckb	-1.32744	-0.635386	0.693478	0.000334775	-4.90218	-3.72576	1.16843	0.0104869
	127	0.694985	0.930994	0.848953	0.7959	0.55746	0.735312	0.4567	0.465507		127	0.486662	0.493933	0.560126	0.5299				ENSMUSG00000001524	Gtf2h4	0.562387	0.953519	0.389725	0.410538		ENSMUSG00000001729	Akt1	-0.410124	0.211361	0.612622	0.509139								ENSMUSG00000007411	Mark3	0.237847	0.93686	0.699074	0.0338138	0.297772	1.45994	1.16549	0.00792737
	128	0.687017	0.939081	0.848953	0.7959	0.549851	0.735312	0.4518	0.474748		128	0.486662	0.493933	0.565019	0.5299				ENSMUSG00000001525	Tubb5	0.0636032	0.285493	0.223152	0.385467		ENSMUSG00000001750	Tcirg1	-0.495203	-0.464838	0.0224832	0.975081								ENSMUSG00000043858	Nup62	-0.25818	0.444431	0.702249	0.00126991	-0.321171	0.529081	0.847883	0.0205219
	129	0.70279	0.939081	0.859803	0.806478	0.55746	0.735312	0.4518	0.474748		129	0.481267	0.493933	0.560126	0.5299				ENSMUSG00000001542	Ell2	0.0565828	0.209708	0.150366	0.87409		ENSMUSG00000001755	Coasy	-0.385846	0.534629	0.919729	0.104691								ENSMUSG00000037458	Azin1	0.47882	1.21246	0.735437	0.0674659	0.667709	1.60459	0.936678	0.059054
	130	0.694985	0.955255	0.859803	0.806478	0.55746	0.742957	0.4567	0.474748		130	0.486662	0.493933	0.560126	0.5348				ENSMUSG00000001552	Jup	-0.515843	0.0474045	0.561285	0.0200757		ENSMUSG00000001761	Smo	0.21408	1.43064	1.2178	0.0196009								ENSMUSG00000029676	Pot1a	-0.484368	0.29157	0.77323	0.0756791	0.0518706	0.984466	0.930984	0.0776416
	131	0.70279	0.955255	0.881282	0.806478	0.55746	0.735312	0.4469	0.474748		131	0.486662	0.488458	0.565019	0.5299				ENSMUSG00000001555	Fkbp10	4.50401	4.37903	-0.113664	0.962516		ENSMUSG00000001767	Crnkl1	-0.0447688	-0.55777	-0.515922	0.383438								ENSMUSG00000032562	Gnai2	-0.329698	0.454335	0.783197	8.6e-05	-0.3339	0.42436	0.757456	0.0349874
	132	0.70279	0.971264	0.870653	0.817055	0.55746	0.735312	0.4518	0.465507		132	0.486662	0.493933	0.560126	0.5348				ENSMUSG00000001569	Nom1	0.278954	0.188693	-0.0898951	0.886743		ENSMUSG00000001774	Chordc1	0.0769828	-0.403978	-0.480777	0.424175								ENSMUSG00000034165	Ccnd3	-0.275852	0.544876	0.819349	0.00965687	-1.43075	-0.0316575	1.39625	0.00318734
	133	0.70279	0.971264	0.881282	0.817055	0.549851	0.735312	0.4567	0.474748		133	0.481267	0.493933	0.560126	0.5299				ENSMUSG00000001576	Ergic1	0.689394	0.334868	-0.35732	0.56297		ENSMUSG00000001783	Rtcb	0.299614	0.304789	0.00480998	0.98668								ENSMUSG00000019960	Dusp6	3.19456	4.05964	0.867375	0.0495544	4.6251	5.50823	0.892073	0.0660571
	134	0.70279	0.971264	0.892132	0.806478	0.55746	0.735312	0.4518	0.465507		134	0.486662	0.488458	0.560126	0.5299				ENSMUSG00000001588	Acap1	-0.0834711	0.217901	0.299149	0.746383		ENSMUSG00000001785	Pwp1	0.34888	0.488941	0.136758	0.812743								ENSMUSG00000009630	Ppp2cb	0.189237	1.09697	0.909686	0.00105709	0.371821	1.54369	1.17481	0.00412406
	135	0.70279	0.979351	0.881282	0.817055	0.549851	0.735312	0.4469	0.465507		135	0.481267	0.488458	0.555131	0.525				ENSMUSG00000001604	Tcea3	0.527917	0.931816	0.403241	0.501449		ENSMUSG00000001794	Capns1	-1.57623	-1.63778	-0.0632018	0.903098								ENSMUSG00000035890	Rnf126	-0.455628	0.528425	0.984128	0.00943096	-0.365811	1.3153	1.67984	0.000185962
	136	0.70279	0.979351	0.892132	0.827633	0.549851	0.735312	0.4469	0.465507		136	0.481267	0.488458	0.560126	0.525				ENSMUSG00000001627	Ifrd1	0.540973	1.21087	0.669839	0.0851939		ENSMUSG00000001829	Clpb	-0.308692	-0.00338256	0.304138	0.597119								ENSMUSG00000024968	Rcor2	0.157556	1.17455	1.01833	1.28e-05	-0.680286	0.571069	1.24842	0.00238161
	137	0.70279	0.995525	0.892132	0.827633	0.549851	0.727667	0.4469	0.465507		137	0.486662	0.482982	0.560126	0.525				ENSMUSG00000001632	Brpf1	-1.12599	-0.97352	0.149571	0.822687		ENSMUSG00000001833	2007-09-01	0.0450993	-0.461002	-0.507984	0.289295								ENSMUSG00000020038	Cry1	0.673768	1.74379	1.07439	0.0126403	1.24785	2.29964	1.0531	0.0600755
	138	0.70279	0.995525	0.902982	0.827633	0.549851	0.735312	0.4469	0.465507		138	0.481267	0.482982	0.560126	0.5299				ENSMUSG00000001642	Akr1b3	0.607875	0.295154	-0.314762	0.699163		ENSMUSG00000001847	Rac1	0.12353	0.130334	0.00721402	0.988016
	139	0.70279	0.995525	0.913832	0.827633	0.549851	0.727667	0.4469	0.465507		139	0.486662	0.482982	0.560126	0.525				ENSMUSG00000001674	Ddx18	0.898741	1.13475	0.239516	0.712652		ENSMUSG00000001855	Nup214	0.260136	-0.201833	-0.463517	0.224514
	140	0.70279	1.00361	0.902982	0.827633	0.542243	0.727667	0.4469	0.465507		140	0.481267	0.488458	0.555131	0.525				ENSMUSG00000001707	Eef1e1	0.13912	0.206478	0.0670775	0.920701		ENSMUSG00000001891	Ugp2	0.0585455	-0.117309	-0.179697	0.82108
	141	0.710757	1.01153	0.913832	0.827633	0.549851	0.735312	0.4469	0.465507		141	0.486662	0.482982	0.550137	0.525				ENSMUSG00000001729	Akt1	-0.334905	-0.18199	0.154107	0.89246		ENSMUSG00000001909	Trmt1	0.085877	0.882133	0.795958	0.0594755
	142	0.710757	1.01962	0.913832	0.848788	0.549851	0.720022	0.442	0.465507		142	0.481267	0.482982	0.550137	0.525				ENSMUSG00000001750	Tcirg1	-0.0874507	-0.593818	-0.509129	0.442657		ENSMUSG00000001910	Nacc1	0.155211	0.518246	0.363056	0.479374
	143	0.70279	1.01153	0.913832	0.83821	0.549851	0.727667	0.442	0.465507		143	0.481267	0.482982	0.555131	0.5201				ENSMUSG00000001755	Coasy	-0.956051	-0.597879	0.355222	0.632076		ENSMUSG00000001918	Slc1a5	0.238599	-0.264687	-0.50325	0.275238
	144	0.718725	1.02771	0.924682	0.848788	0.542243	0.720022	0.442	0.456074		144	0.481267	0.482982	0.555131	0.5201				ENSMUSG00000001761	Smo	-0.768791	-0.863401	-0.0975275	0.924646		ENSMUSG00000001924	Uba1	-0.770262	-0.755978	0.0126555	0.970887
	145	0.710757	1.02771	0.924682	0.848788	0.542243	0.720022	0.442	0.456074		145	0.486662	0.482982	0.550137	0.5201				ENSMUSG00000001767	Crnkl1	0.763391	1.07107	0.308384	0.412837		ENSMUSG00000001930	Vwf	-3.4801	-3.5198	-0.0477271	0.948177
	146	0.710757	1.03579	0.924682	0.859149	0.542243	0.727667	0.442	0.456074		146	0.481267	0.482982	0.550137	0.5201				ENSMUSG00000001774	Chordc1	0.410757	0.457702	0.044514	0.948838		ENSMUSG00000001962	Fam50a	0.506695	0.0107068	-0.497945	0.381549
	147	0.718725	1.03579	0.935532	0.859149	0.549851	0.727667	0.442	0.456074		147	0.481267	0.482982	0.550137	0.5201				ENSMUSG00000001783	Rtcb	0.111654	0.179945	0.0687028	0.88923		ENSMUSG00000001964	Emd	0.272241	0.325558	0.0516782	0.937951
	148	0.710757	1.04388	0.935532	0.859149	0.542243	0.720022	0.442	0.456074		148	0.475872	0.482982	0.545142	0.525				ENSMUSG00000001785	Pwp1	0.604124	0.662554	0.0579344	0.919791		ENSMUSG00000001985	Grik3	-3.07919	-2.43897	0.618388	0.468742
	149	0.718725	1.04388	0.935532	0.859149	0.542243	0.720022	0.442	0.465507		149	0.481267	0.482982	0.550137	0.5201				ENSMUSG00000001786	Fbxo7	-0.317405	0.289381	0.609152	0.323015		ENSMUSG00000001995	Sipa1l2	-0.262991	0.199702	0.459535	0.404631
	150	0.718725	1.04388	0.946382	0.869727	0.542243	0.720022	0.442	0.456074		150	0.475872	0.482982	0.545142	0.5201				ENSMUSG00000001794	Capns1	-1.10606	-0.720223	0.386542	0.162698		ENSMUSG00000001998	Ap4e1	0.0935093	-0.109392	-0.210283	0.778971
	151	0.718725	1.05197	0.946382	0.869727	0.542243	0.720022	0.442	0.456074		151	0.481267	0.472142	0.545142	0.5201				ENSMUSG00000001827	Folr1	0.374556	-0.134257	-0.511367	0.463733		ENSMUSG00000002006	Pdzd4	3.21836	4.10477	0.895596	0.0802382
	152	0.718725	1.05197	0.95701	0.869727	0.534634	0.720022	0.442	0.456074		152	0.481267	0.477618	0.550137	0.5153				ENSMUSG00000001829	Clpb	0.134982	-0.154234	-0.291022	0.526432		ENSMUSG00000002010	Idh3g	-0.96134	-0.73366	0.225333	0.646595
	153	0.718725	1.05197	0.946382	0.869727	0.534634	0.720022	0.442	0.465507		153	0.481267	0.482982	0.550137	0.5153				ENSMUSG00000001833	2007-09-01	0.192864	0.313544	0.119664	0.783294		ENSMUSG00000002014	Ssr4	-1.01806	-0.548512	0.459241	0.582883
	154	0.718725	1.06798	0.95701	0.880304	0.534634	0.712533	0.442	0.456074		154	0.481267	0.477618	0.545142	0.5153				ENSMUSG00000001847	Rac1	-0.0565341	0.273158	0.326919	0.528822		ENSMUSG00000002015	Bcap31	-0.285349	-1.10145	-0.816235	0.067368
	155	0.718725	1.05989	0.95701	0.880304	0.534634	0.712533	0.442	0.456074		155	0.475872	0.477618	0.540147	0.5153				ENSMUSG00000001855	Nup214	-0.0461164	0.0545384	0.0991188	0.821686		ENSMUSG00000002017	Fam98a	1.01558	0.335984	-0.679365	0.208791
	156	0.718725	1.07606	0.96786	0.880304	0.534634	0.720022	0.442	0.456074		156	0.475872	0.472142	0.540147	0.5153				ENSMUSG00000001870	Ltbp1	1.11236	0.664178	-0.450156	0.600522		ENSMUSG00000002028	Kmt2a	1.40671	0.532782	-0.875159	0.0228061
	157	0.726693	1.06798	0.95701	0.880304	0.527025	0.712533	0.442	0.44664		157	0.481267	0.472142	0.535152	0.5153				ENSMUSG00000001891	Ugp2	-0.553912	-0.240904	0.312075	0.636685		ENSMUSG00000002031	Ift46	-0.113349	-0.574675	-0.474928	0.579372
	158	0.726693	1.07606	0.95701	0.880304	0.534634	0.712533	0.442	0.456074		158	0.475872	0.482982	0.535152	0.5153				ENSMUSG00000001909	Trmt1	-0.177052	0.218517	0.39363	0.303425		ENSMUSG00000002052	Supt6	1.25519	0.883152	-0.373276	0.331585
	159	0.726693	1.08415	0.96786	0.890882	0.534634	0.712533	0.442	0.44664		159	0.481267	0.477618	0.540147	0.5153				ENSMUSG00000001910	Nacc1	-0.116572	0.0139491	0.131517	0.825093		ENSMUSG00000002055	Spag5	-0.469517	-0.708458	-0.243562	0.659421
	160	0.734661	1.07606	0.96786	0.901459	0.527025	0.712533	0.442	0.44664		160	0.475872	0.472142	0.535152	0.5153				ENSMUSG00000001918	Slc1a5	0.155405	-0.410731	-0.566706	0.0576558		ENSMUSG00000002058	Unc119	-0.206231	0.537029	0.741229	0.275058
	161	0.726693	1.07606	0.95701	0.901459	0.527025	0.704888	0.442	0.456074		161	0.475872	0.477618	0.535152	0.5153				ENSMUSG00000001924	Uba1	-0.307737	-0.101065	0.207902	0.415286		ENSMUSG00000002064	Sdf2	0.935145	0.37263	-0.570947	0.446137
	162	0.726693	1.08415	0.96786	0.901459	0.534634	0.704888	0.442	0.456074		162	0.475872	0.472142	0.535152	0.5153				ENSMUSG00000001930	Vwf	-1.35136	-1.81017	-0.464133	0.473914		ENSMUSG00000002068	Ccne1	0.567772	1.15199	0.586929	0.118426
	163	0.726693	1.08415	0.96786	0.912037	0.527025	0.704888	0.442	0.456074		163	0.470587	0.472142	0.535152	0.5104				ENSMUSG00000001962	Fam50a	0.657496	0.00448469	-0.656406	0.0605127		ENSMUSG00000002076	Hsf2bp	-0.67347	-1.204	-0.533095	0.37186
	164	0.726693	1.09224	0.96786	0.912037	0.527025	0.712533	0.442	0.44664		164	0.475872	0.472142	0.530158	0.5104				ENSMUSG00000001964	Emd	-0.175099	-0.223114	-0.0489771	0.947757		ENSMUSG00000002102	Psmc3	-0.250262	-0.0650334	0.186811	0.670359
	165	0.734661	1.08415	0.96786	0.912037	0.527025	0.704888	0.442	0.456074		165	0.475872	0.472142	0.530158	0.5055				ENSMUSG00000001983	Taco1	0.0880693	0.480589	0.395652	0.64937		ENSMUSG00000002129	Sf3a1	0.264591	-0.409035	-0.6757	0.0393856
	166	0.742629	1.10033	0.97871	0.912037	0.527025	0.704888	0.442	0.44664		166	0.475872	0.466666	0.535152	0.5104				ENSMUSG00000001985	Grik3	-0.716121	-1.21103	-0.494182	0.310758		ENSMUSG00000002147	Stat6	-0.756001	-0.139498	0.608948	0.322898
	167	0.734661	1.10033	0.97871	0.912037	0.527025	0.704888	0.442	0.44664		167	0.475872	0.472142	0.525265	0.5104				ENSMUSG00000001995	Sipa1l2	-0.886583	-0.898112	-0.0100331	0.981022		ENSMUSG00000002205	Vrk3	-0.338889	0.0527513	0.382907	0.666552
	168	0.734661	1.10033	0.96786	0.912037	0.527025	0.697244	0.442	0.456074		168	0.470587	0.466666	0.530158	0.5055				ENSMUSG00000001998	Ap4e1	-0.0652669	-0.303246	-0.241761	0.728581		ENSMUSG00000002221	Paxip1	-0.937703	-0.112081	0.824545	0.0680034
	169	0.742629	1.10033	0.96786	0.932976	0.519571	0.697244	0.442	0.456074		169	0.475872	0.466666	0.525265	0.5055				ENSMUSG00000002006	Pdzd4	2.55043	2.96042	0.416846	0.434444		ENSMUSG00000002222	Rmnd5a	0.464667	0.719611	0.252866	0.703778
	170	0.742629	1.10033	0.96786	0.932976	0.527025	0.697244	0.442	0.44664		170	0.470587	0.466666	0.525265	0.5104				ENSMUSG00000002010	Idh3g	-0.68345	-0.253373	0.427616	0.137874		ENSMUSG00000002227	Mov10	-1.56784	-1.63216	-0.0689765	0.907779
	171	0.742629	1.10841	0.97871	0.932976	0.519571	0.697244	0.4469	0.44664		171	0.475872	0.466666	0.525265	0.5055				ENSMUSG00000002014	Ssr4	-0.243043	0.241418	0.486821	0.388134		ENSMUSG00000002257	Def6	-0.467988	-0.260245	0.204359	0.816086
	172	0.750434	1.10033	0.96786	0.943553	0.511963	0.697244	0.442	0.456074		172	0.470587	0.466666	0.525265	0.5104				ENSMUSG00000002015	Bcap31	0.126448	-0.400074	-0.528723	0.037818		ENSMUSG00000002265	Peg3	1.01722	0.81209	-0.204964	0.730156
	173	0.750434	1.10841	0.96786	0.932976	0.511963	0.689599	0.4469	0.456074		173	0.475872	0.466666	0.525265	0.5104				ENSMUSG00000002017	Fam98a	0.476761	0.0895883	-0.389556	0.427144		ENSMUSG00000002289	Angptl4	-1.13625	-1.25436	-0.12719	0.8985
	174	0.750434	1.10841	0.96786	0.932976	0.511963	0.689599	0.4469	0.44664		174	0.465192	0.461191	0.525265	0.5055				ENSMUSG00000002028	Kmt2a	0.482292	0.226478	-0.258105	0.621895		ENSMUSG00000002297	Dbf4	0.426223	0.996479	0.572184	0.22528
	175	0.750434	1.11633	0.97871	0.932976	0.511963	0.681954	0.4469	0.44664		175	0.470587	0.461191	0.525265	0.5006				ENSMUSG00000002031	Ift46	-0.0408753	-0.265672	-0.222967	0.800876		ENSMUSG00000002307	Daxx	-0.418871	0.335292	0.750875	0.128006
	176	0.750434	1.11633	0.97871	0.932976	0.519571	0.689599	0.4469	0.44664		176	0.465192	0.466666	0.525265	0.5006				ENSMUSG00000002052	Supt6	0.247564	0.118214	-0.12902	0.72091		ENSMUSG00000002308	Cd320	-0.0103997	0.405144	0.417225	0.515312
	177	0.750434	1.10841	0.96786	0.932976	0.511963	0.689599	0.4518	0.44664		177	0.470587	0.455715	0.52027	0.5006				ENSMUSG00000002055	Spag5	0.0446655	0.0161417	-0.0290572	0.964436		ENSMUSG00000002319	Ipo4	0.429421	0.577695	0.149449	0.768106
	178	0.758401	1.10841	0.96786	0.943553	0.511963	0.681954	0.4469	0.44664		178	0.465192	0.461191	0.525265	0.5006				ENSMUSG00000002064	Sdf2	0.544359	0.248196	-0.298337	0.709414		ENSMUSG00000002320	Tm9sf1	-0.568965	0.00592014	0.569412	0.392155
	179	0.766369	1.10841	0.96786	0.943553	0.519571	0.681954	0.4518	0.437207		179	0.465192	0.461191	0.52027	0.5006				ENSMUSG00000002068	Ccne1	0.74879	0.98272	0.232804	0.497395		ENSMUSG00000002324	Rec8	-0.86079	-0.65043	0.205171	0.844676
	180	0.766369	1.11633	0.96786	0.943553	0.504354	0.681954	0.4518	0.456074		180	0.470587	0.461191	0.52027	0.5006				ENSMUSG00000002076	Hsf2bp	-0.266403	-0.496056	-0.231596	0.668008		ENSMUSG00000002342	Tmem161a	0.0428136	0.257919	0.211219	0.757965
	181	0.766369	1.10841	0.97871	0.943553	0.511963	0.681954	0.4518	0.437207		181	0.459797	0.455715	0.52027	0.4957				ENSMUSG00000002102	Psmc3	-0.326101	-0.0760647	0.248651	0.413786		ENSMUSG00000002343	Armc6	0.32097	0.822297	0.503092	0.373736
	182	0.766369	1.11633	0.96786	0.943553	0.504354	0.681954	0.4567	0.44664		182	0.465192	0.455715	0.52027	0.4957				ENSMUSG00000002129	Sf3a1	-0.128542	0.0750206	0.204418	0.572157		ENSMUSG00000002372	Ranbp3	-0.171406	0.0270512	0.198147	0.718684
	183	0.774337	1.11633	0.96786	0.954131	0.504354	0.674309	0.4567	0.437207		183	0.465192	0.455715	0.515275	0.4957				ENSMUSG00000002147	Stat6	-0.181324	-0.190361	-0.0116297	0.983354		ENSMUSG00000002379	Ndufa11	-0.744091	-0.647635	0.0949489	0.892407
	184	0.766369	1.11633	0.96786	0.954131	0.504354	0.674309	0.4615	0.44664		184	0.465192	0.455715	0.510281	0.4957				ENSMUSG00000002190	Clgn	0.502995	-0.358899	-0.869206	0.160676		ENSMUSG00000002393	Nr2f6	0.419958	1.67703	1.25668	0.0211753
	185	0.782305	1.11633	0.96786	0.943553	0.504354	0.674309	0.4615	0.437207		185	0.459797	0.450239	0.510281	0.4957				ENSMUSG00000002205	Vrk3	-0.434668	0.136461	0.574496	0.385467		ENSMUSG00000002395	Use1	-0.388389	0.0127761	0.396461	0.481535
	186	0.782305	1.11633	0.96786	0.954131	0.504354	0.674309	0.4615	0.437207		186	0.465192	0.455715	0.510281	0.4957				ENSMUSG00000002210	Smg9	-0.414563	0.0892929	0.496616	0.552597		ENSMUSG00000002413	Braf	1.79118	1.71572	-0.0748294	0.921043
	187	0.782305	1.11633	0.96786	0.954131	0.496745	0.674309	0.4615	0.44664		187	0.465192	0.450239	0.510281	0.4908				ENSMUSG00000002221	Paxip1	-0.814617	-0.262327	0.550254	0.122385		ENSMUSG00000002416	Ndufb2	-0.592268	-0.379173	0.185077	0.924588
	188	0.782305	1.12442	0.95701	0.954131	0.504354	0.674309	0.4615	0.44664		188	0.459797	0.450239	0.510281	0.4908				ENSMUSG00000002222	Rmnd5a	-0.463752	-0.37783	0.0853742	0.916495		ENSMUSG00000002428	Hltf	0.39124	-0.00751491	-0.400338	0.513656
	189	0.790273	1.11633	0.95701	0.954131	0.496745	0.66682	0.4615	0.44664		189	0.465192	0.450239	0.510281	0.4908				ENSMUSG00000002227	Mov10	-0.435605	-0.248833	0.185738	0.660847		ENSMUSG00000002455	Prpf6	-0.377555	-0.383539	-0.0056116	0.984771
	190	0.790273	1.11633	0.946382	0.954131	0.496745	0.66682	0.4664	0.437207		190	0.459797	0.450239	0.505286	0.486				ENSMUSG00000002257	Def6	-1.06677	-1.17011	-0.108052	0.921366		ENSMUSG00000002477	Snrpd1	0.357172	-0.0153028	-0.376758	0.646271
	191	0.782305	1.11633	0.95701	0.954131	0.496745	0.659175	0.4664	0.437207		191	0.459797	0.450239	0.505286	0.486				ENSMUSG00000002265	Peg3	2.29523	2.46984	0.175058	0.682219		ENSMUSG00000002489	Tiam1	-0.239638	0.0229741	0.256159	0.776594
	192	0.790273	1.11633	0.95701	0.954131	0.504354	0.66682	0.4664	0.44664		192	0.454402	0.450239	0.505286	0.486				ENSMUSG00000002280	Narfl	0.120637	0.0162184	-0.102155	0.931806		ENSMUSG00000002496	Tsc2	-0.371293	-0.360495	0.00641721	0.981158
	193	0.806045	1.11633	0.946382	0.954131	0.496745	0.659175	0.4713	0.44664		193	0.454402	0.444764	0.500291	0.486				ENSMUSG00000002289	Angptl4	-0.653886	-1.57692	-0.933699	0.11574		ENSMUSG00000002524	Puf60	-0.00938357	0.11276	0.123054	0.810095
	194	0.806045	1.11633	0.946382	0.954131	0.496745	0.659175	0.4713	0.44664		194	0.459797	0.450239	0.505286	0.486				ENSMUSG00000002297	Dbf4	0.595544	1.08876	0.49328	0.126888		ENSMUSG00000002546	Golga2	-1.09688	-0.486498	0.608525	0.328779
	195	0.806045	1.11633	0.946382	0.954131	0.496745	0.659175	0.4713	0.456074		195	0.454402	0.450239	0.500291	0.4811				ENSMUSG00000002307	Daxx	-0.322159	-0.257853	0.0632349	0.937841		ENSMUSG00000002625	Akap8l	0.867259	1.0256	0.157641	0.816913
	196	0.814013	1.11633	0.935532	0.964708	0.489136	0.65153	0.4713	0.456074		196	0.454402	0.444764	0.495398	0.4811				ENSMUSG00000002308	Cd320	-0.0655752	-0.538275	-0.474691	0.413786		ENSMUSG00000002635	Pdcd2l	-0.859413	-0.460202	0.392551	0.49557
	197	0.814013	1.11633	0.935532	0.954131	0.496745	0.65153	0.4713	0.44664		197	0.459797	0.444764	0.500291	0.4811				ENSMUSG00000002319	Ipo4	0.588587	0.719817	0.130048	0.758041		ENSMUSG00000002658	Gtf2f1	-0.236029	0.00392607	0.237356	0.665307
	198	0.814013	1.10841	0.935532	0.954131	0.496745	0.65153	0.4762	0.44664		198	0.454402	0.444764	0.495398	0.4811				ENSMUSG00000002320	Tm9sf1	0.125827	-0.0982297	-0.225067	0.768923		ENSMUSG00000002660	Clpp	0.31647	0.590168	0.270461	0.599782
	199	0.829949	1.10841	0.935532	0.954131	0.496745	0.65153	0.4762	0.437207		199	0.449007	0.444764	0.500291	0.4811				ENSMUSG00000002324	Rec8	-1.25605	-0.749917	0.502364	0.501219		ENSMUSG00000002661	Alkbh7	-0.665205	0.27515	0.939031	0.169556
	200	0.829949	1.11633	0.935532	0.954131	0.489136	0.65153	0.4811	0.44664		200	0.454402	0.444764	0.490404	0.4811				ENSMUSG00000002326	Gmpr2	1.3079	1.5596	0.253805	0.787012		ENSMUSG00000002679	Med6	-0.375907	-0.2781	0.0952777	0.932495
	201	0.821981	1.10033	0.924682	0.954131	0.489136	0.65153	0.4811	0.456074		201	0.459797	0.444764	0.490404	0.4811				ENSMUSG00000002332	Dhrs1	-0.247614	0.200614	0.450158	0.592738		ENSMUSG00000002718	Cse1l	0.258072	-0.114555	-0.370674	0.44568
	202	0.829949	1.10841	0.924682	0.954131	0.489136	0.65153	0.4811	0.44664		202	0.449007	0.4394	0.490404	0.4811				ENSMUSG00000002342	Tmem161a	-0.140277	-0.257686	-0.118467	0.883091		ENSMUSG00000002741	Ykt6	0.24684	0.792768	0.54279	0.401407
	203	0.837917	1.10841	0.924682	0.954131	0.481528	0.643885	0.4811	0.44664		203	0.449007	0.4394	0.490404	0.4811				ENSMUSG00000002343	Armc6	-0.358723	-0.130783	0.227517	0.736649		ENSMUSG00000002748	Baz1b	-0.0222455	-0.277625	-0.258082	0.55061
	204	0.845722	1.10033	0.913832	0.954131	0.489136	0.643885	0.4811	0.456074		204	0.443612	0.4394	0.490404	0.4762				ENSMUSG00000002372	Ranbp3	-0.122075	-0.205708	-0.0858422	0.885639		ENSMUSG00000002763	Pex6	0.298004	0.546831	0.24241	0.749212
	205	0.845722	1.10841	0.924682	0.954131	0.481528	0.65153	0.4811	0.456074		205	0.449007	0.4394	0.490404	0.4762				ENSMUSG00000002379	Ndufa11	-0.136073	-0.491461	-0.357011	0.412241		ENSMUSG00000002767	Mrpl2	-0.360104	0.600508	0.958808	0.0111057
	206	0.853689	1.10033	0.913832	0.954131	0.481528	0.636241	0.4908	0.456074		206	0.449007	0.4394	0.485409	0.4713				ENSMUSG00000002393	Nr2f6	-0.604896	-0.586444	0.0176546	0.98216		ENSMUSG00000002778	Kdelr1	-0.967432	-1.16519	-0.201748	0.774209
	207	0.853689	1.10033	0.913832	0.954131	0.489136	0.643885	0.4908	0.44664		207	0.449007	0.4394	0.485409	0.4762				ENSMUSG00000002395	Use1	-0.330039	-0.530593	-0.200021	0.743984		ENSMUSG00000002799	Jag2	0.445928	1.30343	0.860378	0.165977
	208	0.861657	1.09224	0.902982	0.954131	0.481528	0.643885	0.4908	0.456074		208	0.449007	0.4394	0.485409	0.4713				ENSMUSG00000002413	Braf	0.0844529	0.541649	0.459177	0.462442		ENSMUSG00000002812	Flii	-1.00411	-0.833435	0.167287	0.739168
	209	0.861657	1.08415	0.902982	0.954131	0.474074	0.636241	0.4957	0.456074		209	0.443612	0.4394	0.485409	0.4713				ENSMUSG00000002416	Ndufb2	-0.46554	-0.915935	-0.462169	0.732758		ENSMUSG00000002814	Top3a	-0.756495	-0.4082	0.347983	0.648728
	210	0.869625	1.08415	0.902982	0.954131	0.481528	0.643885	0.4957	0.44664		210	0.443612	0.4394	0.485409	0.4713				ENSMUSG00000002428	Hltf	0.250673	0.258165	0.0046121	0.984001		ENSMUSG00000002825	Qtrt1	-0.809749	-0.531472	0.276016	0.680714
	211	0.877593	1.08415	0.902982	0.954131	0.474074	0.636241	0.4957	0.456074		211	0.443612	0.4394	0.480414	0.4713				ENSMUSG00000002455	Prpf6	0.0286905	0.274482	0.244896	0.441517		ENSMUSG00000002833	Hdgfrp2	0.0309616	0.418236	0.383569	0.41642
	212	0.877593	1.08415	0.892132	0.954131	0.474074	0.636241	0.4957	0.456074		212	0.438216	0.4394	0.480414	0.4664				ENSMUSG00000002477	Snrpd1	0.214412	0.232879	0.020094	0.97796		ENSMUSG00000002835	Chaf1a	0.123672	0.308203	0.183366	0.778642
	213	0.877593	1.08415	0.892132	0.943553	0.481528	0.628596	0.5006	0.456074		213	0.438216	0.433924	0.475419	0.4615				ENSMUSG00000002489	Tiam1	0.482892	0.536894	0.0525926	0.948014		ENSMUSG00000002844	Adprh	-1.03364	-0.902585	0.127342	0.811443
	214	0.893528	1.07606	0.892132	0.954131	0.481528	0.628596	0.5006	0.456074		214	0.443612	0.4394	0.475419	0.4664				ENSMUSG00000002496	Tsc2	-0.395265	-0.355982	0.0400722	0.949818		ENSMUSG00000002845	Tmem39a	-1.07633	-1.39576	-0.320695	0.568866
	215	0.893528	1.08415	0.881282	0.954131	0.474074	0.636241	0.5055	0.456074		215	0.438216	0.428448	0.475419	0.4615				ENSMUSG00000002524	Puf60	0.316999	0.605983	0.28972	0.306853		ENSMUSG00000002846	Timmdc1	0.370987	0.654059	0.284543	0.71589
	216	0.901333	1.07606	0.881282	0.954131	0.474074	0.628596	0.5006	0.465507		216	0.438216	0.433924	0.480414	0.4615				ENSMUSG00000002546	Golga2	-0.231934	-0.0945192	0.138912	0.848951		ENSMUSG00000002847	Pla1a	-3.74142	-3.76596	-0.046896	0.954494
	217	0.901333	1.07606	0.881282	0.943553	0.474074	0.628596	0.5104	0.465507		217	0.438216	0.428448	0.480414	0.4615				ENSMUSG00000002580	Mien1	-0.36548	-0.73455	-0.382285	0.73183		ENSMUSG00000002870	Mcm2	-0.199459	-0.041063	0.158177	0.685047
	218	0.909301	1.06798	0.881282	0.943553	0.466465	0.620951	0.5055	0.474748		218	0.438216	0.428448	0.470424	0.4567				ENSMUSG00000002625	Akap8l	0.448493	0.428142	-0.0225039	0.97796		ENSMUSG00000002885	Cd97	-3.16448	-3.45586	-0.302609	0.636175
	219	0.909301	1.06798	0.870653	0.943553	0.474074	0.620951	0.5104	0.465507		219	0.438216	0.428448	0.470424	0.4615				ENSMUSG00000002635	Pdcd2l	-0.478105	-0.304513	0.172021	0.768132		ENSMUSG00000002900	Lamb1	2.8856	2.41193	-0.475105	0.212669
	220	0.917269	1.05989	0.870653	0.943553	0.474074	0.628596	0.5153	0.474748		220	0.438216	0.428448	0.475419	0.4567				ENSMUSG00000002658	Gtf2f1	0.250399	0.255019	0.00400863	0.98704		ENSMUSG00000002948	Map2k7	-0.182992	-0.104322	0.0757411	0.909596
	221	0.925237	1.05197	0.859803	0.932976	0.474074	0.620951	0.5153	0.474748		221	0.443612	0.428448	0.470424	0.4567				ENSMUSG00000002660	Clpp	0.430374	0.458118	0.0282224	0.968394		ENSMUSG00000002949	Timm44	0.468318	0.144355	-0.325752	0.565965
	222	0.925237	1.05197	0.870653	0.943553	0.474074	0.620951	0.5153	0.474748		222	0.438216	0.422972	0.470424	0.4518				ENSMUSG00000002661	Alkbh7	-0.206236	0.0475086	0.247128	0.768923		ENSMUSG00000002957	Ap2a2	0.041324	0.436847	0.39768	0.381549
	223	0.933205	1.05989	0.870653	0.943553	0.466465	0.628596	0.5153	0.474748		223	0.438216	0.428448	0.470424	0.4469				ENSMUSG00000002679	Med6	-0.00303555	0.0076346	0.0108322	0.983881		ENSMUSG00000002963	Pnkp	-0.407982	0.187305	0.593124	0.43266
	224	0.933205	1.05197	0.848953	0.932976	0.466465	0.620951	0.5201	0.474748		224	0.438216	0.428448	0.465532	0.4469				ENSMUSG00000002718	Cse1l	0.298144	0.511608	0.21417	0.44256		ENSMUSG00000002968	Med25	-0.278337	0.890555	1.16678	0.0052225
	225	0.933205	1.05197	0.848953	0.932976	0.474074	0.620951	0.5201	0.474748		225	0.432931	0.428448	0.465532	0.4469				ENSMUSG00000002741	Ykt6	0.0328942	-0.00387173	-0.034218	0.971904		ENSMUSG00000002980	Bcam	0.160356	0.263185	0.100946	0.872525
	226	0.941172	1.04388	0.848953	0.932976	0.466465	0.620951	0.5201	0.474748		226	0.427536	0.422972	0.460537	0.4518				ENSMUSG00000002748	Baz1b	-0.0151019	-0.0686704	-0.0550193	0.903732		ENSMUSG00000002981	Clptm1	-0.0895223	-0.111953	-0.0209106	0.962361
	227	0.948977	1.04388	0.838104	0.932976	0.466465	0.620951	0.5201	0.474748		227	0.432931	0.422972	0.460537	0.442				ENSMUSG00000002763	Pex6	0.780495	0.496102	-0.283081	0.676897		ENSMUSG00000002984	Tomm40	-0.148664	0.657721	0.807895	0.0230859
	228	0.956945	1.04388	0.848953	0.932976	0.458856	0.613462	0.525	0.484181		228	0.432931	0.428448	0.455542	0.4518				ENSMUSG00000002767	Mrpl2	-0.0376653	-0.0969881	-0.0580292	0.928754		ENSMUSG00000002985	Apoe	-2.30076	-2.21466	0.0846622	0.869099
	229	0.956945	1.03579	0.838104	0.932976	0.466465	0.613462	0.525	0.474748		229	0.427536	0.422972	0.460537	0.4469				ENSMUSG00000002778	Kdelr1	-0.434795	-0.567056	-0.133572	0.831502		ENSMUSG00000002996	Hbp1	0.385488	0.0570238	-0.332657	0.596517
	230	0.964913	1.03579	0.827254	0.922614	0.451248	0.613462	0.5299	0.484181		230	0.432931	0.417497	0.460537	0.442				ENSMUSG00000002799	Jag2	0.466308	0.457342	-0.00641538	0.98523		ENSMUSG00000003031	Cdkn1b	-1.49746	-0.938163	0.542915	0.54011
	231	0.972881	1.03579	0.827254	0.932976	0.466465	0.613462	0.525	0.484181		231	0.427536	0.422972	0.455542	0.442				ENSMUSG00000002812	Flii	-1.05708	-1.09222	-0.0343858	0.949818		ENSMUSG00000003032	Klf4	-6.20533	-4.88391	1.317	0.234449
	232	0.972881	1.02771	0.827254	0.922614	0.458856	0.613462	0.5299	0.484181		232	0.427536	0.417497	0.455542	0.442				ENSMUSG00000002814	Top3a	-0.62059	-0.394693	0.222684	0.734274		ENSMUSG00000003033	Ap1m1	-0.607281	-0.557681	0.0447423	0.950633
	233	0.972881	1.01962	0.816404	0.922614	0.466465	0.613462	0.5299	0.484181		233	0.422141	0.417497	0.450547	0.442				ENSMUSG00000002820	Atg4d	-0.706503	-0.466526	0.238918	0.821012		ENSMUSG00000003037	Rab8a	-0.427931	-0.846395	-0.42371	0.536378
	234	0.980849	1.01153	0.827254	0.922614	0.451248	0.605817	0.5348	0.493615		234	0.422141	0.412021	0.455542	0.442				ENSMUSG00000002825	Qtrt1	-0.388746	-0.14999	0.23598	0.677666		ENSMUSG00000003051	Elf3	-3.06067	-3.06439	-0.0128165	0.97152
	235	0.988816	1.01962	0.816404	0.922614	0.451248	0.613462	0.5299	0.503048		235	0.422141	0.417497	0.450547	0.4322				ENSMUSG00000002833	Hdgfrp2	0.427739	0.480756	0.052742	0.931284		ENSMUSG00000003068	Stk11	0.145352	0.694431	0.546495	0.457674
	236	0.988816	1.01153	0.805775	0.912037	0.451248	0.605817	0.5348	0.493615		236	0.422141	0.412021	0.450547	0.4371				ENSMUSG00000002835	Chaf1a	0.2312	0.287937	0.0568512	0.928754		ENSMUSG00000003072	Atp5d	-0.372689	-0.407194	-0.0380796	0.951342
	237	0.996621	1.01153	0.805775	0.912037	0.458856	0.605817	0.5397	0.493615		237	0.422141	0.417497	0.445553	0.4322				ENSMUSG00000002844	Adprh	-1.15999	-1.1027	0.0549143	0.919791		ENSMUSG00000003099	Ppp5c	0.701761	0.410345	-0.294866	0.545732
	238	1.00459	1.00361	0.794925	0.912037	0.458856	0.598172	0.5348	0.503048		238	0.422141	0.417497	0.450547	0.4322				ENSMUSG00000002845	Tmem39a	-0.52776	-0.870121	-0.345565	0.347094		ENSMUSG00000003119	Cdk12	0.0663786	0.0563252	-0.0108309	0.980245
	239	1.00459	0.995525	0.794925	0.912037	0.451248	0.598172	0.5397	0.503048		239	0.422141	0.412021	0.450547	0.4322				ENSMUSG00000002846	Timmdc1	0.0472057	0.20351	0.157509	0.859245		ENSMUSG00000003131	Pafah1b2	0.0868275	-0.181593	-0.276592	0.731694
	240	1.01256	0.987438	0.794925	0.912037	0.451248	0.605817	0.5397	0.503048		240	0.422141	0.412021	0.445553	0.4322				ENSMUSG00000002847	Pla1a	-2.63896	-2.69937	-0.0634863	0.950312		ENSMUSG00000003134	Tbc1d8	-2.05987	-1.27241	0.772871	0.364053
	241	1.01256	0.987438	0.794925	0.912037	0.451248	0.598172	0.5446	0.503048		241	0.416746	0.412021	0.445553	0.4322				ENSMUSG00000002870	Mcm2	-0.593579	-0.403128	0.189941	0.452931		ENSMUSG00000003135	Cnot11	-0.861067	-0.877348	-0.0234723	0.970887
	242	1.02052	0.979351	0.794925	0.912037	0.451248	0.598172	0.5446	0.512481		242	0.422141	0.412021	0.445553	0.4322				ENSMUSG00000002885	Cd97	-2.50505	-2.76385	-0.262638	0.559361		ENSMUSG00000003153	Slc2a3	-2.9824	-3.56317	-0.583334	0.0855773
	243	1.02052	0.979351	0.784075	0.901459	0.451248	0.598172	0.5446	0.503048		243	0.416746	0.412021	0.440558	0.4274				ENSMUSG00000002900	Lamb1	3.00743	2.29926	-0.708086	0.00028922		ENSMUSG00000003178	Mical3	0.40245	0.22186	-0.180153	0.805058
	244	1.02849	0.979351	0.794925	0.901459	0.451248	0.598172	0.5446	0.512481		244	0.416746	0.406657	0.440558	0.4225				ENSMUSG00000002948	Map2k7	-1.25627	-1.1839	0.0690652	0.942369		ENSMUSG00000003199	Mpnd	-0.735786	0.19902	0.935477	0.129773
	245	1.02849	0.971264	0.784075	0.901459	0.451248	0.590527	0.5446	0.512481		245	0.416746	0.406657	0.440558	0.4225				ENSMUSG00000002949	Timm44	-0.111389	-0.199803	-0.0880795	0.894187		ENSMUSG00000003200	Sh3gl1	-0.0924918	0.257315	0.350691	0.557251
	246	1.03646	0.963177	0.773225	0.901459	0.451248	0.590527	0.5495	0.512481		246	0.416746	0.412021	0.440558	0.4225				ENSMUSG00000002957	Ap2a2	0.0353189	0.321852	0.287837	0.376549		ENSMUSG00000003226	Ranbp2	-0.0887405	-0.337428	-0.247531	0.543182
	247	1.03646	0.955255	0.773225	0.901459	0.443639	0.590527	0.5446	0.512481		247	0.416746	0.412021	0.435665	0.4225				ENSMUSG00000002963	Pnkp	0.404697	0.585048	0.183253	0.828452		ENSMUSG00000003233	Dvl3	0.258294	-0.152723	-0.413687	0.569465
	248	1.03646	0.955255	0.762375	0.901459	0.443639	0.598172	0.5495	0.512481		248	0.416746	0.401181	0.440558	0.4225				ENSMUSG00000002968	Med25	-0.598517	-0.0686851	0.530271	0.131285		ENSMUSG00000003234	Abcf3	-0.485922	-0.496843	-0.0156375	0.976364
	249	1.04427	0.947168	0.762375	0.901459	0.443639	0.590527	0.5495	0.512481		249	0.416746	0.406657	0.435665	0.4225				ENSMUSG00000002980	Bcam	1.61772	0.873971	-0.743524	0.00102358		ENSMUSG00000003235	Eif2b5	-0.945584	-0.43975	0.505984	0.161615
	250	1.04427	0.947168	0.762375	0.890882	0.443639	0.590527	0.5495	0.512481		250	0.416746	0.406657	0.435665	0.4225				ENSMUSG00000002981	Clptm1	0.0892073	-0.12359	-0.212891	0.59157		ENSMUSG00000003269	Cyth2	-0.549777	0.231306	0.782299	0.185188
	251	1.04427	0.939081	0.751525	0.880304	0.443639	0.590527	0.5495	0.531156		251	0.405956	0.406657	0.435665	0.4176				ENSMUSG00000002983	Relb	-0.524827	-0.729304	-0.211519	0.843438		ENSMUSG00000003299	Mrpl4	-0.245695	-0.272111	-0.0337394	0.964218
	252	1.04427	0.939081	0.751525	0.890882	0.443639	0.582883	0.5495	0.531156		252	0.405956	0.406657	0.43067	0.4176				ENSMUSG00000002984	Tomm40	0.0822301	0.286505	0.204461	0.576949		ENSMUSG00000003308	Keap1	-1.8113	-1.22726	0.577996	0.468154
	253	1.0602	0.939081	0.751525	0.880304	0.443639	0.582883	0.5543	0.531156		253	0.411351	0.406657	0.43067	0.4176				ENSMUSG00000002985	Apoe	0.624804	0.164494	-0.460164	0.0153599		ENSMUSG00000003316	Glg1	0.278213	-0.840709	-1.12203	5.07407e-05
	254	1.0602	0.930994	0.751525	0.880304	0.443639	0.582883	0.5543	0.531156		254	0.405956	0.406657	0.43067	0.4225				ENSMUSG00000002996	Hbp1	0.436855	0.538476	0.102135	0.884208		ENSMUSG00000003344	Btbd2	0.178475	1.09825	0.918453	0.0676919
	255	1.0602	0.922907	0.740897	0.869727	0.443639	0.582883	0.5543	0.540589		255	0.405956	0.401181	0.425676	0.4176				ENSMUSG00000003031	Cdkn1b	-1.10439	-0.693881	0.408945	0.61129		ENSMUSG00000003345	Csnk1g2	0.328893	1.4599	1.12721	0.0629809
	256	1.0602	0.91482	0.740897	0.880304	0.443639	0.575238	0.5543	0.531156		256	0.411351	0.401181	0.425676	0.4176				ENSMUSG00000003032	Klf4	-0.807195	-0.334649	0.47311	0.227238		ENSMUSG00000003355	Fkbp11	0.334328	0.155545	-0.187005	0.840496
	257	1.06817	0.91482	0.740897	0.880304	0.443639	0.575238	0.5543	0.540589		257	0.405956	0.401181	0.43067	0.4127				ENSMUSG00000003033	Ap1m1	-0.383092	-0.770888	-0.389596	0.433716		ENSMUSG00000003360	Ddx23	-0.0644407	0.102235	0.167167	0.753593
	258	1.06817	0.91482	0.730047	0.869727	0.43603	0.582883	0.5543	0.550022		258	0.405956	0.406657	0.425676	0.4127				ENSMUSG00000003037	Rab8a	-0.582282	-0.773367	-0.189851	0.751958		ENSMUSG00000003363	Pld3	-0.571246	-0.692598	-0.121184	0.849777
	259	1.06817	0.906898	0.730047	0.869727	0.43603	0.575238	0.5592	0.540589		259	0.405956	0.401181	0.420681	0.4029				ENSMUSG00000003051	Elf3	-1.78493	-1.91325	-0.135574	0.875223		ENSMUSG00000003380	Rabac1	-0.233425	0.423749	0.653284	0.237227
	260	1.07614	0.898811	0.719197	0.869727	0.443639	0.575238	0.5592	0.550022		260	0.400671	0.406657	0.420681	0.4078				ENSMUSG00000003068	Stk11	0.600127	0.464337	-0.135123	0.872871		ENSMUSG00000003402	Prkcsh	0.0195512	-0.585592	-0.604339	0.105619
	261	1.07614	0.890724	0.719197	0.869727	0.43603	0.575238	0.5592	0.550022		261	0.400671	0.406657	0.420681	0.4029				ENSMUSG00000003072	Atp5d	0.0580129	-0.172725	-0.230629	0.578828		ENSMUSG00000003421	Nosip	-0.217358	0.274683	0.48747	0.403097
	262	1.07614	0.890724	0.719197	0.869727	0.443639	0.575238	0.5592	0.550022		262	0.400671	0.401181	0.420681	0.4078				ENSMUSG00000003099	Ppp5c	0.236309	-0.0479483	-0.287333	0.447739		ENSMUSG00000003429	Rps11	-0.285232	0.246389	0.533574	0.184733
	263	1.0841	0.890724	0.719197	0.869727	0.43603	0.567749	0.5592	0.559456		263	0.400671	0.401181	0.420681	0.4029				ENSMUSG00000003119	Cdk12	-0.662071	-0.542229	0.119634	0.784552		ENSMUSG00000003435	Supt5	0.0292502	-0.327973	-0.357277	0.352885
	264	1.0841	0.882637	0.719197	0.859149	0.428421	0.567749	0.5592	0.559456		264	0.400671	0.401181	0.420681	0.4029				ENSMUSG00000003123	Lipe	-1.37373	-1.48115	-0.113495	0.927838		ENSMUSG00000003437	Paf1	0.141406	0.0134194	-0.133381	0.869595
	265	1.0841	0.87455	0.708347	0.859149	0.43603	0.567749	0.5592	0.550022		265	0.395276	0.401181	0.415686	0.4029				ENSMUSG00000003131	Pafah1b2	0.204495	-0.244421	-0.452481	0.462442		ENSMUSG00000003438	Timm50	0.448246	1.03721	0.58854	0.163073
	266	1.0841	0.87455	0.708347	0.859149	0.43603	0.567749	0.5592	0.550022		266	0.395276	0.401181	0.415686	0.4029				ENSMUSG00000003134	Tbc1d8	-2.40522	-1.91766	0.483999	0.592738		ENSMUSG00000003458	Ncstn	-0.26123	-1.27855	-1.01951	0.0302701
	267	1.09207	0.866463	0.708347	0.859149	0.428421	0.560104	0.5592	0.559456		267	0.395276	0.395705	0.415686	0.398				ENSMUSG00000003135	Cnot11	-0.22125	0.323605	0.541455	0.0998569		ENSMUSG00000003464	Pex19	0.141372	0.741081	0.601179	0.291334
	268	1.09207	0.858376	0.697497	0.859149	0.428421	0.567749	0.5592	0.550022		268	0.395276	0.39023	0.415686	0.398				ENSMUSG00000003153	Slc2a3	-0.123492	-0.72676	-0.602817	0.000221467		ENSMUSG00000003500	Impdh1	0.273707	0.910071	0.637437	0.201264
	269	1.09207	0.858376	0.697497	0.848788	0.428421	0.560104	0.5592	0.559456		269	0.400671	0.395705	0.410691	0.398				ENSMUSG00000003161	Sri	0.756681	0.2421	-0.510927	0.532731		ENSMUSG00000003527	Dgcr14	0.142321	0.339389	0.197536	0.817733
	270	1.09988	0.850454	0.697497	0.848788	0.428421	0.560104	0.5592	0.568889		270	0.395276	0.395705	0.410691	0.398				ENSMUSG00000003178	Mical3	-0.849768	-0.948577	-0.100583	0.909953		ENSMUSG00000003528	Slc25a1	-0.539964	0.0626594	0.600863	0.144007
	271	1.09207	0.850454	0.686647	0.848788	0.428421	0.560104	0.5592	0.568889		271	0.395276	0.395705	0.410691	0.398				ENSMUSG00000003199	Mpnd	-0.605893	-1.27047	-0.664735	0.168171		ENSMUSG00000003534	Ddr1	1.98415	2.51909	0.537024	0.449698
	272	1.09207	0.850454	0.697497	0.83821	0.428421	0.560104	0.5592	0.568889		272	0.395276	0.395705	0.410691	0.398				ENSMUSG00000003200	Sh3gl1	0.079202	0.278418	0.200169	0.729833		ENSMUSG00000003573	Homer3	0.214694	0.737402	0.524273	0.473112
	273	1.09988	0.83428	0.686647	0.83821	0.43603	0.560104	0.5592	0.568889		273	0.395276	0.395705	0.410691	0.3932				ENSMUSG00000003226	Ranbp2	0.614993	0.380145	-0.233917	0.378345		ENSMUSG00000003623	Crot	-0.628192	-1.19714	-0.58021	0.397137
	274	1.09988	0.826193	0.686647	0.848788	0.428421	0.560104	0.5592	0.568889		274	0.38988	0.39023	0.405697	0.3932				ENSMUSG00000003233	Dvl3	-0.828265	-1.10947	-0.286767	0.734274		ENSMUSG00000003644	Rps6ka1	-0.319496	0.489603	0.808355	0.0412226
	275	1.09988	0.83428	0.686647	0.848788	0.428421	0.560104	0.5592	0.568889		275	0.384485	0.395705	0.405697	0.3932				ENSMUSG00000003234	Abcf3	-0.587307	-0.374381	0.211981	0.701476		ENSMUSG00000003660	Snrnp200	-0.139045	-0.199858	-0.0609732	0.892407
	276	1.09988	0.826193	0.676019	0.848788	0.428421	0.552459	0.5641	0.568889		276	0.38988	0.39023	0.405697	0.3932				ENSMUSG00000003235	Eif2b5	-1.51599	-1.20778	0.308021	0.214554		ENSMUSG00000003662	Ciao1	-0.482652	-0.359337	0.122249	0.88537
	277	1.09988	0.826193	0.676019	0.827633	0.428421	0.552459	0.5592	0.568889		277	0.38988	0.39023	0.405697	0.3932				ENSMUSG00000003269	Cyth2	-0.0654219	-0.156338	-0.0944582	0.919791		ENSMUSG00000003680	Taf6l	-0.808053	0.113494	0.913696	0.159516
	278	1.09988	0.818106	0.676019	0.827633	0.420968	0.560104	0.5592	0.578322		278	0.37909	0.384754	0.405697	0.3932				ENSMUSG00000003299	Mrpl4	0.215788	0.129271	-0.0865573	0.904967		ENSMUSG00000003731	Kpna6	0.425207	0.0882713	-0.337869	0.498779
	279	1.10784	0.810019	0.676019	0.827633	0.420968	0.552459	0.5592	0.578322		279	0.384485	0.384754	0.405697	0.3932				ENSMUSG00000003308	Keap1	-1.23531	-0.947735	0.283787	0.710457		ENSMUSG00000003778	Brd8	-0.576775	-0.899487	-0.324829	0.50239
	280	1.09988	0.810019	0.676019	0.827633	0.428421	0.552459	0.5592	0.578322		280	0.384485	0.384754	0.405697	0.3883				ENSMUSG00000003309	Ap1m2	1.84524	2.4712	0.632172	0.354134		ENSMUSG00000003779	Kif20a	-0.468001	-0.723166	-0.258071	0.5465
	281	1.09988	0.802097	0.665169	0.827633	0.420968	0.552459	0.5592	0.578322		281	0.373695	0.39023	0.405697	0.3883				ENSMUSG00000003316	Glg1	0.127312	-0.830648	-0.957288	2.29256e-08		ENSMUSG00000003808	Farsa	-0.0450334	0.0996388	0.144306	0.787833
	282	1.09207	0.802097	0.665169	0.827633	0.428421	0.552459	0.5592	0.578322		282	0.384485	0.39023	0.405697	0.3883				ENSMUSG00000003344	Btbd2	0.147352	0.66275	0.513446	0.213568		ENSMUSG00000003809	Gcdh	-0.732073	-0.794505	-0.0677672	0.929549
	283	1.09988	0.79401	0.654319	0.827633	0.420968	0.552459	0.5592	0.578322		283	0.37909	0.384754	0.400804	0.3932				ENSMUSG00000003345	Csnk1g2	0.313428	0.104956	-0.209255	0.821482		ENSMUSG00000003810	Mast2	0.215925	0.439776	0.219287	0.755611
	284	1.09207	0.79401	0.665169	0.817055	0.420968	0.544814	0.5592	0.578322		284	0.37909	0.384754	0.400804	0.3883				ENSMUSG00000003346	Abhd17a	-0.277847	-0.241377	0.0393853	0.975756		ENSMUSG00000003812	Dnase2a	-2.96219	-2.84503	0.0916775	0.945214
	285	1.10784	0.785923	0.665169	0.827633	0.420968	0.552459	0.5592	0.587756		285	0.37909	0.384754	0.400804	0.3834				ENSMUSG00000003355	Fkbp11	-0.0224568	-0.335538	-0.316727	0.713371		ENSMUSG00000003813	Rad23a	-0.0720642	0.752494	0.824277	0.0921061
	286	1.09988	0.777836	0.654319	0.817055	0.413359	0.552459	0.5592	0.578322		286	0.373695	0.384754	0.405697	0.3883				ENSMUSG00000003360	Ddx23	0.385888	0.269838	-0.116146	0.793764		ENSMUSG00000003814	Calr	-0.978765	-1.13421	-0.153772	0.738109
	287	1.09988	0.777836	0.654319	0.827633	0.413359	0.544814	0.5592	0.578322		287	0.373695	0.384754	0.400804	0.3834				ENSMUSG00000003363	Pld3	-0.435629	-0.646313	-0.211228	0.707423		ENSMUSG00000003824	Syce2	1.09449	0.870685	-0.227117	0.745176
	288	1.09988	0.769749	0.643469	0.817055	0.413359	0.544814	0.5592	0.587756		288	0.373695	0.379278	0.400804	0.3834				ENSMUSG00000003380	Rabac1	0.297567	-0.0197769	-0.320492	0.593365		ENSMUSG00000003847	Nfat5	1.06813	0.264542	-0.807552	0.122557
	289	1.09988	0.761662	0.643469	0.817055	0.413359	0.537169	0.5543	0.587756		289	0.373695	0.384754	0.400804	0.3834				ENSMUSG00000003402	Prkcsh	0.501845	-0.178715	-0.679778	0.000793034		ENSMUSG00000003848	Nob1	0.53258	0.23009	-0.30294	0.498779
	290	1.09988	0.761662	0.643469	0.817055	0.420968	0.544814	0.5592	0.587756		290	0.373695	0.379278	0.400804	0.3834				ENSMUSG00000003421	Nosip	0.0284933	0.509669	0.481068	0.245844		ENSMUSG00000003849	Nqo1	-1.70076	-1.77643	-0.0823148	0.903538
	291	1.09988	0.761662	0.643469	0.806478	0.413359	0.544814	0.5543	0.587756		291	0.373695	0.379278	0.395809	0.3785				ENSMUSG00000003423	Pih1d1	-0.0221928	0.18063	0.203285	0.818033		ENSMUSG00000003865	Gys1	-1.48593	-1.35273	0.122588	0.894713
	292	1.09988	0.761662	0.643469	0.806478	0.413359	0.537169	0.5592	0.587756		292	0.373695	0.379278	0.395809	0.3785				ENSMUSG00000003429	Rps11	-0.256308	0.359016	0.614882	0.00343947		ENSMUSG00000003868	Ruvbl2	0.83821	0.642606	-0.195024	0.666473
	293	1.09988	0.75374	0.632619	0.806478	0.413359	0.537169	0.5543	0.587756		293	0.373695	0.379278	0.395809	0.3785				ENSMUSG00000003435	Supt5	-0.220704	-0.446173	-0.226307	0.45429		ENSMUSG00000003873	Bax	-0.234599	0.267697	0.502304	0.236983
	294	1.09988	0.745653	0.632619	0.7959	0.413359	0.537169	0.5543	0.587756		294	0.373695	0.379278	0.395809	0.3736				ENSMUSG00000003437	Paf1	0.0585589	0.212112	0.152527	0.78966		ENSMUSG00000003923	Tfam	0.602738	0.47875	-0.128036	0.864051
	295	1.09207	0.745653	0.632619	0.785539	0.413359	0.537169	0.5543	0.587756		295	0.373695	0.373914	0.390814	0.3785				ENSMUSG00000003438	Timm50	-0.08356	0.11683	0.198216	0.694412		ENSMUSG00000003955	Fam162a	-0.239417	-0.363245	-0.128815	0.888972
	296	1.09207	0.737566	0.632619	0.7959	0.413359	0.529524	0.5543	0.587756		296	0.373695	0.379278	0.390814	0.3785				ENSMUSG00000003458	Ncstn	0.381517	-0.558669	-0.942774	0.000204418		ENSMUSG00000003970	Rpl8	-0.0897469	0.411296	0.500116	0.103549
	297	1.09988	0.737566	0.632619	0.7959	0.413359	0.529524	0.5495	0.587756		297	0.373695	0.373914	0.390814	0.3785				ENSMUSG00000003464	Pex19	-0.124665	0.113377	0.235719	0.732023		ENSMUSG00000004018	Fancl	0.291044	0.192262	-0.0975817	0.891366
	298	1.09988	0.737566	0.632619	0.7959	0.413359	0.529524	0.5543	0.587756		298	0.373695	0.379278	0.395809	0.3785				ENSMUSG00000003500	Impdh1	-0.979358	-0.753142	0.22745	0.743607		ENSMUSG00000004040	Stat3	-2.13259	-2.0802	0.0480148	0.942546
	299	1.09207	0.729479	0.632619	0.785539	0.40575	0.529524	0.5495	0.587756		299	0.36841	0.379278	0.390814	0.3736				ENSMUSG00000003526	Prodh	0.597772	0.614379	0.0140473	0.981022		ENSMUSG00000004069	Dnaja3	0.00229264	0.217436	0.215376	0.687353
	300	1.09207	0.721392	0.632619	0.7959	0.413359	0.537169	0.5495	0.596996		300	0.373695	0.373914	0.390814	0.3785				ENSMUSG00000003527	Dgcr14	-0.542184	-0.487555	0.053636	0.965228		ENSMUSG00000004070	Hmox2	-0.200974	0.112822	0.308861	0.631814
	301	1.09207	0.721392	0.632619	0.785539	0.40575	0.537169	0.5495	0.587756		301	0.36841	0.373914	0.385819	0.3687				ENSMUSG00000003528	Slc25a1	-0.783032	-0.681958	0.0990237	0.866833		ENSMUSG00000004071	Cdip1	-0.587771	-0.472532	0.109262	0.913618
	302	1.09207	0.713305	0.632619	0.785539	0.40575	0.529524	0.5495	0.596996		302	0.36841	0.373914	0.385819	0.3736				ENSMUSG00000003534	Ddr1	2.40494	2.26876	-0.13505	0.891569		ENSMUSG00000004096	Cwc15	0.212425	-0.159901	-0.377588	0.584334
	303	1.0841	0.705383	0.621769	0.774961	0.413359	0.529524	0.5495	0.587756		303	0.36841	0.373914	0.385819	0.3736				ENSMUSG00000003546	Klc4	0.0341202	0.534331	0.505117	0.528822		ENSMUSG00000004099	Dnmt1	-0.412089	-0.412733	0	0.997558
	304	1.0841	0.697296	0.632619	0.785539	0.413359	0.529524	0.5495	0.587756		304	0.36841	0.373914	0.390814	0.3687				ENSMUSG00000003549	Ercc1	0.0125713	0.118762	0.105192	0.921366		ENSMUSG00000004100	Ppan	-0.22102	0.0126014	0.23388	0.635811
	305	1.0841	0.705383	0.621769	0.785539	0.40575	0.529524	0.5446	0.587756		305	0.36841	0.373914	0.390814	0.3736				ENSMUSG00000003604	Aven	-0.178702	-0.156754	0.0246905	0.981022		ENSMUSG00000004207	Psap	-0.712183	-0.936297	-0.22696	0.581595
	306	1.09207	0.697296	0.632619	0.774961	0.40575	0.529524	0.5446	0.587756		306	0.36841	0.362963	0.385819	0.3736				ENSMUSG00000003623	Crot	0.251518	0.295284	0.0436375	0.957579		ENSMUSG00000004263	Atn1	0.770789	-0.580789	-1.35991	0.0194763
	307	1.07614	0.689209	0.632619	0.774961	0.40575	0.529524	0.5397	0.587756		307	0.363015	0.373914	0.385819	0.3687				ENSMUSG00000003644	Rps6ka1	-0.15682	0.167229	0.321998	0.370853		ENSMUSG00000004264	Phb2	-0.182842	0.518579	0.700488	0.0335198
	308	1.0841	0.689209	0.610919	0.774961	0.40575	0.522036	0.5397	0.596996		308	0.36841	0.373914	0.390814	0.3736				ENSMUSG00000003660	Snrnp200	0.0700027	0.261305	0.189999	0.456946		ENSMUSG00000004266	Ptpn6	-1.99967	-2.04257	-0.0522667	0.949455
	309	1.07614	0.689209	0.621769	0.774961	0.40575	0.514391	0.5446	0.596996		309	0.363015	0.373914	0.390814	0.3687				ENSMUSG00000003662	Ciao1	0.340017	0.35453	0.0150586	0.981022		ENSMUSG00000004268	Emg1	-0.309272	-0.139725	0.166623	0.736788
	310	1.07614	0.681122	0.621769	0.774961	0.40575	0.522036	0.5397	0.587756		310	0.363015	0.373914	0.390814	0.3687				ENSMUSG00000003680	Taf6l	-0.428094	0.134241	0.564926	0.289821		ENSMUSG00000004270	Lpcat3	-0.36265	-0.269219	0.0943893	0.875369
	311	1.07614	0.673035	0.621769	0.764384	0.40575	0.522036	0.5397	0.587756		311	0.363015	0.368439	0.385819	0.3687				ENSMUSG00000003731	Kpna6	-0.158161	-0.103341	0.0540215	0.929561		ENSMUSG00000004285	Atp6v1f	0.198303	0.0729566	-0.143821	0.89105
	312	1.07614	0.673035	0.621769	0.764384	0.398141	0.522036	0.5397	0.587756		312	0.363015	0.373914	0.385819	0.3687				ENSMUSG00000003778	Brd8	-0.303259	-0.119412	0.182959	0.639964		ENSMUSG00000004317	Clcn5	1.5241	0.713312	-0.817848	0.231374
	313	1.07614	0.673035	0.621769	0.764384	0.40575	0.522036	0.5397	0.587756		313	0.35762	0.368439	0.390814	0.3687				ENSMUSG00000003779	Kif20a	-0.0465865	0.182935	0.230474	0.412241		ENSMUSG00000004319	Clcn3	0.0538406	0.294868	0.241883	0.670332
	314	1.06817	0.664948	0.621769	0.764384	0.40575	0.514391	0.5397	0.596996		314	0.363015	0.368439	0.380825	0.3687				ENSMUSG00000003808	Farsa	0.260399	0.366118	0.10556	0.839274		ENSMUSG00000004356	Utp20	0.451277	-0.0520593	-0.505549	0.139948
	315	1.06817	0.664948	0.621769	0.764384	0.398141	0.522036	0.5348	0.587756		315	0.363015	0.368439	0.380825	0.3639				ENSMUSG00000003809	Gcdh	-0.861618	-1.03823	-0.179254	0.795267		ENSMUSG00000004364	Cul3	0.269128	0.434514	0.167129	0.754557
	316	1.06817	0.664948	0.610919	0.764384	0.398141	0.514391	0.5348	0.587756		316	0.35762	0.373914	0.385819	0.3639				ENSMUSG00000003810	Mast2	-0.0801772	-0.260757	-0.179377	0.801493		ENSMUSG00000004393	Ddx56	0.433728	0.746227	0.312175	0.452659
	317	1.0602	0.664948	0.621769	0.753806	0.398141	0.514391	0.5348	0.587756		317	0.35762	0.368439	0.380825	0.3639				ENSMUSG00000003812	Dnase2a	-1.77463	-2.27432	-0.505087	0.461292		ENSMUSG00000004394	Tmed4	0.303318	0.354097	0.0473012	0.957782
	318	1.0602	0.656861	0.610919	0.764384	0.398141	0.506746	0.5299	0.587756		318	0.363015	0.368439	0.385819	0.3687				ENSMUSG00000003813	Rad23a	-0.515971	-0.171776	0.345006	0.47788		ENSMUSG00000004446	Bid	-0.703676	-0.602136	0.0936106	0.899659
	319	1.05223	0.656861	0.610919	0.764384	0.398141	0.514391	0.5299	0.587756		319	0.35762	0.362963	0.380825	0.3639				ENSMUSG00000003814	Calr	0.0721509	-0.261487	-0.334769	0.118781		ENSMUSG00000004451	Ralb	-1.43809	-1.12731	0.29958	0.730156
	320	1.0602	0.656861	0.610919	0.753806	0.398141	0.514391	0.525	0.596996		320	0.35762	0.368439	0.380825	0.3639				ENSMUSG00000003824	Syce2	0.124127	-0.185985	-0.312798	0.654518		ENSMUSG00000004460	Dnajb11	-0.224974	-0.360237	-0.135111	0.81685
	321	1.0602	0.648939	0.621769	0.753806	0.398141	0.506746	0.525	0.587756		321	0.35762	0.368439	0.385819	0.359				ENSMUSG00000003847	Nfat5	-0.0706682	-0.0363706	0.0302017	0.971904		ENSMUSG00000004530	Coro1c	0.144701	0.0603494	-0.0853506	0.881611
	322	1.0602	0.640852	0.610919	0.753806	0.398141	0.506746	0.525	0.587756		322	0.352225	0.368439	0.380825	0.3639				ENSMUSG00000003848	Nob1	-0.0737664	-0.0883807	-0.0144729	0.975677		ENSMUSG00000004535	Tax1bp1	0.168366	-0.162388	-0.332455	0.506279
	323	1.05223	0.648939	0.610919	0.743229	0.390533	0.506746	0.525	0.587756		323	0.35762	0.368439	0.380825	0.3639				ENSMUSG00000003849	Nqo1	-3.3642	-3.12048	0.235941	0.736649		ENSMUSG00000004565	Pnpla6	0.0635735	0.569765	0.505	0.265788
	324	1.04427	0.640852	0.610919	0.753806	0.398141	0.506746	0.5201	0.587756		324	0.35762	0.362963	0.380825	0.3639				ENSMUSG00000003865	Gys1	-0.145348	-0.149691	-0.00540975	0.987016		ENSMUSG00000004567	Mcoln1	-0.390859	0.32781	0.715158	0.200336
	325	1.04427	0.632765	0.610919	0.743229	0.398141	0.506746	0.5201	0.587756		325	0.35762	0.368439	0.380825	0.359				ENSMUSG00000003868	Ruvbl2	0.865337	1.20832	0.341325	0.239063		ENSMUSG00000004568	Arhgef18	-1.0836	-0.60113	0.480183	0.320769
	326	1.04427	0.632765	0.610919	0.743229	0.398141	0.506746	0.5201	0.587756		326	0.35762	0.362963	0.37583	0.359				ENSMUSG00000003873	Bax	-0.258648	-0.242973	0.0144772	0.975677		ENSMUSG00000004591	Pkn2	0.421444	0.983421	0.559193	0.284525
	327	1.03646	0.632765	0.610919	0.743229	0.398141	0.506746	0.5201	0.587756		327	0.35762	0.368439	0.380825	0.359				ENSMUSG00000003923	Tfam	0.522618	0.620784	0.0980614	0.883369		ENSMUSG00000004610	Etfb	-0.77041	-0.939824	-0.169405	0.769544
	328	1.03646	0.632765	0.610919	0.743229	0.390533	0.506746	0.5201	0.587756		328	0.35762	0.362963	0.380825	0.359				ENSMUSG00000003955	Fam162a	1.3423	1.33108	-0.0104329	0.982434		ENSMUSG00000004626	Stxbp2	-0.238168	-0.316402	-0.0795748	0.890577
	329	1.03646	0.624678	0.610919	0.732651	0.398141	0.499101	0.5153	0.587756		329	0.35762	0.368439	0.37583	0.359				ENSMUSG00000003970	Rpl8	0.405273	0.39518	-0.00965002	0.975756		ENSMUSG00000004642	Slbp	0.0566406	-0.13658	-0.196006	0.754956
	330	1.03646	0.624678	0.610919	0.732651	0.398141	0.506746	0.5153	0.578322		330	0.35762	0.362963	0.37583	0.359				ENSMUSG00000004018	Fancl	-0.289352	-0.359909	-0.0711884	0.931806		ENSMUSG00000004661	Arid3b	0.607569	0.79265	0.184656	0.814318
	331	1.03646	0.624678	0.621769	0.732651	0.390533	0.506746	0.5153	0.587756		331	0.35762	0.362963	0.37583	0.359				ENSMUSG00000004040	Stat3	-0.509284	-0.33015	0.179273	0.642295		ENSMUSG00000004665	Cnn2	2.84787	3.29174	0.453252	0.552924
	332	1.03646	0.624678	0.610919	0.732651	0.390533	0.499101	0.5104	0.578322		332	0.352225	0.368439	0.37583	0.359				ENSMUSG00000004044	Ptrf	2.26829	1.90235	-0.365365	0.63501		ENSMUSG00000004667	Polr2e	-0.0283039	-0.417194	-0.389668	0.386421
	333	1.03646	0.616591	0.621769	0.732651	0.398141	0.499101	0.5104	0.578322		333	0.352225	0.362963	0.37583	0.359				ENSMUSG00000004069	Dnaja3	-0.369869	-0.252075	0.117651	0.823077		ENSMUSG00000004677	Myo9b	-0.433785	0.0804326	0.515052	0.237227
	334	1.02849	0.616591	0.610919	0.732651	0.398141	0.506746	0.5104	0.568889		334	0.352225	0.368439	0.370937	0.3639				ENSMUSG00000004070	Hmox2	-0.250451	-0.801146	-0.550809	0.263311		ENSMUSG00000004771	Rab11a	0.0849223	-0.538218	-0.62707	0.306495
	335	1.02052	0.616591	0.621769	0.732651	0.398141	0.499101	0.5055	0.578322		335	0.352225	0.368439	0.37583	0.359				ENSMUSG00000004071	Cdip1	-1.02855	-0.80905	0.212261	0.845422		ENSMUSG00000004788	Eif2b2	-0.0863218	0.361266	0.447303	0.456706
	336	1.02849	0.616591	0.621769	0.732651	0.390533	0.499101	0.5006	0.568889		336	0.35762	0.362963	0.37583	0.359				ENSMUSG00000004096	Cwc15	0.527761	0.186261	-0.339088	0.542065		ENSMUSG00000004789	Dlst	0.46572	0.212219	-0.254502	0.616312
	337	1.02052	0.608504	0.610919	0.732651	0.382924	0.499101	0.5055	0.568889		337	0.352225	0.362963	0.370937	0.3541				ENSMUSG00000004099	Dnmt1	-0.208595	-0.205054	0.00260615	0.985833		ENSMUSG00000004843	Chmp2b	0.0831515	-0.24545	-0.334664	0.707626
	338	1.01256	0.608504	0.621769	0.72229	0.390533	0.499101	0.5055	0.578322		338	0.352225	0.368439	0.37583	0.359				ENSMUSG00000004100	Ppan	0.293383	0.191064	-0.101562	0.831502		ENSMUSG00000004846	Plod3	0.0448743	0.522777	0.473147	0.438118
	339	1.02052	0.608504	0.621769	0.72229	0.390533	0.491456	0.5006	0.568889		339	0.34683	0.357487	0.370937	0.3541				ENSMUSG00000004127	Trmt10a	0.31387	0.719421	0.40387	0.625287		ENSMUSG00000004849	Ap1s1	-0.417255	-1.15721	-0.749727	0.326888
	340	1.01256	0.608504	0.621769	0.72229	0.390533	0.499101	0.4957	0.568889		340	0.34683	0.362963	0.370937	0.3541				ENSMUSG00000004207	Psap	-0.372571	-0.916162	-0.543364	0.00593414		ENSMUSG00000004865	Srpk1	0.71189	0.485236	-0.224971	0.628363
	341	1.02052	0.608504	0.621769	0.72229	0.390533	0.491456	0.4957	0.559456		341	0.34683	0.357487	0.370937	0.359				ENSMUSG00000004263	Atn1	-1.0421	-1.41325	-0.381976	0.745291		ENSMUSG00000004880	Lbr	0.628842	0.230162	-0.398689	0.258753
	342	1.00459	0.600583	0.621769	0.72229	0.390533	0.491456	0.4908	0.568889		342	0.34683	0.362963	0.370937	0.3541				ENSMUSG00000004264	Phb2	-0.501136	-0.241056	0.259766	0.37694		ENSMUSG00000004891	Nes	0.782388	1.08057	0.296311	0.582206
	343	1.00459	0.600583	0.610919	0.72229	0.390533	0.491456	0.4957	0.568889		343	0.34683	0.362963	0.37583	0.3541				ENSMUSG00000004266	Ptpn6	-1.29514	-0.813367	0.478165	0.249282		ENSMUSG00000004895	Prcc	-0.560933	0.223218	0.781949	0.105619
	344	0.996621	0.592496	0.610919	0.72229	0.390533	0.499101	0.4957	0.559456		344	0.352225	0.362963	0.370937	0.3541				ENSMUSG00000004268	Emg1	-0.4792	-0.115391	0.365035	0.218888		ENSMUSG00000004897	Hdgf	1.10885	1.61077	0.501176	0.194727
	345	1.00459	0.592496	0.621769	0.72229	0.390533	0.491456	0.4908	0.559456		345	0.341434	0.362963	0.370937	0.359				ENSMUSG00000004270	Lpcat3	-0.737339	-1.15557	-0.42068	0.247208		ENSMUSG00000004929	Thop1	0.743708	1.37927	0.634368	0.108876
	346	0.996621	0.600583	0.621769	0.711712	0.390533	0.491456	0.4908	0.559456		346	0.34683	0.362963	0.365942	0.3541				ENSMUSG00000004285	Atp6v1f	-0.728578	-0.56495	0.149786	0.934526		ENSMUSG00000004931	Apba3	-0.613256	1.0683	1.67628	0.0107156
	347	0.988816	0.600583	0.621769	0.72229	0.390533	0.491456	0.486	0.559456		347	0.34683	0.362963	0.370937	0.3541				ENSMUSG00000004317	Clcn5	1.84672	1.12913	-0.713226	0.14633		ENSMUSG00000004934	Pias4	-0.571839	0.00430041	0.574427	0.207011
	348	0.988816	0.600583	0.621769	0.711712	0.390533	0.491456	0.486	0.559456		348	0.34683	0.357487	0.370937	0.359				ENSMUSG00000004319	Clcn3	0.226356	-0.200813	-0.425434	0.21489		ENSMUSG00000004936	Map2k1	-0.411393	-0.278803	0.133118	0.831732
	349	0.980849	0.592496	0.621769	0.711712	0.382924	0.491456	0.4811	0.550022		349	0.34683	0.357487	0.370937	0.3492				ENSMUSG00000004356	Utp20	0.309598	0.18988	-0.119787	0.712848		ENSMUSG00000004937	Sgta	-0.108123	0.149291	0.253978	0.676027
	350	0.980849	0.592496	0.621769	0.711712	0.382924	0.491456	0.4811	0.550022		350	0.352225	0.362963	0.370937	0.3541				ENSMUSG00000004364	Cul3	0.0934269	0.546009	0.454343	0.0993695		ENSMUSG00000004947	Dtx2	-0.349599	0.985996	1.33812	0.04745
	351	0.980849	0.592496	0.621769	0.711712	0.382924	0.491456	0.4811	0.550022		351	0.352225	0.357487	0.370937	0.3492				ENSMUSG00000004393	Ddx56	-0.0606176	0.156165	0.215473	0.570702		ENSMUSG00000004951	Hspb1	-1.82257	-1.61454	0.197902	0.864254
	352	0.980849	0.592496	0.621769	0.711712	0.382924	0.491456	0.4811	0.550022		352	0.341434	0.362963	0.365942	0.3541				ENSMUSG00000004394	Tmed4	-0.0862044	-0.145542	-0.0597344	0.960566		ENSMUSG00000004980	Hnrnpa2b1	0.864187	0.107468	-0.758035	0.0583832
	353	0.972881	0.592496	0.632619	0.711712	0.390533	0.491456	0.4811	0.550022		353	0.34683	0.362963	0.370937	0.3443				ENSMUSG00000004446	Bid	-1.05384	-0.857166	0.192086	0.782578		ENSMUSG00000004996	Mri1	-0.153153	0.138309	0.291584	0.668701
	354	0.972881	0.592496	0.621769	0.711712	0.382924	0.483811	0.4762	0.550022		354	0.34683	0.362963	0.370937	0.3492				ENSMUSG00000004451	Ralb	-0.943087	-1.09198	-0.154481	0.872871		ENSMUSG00000005034	Prkacb	0.680043	0.356814	-0.321558	0.649811
	355	0.972881	0.592496	0.632619	0.711712	0.390533	0.476322	0.4811	0.540589		355	0.34683	0.357487	0.370937	0.3492				ENSMUSG00000004460	Dnajb11	-0.315031	-0.849558	-0.535537	0.0936216		ENSMUSG00000005054	Cstb	-1.38973	-1.44454	-0.0596982	0.932495
	356	0.964913	0.584409	0.632619	0.711712	0.390533	0.483811	0.4762	0.550022		356	0.34683	0.357487	0.365942	0.3492				ENSMUSG00000004530	Coro1c	0.197579	0.436839	0.238272	0.503281		ENSMUSG00000005069	Pex5	-0.456282	0.185448	0.638244	0.160727
	357	0.964913	0.584409	0.632619	0.711712	0.390533	0.476322	0.4713	0.540589		357	0.34683	0.357487	0.365942	0.3541				ENSMUSG00000004535	Tax1bp1	-0.422975	-0.373876	0.0487853	0.920841		ENSMUSG00000005102	Eif2ak4	-0.323102	0.0299929	0.352298	0.703436
	358	0.964913	0.584409	0.632619	0.701135	0.382924	0.476322	0.4713	0.540589		358	0.34683	0.357487	0.365942	0.3541				ENSMUSG00000004558	Ndrg2	0.763771	1.43353	0.671816	0.36843		ENSMUSG00000005103	Wdr1	0.117582	0.489656	0.371044	0.372782
	359	0.956945	0.584409	0.632619	0.711712	0.382924	0.483811	0.4664	0.540589		359	0.34683	0.352011	0.365942	0.3492				ENSMUSG00000004565	Pnpla6	-0.0229299	-0.163452	-0.142282	0.770403		ENSMUSG00000005142	Man2b1	-0.845821	-0.82904	0.0132468	0.975735
	360	0.956945	0.584409	0.643469	0.711712	0.382924	0.476322	0.4713	0.540589		360	0.341434	0.357487	0.365942	0.3541				ENSMUSG00000004567	Mcoln1	-0.90021	-0.852156	0.046583	0.966121		ENSMUSG00000005148	Klf5	-2.22686	-2.84617	-0.625881	0.276422
	361	0.956945	0.576322	0.643469	0.711712	0.382924	0.476322	0.4664	0.540589		361	0.34683	0.357487	0.360948	0.3492				ENSMUSG00000004568	Arhgef18	-1.57856	-1.34487	0.233086	0.597412		ENSMUSG00000005161	Prdx2	-0.374675	-0.19524	0.177823	0.772474
	362	0.948977	0.576322	0.643469	0.701135	0.382924	0.476322	0.4615	0.540589		362	0.341434	0.357487	0.365942	0.3492				ENSMUSG00000004591	Pkn2	0.377801	0.8615	0.48397	0.184369		ENSMUSG00000005198	Polr2a	0.400365	-1.00302	-1.40225	1.58039e-08
	363	0.948977	0.576322	0.643469	0.701135	0.382924	0.476322	0.4615	0.531156		363	0.34683	0.362963	0.360948	0.3443				ENSMUSG00000004610	Etfb	-0.238936	-0.227728	0.00843085	0.981022		ENSMUSG00000005204	Senp3	-0.0483732	0.61934	0.667439	0.138059
	364	0.941172	0.592496	0.643469	0.711712	0.382924	0.476322	0.4615	0.531156		364	0.34683	0.357487	0.365942	0.3443				ENSMUSG00000004626	Stxbp2	-0.973895	-1.10305	-0.130005	0.803537		ENSMUSG00000005233	Spc25	-0.0105779	-0.365085	-0.358721	0.646982
	365	0.941172	0.536052	0.643469	0.711712	0.382924	0.476322	0.4615	0.531156		365	0.341434	0.357487	0.365942	0.3443				ENSMUSG00000004642	Slbp	0.191823	0.284823	0.0942332	0.87409		ENSMUSG00000005251	Ripk4	0.470344	0.952289	0.481825	0.495861
	366	0.941172	0.584409	0.654319	0.701135	0.382924	0.476322	0.4615	0.521915		366	0.341434	0.357487	0.365942	0.3443				ENSMUSG00000004661	Arid3b	0.535047	0.744491	0.209349	0.766923		ENSMUSG00000005262	Ufd1l	-0.363203	-0.850194	-0.489483	0.390165
	367	0.941172	0.576322	0.654319	0.701135	0.382924	0.476322	0.4615	0.521915		367	0.341434	0.357487	0.365942	0.3443				ENSMUSG00000004665	Cnn2	3.59402	3.81837	0.229663	0.776084		ENSMUSG00000005299	Letm1	0.649258	0.882301	0.230655	0.723196
	368	0.933205	0.584409	0.654319	0.711712	0.382924	0.476322	0.4567	0.512481		368	0.341434	0.352011	0.365942	0.3443				ENSMUSG00000004667	Polr2e	0.528947	-0.0236985	-0.553339	0.038728		ENSMUSG00000005312	Ubqln1	0.207655	0.23107	0.0251422	0.963771
	369	0.933205	0.584409	0.665169	0.701135	0.382924	0.468677	0.4567	0.521915		369	0.341434	0.357487	0.360948	0.3443				ENSMUSG00000004677	Myo9b	-1.24444	-1.10375	0.139041	0.805579		ENSMUSG00000005354	Txn2	0.472786	0.842925	0.365562	0.555237
	370	0.925237	0.584409	0.665169	0.701135	0.382924	0.468677	0.4567	0.512481		370	0.34683	0.352011	0.360948	0.3443				ENSMUSG00000004771	Rab11a	-0.167333	-0.353067	-0.189648	0.731665		ENSMUSG00000005362	Crbn	-0.340358	-0.689248	-0.350306	0.59692
	371	0.933205	0.584409	0.665169	0.701135	0.382924	0.468677	0.4518	0.521915		371	0.341434	0.352011	0.360948	0.3443				ENSMUSG00000004788	Eif2b2	0.301045	0.45819	0.153825	0.80842		ENSMUSG00000005370	Msh6	-0.677964	-0.78067	-0.101572	0.806409
	372	0.925237	0.584409	0.665169	0.711712	0.382924	0.468677	0.4518	0.512481		372	0.34683	0.357487	0.360948	0.3443				ENSMUSG00000004789	Dlst	-0.130698	-0.213401	-0.0817358	0.879839		ENSMUSG00000005371	Fbxo11	0.22972	-0.177481	-0.4112	0.485115
	373	0.917269	0.584409	0.665169	0.701135	0.382924	0.468677	0.4469	0.521915		373	0.341434	0.357487	0.365942	0.3492				ENSMUSG00000004843	Chmp2b	-0.799961	-0.865998	-0.0709993	0.956599		ENSMUSG00000005374	Tbl2	0.375936	0.418892	0.039254	0.958147
	374	0.909301	0.584409	0.676019	0.711712	0.382924	0.476322	0.4469	0.512481		374	0.34683	0.357487	0.360948	0.3492				ENSMUSG00000004846	Plod3	0.44715	0.370409	-0.0767511	0.924604		ENSMUSG00000005378	Wbscr22	0.170125	0.183856	0.0132407	0.979413
	375	0.909301	0.592496	0.676019	0.701135	0.382924	0.468677	0.4469	0.512481		375	0.341434	0.357487	0.360948	0.3443				ENSMUSG00000004849	Ap1s1	0.173959	-0.778256	-0.958846	0.0400159		ENSMUSG00000005397	Nid1	-4.34021	-4.78689	-0.454702	0.340948
	376	0.909301	0.584409	0.686647	0.711712	0.382924	0.476322	0.442	0.503048		376	0.34683	0.357487	0.360948	0.3443				ENSMUSG00000004865	Srpk1	0.391397	0.208591	-0.182854	0.632076		ENSMUSG00000005410	Mcm5	-0.64861	-0.49331	0.1539	0.698978
	377	0.909301	0.584409	0.697497	0.701135	0.382924	0.468677	0.442	0.503048		377	0.341434	0.357487	0.355953	0.3492				ENSMUSG00000004880	Lbr	0.649696	0.209122	-0.441159	0.0216217		ENSMUSG00000005413	Hmox1	0.0631675	-0.260442	-0.326125	0.502231
	378	0.909301	0.592496	0.697497	0.711712	0.382924	0.468677	0.442	0.503048		378	0.341434	0.357487	0.360948	0.3492				ENSMUSG00000004891	Nes	1.10421	1.22643	0.121143	0.823656		ENSMUSG00000005417	Mprip	0.0263996	1.05656	1.0298	0.0356746
	379	0.901333	0.592496	0.697497	0.701135	0.382924	0.476322	0.442	0.503048		379	0.341434	0.357487	0.360948	0.3443				ENSMUSG00000004895	Prcc	0.0641186	0.219515	0.157085	0.797612		ENSMUSG00000005442	Cic	-0.412793	-0.350772	0.0586789	0.919781
	380	0.893528	0.584409	0.697497	0.711712	0.382924	0.468677	0.442	0.503048		380	0.336149	0.357487	0.365942	0.3443				ENSMUSG00000004897	Hdgf	0.684918	1.05455	0.369794	0.176519		ENSMUSG00000005447	Pafah1b3	-0.236622	0.226278	0.46402	0.539478
	381	0.893528	0.592496	0.719197	0.711712	0.382924	0.468677	0.4371	0.503048		381	0.336149	0.357487	0.365942	0.3443				ENSMUSG00000004929	Thop1	0.867306	1.19022	0.324217	0.278824		ENSMUSG00000005469	Prkaca	0.613354	0.885106	0.269324	0.672017
	382	0.893528	0.600583	0.719197	0.711712	0.382924	0.468677	0.442	0.503048		382	0.341434	0.357487	0.365942	0.3443				ENSMUSG00000004931	Apba3	-0.385033	0.231387	0.618118	0.425358		ENSMUSG00000005470	Asf1b	-1.35368	-1.45846	-0.121169	0.900296
	383	0.893528	0.592496	0.719197	0.711712	0.382924	0.468677	0.4371	0.503048		383	0.341434	0.357487	0.360948	0.3443				ENSMUSG00000004934	Pias4	-0.45317	-0.305045	0.147339	0.80989		ENSMUSG00000005481	Ddx39	-0.121967	0.0950449	0.217217	0.590084
	384	0.901333	0.592496	0.730047	0.711712	0.382924	0.461033	0.4371	0.493615		384	0.336149	0.357487	0.365942	0.3443				ENSMUSG00000004936	Map2k1	-0.0803239	0.126784	0.20579	0.625874		ENSMUSG00000005483	Dnajb1	-0.728466	-0.460254	0.267787	0.689479
	385	0.885561	0.600583	0.730047	0.711712	0.382924	0.468677	0.4322	0.503048		385	0.341434	0.357487	0.360948	0.3394				ENSMUSG00000004937	Sgta	0.0437228	0.494477	0.451575	0.248757		ENSMUSG00000005505	Kbtbd4	-0.979503	-0.355295	0.611822	0.456706
	386	0.893528	0.592496	0.751525	0.711712	0.382924	0.461033	0.4322	0.493615		386	0.336149	0.357487	0.360948	0.3394				ENSMUSG00000004947	Dtx2	-0.519896	0.0719559	0.590404	0.415275		ENSMUSG00000005506	Celf1	0.469491	0.126387	-0.344933	0.406547
	387	0.877593	0.600583	0.751525	0.711712	0.382924	0.476322	0.4322	0.503048		387	0.341434	0.362963	0.360948	0.3394				ENSMUSG00000004951	Hspb1	-0.0175541	0.347917	0.361462	0.592738		ENSMUSG00000005510	Ndufs3	-0.325471	-0.0755304	0.246495	0.770906
	388	0.877593	0.568235	0.762375	0.711712	0.382924	0.468677	0.4322	0.493615		388	0.34683	0.357487	0.360948	0.3443				ENSMUSG00000004980	Hnrnpa2b1	0.427055	0.0986304	-0.328813	0.150956		ENSMUSG00000005514	Por	-0.206029	-0.2244	-0.0192744	0.970264
	389	0.877593	0.608504	0.762375	0.72229	0.382924	0.468677	0.4274	0.484181		389	0.336149	0.357487	0.360948	0.3394				ENSMUSG00000004996	Mri1	-0.283797	0.0982623	0.381998	0.502319		ENSMUSG00000005533	Igf1r	2.39017	2.57583	0.189917	0.824639
	390	0.869625	0.616591	0.784075	0.72229	0.382924	0.461033	0.4274	0.484181		390	0.341434	0.357487	0.360948	0.3394				ENSMUSG00000005034	Prkacb	0.074237	0.0694003	-0.00581065	0.987016		ENSMUSG00000005534	Insr	1.23213	1.03298	-0.197776	0.769609
	391	0.861657	0.616591	0.784075	0.711712	0.37547	0.468677	0.4322	0.484181		391	0.341434	0.352011	0.360948	0.3443				ENSMUSG00000005054	Cstb	-1.65632	-1.90365	-0.250828	0.648646		ENSMUSG00000005566	Trim28	-0.828009	-0.401194	0.4254	0.171844
	392	0.877593	0.616591	0.794925	0.711712	0.382924	0.461033	0.4225	0.484181		392	0.341434	0.357487	0.360948	0.3443				ENSMUSG00000005069	Pex5	-0.965798	-0.461784	0.50071	0.158137		ENSMUSG00000005575	Ube2m	-0.858635	-0.180276	0.673117	0.173476
	393	0.869625	0.616591	0.794925	0.72229	0.37547	0.461033	0.4274	0.474748		393	0.341434	0.357487	0.360948	0.3443				ENSMUSG00000005102	Eif2ak4	-0.20956	-0.146928	0.064691	0.952943		ENSMUSG00000005609	Ctr9	0.12105	0.132882	0.0108345	0.978408
	394	0.861657	0.624678	0.805775	0.72229	0.382924	0.461033	0.4225	0.493615		394	0.341434	0.357487	0.360948	0.3443				ENSMUSG00000005103	Wdr1	-0.0885635	0.118537	0.205811	0.576949		ENSMUSG00000005610	Eif4g2	1.34878	0.825914	-0.522164	0.166465
	395	0.861657	0.624678	0.816404	0.72229	0.37547	0.461033	0.4176	0.474748		395	0.341434	0.357487	0.360948	0.3443				ENSMUSG00000005125	Ndrg1	0.246562	-0.0771718	-0.324284	0.717727		ENSMUSG00000005621	Zfp592	0.214167	0.682178	0.466207	0.486595
	396	0.861657	0.632765	0.827254	0.72229	0.37547	0.461033	0.4225	0.484181		396	0.341434	0.357487	0.365942	0.3443				ENSMUSG00000005142	Man2b1	-0.749565	-1.07746	-0.330867	0.390027		ENSMUSG00000005625	Psmd4	-0.152819	0.0345718	0.186895	0.681686
	397	0.853689	0.640852	0.838104	0.72229	0.382924	0.461033	0.4225	0.484181		397	0.341434	0.357487	0.360948	0.3443				ENSMUSG00000005148	Klf5	-0.267043	0.19181	0.458826	0.257104		ENSMUSG00000005656	Snx6	-0.590606	-1.35182	-0.770002	0.150217
	398	0.853689	0.648939	0.848953	0.732651	0.37547	0.453388	0.4225	0.484181		398	0.341434	0.357487	0.360948	0.3443				ENSMUSG00000005161	Prdx2	0.198208	0.2218	0.0253669	0.971904		ENSMUSG00000005667	Mthfd2	1.55391	1.61451	0.0583856	0.903563
	399	0.845722	0.648939	0.848953	0.72229	0.382924	0.461033	0.4176	0.474748		399	0.336149	0.362963	0.365942	0.3394				ENSMUSG00000005198	Polr2a	-0.506292	-1.27852	-0.77408	1.59767e-06		ENSMUSG00000005672	Kit	-3.57735	-4.71235	-1.14302	0.00804846
	400	0.853689	0.648939	0.870653	0.732651	0.382924	0.461033	0.4176	0.474748		400	0.341434	0.362963	0.365942	0.3443				ENSMUSG00000005204	Senp3	-0.0100954	0.202068	0.212858	0.629637		ENSMUSG00000005682	Pan2	-0.19162	-0.111305	0.080244	0.903332
	401	0.845722	0.648939	0.892132	0.732651	0.382924	0.453388	0.4176	0.474748		401	0.336149	0.357487	0.365942	0.3443				ENSMUSG00000005233	Spc25	0.334525	0.258777	-0.0767372	0.928754		ENSMUSG00000005683	Cs	-0.521006	-0.612919	-0.0953498	0.864051
	402	0.845722	0.656861	0.892132	0.732651	0.382924	0.461033	0.4176	0.474748		402	0.336149	0.357487	0.365942	0.3443				ENSMUSG00000005251	Ripk4	-0.855892	-0.519515	0.333789	0.710295		ENSMUSG00000005686	Ampd3	-1.28273	-1.89054	-0.633299	0.529439
	403	0.837917	0.664948	0.902982	0.732651	0.37547	0.461033	0.4176	0.474748		403	0.336149	0.362963	0.365942	0.3492				ENSMUSG00000005262	Ufd1l	-0.557504	-0.61167	-0.0534493	0.942369		ENSMUSG00000005687	Bcas2	-0.205515	-0.869035	-0.668913	0.169542
	404	0.837917	0.673035	0.913832	0.743229	0.382924	0.461033	0.4176	0.474748		404	0.341434	0.362963	0.365942	0.3443				ENSMUSG00000005299	Letm1	0.659701	0.373149	-0.285586	0.62215		ENSMUSG00000005698	Ctcf	0.574442	0.375013	-0.200177	0.67025
	405	0.837917	0.673035	0.924682	0.743229	0.37547	0.445743	0.4127	0.474748		405	0.341434	0.362963	0.365942	0.3492				ENSMUSG00000005312	Ubqln1	0.308734	0.72696	0.416513	0.0987679		ENSMUSG00000005718	Tfap4	0.56432	1.03395	0.468507	0.452446
	406	0.837917	0.681122	0.935532	0.743229	0.382924	0.453388	0.4127	0.474748		406	0.341434	0.362963	0.360948	0.359				ENSMUSG00000005354	Txn2	1.00251	0.441653	-0.561199	0.239354		ENSMUSG00000005732	Ranbp1	0.475658	0.254781	-0.222024	0.598772
	407	0.837917	0.689209	0.946382	0.743229	0.382924	0.461033	0.4127	0.465507		407	0.336149	0.362963	0.365942	0.3492				ENSMUSG00000005362	Crbn	-0.527282	-0.801235	-0.276352	0.658853		ENSMUSG00000005779	Psmb4	-0.218946	0.0211826	0.237123	0.598486
	408	0.829949	0.697296	0.96786	0.753806	0.37547	0.453388	0.4176	0.465507		408	0.336149	0.362963	0.365942	0.3492				ENSMUSG00000005370	Msh6	-0.377286	-0.389084	-0.0120711	0.973953		ENSMUSG00000005813	Metap1	0.245365	-0.0356122	-0.285448	0.599782
	409	0.837917	0.697296	0.97871	0.743229	0.382924	0.453388	0.4078	0.465507		409	0.34683	0.368439	0.365942	0.3541				ENSMUSG00000005371	Fbxo11	0.218625	-0.0623183	-0.283378	0.576949		ENSMUSG00000005846	Rsl1d1	0.757713	0.253949	-0.502434	0.230842
	410	0.829949	0.713305	0.97871	0.764384	0.37547	0.453388	0.4078	0.465507		410	0.341434	0.362963	0.365942	0.3541				ENSMUSG00000005374	Tbl2	0.181667	0.203438	0.0168822	0.977173		ENSMUSG00000005871	Apc	0.249887	0.517007	0.26722	0.617704
	411	0.821981	0.713305	1.00041	0.764384	0.37547	0.453388	0.4078	0.456074		411	0.341434	0.368439	0.365942	0.3541				ENSMUSG00000005378	Wbscr22	0.662806	0.156768	-0.505828	0.15657		ENSMUSG00000005873	Reep5	0.991004	1.01672	0.0259031	0.975735
	412	0.814013	0.721392	1.01126	0.764384	0.382924	0.461033	0.4029	0.465507		412	0.341434	0.362963	0.365942	0.3541				ENSMUSG00000005397	Nid1	-0.932227	-1.98969	-1.05691	1.72337e-10		ENSMUSG00000005881	Ergic3	0.271147	0.2888	0.0192722	0.973429
	413	0.814013	0.729479	1.02189	0.774961	0.382924	0.453388	0.4029	0.456074		413	0.34683	0.368439	0.370937	0.359				ENSMUSG00000005410	Mcm5	-0.406809	-0.300349	0.105658	0.748789		ENSMUSG00000005882	Uqcc1	0.171223	0.531422	0.358926	0.659969
	414	0.814013	0.737566	1.04359	0.774961	0.382924	0.445743	0.4078	0.456074		414	0.341434	0.368439	0.370937	0.3541				ENSMUSG00000005413	Hmox1	-0.409322	-0.519002	-0.111072	0.843094		ENSMUSG00000005886	Ncoa2	0.244132	0.345275	0.102318	0.891366
	415	0.814013	0.745653	1.04359	0.774961	0.382924	0.453388	0.4078	0.456074		415	0.341434	0.373914	0.37583	0.359				ENSMUSG00000005417	Mprip	-0.0533662	-0.0120031	0.0436159	0.960566		ENSMUSG00000005892	Trh	-0.749518	-0.694323	0.0545513	0.929549
	416	0.814013	0.761662	1.06529	0.774961	0.382924	0.453388	0.4029	0.456074		416	0.341434	0.368439	0.370937	0.359				ENSMUSG00000005442	Cic	-0.717031	-0.611518	0.103119	0.874422		ENSMUSG00000005893	Nr2c2	-0.40662	-0.441875	-0.0355413	0.962749
	417	0.814013	0.769749	1.06529	0.785539	0.382924	0.453388	0.4029	0.465507		417	0.336149	0.373914	0.37583	0.359				ENSMUSG00000005447	Pafah1b3	0.282672	0.427809	0.146084	0.862651		ENSMUSG00000005899	Smpd4	-0.0345288	0.718539	0.750415	0.024838
	418	0.806045	0.769749	1.08677	0.785539	0.37547	0.453388	0.398	0.456074		418	0.34683	0.373914	0.37583	0.359				ENSMUSG00000005469	Prkaca	-0.227581	0.0510556	0.276572	0.656709		ENSMUSG00000005907	Pex1	-0.535833	-0.860787	-0.333707	0.653722
	419	0.806045	0.785923	1.09762	0.806478	0.382924	0.453388	0.4029	0.44664		419	0.34683	0.373914	0.37583	0.3639				ENSMUSG00000005470	Asf1b	-0.815929	-1.06669	-0.25358	0.745465		ENSMUSG00000005936	Kctd20	0.514226	0.371315	-0.143001	0.829958
	420	0.806045	0.79401	1.10847	0.7959	0.382924	0.445743	0.398	0.456074		420	0.34683	0.379278	0.37583	0.3639				ENSMUSG00000005481	Ddx39	-0.141311	-0.45833	-0.318753	0.204465		ENSMUSG00000005949	Ctns	-1.17345	-1.42549	-0.263661	0.758813
	421	0.806045	0.802097	1.13017	0.806478	0.382924	0.453388	0.4029	0.456074		421	0.341434	0.379278	0.380825	0.3687				ENSMUSG00000005483	Dnajb1	-0.913229	-0.656655	0.256716	0.672334		ENSMUSG00000005958	Ephb3	-1.46273	-0.934084	0.520768	0.390713
	422	0.806045	0.802097	1.13017	0.817055	0.382924	0.445743	0.398	0.456074		422	0.34683	0.379278	0.380825	0.3639				ENSMUSG00000005505	Kbtbd4	-0.154338	-0.339784	-0.187038	0.845489		ENSMUSG00000005973	Rcn1	-0.808846	-1.27637	-0.472862	0.374826
	423	0.798078	0.818106	1.14102	0.817055	0.382924	0.453388	0.398	0.44664		423	0.341434	0.379278	0.385819	0.3687				ENSMUSG00000005506	Celf1	0.147539	0.204152	0.0554178	0.907281		ENSMUSG00000005981	Trap1	0.601082	0.136682	-0.462581	0.174804
	424	0.798078	0.826193	1.15165	0.827633	0.382924	0.445743	0.398	0.456074		424	0.34683	0.379278	0.385819	0.3687				ENSMUSG00000005510	Ndufs3	-0.282583	-0.53606	-0.253833	0.747093		ENSMUSG00000006005	Tpr	0.524124	0.0659075	-0.457129	0.181955
	425	0.790273	0.83428	1.16249	0.827633	0.382924	0.445743	0.398	0.437207		425	0.34683	0.384754	0.390814	0.3687				ENSMUSG00000005514	Por	0.219166	-0.0993368	-0.321135	0.425384		ENSMUSG00000006019	Dhx34	0.201284	0.689322	0.482933	0.549249
	426	0.790273	0.850454	1.18419	0.848788	0.382924	0.445743	0.398	0.456074		426	0.352225	0.384754	0.390814	0.3736				ENSMUSG00000005533	Igf1r	2.58232	2.16684	-0.411185	0.59209		ENSMUSG00000006024	Napa	-0.217793	-0.283026	-0.0667843	0.91228
	427	0.790273	0.858376	1.19504	0.848788	0.37547	0.453388	0.398	0.437207		427	0.352225	0.384754	0.390814	0.3785				ENSMUSG00000005534	Insr	0.433484	-0.153931	-0.591096	0.26033		ENSMUSG00000006050	Sra1	0.413772	0.183031	-0.230691	0.739839
	428	0.790273	0.87455	1.19504	0.848788	0.382924	0.445743	0.3932	0.44664		428	0.34683	0.39023	0.390814	0.3785				ENSMUSG00000005566	Trim28	0.289257	0.816524	0.526889	0.000395927		ENSMUSG00000006056	Calcoco2	-5.8406	-7.18457	-1.33164	0.333668
	429	0.782305	0.882637	1.20589	0.869727	0.382924	0.453388	0.3932	0.437207		429	0.34683	0.384754	0.390814	0.3785				ENSMUSG00000005575	Ube2m	0.358859	0.570849	0.211988	0.668008		ENSMUSG00000006095	Tbcb	-0.0421621	-0.112162	-0.0763063	0.929948
	430	0.782305	0.898811	1.21674	0.869727	0.382924	0.453388	0.3932	0.437207		430	0.352225	0.384754	0.400804	0.3785				ENSMUSG00000005609	Ctr9	-0.161442	0.0457491	0.205794	0.58631		ENSMUSG00000006127	Inpp5k	-0.517009	-0.397673	0.107381	0.912673
	431	0.782305	0.906898	1.22737	0.880304	0.382924	0.445743	0.3932	0.44664		431	0.352225	0.39023	0.400804	0.3834				ENSMUSG00000005610	Eif4g2	0.477496	0.0959453	-0.382168	0.0659715		ENSMUSG00000006134	Crkl	-0.512323	0.0273474	0.534273	0.390713
	432	0.782305	0.922907	1.24907	0.880304	0.382924	0.453388	0.3932	0.437207		432	0.352225	0.395705	0.395809	0.3834				ENSMUSG00000005615	Pcyt1a	-0.817721	-0.830615	-0.0180438	0.981022		ENSMUSG00000006169	Clint1	0.827497	0.771051	-0.0546191	0.918016
	433	0.782305	0.922907	1.25992	0.890882	0.382924	0.453388	0.3932	0.437207		433	0.352225	0.39023	0.405697	0.3834				ENSMUSG00000005621	Zfp592	-0.527969	-0.368312	0.155628	0.861156		ENSMUSG00000006191	Cdkal1	0.354754	-0.482649	-0.838732	0.230711
	434	0.782305	0.947168	1.27077	0.901459	0.382924	0.445743	0.3932	0.437207		434	0.352225	0.39023	0.405697	0.3883				ENSMUSG00000005625	Psmd4	-0.00371747	0.28351	0.286275	0.302696		ENSMUSG00000006205	Htra1	-1.40676	-1.40167	0	0.998181
	435	0.782305	0.947168	1.27077	0.912037	0.382924	0.453388	0.3883	0.437207		435	0.35762	0.39023	0.410691	0.3883				ENSMUSG00000005656	Snx6	-0.0577847	-0.381501	-0.326263	0.462558		ENSMUSG00000006215	Zbtb17	-0.587589	0.746107	1.33485	0.0123155
	436	0.782305	0.955255	1.28162	0.922614	0.382924	0.453388	0.3883	0.437207		436	0.35762	0.395705	0.410691	0.3932				ENSMUSG00000005667	Mthfd2	0.0498832	0.009005	-0.0400898	0.944791		ENSMUSG00000006219	Fblim1	-1.67828	-2.10985	-0.442442	0.546977
	437	0.766369	0.979351	1.28162	0.932976	0.382924	0.453388	0.3834	0.437207		437	0.35762	0.401181	0.410691	0.398				ENSMUSG00000005672	Kit	-0.176953	-1.14062	-0.962771	3.07978e-08		ENSMUSG00000006273	Atp6v1b2	-0.591074	-0.94658	-0.356086	0.370138
	438	0.774337	0.987438	1.3031	0.943553	0.382924	0.445743	0.3883	0.437207		438	0.35762	0.401181	0.410691	0.3932				ENSMUSG00000005682	Pan2	-0.445277	0.122234	0.566938	0.0605127		ENSMUSG00000006276	Eps15l1	-0.13879	-0.172239	-0.0350357	0.953978
	439	0.774337	1.00361	1.31395	0.954131	0.382924	0.445743	0.3883	0.437207		439	0.352225	0.401181	0.410691	0.3932				ENSMUSG00000005683	Cs	-0.264621	-0.363463	-0.0990643	0.823077		ENSMUSG00000006281	Tep1	0.371335	0.0580585	-0.316802	0.707288
	440	0.774337	1.00361	1.3248	0.954131	0.382924	0.453388	0.3932	0.437207		440	0.35762	0.395705	0.415686	0.398				ENSMUSG00000005686	Ampd3	-2.37979	-2.50823	-0.138094	0.923869		ENSMUSG00000006288	Ttc5	-0.131019	-0.183427	-0.0579724	0.948493
	441	0.766369	1.01962	1.3248	0.964708	0.382924	0.453388	0.3834	0.437207		441	0.35762	0.401181	0.415686	0.4029				ENSMUSG00000005687	Bcas2	0.343702	0.102353	-0.242247	0.518321		ENSMUSG00000006299	Aamp	-0.335838	-0.106833	0.228246	0.644787
	442	0.774337	1.03579	1.3248	0.985863	0.382924	0.453388	0.3883	0.437207		442	0.363015	0.401181	0.415686	0.4078				ENSMUSG00000005698	Ctcf	0.052307	0.0612404	0.00722509	0.981022		ENSMUSG00000006301	Tmbim1	-1.16109	-0.514663	0.635403	0.44814
	443	0.766369	1.04388	1.3465	0.996225	0.390533	0.453388	0.3883	0.437207		443	0.36841	0.406657	0.420681	0.4078				ENSMUSG00000005718	Tfap4	-0.383885	-0.0684959	0.313052	0.669738		ENSMUSG00000006304	Arpc2	0.150786	0.313288	0.157733	0.816957
	444	0.766369	1.05989	1.3465	0.996225	0.390533	0.445743	0.3834	0.437207		444	0.36841	0.406657	0.425676	0.4078				ENSMUSG00000005732	Ranbp1	0.117484	0.0397054	-0.0770215	0.856394		ENSMUSG00000006307	Kmt2b	0.318695	0.168489	-0.148904	0.794693
	445	0.758401	1.06798	1.35713	1.0068	0.390533	0.453388	0.3834	0.437207		445	0.36841	0.401181	0.43067	0.4127				ENSMUSG00000005779	Psmb4	0.224541	0.532153	0.308979	0.302696		ENSMUSG00000006315	Tmem147	-0.201577	0.929408	1.13338	0.0322857
	446	0.766369	1.07606	1.36798	1.01738	0.398141	0.453388	0.3785	0.437207		446	0.36841	0.406657	0.425676	0.4078				ENSMUSG00000005813	Metap1	0.162524	0.184788	0.0201315	0.971904		ENSMUSG00000006333	Rps9	0.176542	0.609674	0.428424	0.715996
	447	0.766369	1.09224	1.37883	1.02796	0.390533	0.453388	0.3834	0.427774		447	0.36841	0.412021	0.425676	0.4127				ENSMUSG00000005823	Gpr108	-0.271356	-0.47077	-0.200186	0.831016		ENSMUSG00000006342	Susd2	-3.27939	-4.27948	-1.05946	0.404081
	448	0.766369	1.10033	1.37883	1.03853	0.390533	0.453388	0.3834	0.427774		448	0.373695	0.406657	0.43067	0.4176				ENSMUSG00000005846	Rsl1d1	0.109659	0.152491	0.0426852	0.928754		ENSMUSG00000006345	Ggt1	-3.27308	-3.31347	-0.0453261	0.948242
	449	0.758401	1.10841	1.38968	1.03853	0.382924	0.453388	0.3834	0.427774		449	0.373695	0.412021	0.43067	0.4176				ENSMUSG00000005871	Apc	0.171536	0.345208	0.172024	0.771632		ENSMUSG00000006356	Crip2	2.2159	2.36344	0.146803	0.849777
	450	0.758401	1.12442	1.40053	1.05947	0.390533	0.445743	0.3785	0.427774		450	0.373695	0.417497	0.435665	0.4176				ENSMUSG00000005873	Reep5	-0.0328806	-0.328541	-0.304165	0.735006		ENSMUSG00000006360	Crip1	-0.947958	-1.13757	-0.207262	0.852453
	451	0.758401	1.1406	1.40053	1.07005	0.390533	0.453388	0.3834	0.427774		451	0.373695	0.412021	0.440558	0.4225				ENSMUSG00000005881	Ergic3	0.552923	-0.0324537	-0.583873	0.0740084		ENSMUSG00000006369	Fbln1	-1.24225	-1.20426	0.0321842	0.962361
	452	0.750434	1.14868	1.40053	1.08063	0.390533	0.453388	0.3834	0.427774		452	0.37909	0.417497	0.440558	0.4225				ENSMUSG00000005882	Uqcc1	-0.0238972	-0.0561068	-0.0313602	0.973953		ENSMUSG00000006373	Pgrmc1	0.676113	0.746104	0.0712411	0.913824
	453	0.758401	1.16469	1.41138	1.09121	0.398141	0.453388	0.3834	0.427774		453	0.373695	0.417497	0.450547	0.4274				ENSMUSG00000005886	Ncoa2	-0.804745	-0.873979	-0.0680989	0.933123		ENSMUSG00000006378	Gcat	-0.999197	-0.506384	0.490072	0.227614
	454	0.750434	1.17278	1.41138	1.11236	0.398141	0.461033	0.3785	0.427774		454	0.37909	0.422972	0.450547	0.4322				ENSMUSG00000005892	Trh	2.24295	1.80869	-0.43315	0.0461436		ENSMUSG00000006392	Med8	0.552554	-0.518383	-1.07867	0.0566377
	455	0.750434	1.18087	1.41138	1.12272	0.390533	0.445743	0.3785	0.41834		455	0.384485	0.422972	0.450547	0.4322				ENSMUSG00000005893	Nr2c2	-0.959277	-0.629163	0.32553	0.717727		ENSMUSG00000006398	Cdc20	-0.335608	0.0813957	0.416074	0.325676
	456	0.750434	1.18895	1.41138	1.12272	0.398141	0.453388	0.3785	0.427774		456	0.384485	0.422972	0.450547	0.4322				ENSMUSG00000005899	Smpd4	-0.992452	-0.337297	0.65595	0.0054819		ENSMUSG00000006412	Pfdn2	1.39325	0.0364554	-1.35516	0.000956078
	457	0.750434	1.20513	1.42201	1.1333	0.398141	0.461033	0.3785	0.41834		457	0.384485	0.422972	0.450547	0.4371				ENSMUSG00000005907	Pex1	-0.202502	-0.408414	-0.209222	0.760791		ENSMUSG00000006418	Rnf114	-0.183242	-0.382949	-0.205198	0.778295
	458	0.750434	1.21305	1.42201	1.15445	0.398141	0.453388	0.3785	0.427774		458	0.384485	0.422972	0.450547	0.4371				ENSMUSG00000005936	Kctd20	0.163029	0.0212484	-0.144114	0.828363		ENSMUSG00000006442	Srm	0.541486	1.06856	0.525598	0.162577
	459	0.750434	1.22922	1.43286	1.16503	0.398141	0.461033	0.3785	0.427774		459	0.38988	0.422972	0.455542	0.442				ENSMUSG00000005949	Ctns	-1.04681	-1.70508	-0.66144	0.251513		ENSMUSG00000006445	Epha2	-1.04603	-0.832772	0.211462	0.697143
	460	0.750434	1.22922	1.43286	1.17561	0.40575	0.453388	0.3785	0.41834		460	0.38988	0.428448	0.455542	0.442				ENSMUSG00000005958	Ephb3	-0.228479	-0.481954	-0.252419	0.648961		ENSMUSG00000006456	Rbm14	-0.563969	-0.578962	-0.01506	0.970806
	461	0.750434	1.2454	1.44371	1.18619	0.398141	0.453388	0.3785	0.41834		461	0.38988	0.428448	0.460537	0.442				ENSMUSG00000005973	Rcn1	-0.521855	-1.3686	-0.850543	0.00245712		ENSMUSG00000006471	Ndor1	-0.0882933	-0.0100635	0.0678154	0.937238
	462	0.750434	1.25348	1.44371	1.19655	0.40575	0.453388	0.3785	0.41834		462	0.395276	0.428448	0.460537	0.4469				ENSMUSG00000005981	Trap1	-0.253951	-0.327138	-0.0747776	0.851103		ENSMUSG00000006494	Pdk1	1.70529	2.34598	0.643418	0.24831
	463	0.750434	1.26949	1.44371	1.20713	0.398141	0.461033	0.3785	0.41834		463	0.38988	0.428448	0.465532	0.4469				ENSMUSG00000006005	Tpr	0.357417	0.361207	0.0026064	0.985869		ENSMUSG00000006498	Ptbp1	-0.128094	-0.225453	-0.0989382	0.824639
	464	0.750434	1.26949	1.44371	1.2177	0.40575	0.461033	0.3785	0.409099		464	0.395276	0.428448	0.460537	0.4469				ENSMUSG00000006019	Dhx34	-0.481265	-0.327973	0.149802	0.900842		ENSMUSG00000006517	Mvd	0.351085	0.832374	0.480095	0.309057
	465	0.750434	1.28567	1.44371	1.22828	0.40575	0.468677	0.3736	0.41834		465	0.395276	0.433924	0.465532	0.4518				ENSMUSG00000006024	Napa	-0.259139	-0.416494	-0.158138	0.753774		ENSMUSG00000006519	Cyba	-1.40121	-1.37415	0.0132403	0.98292
	466	0.750434	1.28567	1.44371	1.22828	0.413359	0.468677	0.3736	0.41834		466	0.400671	0.4394	0.465532	0.4518				ENSMUSG00000006050	Sra1	0.30685	0.262432	-0.0452006	0.963222		ENSMUSG00000006585	Cdt1	-0.586473	0.125559	0.712525	0.0265564
	467	0.750434	1.30184	1.45456	1.23886	0.40575	0.468677	0.3736	0.427774		467	0.405956	0.433924	0.470424	0.4518				ENSMUSG00000006056	Calcoco2	-3.23834	-3.41804	-0.184677	0.801493		ENSMUSG00000006589	Aprt	-0.449711	-0.353992	0.0910311	0.888368
	468	0.750434	1.30993	1.45456	1.2598	0.413359	0.468677	0.3785	0.41834		468	0.405956	0.4394	0.470424	0.4567				ENSMUSG00000006095	Tbcb	0.314349	0.166811	-0.149461	0.784552		ENSMUSG00000006599	Gtf2h1	-0.1426	0.538971	0.67784	0.265153
	469	0.750434	1.31785	1.45456	1.27038	0.413359	0.461033	0.3736	0.41834		469	0.400671	0.433924	0.470424	0.4567				ENSMUSG00000006127	Inpp5k	-0.965817	-0.382601	0.584325	0.370853		ENSMUSG00000006649	Nphs1	-0.092967	0.0289211	0.118947	0.875235
	470	0.750434	1.33402	1.45456	1.27038	0.413359	0.468677	0.3736	0.41834		470	0.400671	0.4394	0.475419	0.4615				ENSMUSG00000006134	Crkl	-0.833794	-0.217377	0.614289	0.18638		ENSMUSG00000006651	Aplp1	0.812137	1.08125	0.271283	0.714797
	471	0.750434	1.33402	1.45456	1.29153	0.413359	0.468677	0.3687	0.41834		471	0.411351	0.444764	0.470424	0.4615				ENSMUSG00000006169	Clint1	0.28756	0.207118	-0.0810508	0.883707		ENSMUSG00000006673	Qrich1	-0.363539	0.0755074	0.44052	0.260692
	472	0.750434	1.34211	1.46541	1.29153	0.413359	0.468677	0.3736	0.41834		472	0.411351	0.444764	0.475419	0.4615				ENSMUSG00000006191	Cdkal1	0.447853	0.560708	0.112457	0.890288		ENSMUSG00000006676	Usp19	-0.11397	0.0723426	0.186894	0.703043
	473	0.766369	1.35828	1.45456	1.30211	0.413359	0.468677	0.3736	0.409099		473	0.405956	0.444764	0.480414	0.4664				ENSMUSG00000006205	Htra1	-0.174905	-0.733384	-0.560579	0.413786		ENSMUSG00000006678	Pola1	-0.100489	-0.708236	-0.608968	0.147893
	474	0.758401	1.36621	1.46541	1.31269	0.420968	0.476322	0.3736	0.409099		474	0.411351	0.444764	0.480414	0.4664				ENSMUSG00000006215	Zbtb17	-0.669512	-0.122666	0.544211	0.378744		ENSMUSG00000006699	Cdc42	0.234108	0.120018	-0.114254	0.864221
	475	0.758401	1.36621	1.45456	1.32305	0.413359	0.476322	0.3736	0.409099		475	0.411351	0.444764	0.480414	0.4664				ENSMUSG00000006219	Fblim1	0.508548	0.645054	0.136676	0.840441		ENSMUSG00000006715	Gmnn	0.0889515	-0.215809	-0.308003	0.616753
	476	0.758401	1.37429	1.46541	1.33362	0.428421	0.476322	0.3736	0.409099		476	0.416746	0.444764	0.480414	0.4664				ENSMUSG00000006273	Atp6v1b2	-0.788206	-0.56157	0.226384	0.467858		ENSMUSG00000006728	Cdk4	-0.304224	0.398012	0.702077	0.0484575
	477	0.758401	1.38238	1.46541	1.3442	0.420968	0.468677	0.3736	0.409099		477	0.422141	0.450239	0.490404	0.4713				ENSMUSG00000006276	Eps15l1	-0.546737	-0.441033	0.10556	0.850686		ENSMUSG00000006732	Mettl1	0.226999	0.206261	-0.0276899	0.971017
	478	0.758401	1.38238	1.46541	1.35478	0.428421	0.476322	0.3736	0.409099		478	0.422141	0.450239	0.485409	0.4762				ENSMUSG00000006281	Tep1	0.72445	0.758645	0.0302012	0.971904		ENSMUSG00000006736	Tspan31	-0.661337	-0.419216	0.238765	0.791989
	479	0.766369	1.39855	1.46541	1.35478	0.428421	0.476322	0.3785	0.41834		479	0.422141	0.455715	0.490404	0.4811				ENSMUSG00000006288	Ttc5	0.121839	-0.291186	-0.417038	0.487491		ENSMUSG00000006740	Kif5b	0.0311084	0.0670312	0.0338494	0.953978
	480	0.766369	1.40664	1.46541	1.37593	0.428421	0.476322	0.3736	0.409099		480	0.422141	0.450239	0.490404	0.4713				ENSMUSG00000006289	Osgep	0.473141	0.973695	0.502035	0.50655		ENSMUSG00000006763	Saal1	0.841495	0.508565	-0.338058	0.675051
	481	0.766369	1.40664	1.45456	1.37593	0.428421	0.476322	0.3736	0.409099		481	0.427536	0.455715	0.490404	0.4811				ENSMUSG00000006299	Aamp	0.0377388	-0.49866	-0.538252	0.0420323		ENSMUSG00000006800	Sulf2	-0.661345	-0.703528	-0.0409362	0.942874
	482	0.774337	1.41456	1.47626	1.3863	0.428421	0.476322	0.3736	0.409099		482	0.427536	0.455715	0.490404	0.4762				ENSMUSG00000006301	Tmbim1	-0.589613	-0.576588	0.00822125	0.986899		ENSMUSG00000006818	Sod2	-1.30556	-1.16485	0.141377	0.813711
	483	0.774337	1.42265	1.46541	1.3863	0.43603	0.476322	0.3736	0.409099		483	0.427536	0.455715	0.495398	0.4811				ENSMUSG00000006304	Arpc2	0.271533	0.838667	0.566892	0.0605127		ENSMUSG00000006850	Tmco6	1.04116	1.45865	0.421156	0.596495
	484	0.774337	1.43074	1.46541	1.3863	0.43603	0.483811	0.3736	0.409099		484	0.427536	0.461191	0.490404	0.4811				ENSMUSG00000006307	Kmt2b	-0.316871	-0.216832	0.0991	0.877271		ENSMUSG00000006920	Ezh1	0.0194603	0.165505	0.14328	0.864051
	485	0.782305	1.43074	1.45456	1.40745	0.443639	0.483811	0.3736	0.409099		485	0.432931	0.455715	0.490404	0.486				ENSMUSG00000006315	Tmem147	0.0214987	0.22885	0.205033	0.799167		ENSMUSG00000006930	Hap1	-2.80743	-2.21627	0.581478	0.378529
	486	0.782305	1.43882	1.45456	1.40745	0.43603	0.483811	0.3736	0.409099		486	0.438216	0.461191	0.495398	0.486				ENSMUSG00000006333	Rps9	0.545252	0.382907	-0.166126	0.84405		ENSMUSG00000006932	Ctnnb1	-0.517317	-0.452337	0.0651048	0.888066
	487	0.782305	1.43882	1.45456	1.41803	0.443639	0.483811	0.3736	0.409099		487	0.427536	0.466666	0.490404	0.4908				ENSMUSG00000006342	Susd2	0.028271	-0.71679	-0.750096	0.119544		ENSMUSG00000006998	Psmd2	-0.3629	-0.450507	-0.0901299	0.849253
	488	0.790273	1.44691	1.45456	1.42861	0.43603	0.491456	0.3736	0.409099		488	0.438216	0.461191	0.495398	0.486				ENSMUSG00000006345	Ggt1	-2.41532	-2.53357	-0.129066	0.903419		ENSMUSG00000007029	Vars	0.0326498	0.400999	0.36732	0.372565
	489	0.790273	1.44691	1.44371	1.43918	0.443639	0.483811	0.3736	0.409099		489	0.438216	0.466666	0.505286	0.486				ENSMUSG00000006356	Crip2	1.23081	1.05378	-0.171266	0.855966		ENSMUSG00000007038	Neu1	-1.2994	-0.580278	0.714305	0.385646
	490	0.790273	1.46292	1.45456	1.43918	0.443639	0.491456	0.3736	0.409099		490	0.438216	0.466666	0.495398	0.4908				ENSMUSG00000006360	Crip1	-0.578445	-0.330658	0.244974	0.790882		ENSMUSG00000007039	Ddah2	-0.974252	-0.429259	0.535495	0.49557
	491	0.806045	1.46292	1.44371	1.43918	0.451248	0.491456	0.3736	0.399666		491	0.438216	0.461191	0.505286	0.4908				ENSMUSG00000006369	Fbln1	0.446006	0.224236	-0.22131	0.645496		ENSMUSG00000007041	Clic1	-1.09827	-0.727535	0.367021	0.554213
	492	0.798078	1.47101	1.44371	1.44976	0.443639	0.491456	0.3736	0.409099		492	0.443612	0.466666	0.500291	0.4957				ENSMUSG00000006373	Pgrmc1	0.435196	0.176839	-0.257751	0.61129		ENSMUSG00000007050	Lsm2	0.0392057	-0.121686	-0.162698	0.841454
	493	0.806045	1.47101	1.44371	1.44976	0.458856	0.491456	0.3736	0.399666		493	0.449007	0.466666	0.505286	0.4957				ENSMUSG00000006378	Gcat	-0.774224	-0.784581	-0.0114425	0.980008		ENSMUSG00000007080	Pole	0.1941	0.1632	-0.0338501	0.952443
	494	0.814013	1.47101	1.44371	1.46012	0.451248	0.491456	0.3736	0.399666		494	0.449007	0.472142	0.505286	0.4908				ENSMUSG00000006390	Elovl1	-0.0733238	-0.484878	-0.414265	0.64937		ENSMUSG00000007338	Mrpl49	0.0131246	-0.17978	-0.193638	0.796635
	495	0.821981	1.47909	1.44371	1.46012	0.451248	0.499101	0.3736	0.409099		495	0.449007	0.472142	0.505286	0.4957				ENSMUSG00000006392	Med8	0.2348	-0.0966032	-0.332754	0.559361		ENSMUSG00000007379	Dennd2c	-2.11419	-1.91115	0.192253	0.804164
	496	0.829949	1.48718	1.43286	1.4707	0.458856	0.506746	0.3785	0.399666		496	0.449007	0.472142	0.510281	0.4957				ENSMUSG00000006398	Cdc20	0.128105	0.610605	0.48289	0.0329334		ENSMUSG00000007411	Mark3	0.297772	1.45994	1.16549	0.00792737
	497	0.829949	1.48718	1.43286	1.48128	0.458856	0.499101	0.3736	0.409099		497	0.449007	0.472142	0.510281	0.4957				ENSMUSG00000006412	Pfdn2	1.39052	0.333857	-1.05956	0.000863759		ENSMUSG00000007415	Gatad1	0.74237	1.55066	0.812659	0.237227
	498	0.829949	1.47909	1.44371	1.48128	0.466465	0.506746	0.3736	0.409099		498	0.454402	0.472142	0.510281	0.5006				ENSMUSG00000006418	Rnf114	-0.653471	-0.633372	0.0162766	0.979018		ENSMUSG00000007458	M6pr	-0.384869	-0.0684604	0.315987	0.576049
	499	0.837917	1.49527	1.43286	1.49185	0.466465	0.499101	0.3785	0.409099		499	0.454402	0.472142	0.510281	0.5006				ENSMUSG00000006442	Srm	0.416399	0.781479	0.365578	0.245026		ENSMUSG00000007476	Lrrc8a	0.181518	0.586774	0.400611	0.618182
	500	0.845722	1.48718	1.43286	1.49185	0.466465	0.506746	0.3785	0.399666		500	0.459797	0.477618	0.505286	0.5006				ENSMUSG00000006445	Epha2	0.800279	0.472526	-0.32633	0.310214		ENSMUSG00000007564	Ppp2r1a	-0.395346	-0.367092	0.0277973	0.955531
	501	0.853689	1.49527	1.41138	1.50243	0.458856	0.506746	0.3785	0.399666		501	0.459797	0.477618	0.510281	0.5055				ENSMUSG00000006456	Rbm14	-0.363245	-0.281553	0.0815971	0.881186		ENSMUSG00000007570	Fance	0.139882	0.641053	0.495554	0.509644
	502	0.869625	1.50335	1.41138	1.49185	0.474074	0.506746	0.3785	0.399666		502	0.459797	0.482982	0.52027	0.5104				ENSMUSG00000006457	Actn3	1.70217	1.43027	-0.26664	0.766668		ENSMUSG00000007589	Tinf2	0.0618825	0.611632	0.546481	0.420762
	503	0.861657	1.50335	1.42201	1.50243	0.466465	0.514391	0.3785	0.409099		503	0.459797	0.477618	0.515275	0.5104				ENSMUSG00000006471	Ndor1	-0.328073	0.00279959	0.32687	0.645865		ENSMUSG00000007603	Dus3l	-0.431947	-0.467705	-0.040219	0.957282
	504	0.877593	1.50335	1.41138	1.50243	0.474074	0.506746	0.3785	0.399666		504	0.459797	0.482982	0.515275	0.5006				ENSMUSG00000006494	Pdk1	1.62267	2.06559	0.447624	0.364771		ENSMUSG00000007610	Gtpbp3	-0.0017488	0.504222	0.505216	0.498452
	505	0.877593	1.51144	1.41138	1.50243	0.481528	0.514391	0.3785	0.409099		505	0.465192	0.482982	0.515275	0.5104				ENSMUSG00000006498	Ptbp1	-0.300782	0.00855243	0.308132	0.168176		ENSMUSG00000007613	Tgfbr1	-0.265462	-0.392167	-0.138459	0.89105
	506	0.885561	1.50335	1.41138	1.51301	0.481528	0.514391	0.3785	0.409099		506	0.465192	0.482982	0.52027	0.5153				ENSMUSG00000006517	Mvd	-0.64159	-0.640562	0	0.998312		ENSMUSG00000007656	Arpp19	0.564586	0.131684	-0.436755	0.564927
	507	0.893528	1.51144	1.41138	1.51301	0.481528	0.514391	0.3834	0.409099		507	0.475872	0.482982	0.52027	0.5153				ENSMUSG00000006519	Cyba	0.140533	-0.39364	-0.534466	0.332274		ENSMUSG00000007670	Khsrp	0.300788	0.218972	-0.084357	0.869573
	508	0.901333	1.51144	1.41138	1.51301	0.489136	0.514391	0.3785	0.409099		508	0.470587	0.482982	0.52027	0.5153				ENSMUSG00000006585	Cdt1	-0.810996	-0.450709	0.361349	0.250011		ENSMUSG00000007721	Ccdc124	0.878475	0.127865	-0.752604	0.187668
	509	0.909301	1.51144	1.40053	1.51301	0.481528	0.529524	0.3834	0.409099		509	0.470587	0.488458	0.52027	0.5153				ENSMUSG00000006589	Aprt	0.557619	0.469008	-0.0875078	0.923721		ENSMUSG00000007739	Cct4	0.186642	-0.319886	-0.506052	0.177168
	510	0.917269	1.51144	1.40053	1.52337	0.481528	0.522036	0.3785	0.409099		510	0.470587	0.488458	0.525265	0.5153				ENSMUSG00000006599	Gtf2h1	0.25438	0.970916	0.716617	0.0561134		ENSMUSG00000007812	Zfp655	-0.324245	-0.757105	-0.438948	0.480716
	511	0.925237	1.51144	1.38968	1.52337	0.489136	0.522036	0.3834	0.399666		511	0.475872	0.488458	0.525265	0.5153				ENSMUSG00000006649	Nphs1	-0.116441	-0.200535	-0.0823438	0.911429		ENSMUSG00000007815	Rhoa	-0.0217417	-0.469723	-0.452419	0.374395
	512	0.941172	1.51936	1.38968	1.52337	0.489136	0.529524	0.3834	0.409099		512	0.475872	0.488458	0.52027	0.5153				ENSMUSG00000006651	Aplp1	0.532269	0.873151	0.337381	0.604678		ENSMUSG00000007817	Zmiz1	0.210727	-1.16828	-1.40806	0.0892102
	513	0.948977	1.51936	1.37883	1.52337	0.496745	0.529524	0.3834	0.399666		513	0.481267	0.482982	0.525265	0.5201				ENSMUSG00000006673	Qrich1	-0.156463	0.141058	0.297074	0.310835		ENSMUSG00000007827	Ankrd26	0.184575	0.316253	0.127971	0.880792
	514	0.956945	1.51936	1.37883	1.52337	0.496745	0.529524	0.3883	0.399666		514	0.481267	0.493933	0.525265	0.5201				ENSMUSG00000006676	Usp19	-0.0611188	0.0127783	0.0730249	0.884208		ENSMUSG00000007833	Aldh16a1	-1.78663	-1.1454	0.63352	0.327121
	515	0.964913	1.51936	1.36798	1.53395	0.496745	0.529524	0.3834	0.409099		515	0.475872	0.493933	0.52027	0.5153				ENSMUSG00000006678	Pola1	0.0536485	0.0913255	0.038891	0.944791		ENSMUSG00000007836	Hnrnpa0	0.0483082	1.00663	0.961067	0.00829474
	516	0.972881	1.51936	1.36798	1.53395	0.496745	0.529524	0.3883	0.399666		516	0.486662	0.493933	0.525265	0.5201				ENSMUSG00000006699	Cdc42	0.433918	0.499348	0.065112	0.917051		ENSMUSG00000007850	Hnrnph1	0.745417	0.519801	-0.228104	0.64836
	517	0.980849	1.51936	1.36798	1.53395	0.496745	0.537169	0.3834	0.399666		517	0.486662	0.493933	0.525265	0.5201				ENSMUSG00000006715	Gmnn	0.387743	0.608016	0.221235	0.647651		ENSMUSG00000007880	Arid1a	1.8056	0.77833	-1.02566	0.00134412
	518	0.996621	1.51936	1.36798	1.53395	0.496745	0.537169	0.3883	0.409099		518	0.486662	0.493933	0.530158	0.5201				ENSMUSG00000006717	Acot13	0.520892	0.608928	0.0934619	0.943472		ENSMUSG00000007891	Ctsd	-0.323984	-0.373078	-0.048989	0.918016
	519	1.00459	1.51936	1.36798	1.53395	0.504354	0.544814	0.3883	0.409099		519	0.486662	0.493933	0.530158	0.5201				ENSMUSG00000006728	Cdk4	-0.178524	0.19744	0.375852	0.157467		ENSMUSG00000007892	Rplp1	0.123201	0.727462	0.601027	0.144007
	520	1.01256	1.51936	1.35713	1.53395	0.504354	0.544814	0.3883	0.409099		520	0.486662	0.493933	0.530158	0.525				ENSMUSG00000006732	Mettl1	-0.0286282	0.0811716	0.107464	0.906432		ENSMUSG00000008036	Ap2s1	-0.539401	-0.314923	0.22491	0.755493
	521	1.02052	1.51936	1.3465	1.53395	0.504354	0.544814	0.3932	0.409099		521	0.492058	0.493933	0.530158	0.525				ENSMUSG00000006736	Tspan31	0.479336	-0.0478727	-0.526995	0.350355		ENSMUSG00000008140	Emc10	0.303646	0.0913838	-0.22049	0.769963
	522	1.03646	1.51144	1.35713	1.54453	0.511963	0.544814	0.398	0.409099		522	0.486662	0.493933	0.530158	0.525				ENSMUSG00000006740	Kif5b	-0.0508689	0.395576	0.445312	0.0584002		ENSMUSG00000008167	Fbxw9	-0.400266	-0.271386	0.126473	0.893805
	523	1.04427	1.51936	1.3465	1.53395	0.511963	0.552459	0.3932	0.399666		523	0.497453	0.499409	0.530158	0.525				ENSMUSG00000006763	Saal1	0.995821	0.575799	-0.417479	0.511507		ENSMUSG00000008200	Fnbp4	0.365488	0.454634	0.0911175	0.880988
	524	1.0602	1.51936	1.33565	1.54453	0.511963	0.544814	0.398	0.399666		524	0.492058	0.499409	0.530158	0.525				ENSMUSG00000006800	Sulf2	-0.361182	-0.806703	-0.446527	0.08458		ENSMUSG00000008206	Cers4	0.990862	0.93069	-0.0628239	0.950633
	525	1.0602	1.51936	1.33565	1.53395	0.504354	0.552459	0.3932	0.409099		525	0.492058	0.493933	0.530158	0.525				ENSMUSG00000006818	Sod2	-0.581123	-0.462576	0.119587	0.788805		ENSMUSG00000008301	Phax	0.20426	-0.286157	-0.492937	0.425153
	526	1.06817	1.51936	1.3248	1.53395	0.519571	0.552459	0.398	0.409099		526	0.497453	0.499409	0.535152	0.525				ENSMUSG00000006850	Tmco6	0.66267	0.420713	-0.245062	0.813878		ENSMUSG00000008333	Snrpb2	0.0891936	-0.104801	-0.195045	0.782245
	527	1.09207	1.51936	1.33565	1.53395	0.511963	0.560104	0.398	0.409099		527	0.497453	0.499409	0.535152	0.525				ENSMUSG00000006920	Ezh1	-0.80883	-0.193529	0.615839	0.221954		ENSMUSG00000008373	Prpf31	0.314398	0.624605	0.307638	0.521699
	528	1.09207	1.51936	1.3248	1.53395	0.511963	0.552459	0.4029	0.409099		528	0.497453	0.504885	0.530158	0.5299				ENSMUSG00000006930	Hap1	-1.30029	-1.30258	-0.00540769	0.987016		ENSMUSG00000008475	Arpc5	-0.355309	0.059509	0.411374	0.627638
	529	1.10784	1.51936	1.31395	1.53395	0.511963	0.552459	0.4029	0.409099		529	0.497453	0.499409	0.530158	0.5299				ENSMUSG00000006932	Ctnnb1	-0.107133	0.00171827	0.108463	0.740039		ENSMUSG00000008489	Elavl2	-0.137687	-0.484547	-0.358765	0.689097
	530	1.11581	1.51144	1.31395	1.53395	0.511963	0.560104	0.4078	0.409099		530	0.497453	0.499409	0.540147	0.5348				ENSMUSG00000006998	Psmd2	-0.363862	-0.536843	-0.174689	0.62897		ENSMUSG00000008604	Ubqln4	-0.48805	0.301447	0.791531	0.0594755
	531	1.13175	1.51144	1.31395	1.53395	0.519571	0.560104	0.4029	0.409099		531	0.497453	0.504885	0.535152	0.5348				ENSMUSG00000007029	Vars	0.44005	0.554151	0.115337	0.770772		ENSMUSG00000008668	Rps18	-0.558898	0.534193	1.09273	0.215816
	532	1.14752	1.51144	1.3031	1.53395	0.519571	0.560104	0.4078	0.409099		532	0.502848	0.504885	0.535152	0.5348				ENSMUSG00000007038	Neu1	-0.909003	-0.63256	0.273396	0.777058		ENSMUSG00000008682	Rpl10	-1.49089	-1.21803	0.251853	0.875235
	533	1.14752	1.51144	1.3031	1.53395	0.519571	0.567749	0.4127	0.409099		533	0.502848	0.510361	0.535152	0.5348				ENSMUSG00000007039	Ddah2	0.480994	0.858239	0.376943	0.481751		ENSMUSG00000008683	Rps15a	0.368129	-0.381395	-0.753725	0.310195
	534	1.16346	1.50335	1.3031	1.53395	0.527025	0.567749	0.4127	0.409099		534	0.508133	0.504885	0.535152	0.5348				ENSMUSG00000007041	Clic1	0.290036	-0.0526005	-0.341812	0.428992		ENSMUSG00000008690	Ncaph2	-0.598539	0.0623724	0.657322	0.166465
	535	1.17142	1.50335	1.28162	1.53395	0.527025	0.567749	0.4176	0.409099		535	0.502848	0.510361	0.540147	0.5348				ENSMUSG00000007050	Lsm2	0.138033	-0.471052	-0.609718	0.239182		ENSMUSG00000008730	Hipk1	1.09692	1.21187	0.117156	0.875235
	536	1.17939	1.50335	1.28162	1.53395	0.527025	0.567749	0.4176	0.409099		536	0.508133	0.510361	0.535152	0.5348				ENSMUSG00000007080	Pole	-0.00934533	0.29925	0.309065	0.26844		ENSMUSG00000008763	Man1a2	0.410423	0.70343	0.291081	0.726737
	537	1.19517	1.50335	1.28162	1.53395	0.527025	0.567749	0.4176	0.409099		537	0.508133	0.510361	0.535152	0.5397				ENSMUSG00000007338	Mrpl49	0.0992719	0.0799667	-0.0216989	0.97796		ENSMUSG00000008855	Hdac5	-0.354625	0.620147	0.975952	0.0929126
	538	1.2111	1.50335	1.27077	1.53395	0.534634	0.567749	0.4225	0.41834		538	0.508133	0.510361	0.540147	0.5397				ENSMUSG00000007379	Dennd2c	-1.74564	-1.31663	0.428233	0.381929		ENSMUSG00000008859	Rala	0.318698	0.714892	0.395832	0.602202
	539	1.21907	1.49527	1.27077	1.52337	0.527025	0.567749	0.4225	0.41834		539	0.508133	0.510361	0.545142	0.5348				ENSMUSG00000007411	Mark3	0.237847	0.93686	0.699074	0.0338138		ENSMUSG00000008958	Vps72	-0.179119	-0.0889866	0.0890805	0.90965
	540	1.21907	1.49527	1.27077	1.52337	0.534634	0.567749	0.4225	0.409099		540	0.508133	0.510361	0.540147	0.5397				ENSMUSG00000007415	Gatad1	0.114736	0.0974053	-0.0168515	0.981022		ENSMUSG00000008976	Gabpa	-0.0365124	0.0613929	0.0969613	0.868685
	541	1.24281	1.49527	1.27077	1.52337	0.534634	0.575238	0.4225	0.41834		541	0.513528	0.515725	0.540147	0.5397				ENSMUSG00000007458	M6pr	-0.198397	-0.560398	-0.361702	0.419943		ENSMUSG00000009013	Dynll1	-0.354734	-0.39024	-0.0410541	0.955531
	542	1.25078	1.48718	1.24907	1.52337	0.527025	0.567749	0.4274	0.409099		542	0.508133	0.510361	0.540147	0.5397				ENSMUSG00000007476	Lrrc8a	0.673517	0.590955	-0.080271	0.935171		ENSMUSG00000009030	Pdcl	-0.279569	-0.387876	-0.111812	0.893805
	543	1.25874	1.48718	1.24907	1.51301	0.534634	0.575238	0.4322	0.409099		543	0.518923	0.510361	0.540147	0.5397				ENSMUSG00000007564	Ppp2r1a	-0.136384	0.0535046	0.188392	0.590446		ENSMUSG00000009035	Tmem184b	-0.756625	-1.0463	-0.29707	0.758813
	544	1.27468	1.48718	1.24907	1.52337	0.534634	0.567749	0.4322	0.409099		544	0.518923	0.510361	0.540147	0.5397				ENSMUSG00000007570	Fance	-0.338432	-0.195213	0.139517	0.892009		ENSMUSG00000009073	Nf2	0.156641	0.466452	0.307771	0.668701
	545	1.28265	1.48718	1.23822	1.51301	0.534634	0.575238	0.4371	0.41834		545	0.508133	0.510361	0.540147	0.5397				ENSMUSG00000007589	Tinf2	0.178046	0.538906	0.361208	0.587239		ENSMUSG00000009079	Ewsr1	-0.651619	-0.326354	0.326317	0.474868
	546	1.29062	1.48718	1.23822	1.51301	0.534634	0.567749	0.4371	0.409099		546	0.513528	0.510361	0.540147	0.5397				ENSMUSG00000007603	Dus3l	0.196392	0.03164	-0.164001	0.793662		ENSMUSG00000009090	Ap1b1	0.166159	-0.116226	-0.284404	0.539478
	547	1.29842	1.47909	1.22737	1.51301	0.534634	0.567749	0.4371	0.41834		547	0.513528	0.510361	0.540147	0.5397				ENSMUSG00000007610	Gtpbp3	-0.480012	-0.761928	-0.284033	0.744729		ENSMUSG00000009112	Bcl2l13	0.737415	1.08841	0.350194	0.596696
	548	1.31436	1.47101	1.23822	1.50243	0.534634	0.575238	0.442	0.427774		548	0.518923	0.510361	0.540147	0.5495				ENSMUSG00000007613	Tgfbr1	0.468998	-0.299108	-0.769812	0.148815		ENSMUSG00000009207	Lnp	-0.00488301	-0.362927	-0.361977	0.663549
	549	1.32232	1.46292	1.21674	1.50243	0.534634	0.582883	0.4469	0.41834		549	0.518923	0.510361	0.545142	0.5446				ENSMUSG00000007656	Arpp19	0.437124	0.0299277	-0.411085	0.592704		ENSMUSG00000009291	Pttg1ip	-0.0794698	-0.982733	-0.913652	0.212623
	550	1.32232	1.46292	1.22737	1.50243	0.534634	0.582883	0.4469	0.427774		550	0.518923	0.515725	0.540147	0.5446				ENSMUSG00000007670	Khsrp	-0.255908	-0.0713432	0.182949	0.62914		ENSMUSG00000009418	Nav1	1.27194	0.584161	-0.688203	0.146464
	551	1.33826	1.46292	1.21674	1.50243	0.542243	0.575238	0.4469	0.41834		551	0.518923	0.515725	0.540147	0.5397				ENSMUSG00000007721	Ccdc124	0.748272	0.047427	-0.700094	0.0883474		ENSMUSG00000009470	Tnpo1	-0.0929983	-0.288651	-0.195025	0.665307
	552	1.35403	1.46292	1.21674	1.50243	0.542243	0.575238	0.4518	0.427774		552	0.518923	0.510361	0.540147	0.5397				ENSMUSG00000007739	Cct4	0.231027	0.346258	0.114154	0.755132		ENSMUSG00000009535	Rnmt	0.0643335	-0.0403522	-0.104179	0.868716
	553	1.35403	1.46292	1.20589	1.50243	0.534634	0.590527	0.4567	0.427774		553	0.513528	0.515725	0.545142	0.5397				ENSMUSG00000007777	0610009B22Rik	0.325407	0.492188	0.171507	0.883091		ENSMUSG00000009549	Srp14	0.485286	0.0223661	-0.464147	0.506786
	554	1.36997	1.455	1.19504	1.49185	0.534634	0.575238	0.4567	0.437207		554	0.518923	0.510361	0.545142	0.5397				ENSMUSG00000007783	Cpt1c	0.00115869	0.48376	0.480141	0.564613		ENSMUSG00000009555	Cdk9	-0.128572	-0.324168	-0.198066	0.731906
	555	1.37794	1.43882	1.19504	1.49185	0.534634	0.582883	0.4615	0.427774		555	0.524318	0.515725	0.540147	0.5397				ENSMUSG00000007812	Zfp655	-0.0298484	0.299959	0.331418	0.44927		ENSMUSG00000009566	Fpgs	-0.164803	0.047848	0.209465	0.683789
	556	1.3859	1.44691	1.19504	1.49185	0.542243	0.575238	0.4615	0.437207		556	0.518923	0.515725	0.540147	0.5397				ENSMUSG00000007815	Rhoa	0.30004	0.267084	-0.0327293	0.957579		ENSMUSG00000009569	Mkl2	0.830567	-0.0726111	-0.90587	0.123987
	557	1.39371	1.43882	1.19504	1.49185	0.542243	0.582883	0.4615	0.427774		557	0.524318	0.515725	0.545142	0.5397				ENSMUSG00000007827	Ankrd26	-0.49378	-0.339608	0.155501	0.870927		ENSMUSG00000009575	Cbx5	0.975004	0.261639	-0.718061	0.164614
	558	1.39371	1.43882	1.19504	1.48128	0.534634	0.582883	0.4664	0.437207		558	0.518923	0.510361	0.545142	0.5397				ENSMUSG00000007833	Aldh16a1	-1.08146	-0.953225	0.126918	0.824587		ENSMUSG00000009585	Apobec3	-0.0558639	-0.584704	-0.534055	0.266034
	559	1.40168	1.43882	1.18419	1.48128	0.542243	0.582883	0.4713	0.437207		559	0.518923	0.515725	0.540147	0.5397				ENSMUSG00000007836	Hnrnpa0	0.146895	0.426694	0.279625	0.412837		ENSMUSG00000009628	Tex15	-1.39833	-0.843222	0.549059	0.473672
	560	1.40964	1.42265	1.17334	1.48128	0.542243	0.582883	0.4713	0.437207		560	0.518923	0.510361	0.540147	0.5397				ENSMUSG00000007850	Hnrnph1	0.976183	1.19163	0.215651	0.474051		ENSMUSG00000009630	Ppp2cb	0.371821	1.54369	1.17481	0.00412406
	561	1.42558	1.42265	1.17334	1.48128	0.534634	0.590527	0.4762	0.437207		561	0.524318	0.510361	0.540147	0.5446				ENSMUSG00000007880	Arid1a	0.980191	0.546495	-0.433641	0.088063		ENSMUSG00000009640	Dmap1	-0.108471	0.00771208	0.113424	0.889973
	562	1.41761	1.42265	1.17334	1.48128	0.534634	0.582883	0.4811	0.437207		562	0.518923	0.515725	0.540147	0.5397				ENSMUSG00000007891	Ctsd	-0.384408	-0.915978	-0.530266	0.00374188		ENSMUSG00000009681	Bcr	0.0343524	0.294066	0.260691	0.706269
	563	1.43355	1.42265	1.16249	1.4707	0.534634	0.590527	0.4811	0.437207		563	0.524318	0.515725	0.540147	0.5397				ENSMUSG00000007892	Rplp1	0.587352	-0.0472495	-0.635576	0.0238843		ENSMUSG00000009741	Ubp1	-0.151795	0.777957	0.92871	0.0587674
	564	1.44135	1.41456	1.16249	1.4707	0.534634	0.582883	0.4811	0.44664		564	0.524318	0.515725	0.540147	0.5397				ENSMUSG00000008036	Ap2s1	0.111238	-0.0284882	-0.138451	0.83166		ENSMUSG00000009863	Sdhb	-0.456818	-0.40601	0.0516581	0.939863
	565	1.44932	1.41456	1.15165	1.46012	0.534634	0.590527	0.486	0.437207		565	0.518923	0.515725	0.540147	0.5397				ENSMUSG00000008140	Emc10	0.410714	-0.544699	-0.959188	0.0344351		ENSMUSG00000009894	Snap47	1.21913	0.846008	-0.376391	0.45401
	566	1.45729	1.40664	1.16249	1.4707	0.542243	0.590527	0.4908	0.44664		566	0.518923	0.510361	0.540147	0.5397				ENSMUSG00000008153	Clstn3	1.95776	1.85234	-0.102873	0.92369		ENSMUSG00000009905	Kdsr	0.4737	0.529479	0.0564469	0.948242
	567	1.46526	1.40664	1.14102	1.46012	0.542243	0.582883	0.4957	0.456074		567	0.524318	0.515725	0.545142	0.5495				ENSMUSG00000008167	Fbxw9	-0.60248	-1.3974	-0.800759	0.200889		ENSMUSG00000009907	Vps4b	-0.124164	-0.618761	-0.498174	0.398204
	568	1.47322	1.40664	1.14102	1.46012	0.534634	0.582883	0.4957	0.456074		568	0.518923	0.515725	0.540147	0.5446				ENSMUSG00000008200	Fnbp4	0.222338	0.333436	0.10962	0.82804		ENSMUSG00000010025	Aldh3a2	-0.302101	-0.675988	-0.376506	0.594268
	569	1.48119	1.39855	1.14102	1.44976	0.534634	0.582883	0.5006	0.456074		569	0.524318	0.515725	0.540147	0.5397				ENSMUSG00000008206	Cers4	0.725277	0.508141	-0.219099	0.821482		ENSMUSG00000010047	Hyal2	-0.670011	-0.0844551	0.581245	0.481535
	570	1.48119	1.39855	1.14102	1.44976	0.534634	0.582883	0.5006	0.465507		570	0.524318	0.515725	0.545142	0.5397				ENSMUSG00000008301	Phax	0.442189	0.0588751	-0.382598	0.412241		ENSMUSG00000010048	Ifrd2	0.306986	1.37987	1.07476	0.0629809
	571	1.48916	1.39047	1.13017	1.44976	0.534634	0.582883	0.5006	0.465507		571	0.518923	0.515725	0.540147	0.5397				ENSMUSG00000008305	Tle1	-0.448644	-0.0264369	0.422911	0.632167		ENSMUSG00000010095	Slc3a2	1.2068	0.765807	-0.440099	0.173476
	572	1.49696	1.38238	1.13017	1.44976	0.542243	0.582883	0.5055	0.465507		572	0.524318	0.515725	0.535152	0.5446				ENSMUSG00000008333	Snrpb2	0.370762	0.629338	0.258856	0.579644		ENSMUSG00000010097	Nxf1	0.0446694	-0.303826	-0.347418	0.497829
	573	1.5129	1.37429	1.13017	1.43918	0.542243	0.582883	0.5104	0.474748		573	0.524318	0.515725	0.540147	0.5446				ENSMUSG00000008373	Prpf31	0.369784	0.11713	-0.251158	0.53819		ENSMUSG00000010110	Stx5a	-0.899009	-0.54597	0.345549	0.659421
	574	1.50493	1.37429	1.13017	1.43918	0.534634	0.598172	0.5104	0.474748		574	0.524318	0.515725	0.540147	0.5446				ENSMUSG00000008475	Arpc5	0.013696	0.013269	0	0.991511		ENSMUSG00000010205	Raver1	0.321901	0.122731	-0.197369	0.700638
	575	1.52087	1.36621	1.13017	1.43918	0.542243	0.590527	0.5153	0.465507		575	0.524318	0.515725	0.545142	0.5397				ENSMUSG00000008489	Elavl2	-0.00405831	-0.412776	-0.40646	0.582086		ENSMUSG00000010277	2610507B11Rik	0.479147	1.0254	0.546993	0.289295
	576	1.5129	1.36621	1.10847	1.42861	0.542243	0.575238	0.5201	0.474748		576	0.524318	0.515725	0.535152	0.5446				ENSMUSG00000008604	Ubqln4	-0.225912	0.165828	0.391582	0.251513		ENSMUSG00000010342	Tex14	-0.672167	-0.660717	0	0.990036
	577	1.52884	1.36621	1.11932	1.42861	0.534634	0.590527	0.5201	0.474748		577	0.518923	0.510361	0.530158	0.5348				ENSMUSG00000008668	Rps18	0.286289	0.463521	0.176835	0.893304		ENSMUSG00000010362	Rdm1	0.138053	0.175609	0.0361864	0.966146
	578	1.52884	1.36621	1.10847	1.41803	0.534634	0.582883	0.525	0.474748		578	0.518923	0.515725	0.535152	0.5397				ENSMUSG00000008682	Rpl10	0.143822	-2.14162	-2.31531	0.0432261		ENSMUSG00000010376	Nedd8	0.350046	0.0859763	-0.268927	0.731278
	579	1.5368	1.35828	1.10847	1.41803	0.534634	0.582883	0.5299	0.474748		579	0.524318	0.510361	0.535152	0.5397				ENSMUSG00000008683	Rps15a	0.337983	0.425712	0.0880672	0.903419		ENSMUSG00000010392	Gosr1	-0.221205	-1.07931	-0.873935	0.275095
	580	1.5368	1.34211	1.10847	1.41803	0.534634	0.582883	0.5299	0.493615		580	0.524318	0.510361	0.535152	0.5397				ENSMUSG00000008690	Ncaph2	0.0094731	0.256848	0.246594	0.560754		ENSMUSG00000010406	Mrpl52	-0.451298	-0.612659	-0.16507	0.838051
	581	1.54461	1.3502	1.09762	1.40745	0.534634	0.582883	0.5348	0.493615		581	0.524318	0.515725	0.530158	0.5446				ENSMUSG00000008730	Hipk1	0.144868	0.00541732	-0.141349	0.872161		ENSMUSG00000010453	Kansl3	0.161181	0.791062	0.630612	0.303599
	582	1.54461	1.34211	1.09762	1.40745	0.534634	0.582883	0.5348	0.493615		582	0.524318	0.515725	0.535152	0.5397				ENSMUSG00000008763	Man1a2	0.157318	0.374308	0.221114	0.815951		ENSMUSG00000010517	Faf1	-0.00691124	0.343797	0.350045	0.436499
	583	1.55258	1.33402	1.09762	1.39687	0.534634	0.575238	0.5397	0.503048		583	0.524318	0.510361	0.535152	0.5397				ENSMUSG00000008855	Hdac5	0.114109	0.0975341	-0.0168666	0.979676		ENSMUSG00000010554	Mettl16	1.0784	0.88635	-0.191937	0.729844
	584	1.55258	1.33402	1.09762	1.39687	0.534634	0.582883	0.5397	0.503048		584	0.524318	0.510361	0.540147	0.5397				ENSMUSG00000008859	Rala	-0.0752103	-0.115132	-0.0382378	0.971904		ENSMUSG00000010592	Dazl	-3.01582	-3.29033	-0.290078	0.725735
	585	1.56054	1.33402	1.08677	1.39687	0.527025	0.582883	0.5495	0.512481		585	0.518923	0.515725	0.535152	0.5397				ENSMUSG00000008892	Vdac3	-0.313486	-1.17184	-0.874301	0.242995		ENSMUSG00000010608	Rbm25	0.0526353	-0.287341	-0.338918	0.481419
	586	1.56054	1.32594	1.07614	1.39687	0.527025	0.582883	0.5495	0.512481		586	0.524318	0.510361	0.530158	0.5397				ENSMUSG00000008958	Vps72	-0.0544556	-0.1151	-0.0631909	0.940613		ENSMUSG00000010663	Fads1	-0.0932048	0.0560267	0.149979	0.781659
	587	1.56851	1.32594	1.07614	1.3863	0.527025	0.575238	0.5495	0.512481		587	0.518923	0.510361	0.535152	0.5348				ENSMUSG00000008976	Gabpa	-0.462524	-0.152501	0.309201	0.364109		ENSMUSG00000010755	Cars	0.276306	0.131257	-0.147244	0.747359
	588	1.56851	1.30993	1.07614	1.37593	0.527025	0.575238	0.5543	0.521915		588	0.518923	0.510361	0.530158	0.5397				ENSMUSG00000009013	Dynll1	0.197158	-0.283452	-0.479905	0.128432		ENSMUSG00000010914	Pdhx	-0.293765	-0.494196	-0.207217	0.783858
	589	1.57648	1.31785	1.06529	1.37593	0.527025	0.575238	0.5543	0.521915		589	0.524318	0.510361	0.530158	0.5397				ENSMUSG00000009030	Pdcl	0.259745	0.240073	-0.0217004	0.977173		ENSMUSG00000010936	Vac14	-0.314919	0.241931	0.554616	0.259634
	590	1.57648	1.30184	1.06529	1.37593	0.527025	0.575238	0.5592	0.531156		590	0.518923	0.515725	0.530158	0.5348				ENSMUSG00000009035	Tmem184b	-0.644366	-0.956941	-0.323751	0.732193		ENSMUSG00000011096	Akt1s1	-0.44995	-0.0507437	0.389764	0.66622
	591	1.58445	1.30184	1.06529	1.37593	0.534634	0.575238	0.5592	0.531156		591	0.518923	0.510361	0.530158	0.5348				ENSMUSG00000009073	Nf2	0.0653207	0.123727	0.0601026	0.948416		ENSMUSG00000011114	Tbrg1	-0.233526	-0.359469	-0.128277	0.801589
	592	1.59225	1.29375	1.06529	1.37593	0.534634	0.575238	0.5592	0.531156		592	0.518923	0.510361	0.525265	0.5348				ENSMUSG00000009076	Zmat5	-0.60435	-0.545504	0.0520051	0.968015		ENSMUSG00000011179	Odc1	1.85493	2.72568	0.876622	0.101628
	593	1.59225	1.29375	1.06529	1.37593	0.534634	0.575238	0.5641	0.531156		593	0.518923	0.510361	0.530158	0.5348				ENSMUSG00000009079	Ewsr1	-0.485401	-0.840832	-0.357123	0.19827		ENSMUSG00000011254	Thg1l	0.18721	0.839722	0.652433	0.309442
	594	1.59225	1.29375	1.06529	1.36536	0.527025	0.575238	0.5641	0.550022		594	0.524318	0.510361	0.530158	0.5348				ENSMUSG00000009090	Ap1b1	-0.0746518	-0.0270258	0.0483151	0.932458		ENSMUSG00000011256	Adam19	-0.113347	0.0315317	0.146078	0.815171
	595	1.59225	1.29375	1.06529	1.36536	0.527025	0.575238	0.569	0.550022		595	0.524318	0.510361	0.525265	0.5299				ENSMUSG00000009112	Bcl2l13	-0.298368	0.308801	0.608468	0.228061		ENSMUSG00000011257	Pabpc4	0.974492	1.00946	0.0345745	0.964218
	596	1.60022	1.27758	1.05444	1.35478	0.527025	0.575238	0.5739	0.550022		596	0.518923	0.510361	0.530158	0.5348				ENSMUSG00000009207	Lnp	-0.0679254	-0.0470514	0.0204831	0.980008		ENSMUSG00000011267	Zfp296	-2.37559	-2.87212	-0.514686	0.529719
	597	1.59225	1.27758	1.05444	1.35478	0.519571	0.567749	0.5739	0.550022		597	0.518923	0.510361	0.525265	0.5348				ENSMUSG00000009291	Pttg1ip	-0.165505	-0.629013	-0.463201	0.477035		ENSMUSG00000011306	Sugp1	-0.449436	-0.224959	0.224183	0.728311
	598	1.59225	1.26949	1.05444	1.35478	0.527025	0.575238	0.5788	0.559456		598	0.513528	0.510361	0.525265	0.5348				ENSMUSG00000009418	Nav1	-0.104745	0.161399	0.265377	0.693003		ENSMUSG00000011751	Sptbn4	-0.334063	-0.0350651	0.29897	0.724523
	599	1.60022	1.26949	1.04359	1.3442	0.527025	0.567749	0.5788	0.559456		599	0.518923	0.510361	0.525265	0.5299				ENSMUSG00000009470	Tnpo1	-0.439479	-0.251221	0.186541	0.589203		ENSMUSG00000011837	Snapc2	-0.410207	0.0836129	0.488617	0.545898
	600	1.60022	1.2614	1.04359	1.33362	0.519571	0.575238	0.5739	0.568889		600	0.513528	0.504885	0.525265	0.5299				ENSMUSG00000009535	Rnmt	0.521468	0.507344	-0.014471	0.976284		ENSMUSG00000011877	Git1	0.369147	0.444444	0.0709486	0.925827
	601	1.59225	1.2614	1.04359	1.33362	0.527025	0.575238	0.5788	0.568889		601	0.508133	0.504885	0.525265	0.5299				ENSMUSG00000009549	Srp14	0.35745	0.160683	-0.197287	0.779987		ENSMUSG00000011958	Bnip2	0.138913	0.158556	0.0104301	0.98029
	602	1.60819	1.25348	1.04359	1.33362	0.527025	0.567749	0.5836	0.568889		602	0.513528	0.504885	0.525265	0.5299				ENSMUSG00000009555	Cdk9	-0.133326	-0.201918	-0.0682285	0.91108		ENSMUSG00000011960	Ccnt1	-0.391658	-0.220287	0.169711	0.803321
	603	1.60819	1.2454	1.03274	1.33362	0.527025	0.575238	0.5836	0.578322		603	0.513528	0.504885	0.52027	0.5299				ENSMUSG00000009563	Tor2a	0.862473	0.966316	0.108058	0.924406		ENSMUSG00000012114	Med15	0.288602	-0.502367	-0.791979	0.122557
	604	1.60022	1.2454	1.03274	1.33362	0.519571	0.575238	0.5885	0.578322		604	0.518923	0.510361	0.525265	0.525				ENSMUSG00000009566	Fpgs	0.0702763	0.230504	0.159768	0.769253		ENSMUSG00000012296	Tjap1	0.828769	0.757511	-0.069168	0.937133
	605	1.60819	1.2454	1.04359	1.33362	0.519571	0.567749	0.5885	0.587756		605	0.513528	0.504885	0.52027	0.525				ENSMUSG00000009569	Mkl2	-0.906637	-0.818777	0.0790941	0.960566		ENSMUSG00000012396	Nanog	-3.15453	-3.548	-0.39435	0.353541
	606	1.60819	1.22922	1.02189	1.32305	0.511963	0.575238	0.5885	0.587756		606	0.513528	0.499409	0.525265	0.525				ENSMUSG00000009575	Cbx5	1.09921	1.02506	-0.0727331	0.90371		ENSMUSG00000012443	Kif11	0.0440818	-0.316842	-0.363858	0.456706
	607	1.60819	1.22922	1.02189	1.32305	0.519571	0.567749	0.5934	0.596996		607	0.513528	0.504885	0.52027	0.525				ENSMUSG00000009585	Apobec3	0.14799	0.347988	0.198198	0.677129		ENSMUSG00000012483	Rpa3	-0.506587	-1.02154	-0.530073	0.506469
	608	1.60819	1.22922	1.02189	1.31269	0.519571	0.567749	0.5983	0.596996		608	0.513528	0.510361	0.52027	0.525				ENSMUSG00000009628	Tex15	-1.67105	-1.52643	0.143146	0.887453		ENSMUSG00000012535	Tnpo3	0.674756	0.543919	-0.131526	0.772474
	609	1.60819	1.22113	1.02189	1.31269	0.519571	0.567749	0.5983	0.60643		609	0.561974	0.504885	0.52027	0.525				ENSMUSG00000009630	Ppp2cb	0.189237	1.09697	0.909686	0.00105709		ENSMUSG00000012640	Zfp715	-1.02887	-0.910648	0.10557	0.913618
	610	1.60819	1.21305	1.02189	1.30211	0.519571	0.567749	0.5983	0.60643		610	0.513528	0.504885	0.52027	0.525				ENSMUSG00000009640	Dmap1	0.00263231	0.274238	0.27251	0.658853		ENSMUSG00000012848	Rps5	-0.34451	0.159758	0.504983	0.0922865
	611	1.61616	1.21305	1.02189	1.30211	0.511963	0.567749	0.5983	0.615863		611	0.502848	0.504885	0.515275	0.5201				ENSMUSG00000009681	Bcr	-0.757331	-0.51086	0.245798	0.709077		ENSMUSG00000013033	Lphn1	0.769731	1.45833	0.688282	0.140562
	612	1.61616	1.21305	1.01126	1.30211	0.519571	0.560104	0.5983	0.615863		612	0.513528	0.510361	0.52027	0.5201				ENSMUSG00000009741	Ubp1	-0.232368	0.390412	0.620967	0.130777		ENSMUSG00000013076	Amotl1	-0.687651	-0.127318	0.559536	0.484998
	613	1.60819	1.20513	1.02189	1.29153	0.511963	0.567749	0.6032	0.625297		613	0.508133	0.504885	0.52027	0.5201				ENSMUSG00000009863	Sdhb	-0.0921581	-0.689925	-0.598695	0.0275834		ENSMUSG00000013089	Etv5	0.526907	0.665335	0.138599	0.801589
	614	1.61616	1.20513	1.01126	1.29153	0.519571	0.567749	0.6032	0.625297		614	0.508133	0.499409	0.52027	0.5201				ENSMUSG00000009894	Snap47	0.547869	0.67512	0.128073	0.821686		ENSMUSG00000013155	Enkd1	0.920607	1.47387	0.552395	0.424286
	615	1.62412	1.20513	1.01126	1.29153	0.511963	0.560104	0.6032	0.625297		615	0.508133	0.499409	0.515275	0.5153				ENSMUSG00000009905	Kdsr	0.397199	-0.144234	-0.539855	0.299799		ENSMUSG00000013160	Atp6v0d1	-0.424023	-0.199238	0.221563	0.661185
	616	1.62412	1.18895	1.01126	1.28095	0.511963	0.567749	0.6081	0.625297		616	0.502848	0.499409	0.510281	0.5201				ENSMUSG00000009907	Vps4b	0.233881	0.40633	0.173927	0.755521		ENSMUSG00000013236	Ptprs	1.07957	1.40424	0.323107	0.556651
	617	1.61616	1.18895	1.00041	1.28095	0.511963	0.560104	0.6081	0.625297		617	0.502848	0.499409	0.510281	0.5153				ENSMUSG00000009927	Rps25	0.938433	-0.989045	-1.93811	0.00130259		ENSMUSG00000013415	Igf2bp1	0.395841	0.120604	-0.276115	0.488027
	618	1.61616	1.18087	1.01126	1.29153	0.511963	0.560104	0.6032	0.63473		618	0.502848	0.504885	0.510281	0.5153				ENSMUSG00000010025	Aldh3a2	-0.644608	-0.542776	0.0991321	0.896884		ENSMUSG00000013465	Nelfb	-0.522182	-0.0523222	0.467078	0.401407
	619	1.60819	1.18087	0.98956	1.28095	0.504354	0.560104	0.6129	0.63473		619	0.502848	0.499409	0.515275	0.5153				ENSMUSG00000010047	Hyal2	0.215319	-0.0236799	-0.239566	0.773636		ENSMUSG00000013593	Ndufs2	-0.679905	-0.176899	0.502367	0.218108
	620	1.61616	1.17278	1.00041	1.27038	0.519571	0.560104	0.6081	0.63473		620	0.502848	0.504885	0.510281	0.5201				ENSMUSG00000010048	Ifrd2	0.0853188	0.0836418	0	0.991434		ENSMUSG00000013622	Atraid	-1.48748	-1.61857	-0.147458	0.889973
	621	1.61616	1.17278	1.00041	1.27038	0.511963	0.560104	0.6178	0.63473		621	0.502848	0.504885	0.510281	0.5153				ENSMUSG00000010051	Hyal1	-1.32019	-1.79164	-0.476721	0.640998		ENSMUSG00000013629	Cad	0.440689	0.442053	0	0.991503
	622	1.61616	1.16469	1.00041	1.2598	0.511963	0.560104	0.6178	0.644163		622	0.502848	0.499409	0.505286	0.5153				ENSMUSG00000010095	Slc3a2	0.63024	-0.0720013	-0.701149	1.27919e-05		ENSMUSG00000013662	Atad1	1.86041	1.11994	-0.742194	0.0859563
	623	1.61616	1.16469	0.98956	1.27038	0.511963	0.560104	0.6178	0.644163		623	0.497453	0.499409	0.510281	0.5153				ENSMUSG00000010097	Nxf1	0.364253	0.523019	0.160305	0.686533		ENSMUSG00000013663	Pten	2.45538	3.2293	0.775036	0.0914892
	624	1.62412	1.16469	0.98956	1.24944	0.511963	0.560104	0.6129	0.653404		624	0.502848	0.493933	0.510281	0.5153				ENSMUSG00000010110	Stx5a	-0.273881	-0.280192	-0.00621252	0.98565		ENSMUSG00000013736	Trnt1	1.05552	1.10992	0.0545986	0.927095
	625	1.60819	1.14868	0.98956	1.2598	0.511963	0.560104	0.6178	0.653404		625	0.502848	0.493933	0.505286	0.5153				ENSMUSG00000010205	Raver1	-0.0479305	-0.372183	-0.324644	0.376674		ENSMUSG00000013787	Ehmt2	-0.113654	0.602305	0.712604	0.118426
	626	1.61616	1.14868	0.97871	1.24944	0.504354	0.560104	0.6178	0.653404		626	0.502848	0.493933	0.510281	0.5104				ENSMUSG00000010277	2610507B11Rik	0.0722623	-0.330745	-0.399505	0.751421		ENSMUSG00000013833	Med16	-0.268249	0.517369	0.781559	0.21129
	627	1.61616	1.1406	0.98956	1.24944	0.511963	0.552459	0.6178	0.662837		627	0.492058	0.499409	0.505286	0.5153				ENSMUSG00000010342	Tex14	-0.471441	-0.302737	0.167291	0.826644		ENSMUSG00000013858	Tmem259	-0.29585	0.741003	1.03495	0.0544562
	628	1.60819	1.1406	0.97871	1.23886	0.504354	0.560104	0.6227	0.653404		628	0.497453	0.499409	0.505286	0.5104				ENSMUSG00000010358	Ifi35	-0.375318	-0.104674	0.271332	0.787012		ENSMUSG00000013973	Dedd	0.625907	0.813141	0.186144	0.83471
	629	1.61616	1.13251	0.97871	1.23886	0.504354	0.560104	0.6178	0.662837		629	0.492058	0.493933	0.505286	0.5104				ENSMUSG00000010362	Rdm1	0.688928	0.685103	-0.00540924	0.989789		ENSMUSG00000014074	Rnf168	0.192094	0.860346	0.662645	0.296026
	630	1.60819	1.13251	0.97871	1.23886	0.504354	0.560104	0.6227	0.662837		630	0.497453	0.493933	0.505286	0.5104				ENSMUSG00000010376	Nedd8	0.869828	0.462452	-0.40891	0.465012		ENSMUSG00000014177	Tvp23b	0.197274	-0.133641	-0.334731	0.70231
	631	1.60819	1.12442	0.97871	1.22828	0.504354	0.552459	0.6227	0.662837		631	0.497453	0.499409	0.500291	0.5104				ENSMUSG00000010392	Gosr1	-0.454369	-0.669231	-0.21343	0.809485		ENSMUSG00000014195	Dnajc7	-0.0553583	-0.662811	-0.606241	0.0921061
	632	1.61616	1.11633	0.97871	1.22828	0.504354	0.552459	0.6227	0.662837		632	0.492058	0.499409	0.500291	0.5055				ENSMUSG00000010406	Mrpl52	0.129234	0.27627	0.143608	0.829336		ENSMUSG00000014226	Cacybp	0.363387	-0.286619	-0.650901	0.203287
	633	1.61616	1.11633	0.97871	1.23886	0.504354	0.552459	0.6276	0.662837		633	0.492058	0.493933	0.500291	0.5055				ENSMUSG00000010453	Kansl3	-0.419854	-0.493511	-0.0753592	0.937841		ENSMUSG00000014245	Pigl	-0.152145	-0.524383	-0.383495	0.670221
	634	1.60819	1.12442	0.97871	1.2177	0.504354	0.552459	0.6227	0.662837		634	0.497453	0.499409	0.500291	0.5055				ENSMUSG00000010517	Faf1	0.231306	0.924587	0.692457	0.000681116		ENSMUSG00000014294	Ndufa2	-0.0919907	-0.0767407	0	0.981509
	635	1.60819	1.11633	0.97871	1.22828	0.504354	0.552459	0.6227	0.662837		635	0.492058	0.499409	0.505286	0.5006				ENSMUSG00000010554	Mettl16	0.542145	0.38307	-0.159727	0.777058		ENSMUSG00000014303	Glis2	-1.12781	-0.0174147	1.10438	0.220971
	636	1.60819	1.10841	0.97871	1.2177	0.504354	0.552459	0.6227	0.672271		636	0.486662	0.493933	0.495398	0.5006				ENSMUSG00000010592	Dazl	-4.25571	-4.26691	0	0.983734		ENSMUSG00000014313	Cox6c	-0.1817	0.411797	0.59314	0.554222
	637	1.60022	1.10033	0.96786	1.2177	0.504354	0.552459	0.6276	0.672271		637	0.497453	0.499409	0.500291	0.5055				ENSMUSG00000010608	Rbm25	-0.0319685	-0.0811773	-0.0487869	0.922805		ENSMUSG00000014349	Ube2z	-0.43535	-0.318124	0.115978	0.830024
	638	1.60819	1.09224	0.96786	1.20713	0.504354	0.544814	0.6276	0.672271		638	0.492058	0.488458	0.500291	0.5006				ENSMUSG00000010663	Fads1	-0.916935	-0.954619	-0.0381773	0.955241		ENSMUSG00000014355	Anapc1	0.605932	0.575877	-0.0302105	0.955531
	639	1.60022	1.10033	0.96786	1.20713	0.504354	0.544814	0.6276	0.681704		639	0.486662	0.493933	0.495398	0.5006				ENSMUSG00000010755	Cars	0.0991412	0.155312	0.0571806	0.895527		ENSMUSG00000014402	Tsg101	0.528406	1.33078	0.800002	0.189023
	640	1.60022	1.10033	0.96786	1.20713	0.496745	0.552459	0.6276	0.672271		640	0.486662	0.488458	0.495398	0.4957				ENSMUSG00000010760	Phlda2	3.09254	2.27525	-0.810836	0.145718		ENSMUSG00000014426	Map3k4	0.698881	1.19406	0.495939	0.334875
	641	1.60819	1.07606	0.95701	1.19655	0.496745	0.552459	0.6276	0.681704		641	0.492058	0.493933	0.495398	0.5006				ENSMUSG00000010911	Apip	-0.0220806	0.232276	0.252847	0.778528		ENSMUSG00000014444	Piezo1	0.314186	0.839246	0.52508	0.298505
	642	1.60819	1.08415	0.95701	1.20713	0.496745	0.552459	0.6276	0.681704		642	0.486662	0.493933	0.495398	0.5006				ENSMUSG00000010914	Pdhx	0.204988	0.0246863	-0.178748	0.791486		ENSMUSG00000014496	Ankrd28	0.351002	-0.0297177	-0.383226	0.436947
	643	1.60022	1.07606	0.95701	1.19655	0.504354	0.537169	0.6276	0.681704		643	0.486662	0.493933	0.495398	0.5006				ENSMUSG00000010936	Vac14	-0.700037	-0.0606288	0.636235	0.0265412		ENSMUSG00000014498	Ankrd52	0.338849	-0.27445	-0.615	0.381549
	644	1.59225	1.07606	0.95701	1.20713	0.504354	0.552459	0.6276	0.681704		644	0.486662	0.493933	0.495398	0.4957				ENSMUSG00000011096	Akt1s1	-0.543435	-0.616704	-0.0742604	0.956233		ENSMUSG00000014550	Zfyve20	0.0450853	0.524314	0.481114	0.434177
	645	1.59225	1.06798	0.95701	1.18619	0.496745	0.544814	0.6276	0.681704		645	0.486662	0.493933	0.490404	0.4957				ENSMUSG00000011114	Tbrg1	-0.793733	-0.649364	0.144786	0.711789		ENSMUSG00000014551	Mrps25	0.0931684	-0.159903	-0.257956	0.708538
	646	1.59225	1.06798	0.946382	1.18619	0.496745	0.544814	0.6276	0.681704		646	0.486662	0.488458	0.490404	0.4957				ENSMUSG00000011179	Odc1	1.21555	1.89706	0.685147	0.164189		ENSMUSG00000014601	Strip1	-0.0818493	-0.0647434	0.0140483	0.976364
	647	1.60022	1.06798	0.95701	1.18619	0.496745	0.537169	0.6276	0.681704		647	0.486662	0.493933	0.490404	0.4957				ENSMUSG00000011254	Thg1l	0.139724	0.394136	0.253121	0.743607		ENSMUSG00000014606	Slc25a11	0.0802668	0.667099	0.584252	0.226117
	648	1.59225	1.05989	0.946382	1.18619	0.496745	0.544814	0.6276	0.691137		648	0.486662	0.493933	0.490404	0.4957				ENSMUSG00000011256	Adam19	-0.0323052	-0.559742	-0.527763	0.114776		ENSMUSG00000014668	Chfr	-0.136333	0.43389	0.570635	0.380203
	649	1.59225	1.05197	0.95701	1.17561	0.496745	0.544814	0.6276	0.681704		649	0.481267	0.488458	0.490404	0.4908				ENSMUSG00000011257	Pabpc4	0.470946	0.468218	0	0.991434		ENSMUSG00000014748	Tex261	0.294186	0.532185	0.231181	0.775021
	650	1.58445	1.05989	0.946382	1.17561	0.496745	0.544814	0.6276	0.681704		650	0.481267	0.493933	0.490404	0.4908				ENSMUSG00000011267	Zfp296	-0.464002	-0.601837	-0.139572	0.850686		ENSMUSG00000014767	Tbp	0.134626	-0.102936	-0.244909	0.783588
	651	1.58445	1.05197	0.946382	1.16503	0.496745	0.537169	0.6276	0.681704		651	0.481267	0.493933	0.495398	0.5006				ENSMUSG00000011306	Sugp1	-0.24711	0.0740045	0.321357	0.487491		ENSMUSG00000014769	Psmb1	-0.0834335	-0.51073	-0.425818	0.342327
	652	1.59225	1.05197	0.935532	1.16503	0.504354	0.537169	0.6325	0.681704		652	0.481267	0.493933	0.490404	0.486				ENSMUSG00000011751	Sptbn4	-0.599956	-0.795675	-0.196894	0.837233		ENSMUSG00000014771	Pdcd2	-0.322117	-0.146823	0.172379	0.794693
	653	1.59225	1.04388	0.935532	1.16503	0.504354	0.544814	0.6276	0.681704		653	0.475872	0.493933	0.490404	0.4908				ENSMUSG00000011877	Git1	-0.089923	-0.170938	-0.0792945	0.913754		ENSMUSG00000014778	Fhod1	-0.18991	-0.631217	-0.449896	0.618104
	654	1.57648	1.05197	0.935532	1.16503	0.496745	0.537169	0.6276	0.681704		654	0.475872	0.488458	0.490404	0.4908				ENSMUSG00000011958	Bnip2	0.0290413	-0.157595	-0.184851	0.839705		ENSMUSG00000014850	Msh3	0.598933	0.509231	-0.091278	0.906875
	655	1.57648	1.03579	0.946382	1.16503	0.504354	0.537169	0.6276	0.691137		655	0.481267	0.488458	0.485409	0.4908				ENSMUSG00000011960	Ccnt1	-0.0522282	-0.0582871	-0.00481087	0.984925		ENSMUSG00000014856	Tmem208	-0.495192	0.00243006	0.495074	0.498505
	656	1.59225	1.03579	0.935532	1.11236	0.496745	0.544814	0.6276	0.691137		656	0.475872	0.488458	0.490404	0.486				ENSMUSG00000012114	Med15	-0.459809	-0.603193	-0.143468	0.850686		ENSMUSG00000014859	E2f4	1.01204	1.18479	0.17301	0.765334
	657	1.57648	1.03579	0.935532	1.15445	0.496745	0.537169	0.6276	0.681704		657	0.475872	0.488458	0.485409	0.486				ENSMUSG00000012117	Dhdds	-0.0814822	-0.0374594	0.0394155	0.975677		ENSMUSG00000014867	Surf4	-0.418739	-0.452113	-0.0362365	0.954494
	658	1.57648	1.03579	0.935532	1.14388	0.496745	0.544814	0.6276	0.691137		658	0.475872	0.482982	0.480414	0.4908				ENSMUSG00000012296	Tjap1	-0.124157	0.0130904	0.137196	0.909953		ENSMUSG00000014907	Naf1	2.21111	1.37755	-0.83289	0.0786512
	659	1.57648	1.03579	0.935532	1.14388	0.496745	0.537169	0.6276	0.691137		659	0.475872	0.488458	0.485409	0.486				ENSMUSG00000012396	Nanog	-1.09482	-1.14378	-0.0484808	0.904124		ENSMUSG00000014932	Yes1	-1.71418	-1.68842	0.0208724	0.980245
	660	1.57648	1.01962	0.924682	1.15445	0.504354	0.537169	0.6276	0.691137		660	0.475872	0.488458	0.485409	0.4811				ENSMUSG00000012443	Kif11	0.416208	0.731297	0.315249	0.239063		ENSMUSG00000014956	Ppp1cb	0.461601	-0.0237934	-0.487319	0.281108
	661	1.57648	1.01962	0.924682	1.1333	0.489136	0.537169	0.6276	0.681704		661	0.475872	0.482982	0.480414	0.486				ENSMUSG00000012483	Rpa3	-1.16089	-1.13277	0.0196759	0.981695		ENSMUSG00000014959	Gorasp2	-0.318535	0.45878	0.775926	0.0961381
	662	1.56851	1.02771	0.924682	1.14388	0.489136	0.537169	0.6276	0.691137		662	0.475872	0.488458	0.480414	0.4811				ENSMUSG00000012535	Tnpo3	-0.218758	0.00627226	0.225978	0.437158		ENSMUSG00000015002	Efr3a	-0.128128	0.167871	0.291227	0.635811
	663	1.56851	1.01153	0.924682	1.1333	0.496745	0.537169	0.6276	0.681704		663	0.475872	0.488458	0.480414	0.486				ENSMUSG00000012640	Zfp715	-0.47784	-0.566777	-0.0896458	0.926039		ENSMUSG00000015016	Acsf3	0.786339	0.900297	0.111251	0.913755
	664	1.56851	1.01153	0.924682	1.1333	0.496745	0.537169	0.6276	0.691137		664	0.470587	0.488458	0.480414	0.4811				ENSMUSG00000012848	Rps5	0.0796496	0.216887	0.137148	0.621646		ENSMUSG00000015023	Ddx19a	0.317143	-0.941163	-1.26219	0.0325874
	665	1.56054	1.01153	0.924682	1.12272	0.489136	0.537169	0.6276	0.681704		665	0.475872	0.488458	0.475419	0.4811				ENSMUSG00000013033	Lphn1	0.674302	0.483019	-0.189859	0.748789		ENSMUSG00000015087	Rabl6	0.616075	1.19611	0.580062	0.378529
	666	1.56054	1.01153	0.924682	1.1333	0.496745	0.537169	0.6276	0.691137		666	0.470587	0.482982	0.480414	0.4811				ENSMUSG00000013076	Amotl1	-0.29107	-0.0841255	0.204413	0.814239		ENSMUSG00000015092	Edf1	0.240716	0.577016	0.333922	0.635932
	667	1.56054	1.00361	0.924682	1.12272	0.496745	0.537169	0.6276	0.681704		667	0.465192	0.488458	0.480414	0.4811				ENSMUSG00000013089	Etv5	-0.280713	-0.0709015	0.208601	0.711556		ENSMUSG00000015112	Slc25a13	-0.201415	-0.665271	-0.466341	0.201114
	668	1.56851	1.01153	0.924682	1.12272	0.489136	0.537169	0.6276	0.681704		668	0.465192	0.488458	0.480414	0.4811				ENSMUSG00000013160	Atp6v0d1	-0.743135	-0.460147	0.282008	0.444065		ENSMUSG00000015143	Actn1	-0.646726	-1.15666	-0.510264	0.157278
	669	1.55258	1.00361	0.924682	1.11236	0.496745	0.537169	0.6276	0.681704		669	0.470587	0.482982	0.475419	0.4811				ENSMUSG00000013236	Ptprs	1.45386	0.845465	-0.608967	0.0241262		ENSMUSG00000015165	Hnrnpl	0.506853	0.102837	-0.405575	0.232924
	670	1.55258	1.00361	0.924682	1.12272	0.489136	0.537169	0.6227	0.681704		670	0.470587	0.488458	0.475419	0.4811				ENSMUSG00000013415	Igf2bp1	0.470178	0.377521	-0.091642	0.797806		ENSMUSG00000015176	Nolc1	0.751189	0.144676	-0.606395	0.0691087
	671	1.54461	1.00361	0.913832	1.11236	0.496745	0.529524	0.6325	0.681704		671	0.465192	0.482982	0.480414	0.4811				ENSMUSG00000013465	Nelfb	-0.559643	-0.3653	0.191966	0.740039		ENSMUSG00000015243	Abca1	-3.96378	-5.03509	-1.07912	0.370138
	672	1.54461	0.995525	0.913832	1.11236	0.489136	0.537169	0.6276	0.681704		672	0.470587	0.477618	0.475419	0.4811				ENSMUSG00000013593	Ndufs2	-0.014069	0.102499	0.116196	0.792145		ENSMUSG00000015247	Nipsnap3b	-0.843163	-1.10622	-0.266569	0.724801
	673	1.55258	0.995525	0.913832	1.10178	0.496745	0.537169	0.6227	0.681704		673	0.465192	0.482982	0.470424	0.4762				ENSMUSG00000013622	Atraid	-0.574769	-1.08451	-0.514648	0.441517		ENSMUSG00000015290	Ubl4	0.504478	0.622953	0.114336	0.896215
	674	1.54461	0.987438	0.902982	1.10178	0.489136	0.537169	0.6276	0.681704		674	0.465192	0.482982	0.475419	0.4811				ENSMUSG00000013629	Cad	-0.0874689	-0.0242049	0.0639823	0.862651		ENSMUSG00000015291	Gdi1	-0.222857	-0.686672	-0.468169	0.436499
	675	1.55258	0.987438	0.913832	1.10178	0.496745	0.537169	0.6276	0.681704		675	0.465192	0.482982	0.470424	0.4762				ENSMUSG00000013662	Atad1	1.01301	0.747992	-0.26449	0.518044		ENSMUSG00000015305	Sash1	-1.3231	-1.04611	0.268964	0.668701
	676	1.54461	0.987438	0.913832	1.10178	0.496745	0.529524	0.6276	0.681704		676	0.465192	0.477618	0.470424	0.4811				ENSMUSG00000013663	Pten	0.495581	0.934898	0.438154	0.462442		ENSMUSG00000015335	Zdhhc12	-0.627019	-0.191396	0.435666	0.459697
	677	1.54461	0.979351	0.913832	1.09121	0.489136	0.537169	0.6227	0.681704		677	0.465192	0.477618	0.475419	0.4811				ENSMUSG00000013736	Trnt1	-0.381918	0.0826175	0.464776	0.161285		ENSMUSG00000015337	Endog	-0.730431	0.269866	0.997425	0.138059
	678	1.5368	0.971264	0.913832	1.10178	0.496745	0.537169	0.6276	0.681704		678	0.459797	0.482982	0.470424	0.4762				ENSMUSG00000013787	Ehmt2	0.129162	0.306567	0.177716	0.698857		ENSMUSG00000015357	Clpx	-0.115835	0.134552	0.251112	0.738137
	679	1.5368	0.979351	0.913832	1.09121	0.496745	0.529524	0.6276	0.681704		679	0.459797	0.482982	0.475419	0.4762				ENSMUSG00000013833	Med16	-0.493461	0.0334585	0.521309	0.328425		ENSMUSG00000015461	Atf6b	0.260482	0.135051	-0.126934	0.864051
	680	1.5368	0.979351	0.902982	1.09121	0.496745	0.529524	0.6227	0.672271		680	0.459797	0.477618	0.470424	0.4762				ENSMUSG00000013858	Tmem259	0.0828619	0.178497	0.0944246	0.909202		ENSMUSG00000015468	Notch4	-5.50014	-4.66216	0.820618	0.660343
	681	1.52884	0.971264	0.902982	1.09121	0.489136	0.537169	0.6276	0.672271		681	0.459797	0.482982	0.470424	0.4762				ENSMUSG00000013973	Dedd	0.277048	-0.0235481	-0.300022	0.741068		ENSMUSG00000015522	Arnt	0.341444	0.210227	-0.13195	0.8154
	682	1.5368	0.971264	0.913832	1.08063	0.496745	0.529524	0.6227	0.672271		682	0.465192	0.482982	0.470424	0.4762				ENSMUSG00000013997	Nit1	0.127445	0.463366	0.333234	0.720044		ENSMUSG00000015568	Lpl	0.0812711	-1.03409	-1.12007	0.0961381
	683	1.52884	0.955255	0.902982	1.08063	0.496745	0.537169	0.6276	0.672271		683	0.459797	0.482982	0.470424	0.4762				ENSMUSG00000014039	Prdm15	0.0977826	-0.122271	-0.219141	0.828331		ENSMUSG00000015575	Atp6v0e	-0.407431	-0.174191	0.230996	0.791989
	684	1.52884	0.955255	0.913832	1.08063	0.496745	0.529524	0.6227	0.681704		684	0.465192	0.482982	0.470424	0.4762				ENSMUSG00000014074	Rnf168	-0.598555	-0.112552	0.484703	0.492068		ENSMUSG00000015597	Zfp318	-0.331821	-0.0977817	0.230686	0.721419
	685	1.52884	0.963177	0.902982	1.07005	0.496745	0.529524	0.6276	0.672271		685	0.459797	0.482982	0.470424	0.4713				ENSMUSG00000014177	Tvp23b	-0.125308	-0.573995	-0.450182	0.570702		ENSMUSG00000015605	Srf	1.65136	2.86613	1.21677	0.0336688
	686	1.52087	0.947168	0.902982	1.07005	0.496745	0.529524	0.6276	0.672271		686	0.459797	0.482982	0.470424	0.4664				ENSMUSG00000014195	Dnajc7	0.0858359	-0.169249	-0.254151	0.370853		ENSMUSG00000015647	Lama5	0.298127	0.563175	0.262976	0.537327
	687	1.5129	0.947168	0.902982	1.07005	0.496745	0.537169	0.6227	0.672271		687	0.459797	0.482982	0.470424	0.4713				ENSMUSG00000014226	Cacybp	0.659403	0.534044	-0.125737	0.808113		ENSMUSG00000015656	Hspa8	-1.01306	-1.01211	-0.0116126	0.998491
	688	1.5129	0.955255	0.902982	1.05947	0.496745	0.537169	0.6178	0.662837		688	0.465192	0.482982	0.465532	0.4713				ENSMUSG00000014245	Pigl	-0.957295	-0.84931	0.10249	0.935051		ENSMUSG00000015671	Psma2	-0.515729	-0.640299	-0.127918	0.813539
	689	1.5129	0.955255	0.902982	1.07005	0.496745	0.529524	0.6178	0.672271		689	0.454402	0.482982	0.465532	0.4664				ENSMUSG00000014294	Ndufa2	0.610135	-0.38298	-1.00155	0.139538		ENSMUSG00000015672	Mrpl32	0.375911	-0.781624	-1.16735	0.103549
	690	1.5129	0.947168	0.902982	1.07005	0.496745	0.537169	0.6227	0.662837		690	0.459797	0.477618	0.470424	0.4713				ENSMUSG00000014303	Glis2	-1.64567	-1.42563	0.214936	0.890288		ENSMUSG00000015697	Setdb1	-0.863169	-0.924586	-0.0632002	0.903538
	691	1.50493	0.947168	0.902982	1.07005	0.496745	0.529524	0.6227	0.662837		691	0.459797	0.472142	0.465532	0.4713				ENSMUSG00000014313	Cox6c	0.551155	0.137606	-0.414343	0.622571		ENSMUSG00000015711	Prune	-0.352972	-0.0532769	0.299088	0.66622
	692	1.50493	0.947168	0.902982	1.05947	0.496745	0.537169	0.6178	0.662837		692	0.459797	0.477618	0.465532	0.4664				ENSMUSG00000014349	Ube2z	-0.664135	-0.699531	-0.0383924	0.952922		ENSMUSG00000015714	Cers2	0.421082	0.533198	0.110817	0.864051
	693	1.50493	0.939081	0.902982	1.04911	0.496745	0.529524	0.6227	0.662837		693	0.454402	0.477618	0.465532	0.4664				ENSMUSG00000014355	Anapc1	0.545199	0.54265	-0.00320575	0.988199		ENSMUSG00000015733	Capza2	0.0103262	-0.397643	-0.408951	0.374884
	694	1.50493	0.930994	0.902982	1.05947	0.496745	0.529524	0.6178	0.662837		694	0.454402	0.477618	0.465532	0.4713				ENSMUSG00000014402	Tsg101	0.703095	0.80655	0.106658	0.91108		ENSMUSG00000015748	Prpf3	0.578023	-0.853678	-1.43482	0.000278828
	695	1.49696	0.939081	0.902982	1.04911	0.489136	0.529524	0.6227	0.662837		695	0.459797	0.472142	0.460537	0.4664				ENSMUSG00000014426	Map3k4	0.0423575	0.286011	0.242425	0.639964		ENSMUSG00000015749	Anp32e	1.09594	0.0752512	-1.01902	0.0107156
	696	1.50493	0.930994	0.902982	1.04911	0.489136	0.537169	0.6178	0.662837		696	0.459797	0.472142	0.465532	0.4615				ENSMUSG00000014444	Piezo1	0.614859	0.138326	-0.478379	0.224732		ENSMUSG00000015755	Tab2	0.826829	1.04352	0.219086	0.759557
	697	1.48916	0.922907	0.913832	1.04911	0.504354	0.529524	0.6178	0.662837		697	0.459797	0.472142	0.465532	0.4664				ENSMUSG00000014496	Ankrd28	0.51586	0.272514	-0.242113	0.558429		ENSMUSG00000015757	Ppil4	0.48878	0.155262	-0.332874	0.599782
	698	1.48916	0.930994	0.902982	1.03853	0.504354	0.529524	0.6227	0.662837		698	0.454402	0.477618	0.465532	0.4615				ENSMUSG00000014498	Ankrd52	0.0649705	-0.141511	-0.205581	0.82508		ENSMUSG00000015759	Cnih1	0.283414	0.625018	0.342348	0.633901
	699	1.48119	0.922907	0.902982	1.03853	0.496745	0.529524	0.6178	0.662837		699	0.454402	0.472142	0.460537	0.4615				ENSMUSG00000014504	Srp19	0.712307	0.504781	-0.20443	0.812125		ENSMUSG00000015766	Eps8	-1.33188	-1.17314	0.155854	0.849723
	700	1.48119	0.922907	0.902982	1.03853	0.496745	0.537169	0.6227	0.662837		700	0.454402	0.472142	0.460537	0.4615				ENSMUSG00000014550	Zfyve20	-0.766386	-0.725183	0.0410883	0.970944		ENSMUSG00000015790	Surf1	-0.0632052	0.435314	0.495421	0.515962
	701	1.48119	0.922907	0.924682	1.03853	0.496745	0.529524	0.6227	0.653404		701	0.459797	0.472142	0.460537	0.4615				ENSMUSG00000014551	Mrps25	-0.282451	-0.400169	-0.115988	0.875031		ENSMUSG00000015804	Med28	-0.00626716	0.390607	0.395852	0.564454
	702	1.48119	0.922907	0.913832	1.03853	0.496745	0.537169	0.6178	0.662837		702	0.459797	0.472142	0.460537	0.4615				ENSMUSG00000014554	Dguok	0.316803	0.716726	0.392389	0.639872		ENSMUSG00000015806	Qdpr	0.246582	0.0824305	-0.167163	0.760618
	703	1.48119	0.91482	0.924682	1.02796	0.504354	0.529524	0.6227	0.662837		703	0.459797	0.477618	0.460537	0.4615				ENSMUSG00000014592	Camta1	0.835213	0.663758	-0.166824	0.880478		ENSMUSG00000015837	Sqstm1	-0.582549	-0.092336	0.48915	0.170095
	704	1.48119	0.922907	0.924682	1.02796	0.496745	0.537169	0.6227	0.662837		704	0.454402	0.472142	0.460537	0.4615				ENSMUSG00000014601	Strip1	0.367829	0.269604	-0.0987615	0.883091		ENSMUSG00000015839	Nfe2l2	-1.24637	-1.43869	-0.197968	0.728311
	705	1.47322	0.91482	0.924682	1.03853	0.504354	0.537169	0.6227	0.653404		705	0.454402	0.472142	0.460537	0.4615				ENSMUSG00000014606	Slc25a11	0.013391	0.225585	0.211948	0.704929		ENSMUSG00000015869	Prpsap1	0.00764437	0.389026	0.379914	0.395765
	706	1.47322	0.906898	0.924682	1.02796	0.496745	0.537169	0.6227	0.653404		706	0.454402	0.477618	0.460537	0.4567				ENSMUSG00000014668	Chfr	-0.173443	-0.321274	-0.148601	0.869215		ENSMUSG00000015880	Ncapg	0.354976	0.0974407	-0.260735	0.630836
	707	1.46526	0.91482	0.924682	1.02796	0.504354	0.537169	0.6178	0.653404		707	0.454402	0.472142	0.460537	0.4615				ENSMUSG00000014748	Tex261	-1.17741	-1.29927	-0.126511	0.911429		ENSMUSG00000015889	Lta4h	-0.608761	-0.400745	0.20507	0.716909
	708	1.46526	0.906898	0.924682	1.01738	0.504354	0.537169	0.6178	0.653404		708	0.449007	0.472142	0.450547	0.4567				ENSMUSG00000014767	Tbp	0.172358	0.527395	0.354326	0.578828		ENSMUSG00000015932	Dstn	1.18028	0.781195	-0.401547	0.465976
	709	1.46526	0.906898	0.935532	1.01738	0.496745	0.537169	0.6178	0.653404		709	0.449007	0.472142	0.460537	0.4615				ENSMUSG00000014769	Psmb1	-0.0574394	0.174549	0.233609	0.513724		ENSMUSG00000015937	H2afy	-3.28804	-2.79281	0.485284	0.360696
	710	1.46526	0.906898	0.935532	1.01738	0.511963	0.537169	0.6227	0.653404		710	0.454402	0.472142	0.455542	0.4615				ENSMUSG00000014771	Pdcd2	-0.0635012	0.187224	0.251391	0.61129		ENSMUSG00000015961	Adss	-0.0229378	-0.140584	-0.115987	0.836103
	711	1.46526	0.906898	0.946382	1.02796	0.504354	0.537169	0.6227	0.653404		711	0.454402	0.472142	0.455542	0.4615				ENSMUSG00000014778	Fhod1	-0.053428	-0.0943346	-0.0422877	0.970023		ENSMUSG00000015971	Actr8	0.13045	0.38997	0.254338	0.683879
	712	1.44932	0.898811	0.946382	1.0068	0.504354	0.537169	0.6178	0.653404		712	0.459797	0.472142	0.465532	0.4567				ENSMUSG00000014850	Msh3	0.132229	0.653856	0.521625	0.259912		ENSMUSG00000015994	Fnta	0.221632	0.230582	0.00581477	0.982063
	713	1.44932	0.890724	0.95701	1.01738	0.504354	0.537169	0.6227	0.653404		713	0.454402	0.472142	0.460537	0.4615				ENSMUSG00000014856	Tmem208	-0.618103	-0.523229	0.0924309	0.933123		ENSMUSG00000016018	Skiv2l2	0.138052	-0.386676	-0.527202	0.173412
	714	1.44932	0.906898	0.95701	1.0068	0.504354	0.537169	0.6178	0.644163		714	0.454402	0.477618	0.460537	0.4615				ENSMUSG00000014859	E2f4	0.201647	0.222426	0.0177008	0.975677		ENSMUSG00000016028	Celsr1	-1.19332	-0.598632	0.590608	0.320769
	715	1.44932	0.898811	0.96786	0.996225	0.504354	0.537169	0.6178	0.653404		715	0.454402	0.466666	0.460537	0.4615				ENSMUSG00000014867	Surf4	-0.146407	-0.806213	-0.661595	0.0134906		ENSMUSG00000016181	Diexf	1.12885	0.508778	-0.625351	0.259403
	716	1.44932	0.898811	0.96786	1.0068	0.504354	0.544814	0.6178	0.653404		716	0.454402	0.472142	0.455542	0.4615				ENSMUSG00000014873	Surf2	1.17497	0.552905	-0.62141	0.374202		ENSMUSG00000016252	Atp5e	0.843135	0.185703	-0.6674	0.31061
	717	1.44135	0.898811	0.97871	1.0068	0.504354	0.537169	0.6227	0.644163		717	0.454402	0.472142	0.455542	0.4518				ENSMUSG00000014907	Naf1	0.575504	0.309246	-0.266917	0.682219		ENSMUSG00000016253	Nelfcd	-0.37044	-0.338565	0.0289565	0.963773
	718	1.43355	0.898811	0.97871	0.996225	0.504354	0.537169	0.6178	0.644163		718	0.454402	0.477618	0.455542	0.4615				ENSMUSG00000014932	Yes1	0.0759284	0.451748	0.377667	0.344311		ENSMUSG00000016256	Ctsz	0.297779	0.155915	-0.141954	0.850494
	719	1.43355	0.890724	0.98956	0.996225	0.511963	0.544814	0.6227	0.644163		719	0.454402	0.472142	0.460537	0.4615				ENSMUSG00000014956	Ppp1cb	0.464199	0.552258	0.0896434	0.830509		ENSMUSG00000016257	Slmo2	0.383058	0.496207	0.110895	0.886768
	720	1.44135	0.890724	0.98956	0.996225	0.511963	0.544814	0.6178	0.644163		720	0.454402	0.472142	0.460537	0.4615				ENSMUSG00000014959	Gorasp2	0.0175541	0.41381	0.398488	0.326208		ENSMUSG00000016308	Ube2a	-0.0705191	-0.728849	-0.661478	0.336474
	721	1.43355	0.882637	1.00041	0.996225	0.511963	0.544814	0.6227	0.644163		721	0.454402	0.472142	0.455542	0.4567				ENSMUSG00000015002	Efr3a	0.0268371	0.359737	0.331233	0.412837		ENSMUSG00000016319	Slc25a5	0.418541	0.275768	-0.142998	0.832541
	722	1.42558	0.890724	1.01126	0.996225	0.504354	0.552459	0.6227	0.63473		722	0.449007	0.477618	0.460537	0.4567				ENSMUSG00000015016	Acsf3	0.0431768	0.0521512	0	0.99971		ENSMUSG00000016382	Pls3	1.65747	0.628989	-1.03411	0.0818908
	723	1.41761	0.890724	1.02189	0.996225	0.511963	0.552459	0.6276	0.644163		723	0.454402	0.477618	0.455542	0.4567				ENSMUSG00000015023	Ddx19a	0.353665	-0.211273	-0.567236	0.198643		ENSMUSG00000016409	Nkap	0.355772	-0.410537	-0.778589	0.302073
	724	1.42558	0.890724	1.03274	0.996225	0.511963	0.544814	0.6276	0.63473		724	0.449007	0.477618	0.455542	0.4615				ENSMUSG00000015087	Rabl6	0.30907	0.733391	0.42443	0.454064		ENSMUSG00000016427	Ndufa1	-0.866836	-0.797828	0.0594044	0.954494
	725	1.41761	0.890724	1.03274	0.996225	0.519571	0.544814	0.6227	0.644163		725	0.454402	0.472142	0.460537	0.4567				ENSMUSG00000015092	Edf1	0.273341	0.188882	-0.0852677	0.928189		ENSMUSG00000016477	E2f3	0.14065	0.15298	0.00962195	0.988016
	726	1.41761	0.882637	1.04359	0.985863	0.511963	0.552459	0.6276	0.644163		726	0.459797	0.477618	0.460537	0.4567				ENSMUSG00000015112	Slc25a13	-1.15672	-1.24342	-0.0872549	0.85542		ENSMUSG00000016487	Ppfibp1	1.62709	1.58469	-0.0410955	0.954494
	727	1.41761	0.882637	1.05444	0.985863	0.511963	0.552459	0.6227	0.644163		727	0.459797	0.477618	0.455542	0.4567				ENSMUSG00000015143	Actn1	0.186864	0.00637383	-0.181992	0.551413		ENSMUSG00000016503	Gtf3a	0.25436	0.864906	0.609832	0.277139
	728	1.41761	0.87455	1.06529	0.985863	0.527025	0.552459	0.6276	0.63473		728	0.459797	0.482982	0.455542	0.4567				ENSMUSG00000015165	Hnrnpl	0.263616	0.0146939	-0.250262	0.328425		ENSMUSG00000016526	Dyrk3	-0.362268	-0.262603	0.0949906	0.889141
	729	1.40964	0.882637	1.07614	0.985863	0.519571	0.560104	0.6276	0.644163		729	0.459797	0.482982	0.460537	0.4567				ENSMUSG00000015176	Nolc1	1.02263	0.886983	-0.134968	0.698468		ENSMUSG00000016534	Lamp2	-1.43419	-2.54304	-1.11626	0.00591623
	730	1.40964	0.87455	1.07614	0.985863	0.527025	0.552459	0.6227	0.63473		730	0.459797	0.477618	0.455542	0.4567				ENSMUSG00000015243	Abca1	-0.311071	-1.10019	-0.788327	0.0464702		ENSMUSG00000016541	Atxn10	-0.0578448	-0.633547	-0.578148	0.143018
	731	1.40168	0.87455	1.09762	0.975286	0.527025	0.560104	0.6276	0.644163		731	0.459797	0.477618	0.455542	0.4567				ENSMUSG00000015247	Nipsnap3b	-0.877862	-0.120848	0.754924	0.0359614		ENSMUSG00000016554	Eif3d	-0.217036	-0.0910133	0.126855	0.778295
	732	1.40168	0.87455	1.10847	0.985863	0.527025	0.560104	0.6276	0.644163		732	0.459797	0.482982	0.455542	0.4615				ENSMUSG00000015290	Ubl4	0.0845572	0.231924	0.147094	0.883091		ENSMUSG00000016559	H3f3b	0.432822	0.150078	-0.282654	0.579701
	733	1.39371	0.87455	1.10847	0.975286	0.527025	0.560104	0.6276	0.63473		733	0.459797	0.482982	0.455542	0.4615				ENSMUSG00000015291	Gdi1	-0.218878	-0.155875	0.0606797	0.932313		ENSMUSG00000016619	Nup50	0.602057	0.470122	-0.134773	0.833351
	734	1.39371	0.87455	1.13017	0.975286	0.527025	0.567749	0.6325	0.63473		734	0.465192	0.482982	0.460537	0.4567				ENSMUSG00000015305	Sash1	-0.215072	-0.130628	0.0857746	0.88851		ENSMUSG00000016664	Pacsin2	-0.428872	-0.363337	0.0600499	0.921672
	735	1.39371	0.87455	1.14102	0.975286	0.527025	0.560104	0.6276	0.63473		735	0.465192	0.482982	0.460537	0.4615				ENSMUSG00000015335	Zdhhc12	-0.0895565	-0.460571	-0.373632	0.444868		ENSMUSG00000016757	Ttll12	0.341179	0.48847	0.143826	0.794693
	736	1.3859	0.87455	1.14102	0.964708	0.534634	0.567749	0.6276	0.63473		736	0.465192	0.488458	0.460537	0.4615				ENSMUSG00000015337	Endog	-1.37507	-1.0365	0.329318	0.736649		ENSMUSG00000016831	Tox4	-0.425524	-0.183721	0.239661	0.69857
	737	1.3859	0.866463	1.15165	0.975286	0.534634	0.567749	0.6325	0.644163		737	0.465192	0.488458	0.460537	0.4615				ENSMUSG00000015354	Pcolce2	0.178981	0.0896332	-0.0899621	0.935793		ENSMUSG00000016833	Mrps18c	-0.39443	-1.18818	-0.805593	0.274005
	738	1.37794	0.866463	1.16249	0.975286	0.534634	0.575238	0.6325	0.63473		738	0.465192	0.493933	0.460537	0.4615				ENSMUSG00000015357	Clpx	-0.0874642	0.162083	0.251782	0.70988		ENSMUSG00000016918	Sulf1	1.37225	1.61682	0.246807	0.688898
	739	1.3859	0.87455	1.18419	0.975286	0.534634	0.575238	0.6325	0.63473		739	0.465192	0.493933	0.460537	0.4664				ENSMUSG00000015461	Atf6b	0.329715	-0.0122861	-0.344296	0.532731		ENSMUSG00000016921	Srsf6	-0.37285	-0.515387	-0.144135	0.767083
	740	1.37794	0.87455	1.18419	0.964708	0.542243	0.575238	0.6276	0.63473		740	0.465192	0.493933	0.460537	0.4664				ENSMUSG00000015468	Notch4	-0.688876	-0.735009	-0.0500191	0.963115		ENSMUSG00000016933	Plcg1	0.11035	0.466468	0.355947	0.425153
	741	1.37794	0.87455	1.19504	0.964708	0.542243	0.582883	0.6325	0.63473		741	0.470587	0.499409	0.465532	0.4615				ENSMUSG00000015522	Arnt	-0.167119	-0.234629	-0.0692169	0.906937		ENSMUSG00000016946	Kctd5	0.64429	0.486888	-0.163311	0.832627
	742	1.36997	0.866463	1.20589	0.964708	0.549851	0.590527	0.6325	0.644163		742	0.475872	0.499409	0.465532	0.4664				ENSMUSG00000015568	Lpl	-0.236052	-1.51359	-1.28537	0.00913683		ENSMUSG00000016984	Etaa1	-0.463614	-0.185512	0.277787	0.74971
	743	1.362	0.866463	1.21674	0.964708	0.549851	0.598172	0.6325	0.63473		743	0.470587	0.499409	0.465532	0.4664				ENSMUSG00000015575	Atp6v0e	-0.0708905	-0.0995502	-0.0291725	0.972419		ENSMUSG00000017009	Sdc4	-1.43577	-1.60458	-0.175552	0.804164
	744	1.362	0.866463	1.23822	0.964708	0.549851	0.598172	0.6325	0.63473		744	0.481267	0.504885	0.470424	0.4664				ENSMUSG00000015597	Zfp318	-0.355726	-0.375211	-0.0192972	0.974776		ENSMUSG00000017119	Nbr1	-0.238719	0.201738	0.440396	0.291334
	745	1.362	0.866463	1.22737	0.975286	0.55746	0.605817	0.6325	0.63473		745	0.481267	0.504885	0.470424	0.4713				ENSMUSG00000015605	Srf	0.53494	0.766599	0.225112	0.815951		ENSMUSG00000017146	Brca1	-0.523283	-0.657541	-0.133624	0.782312
	746	1.362	0.866463	1.23822	0.975286	0.565069	0.605817	0.6374	0.63473		746	0.481267	0.510361	0.470424	0.4762				ENSMUSG00000015647	Lama5	0.766477	0.329607	-0.437415	0.0462609		ENSMUSG00000017176	Nt5c3b	-0.737794	-0.415011	0.31412	0.689847
	747	1.35403	0.866463	1.24907	0.954131	0.565069	0.605817	0.6374	0.63473		747	0.486662	0.510361	0.470424	0.4762				ENSMUSG00000015656	Hspa8	-0.695896	-0.46629	0.236814	0.971904		ENSMUSG00000017188	Coa3	-0.109048	-0.614099	-0.513706	0.538123
	748	1.35403	0.866463	1.25992	0.964708	0.565069	0.620951	0.6374	0.63473		748	0.486662	0.510361	0.475419	0.4762				ENSMUSG00000015671	Psma2	0.226266	0.155097	-0.0720378	0.881096		ENSMUSG00000017210	Med24	-0.129279	0.0925015	0.218559	0.705355
	749	1.34606	0.866463	1.25992	0.964708	0.572522	0.620951	0.6374	0.63473		749	0.492058	0.515725	0.475419	0.4762				ENSMUSG00000015672	Mrpl32	0.30275	-0.047315	-0.351355	0.608243		ENSMUSG00000017221	Psmd3	-0.218749	0.165017	0.383084	0.290912
	750	1.34606	0.866463	1.27077	0.975286	0.580131	0.628596	0.6374	0.63473		750	0.492058	0.526676	0.480414	0.4811				ENSMUSG00000015697	Setdb1	-0.579907	-0.398504	0.182779	0.609899		ENSMUSG00000017264	Exosc10	-0.346928	-0.132109	0.214022	0.645716
	751	1.34606	0.87455	1.28162	0.975286	0.580131	0.636241	0.6374	0.63473		751	0.492058	0.526676	0.485409	0.486				ENSMUSG00000015711	Prune	-0.273887	-0.101214	0.172098	0.802518		ENSMUSG00000017286	Glod4	0.742842	0.355523	-0.391682	0.486595
	752	1.33826	0.87455	1.28162	0.964708	0.595349	0.643885	0.6374	0.63473		752	0.502848	0.537628	0.485409	0.4908				ENSMUSG00000015714	Cers2	-0.0880284	-0.115388	-0.0289931	0.971749		ENSMUSG00000017288	Vps53	-0.194139	-0.537994	-0.353476	0.641262
	753	1.33826	0.866463	1.29225	0.975286	0.595349	0.65153	0.6374	0.63473		753	0.508133	0.537628	0.485409	0.4908				ENSMUSG00000015733	Capza2	-0.567079	-0.591646	-0.0253974	0.968015		ENSMUSG00000017291	Taok1	0.704257	0.831803	0.126678	0.841537
	754	1.32232	0.866463	1.3031	0.985863	0.610566	0.659175	0.6374	0.63473		754	0.513528	0.543103	0.480414	0.4957				ENSMUSG00000015747	Vps45	0.361927	-0.00521365	-0.367889	0.658853		ENSMUSG00000017299	Dnttip1	-0.0415859	-0.150291	-0.115202	0.904038
	755	1.32232	0.866463	1.31395	0.975286	0.610566	0.674309	0.6374	0.63473		755	0.513528	0.548467	0.490404	0.4957				ENSMUSG00000015748	Prpf3	0.982788	0.284218	-0.701197	0.0075147		ENSMUSG00000017386	Traf4	0.872448	2.32015	1.44561	0.000607227
	756	1.32232	0.87455	1.31395	0.985863	0.625629	0.689599	0.6422	0.63473		756	0.518923	0.548467	0.495398	0.5055				ENSMUSG00000015749	Anp32e	1.20548	0.685806	-0.51888	0.0601439		ENSMUSG00000017404	Rpl19	-0.32259	-0.48133	-0.16527	0.887869
	757	1.32232	0.866463	1.3248	0.975286	0.633237	0.689599	0.6422	0.63473		757	0.524318	0.559419	0.500291	0.5006				ENSMUSG00000015755	Tab2	0.247848	0.468325	0.217935	0.769253		ENSMUSG00000017421	Zfp207	-1.30673	-1.24526	0.0579341	0.913707
	758	1.31436	0.87455	1.33565	0.985863	0.633237	0.697244	0.6471	0.63473		758	0.529713	0.57037	0.500291	0.5104				ENSMUSG00000015757	Ppil4	0.32554	0.494195	0.16707	0.772859		ENSMUSG00000017428	Psmd11	0.701595	0.0371584	-0.663345	0.072165
	759	1.31436	0.87455	1.33565	0.985863	0.648455	0.712533	0.6471	0.644163		759	0.535108	0.57037	0.505286	0.5153				ENSMUSG00000015759	Cnih1	0.482131	0.250099	-0.230816	0.743984		ENSMUSG00000017453	Pipox	-0.0566129	0.39149	0.445869	0.374884
	760	1.30639	0.858376	1.33565	0.985863	0.648455	0.727667	0.6471	0.63473		760	0.540394	0.575846	0.510281	0.5201				ENSMUSG00000015766	Eps8	-2.24088	-1.78479	0.452955	0.428505		ENSMUSG00000017478	Zc3h18	0.337301	0.792375	0.454585	0.33076
	761	1.30639	0.87455	1.33565	0.985863	0.663673	0.735312	0.6471	0.63473		761	0.551184	0.58121	0.52027	0.5299				ENSMUSG00000015790	Surf1	0.109843	0.0641273	-0.047968	0.968015		ENSMUSG00000017485	Top2b	0.135175	0.00139056	-0.136614	0.814318
	762	1.30639	0.87455	1.3465	0.996225	0.678735	0.750602	0.6471	0.63473		762	0.551184	0.592161	0.52027	0.5348				ENSMUSG00000015804	Med28	-0.133199	-0.232056	-0.100883	0.91028		ENSMUSG00000017499	Cdc6	0.0472776	-0.404313	-0.455848	0.435555
	763	1.30639	0.882637	1.3465	1.0068	0.693952	0.765735	0.6471	0.644163		763	0.567369	0.603113	0.530158	0.5397				ENSMUSG00000015806	Qdpr	0.325472	-0.20729	-0.533272	0.0898866		ENSMUSG00000017548	Suz12	-0.228705	-0.374571	-0.148525	0.759698
	764	1.29842	0.882637	1.3465	0.996225	0.701561	0.781025	0.652	0.644163		764	0.572654	0.608589	0.535152	0.5495				ENSMUSG00000015837	Sqstm1	-1.28942	-0.848201	0.441247	0.0382127		ENSMUSG00000017550	Atad5	0.180712	-0.555044	-0.735926	0.0917356
	765	1.29842	0.882637	1.35713	0.996225	0.70917	0.796315	0.652	0.644163		765	0.578049	0.619428	0.540147	0.5543				ENSMUSG00000015839	Nfe2l2	-1.15741	-0.698756	0.459087	0.114776		ENSMUSG00000017561	Crlf3	-0.761702	-0.805973	-0.0519175	0.951342
	766	1.29062	0.87455	1.35713	1.0068	0.731841	0.819093	0.652	0.63473		766	0.58884	0.624904	0.550137	0.5592				ENSMUSG00000015869	Prpsap1	-0.136881	0.0645303	0.201676	0.637816		ENSMUSG00000017615	Tnfaip1	0.709758	0.880051	0.168834	0.846657
	767	1.29062	0.882637	1.36798	1.01738	0.73945	0.826738	0.6569	0.653404		767	0.59963	0.635855	0.560126	0.5739				ENSMUSG00000015880	Ncapg	0.340154	0.600504	0.259786	0.40275		ENSMUSG00000017631	Abr	-0.97594	-0.966115	0.00681664	0.98668
	768	1.29062	0.890724	1.35713	1.01738	0.762121	0.842028	0.652	0.644163		768	0.605025	0.641331	0.565019	0.5739				ENSMUSG00000015889	Lta4h	0.0951893	0.461372	0.365254	0.275605		ENSMUSG00000017639	Rab11fip4	-0.511134	-0.0131019	0.493379	0.441883
	769	1.28265	0.890724	1.35713	1.02796	0.762121	0.864807	0.6569	0.644163		769	0.615705	0.657647	0.575009	0.5885				ENSMUSG00000015932	Dstn	1.40554	1.40303	-0.00320572	0.989518		ENSMUSG00000017670	Elmo2	-0.875305	-0.680031	0.183699	0.827924
	770	1.28265	0.890724	1.35713	1.02796	0.784947	0.872452	0.6618	0.644163		770	0.63189	0.663122	0.584998	0.5934				ENSMUSG00000015937	H2afy	-1.55103	-1.13322	0.416558	0.150064		ENSMUSG00000017677	Wsb1	-1.84262	-2.42591	-0.587183	0.19579
	771	1.27468	0.890724	1.36798	1.03853	0.800165	0.903031	0.6569	0.644163		771	0.637286	0.668598	0.589993	0.6081				ENSMUSG00000015943	Bola1	0.288089	0.316665	0.0241098	0.976424		ENSMUSG00000017686	Rhot1	-0.060916	0.630906	0.688493	0.212623
	772	1.28265	0.890724	1.36798	1.03853	0.807618	0.918165	0.6618	0.644163		772	0.647966	0.684914	0.59988	0.6129				ENSMUSG00000015961	Adss	-0.0914939	0.361241	0.453392	0.0606041		ENSMUSG00000017707	Serinc3	0.700259	0.399193	-0.299348	0.569465
	773	1.27468	0.890724	1.36798	1.04911	0.838054	0.933455	0.6667	0.644163		773	0.658756	0.695865	0.60987	0.6227				ENSMUSG00000015971	Actr8	-0.114087	0.229344	0.342322	0.482358		ENSMUSG00000017715	Pgs1	0.267531	0.997681	0.733005	0.232334
	774	1.26671	0.890724	1.36798	1.03853	0.853271	0.956233	0.6716	0.644163		774	0.664151	0.706816	0.619859	0.6374				ENSMUSG00000015994	Fnta	-0.168789	-0.229836	-0.0609767	0.920841		ENSMUSG00000017716	Birc5	-0.0820914	-0.298594	-0.215426	0.670694
	775	1.26671	0.898811	1.36798	1.04911	0.868333	0.979168	0.6716	0.644163		775	0.680226	0.712292	0.634742	0.6471				ENSMUSG00000016018	Skiv2l2	0.737577	0.697562	-0.0389191	0.940145		ENSMUSG00000017721	Pigt	-0.131576	0.237445	0.36882	0.537327
	776	1.25874	0.898811	1.36798	1.05947	0.883551	0.994458	0.6716	0.653404		776	0.696412	0.723132	0.649726	0.6569				ENSMUSG00000016028	Celsr1	-0.623102	-0.95842	-0.337992	0.53729		ENSMUSG00000017723	Wfdc2	-2.37014	-2.00886	0.352552	0.687771
	777	1.25874	0.906898	1.36798	1.07005	0.898769	1.01724	0.6764	0.644163		777	0.707092	0.734083	0.654619	0.6716				ENSMUSG00000016181	Diexf	0.803741	0.462777	-0.338337	0.518795		ENSMUSG00000017754	Pltp	-0.940356	-1.21355	-0.276297	0.595964
	778	1.25874	0.906898	1.35713	1.07005	0.929048	1.04017	0.6764	0.653404		778	0.717882	0.750511	0.669603	0.6813				ENSMUSG00000016252	Atp5e	0.886571	0.0177009	-0.875126	0.0416809		ENSMUSG00000017756	Slc12a7	-1.20687	-1.67911	-0.476945	0.232334
	779	1.25874	0.91482	1.35713	1.07005	0.951719	1.0553	0.6764	0.644163		779	0.728672	0.755875	0.684587	0.6911				ENSMUSG00000016253	Nelfcd	-0.0944272	-0.191963	-0.098747	0.882738		ENSMUSG00000017760	Ctsa	-1.80834	-2.0415	-0.237097	0.644639
	780	1.25874	0.922907	1.35713	1.07005	0.966937	1.08588	0.6813	0.653404		780	0.744748	0.766826	0.694475	0.7057				ENSMUSG00000016256	Ctsz	0.943524	0.552085	-0.388572	0.413786		ENSMUSG00000017764	Zswim1	-0.969266	-0.399444	0.567765	0.334875
	781	1.24281	0.922907	1.3465	1.08063	0.989763	1.10102	0.6862	0.653404		781	0.755538	0.777777	0.709459	0.7155				ENSMUSG00000016257	Slmo2	0.266322	0.120472	-0.14379	0.85001		ENSMUSG00000017765	Slc12a4	1.17417	1.63453	0.459383	0.378529
	782	1.24281	0.930994	1.3465	1.10178	1.01243	1.11631	0.6911	0.644163		782	0.766328	0.794093	0.724342	0.735				ENSMUSG00000016308	Ube2a	0.860052	0.37547	-0.488463	0.322672		ENSMUSG00000017774	Myo1c	-0.103713	0.306302	0.40909	0.394963
	783	1.24281	0.922907	1.35713	1.09121	1.04287	1.14673	0.6911	0.653404		783	0.782403	0.799569	0.739326	0.7448				ENSMUSG00000016319	Slc25a5	0.629662	0.742945	0.115287	0.840387		ENSMUSG00000017776	Crk	0.0507658	0.734231	0.679691	0.214535
	784	1.235	0.939081	1.3465	1.10178	1.05032	1.16202	0.696	0.653404		784	0.793194	0.815996	0.749213	0.7595				ENSMUSG00000016382	Pls3	1.81842	1.2589	-0.554912	0.253162		ENSMUSG00000017781	Pitpna	0.586384	0.56848	-0.022276	0.97152
	785	1.235	0.939081	1.3465	1.11236	1.08076	1.18496	0.696	0.653404		785	0.814664	0.82136	0.769192	0.7692				ENSMUSG00000016409	Nkap	-0.356681	-0.878071	-0.524772	0.456952		ENSMUSG00000017801	Mlx	0.0579818	0.0638132	0	0.991153
	786	1.235	0.947168	1.3465	1.11236	1.09582	1.20773	0.696	0.653404		786	0.825454	0.832311	0.77908	0.7839				ENSMUSG00000016427	Ndufa1	0.137385	-0.156008	-0.298221	0.660847		ENSMUSG00000017802	Fam134c	-0.1516	0.375472	0.525131	0.415635
	787	1.22704	0.955255	1.33565	1.12272	1.12626	1.22302	0.7057	0.662837		787	0.83085	0.848738	0.804054	0.7985				ENSMUSG00000016477	E2f3	0.248271	0.235201	-0.012839	0.981022		ENSMUSG00000017831	Rab5a	-0.119442	0.0151472	0.13115	0.872156
	788	1.22704	0.955255	1.33565	1.12272	1.14132	1.2458	0.7106	0.662837		788	0.846925	0.854102	0.813941	0.8083				ENSMUSG00000016481	Cr1l	0.2719	0.442396	0.171582	0.879839		ENSMUSG00000017843	Ppp2r5c	-0.0220517	0.331066	0.349771	0.497362
	789	1.22704	0.971264	1.33565	1.1333	1.16414	1.26109	0.7106	0.662837		789	0.868505	0.87053	0.828926	0.823				ENSMUSG00000016487	Ppfibp1	0.250292	0.278971	0.0271706	0.971904		ENSMUSG00000017858	Ift52	0.47266	0.234161	-0.245647	0.760488
	790	1.22704	0.971264	1.3248	1.1333	1.19442	1.28403	0.7204	0.662837		790	0.8739	0.876005	0.843808	0.8376				ENSMUSG00000016503	Gtf3a	-0.349807	-0.480381	-0.130742	0.881094		ENSMUSG00000017861	Mybl2	-1.09653	-0.432831	0.664652	0.187103
	791	1.22704	0.979351	1.3248	1.14388	1.20203	1.29916	0.7204	0.662837		791	0.889976	0.886957	0.858792	0.8474				ENSMUSG00000016526	Dyrk3	0.0218701	-0.153991	-0.176884	0.762812		ENSMUSG00000017929	B4galt5	-1.91842	-1.14507	0.767062	0.303599
	792	1.2111	0.987438	1.3248	1.15445	1.23247	1.32209	0.7302	0.672271		792	0.906161	0.897797	0.878669	0.862				ENSMUSG00000016534	Lamp2	-0.810084	-1.7468	-0.940961	4.7747e-05		ENSMUSG00000017999	Ddx27	0.425748	0.378888	-0.0485171	0.927146
	793	1.2111	0.995525	1.3248	1.15445	1.23992	1.33723	0.7399	0.672271		793	0.916841	0.897797	0.888659	0.8767				ENSMUSG00000016541	Atxn10	0.535324	0.683125	0.147451	0.706414		ENSMUSG00000018040	Rrp7a	-0.0336568	-0.161348	-0.138471	0.890502
	794	1.2111	1.01153	1.3031	1.15445	1.27036	1.36016	0.7399	0.672271		794	0.927631	0.9197	0.903541	0.8864				ENSMUSG00000016554	Eif3d	0.281938	0.568573	0.287344	0.259912		ENSMUSG00000018042	Cyb5r3	-0.434768	-0.732585	-0.302598	0.557627
	795	1.20313	1.01153	1.31395	1.16503	1.28542	1.37545	0.7448	0.672271		795	0.938422	0.9197	0.92352	0.9011				ENSMUSG00000016559	H3f3b	-0.260968	-0.333479	-0.0733786	0.900842		ENSMUSG00000018068	Ints2	0.109031	-0.148691	-0.260516	0.592123
	796	1.19517	1.01153	1.3031	1.16503	1.30064	1.39059	0.7546	0.681704		796	0.949102	0.936015	0.938403	0.9158				ENSMUSG00000016619	Nup50	0.583848	0.5593	-0.0221449	0.971904		ENSMUSG00000018076	Med13l	0.877868	1.05008	0.172305	0.804256
	797	1.20313	1.02771	1.3031	1.18619	1.31585	1.40588	0.7595	0.681704		797	0.959892	0.941491	0.948392	0.9255				ENSMUSG00000016664	Pacsin2	-0.214434	0.0578574	0.2737	0.520228		ENSMUSG00000018160	Med1	0.23808	0.251571	0.0124394	0.977985
	798	1.20313	1.03579	1.29225	1.17561	1.33092	1.42117	0.7643	0.681704		798	0.970682	0.946966	0.968269	0.9402				ENSMUSG00000016757	Ttll12	-0.0988505	-0.052442	0.0467573	0.948416		ENSMUSG00000018166	Erbb3	0.588245	0.966898	0.377417	0.576049
	799	1.19517	1.04388	1.28162	1.18619	1.35374	1.4363	0.7741	0.691137		799	0.981363	0.952442	0.973264	0.9499				ENSMUSG00000016831	Tox4	-0.714064	-0.353405	0.357525	0.448545		ENSMUSG00000018171	Vmp1	0.31826	-0.234259	-0.556758	0.245596
	800	1.19517	1.04388	1.28162	1.18619	1.36896	1.45159	0.7839	0.691137		800	0.997548	0.968758	0.988248	0.9548				ENSMUSG00000016833	Mrps18c	0.144067	-0.350371	-0.498615	0.604025		ENSMUSG00000018189	Uchl5	0.721386	0.137087	-0.583944	0.258454
	801	1.18736	1.05989	1.27077	1.18619	1.39163	1.46688	0.7888	0.691137		801	1.00294	0.968758	1.00313	0.9695				ENSMUSG00000016918	Sulf1	1.89626	1.62276	-0.273189	0.592511		ENSMUSG00000018209	Stk4	0.30741	0.206266	-0.100215	0.889141
	802	1.18736	1.07606	1.27077	1.19655	1.39924	1.48201	0.7985	0.700571		802	1.01362	0.979709	1.01811	0.9792				ENSMUSG00000016921	Srsf6	0.134728	0.310376	0.175739	0.576949		ENSMUSG00000018239	Zcchc10	1.43155	-0.745945	-2.18062	3.13152e-05
	803	1.17939	1.08415	1.25992	1.19655	1.41446	1.48201	0.8083	0.700571		803	1.02441	0.985185	1.028	0.989				ENSMUSG00000016933	Plcg1	-0.557119	-0.333092	0.222016	0.576949		ENSMUSG00000018286	Psmb6	0.221491	0.216449	-0.00460965	0.98668
	804	1.17939	1.09224	1.25992	1.19655	1.42952	1.50495	0.8181	0.700571		804	1.0352	0.990549	1.04299	1.0037				ENSMUSG00000016946	Kctd5	0.442624	0.467192	0.0233216	0.977139		ENSMUSG00000018287	Spag7	0.141837	-0.234088	-0.379832	0.462917
	805	1.17939	1.10033	1.24907	1.19655	1.44474	1.52024	0.8278	0.709812		805	1.04588	0.996025	1.04798	1.0134				ENSMUSG00000016984	Etaa1	0.0360298	0.238001	0.20487	0.793764		ENSMUSG00000018293	Pfn1	0.514728	0.43834	-0.0775289	0.86315
	806	1.17939	1.11633	1.24907	1.20713	1.45996	1.52773	0.8376	0.709812		806	1.05128	1.00698	1.06286	1.0232				ENSMUSG00000017009	Sdc4	-0.749834	-1.23512	-0.48731	0.293993		ENSMUSG00000018322	Tomm34	-0.150633	-0.158711	-0.0132294	0.980245
	807	1.18736	1.12442	1.23822	1.20713	1.46756	1.53537	0.8523	0.719245		807	1.05667	1.01245	1.07785	1.033				ENSMUSG00000017119	Nbr1	-0.357492	-0.0831157	0.274751	0.40127		ENSMUSG00000018326	Ywhab	0.819702	-0.571471	-1.39186	0.000393986
	808	1.17142	1.13251	1.23822	1.20713	1.47502	1.54302	0.8571	0.728678		808	1.06746	1.01793	1.08284	1.0379				ENSMUSG00000017146	Brca1	-0.662069	-0.673356	-0.0102441	0.97796		ENSMUSG00000018334	Ksr1	-1.88538	-2.07849	-0.211329	0.847914
	809	1.17142	1.1406	1.23822	1.20713	1.49024	1.55831	0.8718	0.728678		809	1.07814	1.0234	1.09773	1.0476				ENSMUSG00000017176	Nt5c3b	-0.418283	-0.136174	0.276689	0.687615		ENSMUSG00000018340	Anxa6	-0.651581	-0.619061	0.0247223	0.96759
	810	1.16346	1.15677	1.21674	1.20713	1.49784	1.57344	0.8816	0.738112		810	1.08893	1.02877	1.10771	1.0574				ENSMUSG00000017188	Coa3	0.0338637	-0.540073	-0.575011	0.394561		ENSMUSG00000018363	Smurf2	0.839939	0.853446	0.00862213	0.980755
	811	1.17142	1.17278	1.21674	1.20713	1.50545	1.57344	0.8962	0.747545		811	1.08893	1.03424	1.1177	1.0623				ENSMUSG00000017210	Med24	0.0485531	0.182539	0.133889	0.788219		ENSMUSG00000018377	Vezf1	0.941479	0.981862	0.0337953	0.961557
	812	1.16346	1.17278	1.21674	1.20713	1.52052	1.58873	0.906	0.747545		812	1.09973	1.03424	1.12759	1.072				ENSMUSG00000017221	Psmd3	0.00499347	-0.133306	-0.138223	0.711642		ENSMUSG00000018379	Srsf1	0.0596429	0.0714278	0.0096332	0.976038
	813	1.15549	1.18087	1.20589	1.20713	1.52812	1.59637	0.9158	0.756978		813	1.10512	1.03972	1.13259	1.0818				ENSMUSG00000017264	Exosc10	-0.373699	-0.137156	0.237359	0.482358		ENSMUSG00000018395	Kif3a	0.773936	0.0200518	-0.759223	0.291334
	814	1.15549	1.20513	1.19504	1.20713	1.53573	1.58873	0.9304	0.766219		814	1.11041	1.04519	1.14258	1.0867				ENSMUSG00000017286	Glod4	0.450538	0.352055	-0.0989641	0.86932		ENSMUSG00000018398	2008-09-01	-0.840351	-0.330841	0.500428	0.530773
	815	1.15549	1.21305	1.19504	1.2177	1.54334	1.60402	0.9402	0.766219		815	1.1158	1.05067	1.14757	1.0965				ENSMUSG00000017288	Vps53	0.325284	0.202453	-0.122548	0.866429		ENSMUSG00000018401	Mtmr4	-0.998604	-0.801583	0.194514	0.757037
	816	1.15549	1.22113	1.18419	1.2177	1.55095	1.61166	0.9158	0.775653		816	1.12659	1.05067	1.15746	1.1062				ENSMUSG00000017291	Taok1	0.269233	0.548319	0.278386	0.579644		ENSMUSG00000018412	Kansl1	0.579488	0.521567	-0.0563777	0.929948
	817	1.14752	1.2454	1.18419	1.20713	1.55856	1.61931	0.9597	0.794519		817	1.12659	1.05615	1.16745	1.1062				ENSMUSG00000017299	Dnttip1	-0.0772706	-0.403046	-0.32503	0.710295		ENSMUSG00000018417	Myo1b	-0.155877	-0.423827	-0.269792	0.616144
	818	1.14752	1.2454	1.18419	1.2177	1.56601	1.6268	0.9744	0.803953		818	1.13199	1.06151	1.16745	1.116				ENSMUSG00000017307	Acot8	-0.0124008	0.247275	0.258168	0.787046		ENSMUSG00000018425	Dhx40	0.137099	-0.244326	-0.383632	0.425153
	819	1.14752	1.25348	1.17334	1.2177	1.57362	1.6268	0.989	0.813386		819	1.13738	1.06151	1.17744	1.1258				ENSMUSG00000017386	Traf4	0.362482	0.854048	0.495672	0.390747		ENSMUSG00000018428	Akap1	-1.58742	-1.06903	0.5164	0.165977
	820	1.13972	1.27758	1.17334	1.20713	1.58123	1.63444	1.0037	0.822819		820	1.14278	1.06151	1.18243	1.1306				ENSMUSG00000017390	Aldoc	0.15145	0.610368	0.459995	0.501973		ENSMUSG00000018433	Nol11	0.449065	-0.163924	-0.61228	0.0776416
	821	1.14752	1.27758	1.16249	1.20713	1.58123	1.63444	1.0085	0.83206		821	1.14806	1.06699	1.18732	1.1355				ENSMUSG00000017404	Rpl19	0.236869	-2.58758	-2.8335	1.43211e-10		ENSMUSG00000018442	Derl2	-0.357873	-0.338613	0.0104297	0.981158
	822	1.13175	1.29375	1.16249	1.20713	1.58884	1.64209	1.0232	0.850927		822	1.15346	1.07246	1.19731	1.1404				ENSMUSG00000017421	Zfp207	-0.529153	-0.236123	0.293373	0.289419		ENSMUSG00000018446	C1qbp	1.31711	0.147782	-1.17235	3.64877e-05
	823	1.13175	1.30184	1.15165	1.20713	1.58884	1.64973	1.033	0.850927		823	1.15346	1.07246	1.19731	1.1502				ENSMUSG00000017428	Psmd11	0.0788418	-0.00822424	-0.0872639	0.85594		ENSMUSG00000018474	Chd3	-0.0531008	0.24997	0.294678	0.739025
	824	1.13175	1.30993	1.14102	1.20713	1.59645	1.64973	1.0427	0.869794		824	1.15346	1.06699	1.20231	1.1502				ENSMUSG00000017453	Pipox	-0.960439	-0.233015	0.724817	0.0304093		ENSMUSG00000018476	Kdm6b	1.79737	0.600556	-1.19389	0.00280071
	825	1.13175	1.31785	1.13017	1.20713	1.59645	1.64973	1.0574	0.888468		825	1.15885	1.07794	1.2073	1.16				ENSMUSG00000017478	Zc3h18	-0.0855173	0.0257982	0.111117	0.837084		ENSMUSG00000018481	Appbp2	0.0371972	-0.182556	-0.221372	0.659397
	826	1.13175	1.33402	1.13017	1.20713	1.59645	1.64973	1.072	0.907335		826	1.16425	1.07794	1.2123	1.1648				ENSMUSG00000017485	Top2b	-0.220913	0.14233	0.364983	0.263311		ENSMUSG00000018501	Ncor1	0.0485598	-0.0229662	-0.0738752	0.895769
	827	1.13175	1.34211	1.13017	1.20713	1.60406	1.64973	1.0818	0.926201		827	1.16964	1.07794	1.2123	1.16				ENSMUSG00000017499	Cdc6	-0.0640859	-0.0641142	0	0.992606		ENSMUSG00000018509	Cenpv	-0.282532	0.224505	0.50469	0.355903
	828	1.12378	1.35828	1.13017	1.19655	1.59645	1.65738	1.0965	0.935635		828	1.17504	1.07246	1.22219	1.1648				ENSMUSG00000017548	Suz12	-0.838331	-0.513033	0.324652	0.262744		ENSMUSG00000018537	Pcgf2	0.54345	-0.111854	-0.657218	0.275238
	829	1.12378	1.36621	1.10847	1.20713	1.59645	1.65738	1.1013	0.954309		829	1.16964	1.07794	1.22219	1.1746				ENSMUSG00000017550	Atad5	-0.204701	-0.316154	-0.11112	0.837084		ENSMUSG00000018541	Cwc25	0.155497	-0.30362	-0.470776	0.590084
	830	1.12378	1.38238	1.10847	1.20713	1.60406	1.65738	1.116	0.982609		830	1.17504	1.07794	1.22718	1.1795				ENSMUSG00000017561	Crlf3	-0.0367863	-0.177122	-0.138468	0.82508		ENSMUSG00000018547	Pip4k2b	0.0201968	0.329877	0.308476	0.659421
	831	1.11581	1.38238	1.09762	1.19655	1.61167	1.65738	1.1258	0.992042		831	1.17504	1.07794	1.22718	1.1795				ENSMUSG00000017615	Tnfaip1	0.426275	0.122582	-0.300137	0.733574		ENSMUSG00000018548	Trim37	0.372328	0.844634	0.471226	0.425153
	832	1.12378	1.39855	1.09762	1.20713	1.60406	1.65738	1.1404	1.01072		832	1.18032	1.08341	1.22718	1.1844				ENSMUSG00000017631	Abr	-0.868678	-1.06479	-0.197831	0.706414		ENSMUSG00000018565	Elp5	-0.0770242	0.146301	0.218565	0.723196
	833	1.10784	1.39855	1.08677	1.18619	1.60406	1.65738	1.1453	1.03902		833	1.18032	1.08341	1.23717	1.1844				ENSMUSG00000017639	Rab11fip4	-1.21454	-0.996253	0.21844	0.773636		ENSMUSG00000018567	Gabarap	-1.7689	-1.16805	0.594651	0.349386
	834	1.10784	1.40664	1.08677	1.18619	1.60406	1.65738	1.1551	1.05788		834	1.18032	1.08341	1.23717	1.1893				ENSMUSG00000017670	Elmo2	-0.423539	-0.135539	0.288801	0.64937		ENSMUSG00000018569	Cldn7	3.11021	3.25532	0.152219	0.844781
	835	1.09988	1.42265	1.07614	1.18619	1.60406	1.65738	1.1648	1.07656		835	1.18032	1.07794	1.24217	1.1893				ENSMUSG00000017677	Wsb1	-1.45213	-1.83028	-0.377852	0.309465		ENSMUSG00000018572	Phf23	0.181879	0.778408	0.595462	0.165219
	836	1.10784	1.42265	1.06529	1.18619	1.60406	1.65738	1.1746	1.09542		836	1.18032	1.08889	1.23717	1.1893				ENSMUSG00000017686	Rhot1	-0.331438	0.432982	0.763089	0.021461		ENSMUSG00000018574	Acadvl	-1.01082	-0.868788	0.133722	0.870046
	837	1.10784	1.43882	1.06529	1.18619	1.61167	1.65738	1.1844	1.11429		837	1.17504	1.07794	1.24217	1.1941				ENSMUSG00000017707	Serinc3	1.10537	0.613107	-0.490147	0.112368		ENSMUSG00000018583	G3bp1	-0.0414769	-0.0263378	0.0144599	0.971017
	838	1.09988	1.44691	1.06529	1.17561	1.60406	1.65738	1.1941	1.1424		838	1.19111	1.08341	1.23717	1.1941				ENSMUSG00000017715	Pgs1	0.221878	0.434307	0.211434	0.778528		ENSMUSG00000018585	Atox1	0.546439	0.532243	-0.0124408	0.974817
	839	1.09988	1.44691	1.05444	1.17561	1.61167	1.64973	1.2039	1.16126		839	1.18572	1.07794	1.24706	1.1893				ENSMUSG00000017716	Birc5	0.185408	-0.673096	-0.860816	0.000162506		ENSMUSG00000018593	Sparc	-0.637146	-1.31218	-0.675004	0.077888
	840	1.09988	1.46292	1.05444	1.16503	1.60406	1.64973	1.2088	1.18937		840	1.18572	1.08341	1.24706	1.1941				ENSMUSG00000017721	Pigt	-0.186281	-0.192585	-0.00501132	0.984925		ENSMUSG00000018599	Mief2	-0.79523	0.110413	0.902237	0.226117
	841	1.09988	1.47101	1.05444	1.16503	1.59645	1.64973	1.2137	1.20824		841	1.18032	1.07794	1.24217	1.199				ENSMUSG00000017723	Wfdc2	-1.74407	-2.29929	-0.565209	0.350355		ENSMUSG00000018604	Tbx3	-7.41439	-8.12917	-0.737971	0.651269
	842	1.09207	1.47101	1.04359	1.16503	1.59645	1.64209	1.2283	1.22711		842	1.18032	1.07794	1.24706	1.199				ENSMUSG00000017754	Pltp	-0.633129	-1.18243	-0.549923	0.0659715		ENSMUSG00000018651	Tada2a	0.778034	0.160002	-0.616093	0.151981
	843	1.09207	1.47909	1.04359	1.16503	1.59645	1.64973	1.2332	1.24578		843	1.18572	1.07794	1.24217	1.199				ENSMUSG00000017756	Slc12a7	-0.442991	-1.42343	-0.981196	2.77327e-07		ENSMUSG00000018659	Pnpo	-0.209318	-0.301444	-0.0981273	0.915554
	844	1.09207	1.48718	1.03274	1.16503	1.59645	1.64209	1.243	1.26465		844	1.18572	1.07246	1.24706	1.199				ENSMUSG00000017760	Ctsa	-0.792185	-1.34889	-0.557556	0.0175697		ENSMUSG00000018661	Cog1	-0.232483	-0.113522	0.117221	0.865833
	845	1.09207	1.48718	1.03274	1.15445	1.59645	1.64209	1.2527	1.29295		845	1.18032	1.07794	1.24217	1.199				ENSMUSG00000017764	Zswim1	-0.56222	0.0747436	0.637615	0.122281		ENSMUSG00000018666	Cbx1	1.72619	1.07945	-0.649638	0.0932713
	846	1.09207	1.48718	1.02189	1.15445	1.59645	1.63444	1.2576	1.31162		846	1.18572	1.07246	1.24217	1.1941				ENSMUSG00000017765	Slc12a4	0.972759	0.521508	-0.452553	0.338822		ENSMUSG00000018669	Cdk5rap3	-0.068645	0.317879	0.383948	0.441285
	847	1.0841	1.49527	1.02189	1.14388	1.58884	1.63444	1.2625	1.33992		847	1.18032	1.07246	1.24217	1.199				ENSMUSG00000017774	Myo1c	0.383102	0.60442	0.221394	0.594224		ENSMUSG00000018677	Slc25a39	-0.708417	0.753544	1.4586	0.00356867
	848	1.07614	1.50335	1.02189	1.15445	1.58884	1.63444	1.2723	1.3586		848	1.18032	1.07246	1.24217	1.199				ENSMUSG00000017776	Crk	-0.139856	0.0370954	0.179265	0.812125		ENSMUSG00000018678	Sp2	0.514688	-0.567805	-1.09179	0.0629453
	849	1.0841	1.50335	1.02189	1.14388	1.58123	1.63444	1.2772	1.37746		849	1.18032	1.06699	1.24706	1.1941				ENSMUSG00000017781	Pitpna	-0.0555942	0.252688	0.308556	0.606141		ENSMUSG00000018697	Aatf	0.0504912	0.0281341	-0.0249143	0.966146
	850	1.0841	1.51144	1.01126	1.14388	1.58123	1.6268	1.2821	1.40576		850	1.17504	1.06699	1.23717	1.199				ENSMUSG00000017801	Mlx	0.409438	0.0778182	-0.332767	0.565144		ENSMUSG00000018707	Dync1h1	0.894652	0.87377	-0.0221265	0.962749
	851	1.07614	1.51936	1.00041	1.1333	1.58123	1.6268	1.2869	1.42444		851	1.17504	1.06699	1.24217	1.1941				ENSMUSG00000017802	Fam134c	-0.314964	-0.742475	-0.430564	0.466329		ENSMUSG00000018736	Ndel1	-0.404572	-0.702295	-0.312756	0.740376
	852	1.07614	1.51936	1.00041	1.1333	1.57362	1.6268	1.2918	1.4433		852	1.17504	1.06151	1.23218	1.199				ENSMUSG00000017831	Rab5a	-0.097352	0.580119	0.676586	0.0784722		ENSMUSG00000018761	Mpdu1	-0.500513	-0.372543	0.124612	0.82108
	853	1.07614	1.51936	1.00041	1.12272	1.56601	1.61166	1.2967	1.46217		853	1.17504	1.06151	1.23717	1.1941				ENSMUSG00000017843	Ppp2r5c	0.139211	0.644164	0.50506	0.0936216		ENSMUSG00000018765	Fxr2	0.0385478	0.780894	0.741504	0.0385075
	854	1.06817	1.52745	0.98956	1.12272	1.56601	1.61166	1.3016	1.48084		854	1.17504	1.06151	1.23218	1.1941				ENSMUSG00000017858	Ift52	0.169663	-0.0728058	-0.239726	0.76252		ENSMUSG00000018770	Atp5g3	-0.148342	-0.640059	-0.491919	0.52111
	855	1.06817	1.51936	0.98956	1.12272	1.56601	1.60402	1.3065	1.49028		855	1.17504	1.05615	1.22718	1.1893				ENSMUSG00000017861	Mybl2	0.200236	0.12248	-0.0776327	0.890326		ENSMUSG00000018796	Acsl1	-1.03928	-0.819702	0.213923	0.758813
	856	1.06817	1.52745	0.97871	1.11236	1.55856	1.60402	1.3162	1.50914		856	1.17504	1.06151	1.22718	1.1893				ENSMUSG00000017929	B4galt5	-0.880201	-0.686457	0.18902	0.822687		ENSMUSG00000018821	Avpi1	-1.54206	-1.23721	0.290387	0.78532
	857	1.06817	1.52745	0.97871	1.11236	1.55856	1.60402	1.3162	1.52801		857	1.16964	1.05615	1.22718	1.1893				ENSMUSG00000017999	Ddx27	0.268029	0.131389	-0.13815	0.7241		ENSMUSG00000018846	Pank3	0.492076	0.577415	0.0839667	0.932705
	858	1.0602	1.53554	0.97871	1.10178	1.55095	1.59637	1.3211	1.54668		858	1.16964	1.05615	1.22219	1.1893				ENSMUSG00000018040	Rrp7a	-0.0381682	0.00649197	0.0423103	0.9691		ENSMUSG00000018848	Rars	0.171743	-0.317962	-0.489804	0.224966
	859	1.06817	1.52745	0.97871	1.11236	1.55095	1.58873	1.326	1.55612		859	1.16425	1.05067	1.21719	1.1844				ENSMUSG00000018042	Cyb5r3	0.300897	0.27162	-0.0282332	0.962973		ENSMUSG00000018849	Wwc1	1.35773	1.45579	0.0975723	0.894713
	860	1.06817	1.53554	0.97871	1.10178	1.54334	1.58873	1.3309	1.57498		860	1.15346	1.05615	1.21719	1.1844				ENSMUSG00000018068	Ints2	-0.0139231	0.0675338	0.0810731	0.872871		ENSMUSG00000018858	Ict1	0.425966	0.242042	-0.187001	0.791989
	861	1.0602	1.53554	0.96786	1.10178	1.54334	1.58108	1.3309	1.59366		861	1.15346	1.04519	1.21719	1.1844				ENSMUSG00000018076	Med13l	-0.254255	-0.258262	-0.00500902	0.989953		ENSMUSG00000018882	Mrpl45	0.109687	-0.256641	-0.365849	0.522499
	862	1.0602	1.53554	0.96786	1.10178	1.53573	1.57344	1.3358	1.60309		862	1.15885	1.05067	1.2123	1.1795				ENSMUSG00000018160	Med1	-0.321958	-0.150433	0.17066	0.750291		ENSMUSG00000018899	Irf1	1.67463	1.48864	-0.187051	0.798276
	863	1.0602	1.53554	0.96786	1.09121	1.52812	1.57344	1.3407	1.61253		863	1.15346	1.03972	1.2123	1.1746				ENSMUSG00000018166	Erbb3	0.287208	0.151365	-0.135124	0.869218		ENSMUSG00000018921	Pelp1	0.336483	0.229476	-0.108276	0.814318
	864	1.0602	1.53554	0.96786	1.09121	1.52812	1.56595	1.3407	1.62196		864	1.14806	1.03972	1.2073	1.1746				ENSMUSG00000018171	Vmp1	0.652374	-0.221525	-0.8767	0.00095926		ENSMUSG00000018932	Map2k3	0.473076	-0.0808941	-0.554685	0.395765
	865	1.0602	1.53554	0.95701	1.09121	1.52052	1.56595	1.3504	1.63139		865	1.15346	1.03972	1.19731	1.1697				ENSMUSG00000018189	Uchl5	1.06796	0.748982	-0.316645	0.441517		ENSMUSG00000018965	Ywhah	0.534411	0.115633	-0.423294	0.454742
	866	1.0602	1.52745	0.95701	1.08063	1.52052	1.55831	1.3504	1.64083		866	1.14278	1.03424	1.19731	1.1648				ENSMUSG00000018199	Trove2	0.108593	0.205926	0.0972653	0.93489		ENSMUSG00000018974	Sart3	0.462151	0.245648	-0.215426	0.671979
	867	1.05223	1.53554	0.95701	1.08063	1.52052	1.55066	1.3504	1.6595		867	1.14278	1.03424	1.19232	1.16				ENSMUSG00000018209	Stk4	0.337752	0.607521	0.268967	0.606141		ENSMUSG00000019039	Dalrd3	-0.896959	-0.227779	0.664816	0.392651
	868	1.0602	1.54362	0.95701	1.07005	1.50545	1.54302	1.3553	1.6595		868	1.13199	1.02877	1.19232	1.1648				ENSMUSG00000018239	Zcchc10	0.212575	-0.74756	-0.96654	0.0506544		ENSMUSG00000019055	Plod1	-0.933931	-0.919822	0	0.992997
	869	1.0602	1.53554	0.946382	1.07005	1.49784	1.54302	1.3602	1.67837		869	1.13738	1.02877	1.18732	1.16				ENSMUSG00000018286	Psmb6	-0.105648	-0.0720208	0.0340376	0.945013		ENSMUSG00000019087	Atp6ap1	-0.83224	-1.36115	-0.535204	0.275228
	870	1.0602	1.53554	0.946382	1.07005	1.49784	1.54302	1.3602	1.67837		870	1.13199	1.0234	1.18243	1.1551				ENSMUSG00000018287	Spag7	0.298389	-0.0207942	-0.31994	0.415286		ENSMUSG00000019139	Isyna1	1.23928	1.70213	0.462433	0.192357
	871	1.05223	1.53554	0.946382	1.05947	1.49784	1.53537	1.3602	1.6878		871	1.13199	1.01793	1.17744	1.1453				ENSMUSG00000018293	Pfn1	-0.0649698	-0.0461652	0.0193322	0.971749		ENSMUSG00000019158	Tmem160	-0.28914	0.728169	1.01492	0.0689129
	872	1.05223	1.52745	0.935532	1.07005	1.49784	1.52024	1.3651	1.6878		872	1.12659	1.01793	1.16745	1.1453				ENSMUSG00000018322	Tomm34	0.248224	0.359432	0.109623	0.836921		ENSMUSG00000019173	Rab5c	-0.253712	0.0725762	0.326641	0.544517
	873	1.0602	1.53554	0.935532	1.05947	1.48263	1.51259	1.3651	1.6878		873	1.12659	1.01793	1.16745	1.1404				ENSMUSG00000018326	Ywhab	0.919001	0.455438	-0.465194	0.139538		ENSMUSG00000019179	Mdh2	0.736036	0.366208	-0.368135	0.330719
	874	1.05223	1.52745	0.946382	1.05947	1.49024	1.51259	1.37	1.70647		874	1.1212	1.01793	1.16245	1.1355				ENSMUSG00000018334	Ksr1	-1.81756	-1.58631	0.22174	0.841661		ENSMUSG00000019188	H13	0.322276	0.590966	0.263255	0.735027
	875	1.05223	1.52745	0.935532	1.04911	1.47502	1.50495	1.37	1.70647		875	1.11041	1.01793	1.15746	1.1355				ENSMUSG00000018340	Anxa6	1.10248	1.4417	0.339755	0.325889		ENSMUSG00000019189	Rnf145	-0.170095	0.454456	0.622643	0.371787
	876	1.0602	1.51936	0.924682	1.04911	1.47502	1.4973	1.37	1.70647		876	1.10512	1.01245	1.15246	1.1258				ENSMUSG00000018363	Smurf2	-0.218976	-0.180384	0.0410726	0.971749		ENSMUSG00000019210	Atp6v1e1	-0.557936	-1.25241	-0.695954	0.134303
	877	1.04427	1.52745	0.935532	1.04911	1.46756	1.4973	1.3748	1.71591		877	1.11041	1.00698	1.14258	1.1209				ENSMUSG00000018372	Cep95	0.569127	0.66062	0.0934999	0.940397		ENSMUSG00000019214	Chtf18	-0.0821366	0.332821	0.415448	0.381549
	878	1.05223	1.52745	0.924682	1.03853	1.45996	1.48201	1.3748	1.70647		878	1.09973	1.00698	1.14258	1.116				ENSMUSG00000018377	Vezf1	0.15271	-0.0742957	-0.229039	0.803236		ENSMUSG00000019254	Ppp1r12c	-0.094643	1.07464	1.16757	0.0421629
	879	1.05223	1.51144	0.924682	1.03853	1.45996	1.48201	1.3797	1.71591		879	1.09433	1.0015	1.13758	1.116				ENSMUSG00000018379	Srsf1	-0.141191	0.162338	0.30478	0.354134		ENSMUSG00000019261	Map1s	-0.274166	0.463135	0.735101	0.101824
	880	1.0602	1.51144	0.924682	1.03853	1.45235	1.48201	1.3797	1.71591		880	1.09433	1.0015	1.12759	1.1062				ENSMUSG00000018395	Kif3a	0.132844	-0.111546	-0.2468	0.769253		ENSMUSG00000019297	Nop9	0.183042	0.414352	0.227649	0.66452
	881	1.05223	1.51144	0.913832	1.03853	1.45235	1.47452	1.3797	1.72534		881	1.08893	0.996025	1.12759	1.1062				ENSMUSG00000018398	2008-09-01	-0.942971	-0.808548	0.130281	0.900842		ENSMUSG00000019302	Atp6v0a1	0.860461	0.46551	-0.396093	0.449698
	882	1.05223	1.50335	0.924682	1.02796	1.45235	1.46688	1.3797	1.71591		882	1.08893	0.990549	1.1177	1.1062				ENSMUSG00000018401	Mtmr4	-0.678423	-0.572192	0.103747	0.862178		ENSMUSG00000019303	Psmc3ip	1.08802	0.636526	-0.45277	0.542406
	883	1.05223	1.50335	0.924682	1.02796	1.43713	1.46688	1.3797	1.71591		883	1.08354	0.990549	1.11271	1.0965				ENSMUSG00000018412	Kansl1	-0.0870958	-0.117656	-0.0324464	0.9691		ENSMUSG00000019312	Grb7	1.48885	1.27758	-0.211115	0.734729
	884	1.05223	1.50335	0.913832	1.02796	1.43713	1.45923	1.3797	1.72534		884	1.07814	0.990549	1.10771	1.0916				ENSMUSG00000018417	Myo1b	-0.796968	-0.768635	0.0268252	0.966121		ENSMUSG00000019338	Zfp687	-0.0508802	0.705786	0.757504	0.0786335
	885	1.05223	1.50335	0.924682	1.02796	1.42952	1.44394	1.3797	1.71591		885	1.07286	0.985185	1.10771	1.0818				ENSMUSG00000018425	Dhx40	-0.197449	0.00921739	0.205766	0.623422		ENSMUSG00000019370	Calm3	0.276637	0.688308	0.409004	0.520297
	886	1.0602	1.49527	0.913832	1.01738	1.42952	1.44394	1.3797	1.71591		886	1.06746	0.979709	1.09273	1.0818				ENSMUSG00000018428	Akap1	-0.635893	-0.938828	-0.304174	0.274125		ENSMUSG00000019373	Cops3	0.269736	0.0590646	-0.211764	0.716822
	887	1.05223	1.49527	0.913832	1.01738	1.42207	1.45159	1.3846	1.71591		887	1.05667	0.979709	1.08784	1.072				ENSMUSG00000018433	Nol11	0.186583	0.0923372	-0.0929203	0.815799		ENSMUSG00000019428	Fkbp8	-0.244679	0.849052	1.09518	0.00845064
	888	1.05223	1.48718	0.902982	1.01738	1.41446	1.4363	1.3846	1.71591		888	1.06207	0.979709	1.08784	1.072				ENSMUSG00000018442	Derl2	-0.275512	-0.439567	-0.167305	0.852396		ENSMUSG00000019432	Ddx39b	-0.315264	-0.593095	-0.27956	0.497829
	889	1.0602	1.47909	0.902982	1.01738	1.40685	1.42117	1.3846	1.71591		889	1.05667	0.974233	1.07785	1.0672				ENSMUSG00000018446	C1qbp	0.408493	-0.00444698	-0.412287	0.0967261		ENSMUSG00000019433	Gipc1	-0.456824	0.447425	0.906633	0.0424086
	890	1.0602	1.47101	0.902982	0.996225	1.40685	1.42117	1.3846	1.71591		890	1.05128	0.968758	1.07285	1.0574				ENSMUSG00000018474	Chd3	0.942482	0.831862	-0.109769	0.911195		ENSMUSG00000019470	Xab2	-0.308533	-0.112368	0.197652	0.681686
	891	1.0602	1.47101	0.913832	1.0068	1.39924	1.41352	1.3846	1.71591		891	1.04588	0.963282	1.06286	1.0525				ENSMUSG00000018476	Kdm6b	-0.184884	-0.634534	-0.44828	0.462442		ENSMUSG00000019471	Cdc37	0.779167	0.174575	-0.604282	0.0978649
	892	1.05223	1.47101	0.902982	0.996225	1.39924	1.41352	1.3846	1.71591		892	1.04588	0.968758	1.06286	1.0476				ENSMUSG00000018481	Appbp2	-0.210309	0.105971	0.3162	0.302696		ENSMUSG00000019487	Trip10	0.171147	0.148537	-0.0257162	0.966146
	893	1.06817	1.47101	0.902982	0.996225	1.39163	1.40588	1.3846	1.70647		893	1.0352	0.963282	1.05298	1.0427				ENSMUSG00000018501	Ncor1	-0.494488	-0.46452	0.0309006	0.962516		ENSMUSG00000019494	Cops6	-0.147418	-0.475224	-0.326812	0.468742
	894	1.06817	1.46292	0.902982	0.996225	1.38402	1.39059	1.3846	1.70647		894	1.0352	0.957806	1.04798	1.0379				ENSMUSG00000018509	Cenpv	-0.750536	-1.12033	-0.369637	0.462442		ENSMUSG00000019505	Ubb	-0.426027	-0.0201571	0.402796	0.392155
	895	1.0602	1.455	0.892132	0.996225	1.38402	1.39059	1.3846	1.69723		895	1.02441	0.952442	1.03799	1.0281				ENSMUSG00000018537	Pcgf2	-0.17449	-0.488578	-0.316252	0.679162		ENSMUSG00000019518	Ap4m1	-1.80142	-2.16956	-0.399763	0.73173
	896	1.0602	1.44691	0.902982	0.996225	1.37641	1.38294	1.3846	1.69723		896	1.01902	0.952442	1.03799	1.0281				ENSMUSG00000018541	Cwc25	0.0900424	-0.0799277	-0.169679	0.858987		ENSMUSG00000019558	Slc6a8	-1.8484	-0.929846	0.918182	0.053753
	897	1.06817	1.43882	0.892132	0.996225	1.37641	1.38294	1.3846	1.6878		897	1.01362	0.952442	1.028	1.0183				ENSMUSG00000018547	Pip4k2b	-0.0341003	0.185952	0.221383	0.745131		ENSMUSG00000019578	Ubxn6	-0.40286	0.721274	1.11643	0.0859563
	898	1.0602	1.43074	0.902982	0.985863	1.36896	1.38294	1.3797	1.6878		898	1.00834	0.946966	1.01811	1.0134				ENSMUSG00000018548	Trim37	-0.160923	0.095809	0.256377	0.600404		ENSMUSG00000019579	D17Wsu104e	-0.824125	-0.888828	-0.0747276	0.935725
	899	1.06817	1.43882	0.892132	0.985863	1.36135	1.36781	1.3797	1.6878		899	1.00294	0.946966	1.01312	1.0085				ENSMUSG00000018565	Elp5	-0.171264	0.107487	0.278367	0.576949		ENSMUSG00000019689	1110001J03Rik	-1.00379	-0.641717	0.352577	0.684956
	900	1.06817	1.42265	0.892132	0.975286	1.36135	1.36016	1.3797	1.67837		900	0.997548	0.941491	1.00813	1.0037				ENSMUSG00000018567	Gabarap	-0.712439	-0.571023	0.139016	0.840387		ENSMUSG00000019710	Mrpl24	0.544532	0.430271	-0.112483	0.847556
	901	1.07614	1.41456	0.892132	0.975286	1.35374	1.36016	1.3797	1.67837		901	0.997548	0.941491	1.00313	0.9988				ENSMUSG00000018569	Cldn7	1.50792	1.29276	-0.212161	0.847556		ENSMUSG00000019715	Gle1	0.274966	0.760007	0.484642	0.418117
	902	1.07614	1.41456	0.892132	0.975286	1.35374	1.35252	1.3797	1.67837		902	0.986758	0.936015	0.993243	0.989				ENSMUSG00000018572	Phf23	-0.518544	-0.282264	0.237215	0.64937		ENSMUSG00000019726	Lyst	-0.657831	-1.08086	-0.429612	0.617253
	903	1.0841	1.41456	0.892132	0.975286	1.35374	1.34487	1.3797	1.66893		903	0.981363	0.930539	0.988248	0.9841				ENSMUSG00000018574	Acadvl	-0.528904	-0.575662	-0.0468209	0.959856		ENSMUSG00000019731	Slc35e1	-0.476479	0.446308	0.914991	0.356795
	904	1.0841	1.40664	0.881282	0.975286	1.33853	1.33723	1.3748	1.6595		904	0.975967	0.930539	0.983253	0.9792				ENSMUSG00000018583	G3bp1	-0.0158891	-0.0999256	-0.0833523	0.837879		ENSMUSG00000019738	Polr2i	-0.180946	-0.0701287	0.109439	0.897357
	905	1.0841	1.40664	0.892132	0.964708	1.33853	1.32974	1.3748	1.6595		905	0.970682	0.930539	0.978259	0.9744				ENSMUSG00000018585	Atox1	0.207466	-0.115007	-0.32145	0.462442		ENSMUSG00000019773	Fbxo5	0.00696394	0.0198337	0.0140398	0.980755
	906	1.0841	1.39855	0.881282	0.964708	1.33853	1.33723	1.3748	1.6595		906	0.970682	0.925063	0.973264	0.9695				ENSMUSG00000018593	Sparc	0.628887	-0.182656	-0.813641	2.52214e-05		ENSMUSG00000019777	Hdac2	-0.101365	-0.216497	-0.115934	0.839426
	907	1.09207	1.38238	0.881282	0.964708	1.33092	1.32974	1.3748	1.64083		907	0.959892	0.925063	0.963376	0.9646				ENSMUSG00000018599	Mief2	-0.944419	-0.695047	0.24593	0.825093		ENSMUSG00000019794	Katna1	-0.213356	-0.261245	-0.0482877	0.951342
	908	1.09207	1.38238	0.881282	0.964708	1.32346	1.32209	1.37	1.64083		908	0.959892	0.9197	0.958382	0.9499				ENSMUSG00000018604	Tbx3	-1.10703	-1.06956	0.0384131	0.956156		ENSMUSG00000019795	Pcmt1	0.898772	0.758696	-0.142944	0.840016
	909	1.09988	1.37429	0.881282	0.964708	1.31585	1.31445	1.3748	1.64083		909	0.949102	0.9197	0.948392	0.9499				ENSMUSG00000018651	Tada2a	0.0186891	0.0603768	0.0404573	0.949818		ENSMUSG00000019796	Lrp11	-0.0685801	1.05719	1.12883	0.119969
	910	1.09988	1.36621	0.881282	0.954131	1.31585	1.30681	1.37	1.63139		910	0.943707	0.9197	0.948392	0.9402				ENSMUSG00000018659	Pnpo	-0.735771	-0.546657	0.187104	0.834385		ENSMUSG00000019802	Sec63	1.0333	0.145527	-0.89221	0.0585234
	911	1.09988	1.36621	0.881282	0.954131	1.31585	1.31445	1.37	1.63139		911	0.938422	0.908748	0.938403	0.9402				ENSMUSG00000018661	Cog1	-0.508049	-0.114366	0.389897	0.404193		ENSMUSG00000019804	Snx3	-0.622427	-0.0656765	0.552195	0.320749
	912	1.10784	1.35828	0.881282	0.954131	1.30064	1.29916	1.37	1.61253		912	0.938422	0.908748	0.928515	0.9353				ENSMUSG00000018666	Cbx1	0.552714	0.404638	-0.147463	0.718546		ENSMUSG00000019808	Adat2	-0.446756	-0.915713	-0.47377	0.537704
	913	1.10784	1.35828	0.881282	0.954131	1.30064	1.29916	1.3651	1.61253		913	0.927631	0.903272	0.92352	0.9255				ENSMUSG00000018669	Cdk5rap3	-0.19587	-0.299419	-0.102691	0.855966		ENSMUSG00000019810	Fuca2	-0.0565347	-0.0408937	0.0112269	0.986309
	914	1.11581	1.34211	0.881282	0.954131	1.29303	1.28403	1.3651	1.60309		914	0.922236	0.903272	0.918525	0.9206				ENSMUSG00000018677	Slc25a39	-0.636791	-0.37331	0.263437	0.655595		ENSMUSG00000019814	Ltv1	0.460091	-0.205668	-0.666645	0.143389
	915	1.11581	1.33402	0.881282	0.954131	1.29303	1.29152	1.3651	1.60309		915	0.916841	0.903272	0.908536	0.9158				ENSMUSG00000018678	Sp2	-0.85114	-0.927122	-0.0809368	0.942369		ENSMUSG00000019817	Plagl1	-4.89095	-5.99005	-1.12861	0.354002
	916	1.12378	1.33402	0.870653	0.943553	1.28542	1.27638	1.3651	1.59366		916	0.911446	0.897797	0.908536	0.906				ENSMUSG00000018697	Aatf	0.0969136	0.224286	0.128077	0.812125		ENSMUSG00000019818	Cd164	0.007681	-0.461003	-0.474414	0.320976
	917	1.13175	1.31785	0.870653	0.932976	1.28542	1.28403	1.3602	1.59366		917	0.900766	0.892321	0.898648	0.9011				ENSMUSG00000018707	Dync1h1	0.21256	-0.115703	-0.328796	0.19299		ENSMUSG00000019820	Utrn	0.283173	0.399586	0.115961	0.835268
	918	1.13175	1.30993	0.870653	0.954131	1.27797	1.26109	1.3602	1.58442		918	0.895371	0.897797	0.893654	0.8962				ENSMUSG00000018736	Ndel1	-0.559668	-0.344973	0.213425	0.819326		ENSMUSG00000019823	Mical1	-1.41605	-1.09003	0.317402	0.669746
	919	1.13175	1.30993	0.870653	0.932976	1.27036	1.26874	1.3553	1.57498		919	0.895371	0.886957	0.888659	0.8962				ENSMUSG00000018761	Mpdu1	-0.312049	-0.840701	-0.530139	0.0762988		ENSMUSG00000019831	Wasf1	2.52421	1.53147	-0.989153	0.052199
	920	1.13972	1.30993	0.870653	0.932976	1.27036	1.26109	1.3553	1.57498		920	0.889976	0.881481	0.878669	0.8864				ENSMUSG00000018765	Fxr2	-0.338853	0.174344	0.513142	0.0326254		ENSMUSG00000019837	Gtf3c6	0.842887	0.0693864	-0.77396	0.229778
	921	1.14752	1.29375	0.870653	0.932976	1.26275	1.25345	1.3553	1.55612		921	0.879185	0.881481	0.878669	0.8816				ENSMUSG00000018770	Atp5g3	0.0835963	-0.44804	-0.527441	0.380711		ENSMUSG00000019841	Rev3l	-0.0123179	-0.0930264	-0.0802488	0.899659
	922	1.14752	1.28567	0.870653	0.932976	1.26275	1.25345	1.3553	1.55612		922	0.879185	0.881481	0.868782	0.8718				ENSMUSG00000018774	Cd68	0.0456633	0.192839	0.136597	0.907281		ENSMUSG00000019849	Prep	-0.684016	-1.19144	-0.508547	0.226117
	923	1.15549	1.27758	0.870653	0.932976	1.25514	1.2458	1.3504	1.55612		923	0.868505	0.876005	0.863787	0.8718				ENSMUSG00000018796	Acsl1	-1.36053	-1.5438	-0.185684	0.78719		ENSMUSG00000019854	Reps1	0.552865	1.12501	0.574346	0.277139
	924	1.16346	1.27758	0.870653	0.932976	1.24753	1.23831	1.3504	1.53725		924	0.868505	0.876005	0.863787	0.862				ENSMUSG00000018809	Smyd4	-0.0334421	0.0856459	0.115902	0.91224		ENSMUSG00000019857	Asf1a	-0.075615	-0.13	-0.0615879	0.949455
	925	1.16346	1.27758	0.859803	0.922614	1.24753	1.23831	1.3455	1.53725		925	0.86311	0.876005	0.848803	0.8523				ENSMUSG00000018820	Zfyve27	0.219623	-0.16038	-0.377898	0.660936		ENSMUSG00000019863	Qrsl1	0.413284	0.451549	0.0319467	0.968021
	926	1.16346	1.2614	0.859803	0.932976	1.24753	1.23831	1.3455	1.53725		926	0.85232	0.87053	0.843808	0.8523				ENSMUSG00000018821	Avpi1	-0.41285	-0.934205	-0.523805	0.481764		ENSMUSG00000019868	Vta1	-0.43324	-0.0418315	0.387	0.568979
	927	1.17142	1.2454	0.870653	0.922614	1.23992	1.23067	1.3407	1.52801		927	0.846925	0.865054	0.843808	0.8474				ENSMUSG00000018846	Pank3	-0.454276	-0.216467	0.236495	0.818033		ENSMUSG00000019877	Serinc1	0.231125	-0.187395	-0.419093	0.455905
	928	1.17142	1.25348	0.859803	0.932976	1.23992	1.23067	1.3407	1.51858		928	0.846925	0.859578	0.828926	0.8376				ENSMUSG00000018848	Rars	0.795834	0.873367	0.0787395	0.862602		ENSMUSG00000019878	Hsf2	0.443791	0.0781559	-0.367959	0.606579
	929	1.17939	1.23731	0.848953	0.922614	1.23247	1.22302	1.3358	1.51858		929	0.836245	0.865054	0.828926	0.8327				ENSMUSG00000018849	Wwc1	0.413153	-0.0821031	-0.495945	0.389171		ENSMUSG00000019889	Ptprk	0.0914774	-0.050498	-0.144068	0.816913
	930	1.17939	1.22922	0.859803	0.922614	1.23247	1.21538	1.3358	1.50914		930	0.83085	0.865054	0.828926	0.8278				ENSMUSG00000018858	Ict1	0.01479	-0.0176529	-0.0326273	0.969858		ENSMUSG00000019897	Ccdc59	0.920895	0.329234	-0.590098	0.39526
	931	1.18736	1.22922	0.859803	0.912037	1.22486	1.20773	1.3309	1.50914		931	0.825454	0.854102	0.818936	0.823				ENSMUSG00000018882	Mrpl45	-0.0643047	0.292141	0.357586	0.30375		ENSMUSG00000019907	Ppp1r12a	0.368303	0.204867	-0.166433	0.735027
	932	1.18736	1.21305	0.848953	0.912037	1.21725	1.20773	1.3309	1.49028		932	0.820059	0.854102	0.813941	0.8181				ENSMUSG00000018899	Irf1	1.35368	1.4269	0.0729515	0.931806		ENSMUSG00000019916	P4ha1	-1.28311	-1.43751	-0.16448	0.854207
	933	1.19517	1.21305	0.848953	0.912037	1.21725	1.20773	1.3309	1.49028		933	0.809269	0.848738	0.809049	0.8132				ENSMUSG00000018921	Pelp1	-0.236235	-0.241067	-0.00561528	0.983881		ENSMUSG00000019917	2010-09-01	-0.185458	-0.587123	-0.410479	0.58796
	934	1.19517	1.21305	0.848953	0.912037	1.21725	1.20009	1.326	1.48084		934	0.809269	0.843263	0.804054	0.8083				ENSMUSG00000018932	Map2k3	-0.306229	-0.484281	-0.180097	0.837233		ENSMUSG00000019920	Lims1	0.728089	0.83072	0.100234	0.893805
	935	1.19517	1.20513	0.848953	0.912037	1.20203	1.19244	1.3211	1.47141		935	0.803984	0.843263	0.804054	0.8034				ENSMUSG00000018965	Ywhah	0.530762	0.164521	-0.36787	0.406074		ENSMUSG00000019923	Zwint	-0.53967	-1.06992	-0.535644	0.312175
	936	1.2111	1.18895	0.848953	0.901459	1.20964	1.19244	1.3211	1.46217		936	0.793194	0.843263	0.78907	0.7985				ENSMUSG00000018974	Sart3	0.326989	0.0608656	-0.264563	0.487491		ENSMUSG00000019942	Cdk1	-0.151341	-0.485571	-0.33605	0.517234
	937	1.2111	1.18895	0.848953	0.901459	1.20203	1.18496	1.3162	1.46217		937	0.793194	0.837787	0.78907	0.7937				ENSMUSG00000019039	Dalrd3	-0.122484	-0.00915531	0.114241	0.903419		ENSMUSG00000019943	Atp2b1	-0.175909	-0.542013	-0.370269	0.438692
	938	1.2111	1.18087	0.848953	0.901459	1.19442	1.17731	1.3162	1.45274		938	0.787799	0.832311	0.784075	0.7888				ENSMUSG00000019054	Fis1	0.575724	0.633633	0.0581214	0.960566		ENSMUSG00000019947	Arid5b	-2.43475	-2.65824	-0.227108	0.705355
	939	1.2111	1.16469	0.838104	0.901459	1.19442	1.17731	1.3114	1.4433		939	0.782403	0.826836	0.77908	0.7839				ENSMUSG00000019055	Plod1	0.68425	0.29606	-0.387314	0.549434		ENSMUSG00000019948	Actr6	0.889677	0.0708169	-0.827242	0.239058
	940	1.21907	1.16469	0.848953	0.901459	1.19442	1.16967	1.3114	1.4433		940	0.777008	0.826836	0.77908	0.7741				ENSMUSG00000019087	Atp6ap1	-0.257614	-0.762055	-0.505002	0.0867213		ENSMUSG00000019951	Uhrf1bp1l	0.373541	0.69656	0.324691	0.632259
	941	1.21907	1.16469	0.838104	0.901459	1.18682	1.16967	1.3065	1.43387		941	0.771723	0.82136	0.769192	0.779				ENSMUSG00000019139	Isyna1	0.0100755	0.429997	0.420612	0.156379		ENSMUSG00000019960	Dusp6	4.6251	5.50823	0.892073	0.0660571
	942	1.22704	1.14868	0.838104	0.901459	1.18682	1.16202	1.3016	1.42444		942	0.766328	0.82136	0.769192	0.7741				ENSMUSG00000019143	Hars2	-0.181985	0.347401	0.529351	0.472628		ENSMUSG00000019961	Tmpo	0.206185	0.209981	0.00480861	0.988811
	943	1.21907	1.14868	0.838104	0.901459	1.17175	1.15438	1.3016	1.415		943	0.766328	0.82136	0.764198	0.7643				ENSMUSG00000019158	Tmem160	-0.230834	-0.214092	0.0144479	0.983881		ENSMUSG00000019969	Psen1	0.99577	0.794605	-0.205234	0.782278
	944	1.21907	1.1406	0.848953	0.901459	1.17175	1.14673	1.3016	1.415		944	0.760933	0.815996	0.759203	0.7643				ENSMUSG00000019173	Rab5c	-0.383795	-0.0552168	0.328558	0.509803		ENSMUSG00000019970	Sgk1	-1.38173	-1.4312	-0.0525473	0.92534
	945	1.22704	1.13251	0.848953	0.901459	1.17175	1.14673	1.2967	1.40576		945	0.750143	0.81052	0.749213	0.7497				ENSMUSG00000019179	Mdh2	0.347871	0.237825	-0.10892	0.782578		ENSMUSG00000019971	Cep290	0.755544	0.210799	-0.546639	0.480912
	946	1.235	1.13251	0.838104	0.890882	1.16414	1.13924	1.2967	1.40576		946	0.750143	0.815996	0.744321	0.7546				ENSMUSG00000019188	H13	0.159516	0.0508754	-0.107354	0.900842		ENSMUSG00000019977	Hbs1l	0.710503	0.787476	0.0790797	0.903538
	947	1.235	1.12442	0.838104	0.890882	1.15654	1.13924	1.2918	1.39633		947	0.744748	0.81052	0.739326	0.7448				ENSMUSG00000019189	Rnf145	1.04061	0.952392	-0.0884117	0.916495		ENSMUSG00000019978	Epb4.1l2	0.798008	0.528078	-0.268295	0.541657
	948	1.235	1.11633	0.827254	0.890882	1.15654	1.13924	1.2869	1.37746		948	0.734068	0.799569	0.744321	0.7448				ENSMUSG00000019210	Atp6v1e1	-0.728299	-0.893956	-0.166793	0.738258		ENSMUSG00000019979	Apaf1	-0.100132	0.471125	0.568155	0.291245
	949	1.235	1.11633	0.827254	0.880304	1.15654	1.1316	1.2869	1.37746		949	0.734068	0.81052	0.739326	0.735				ENSMUSG00000019214	Chtf18	-0.0833932	0.0222167	0.103438	0.860009		ENSMUSG00000019984	Med23	-0.266097	-0.374382	-0.109734	0.872525
	950	1.24281	1.10841	0.838104	0.880304	1.15654	1.12395	1.2821	1.36803		950	0.734068	0.799569	0.729336	0.735				ENSMUSG00000019254	Ppp1r12c	-0.135654	0.161386	0.294965	0.681663		ENSMUSG00000019989	Enpp3	4.22029	3.74984	-0.461161	0.521081
	951	1.24281	1.10033	0.827254	0.880304	1.15654	1.11631	1.2772	1.36803		951	0.723277	0.799569	0.724342	0.7302				ENSMUSG00000019261	Map1s	-0.851112	-0.45892	0.390727	0.332274		ENSMUSG00000019996	Map7	-0.507695	-0.170417	0.333287	0.630282
	952	1.235	1.09224	0.827254	0.890882	1.14132	1.11631	1.2772	1.3586		952	0.717882	0.799569	0.724342	0.7204				ENSMUSG00000019297	Nop9	0.380609	0.560674	0.179282	0.685207		ENSMUSG00000020003	Pex7	-0.000756933	0.577947	0.575298	0.423025
	953	1.25078	1.09224	0.827254	0.880304	1.14132	1.10866	1.2772	1.34935		953	0.717882	0.794093	0.714454	0.7253				ENSMUSG00000019302	Atp6v0a1	-0.0141842	-0.281051	-0.268813	0.612063		ENSMUSG00000020015	Cdk17	0.489956	1.06628	0.579817	0.371719
	954	1.24281	1.08415	0.816404	0.869727	1.13386	1.10866	1.2723	1.34935		954	0.707092	0.794093	0.719347	0.7204				ENSMUSG00000019303	Psmc3ip	0.459969	0.0905043	-0.373308	0.640164		ENSMUSG00000020018	Snrpf	0.258055	-1.0344	-1.31283	0.123987
	955	1.24281	1.07606	0.827254	0.880304	1.13386	1.10102	1.2674	1.33992		955	0.701807	0.788617	0.719347	0.7155				ENSMUSG00000019312	Grb7	1.14779	0.816201	-0.333049	0.577948		ENSMUSG00000020029	Nudt4	0.385091	1.29227	0.910557	0.156537
	956	1.25078	1.07606	0.827254	0.880304	1.12626	1.10102	1.2674	1.33049		956	0.701807	0.788617	0.709459	0.7106				ENSMUSG00000019338	Zfp687	-0.859186	-0.424258	0.434934	0.330866		ENSMUSG00000020038	Cry1	1.24785	2.29964	1.0531	0.0600755
	957	1.24281	1.06798	0.827254	0.880304	1.12626	1.09353	1.2625	1.32105		957	0.701807	0.777777	0.709459	0.7106				ENSMUSG00000019362	D8Ertd738e	0.0962719	-0.341541	-0.439206	0.576949		ENSMUSG00000020048	Hsp90b1	-0.442857	-1.40038	-0.956706	0.00241009
	958	1.25078	1.05989	0.816404	0.880304	1.11865	1.08588	1.2625	1.32105		958	0.691017	0.777777	0.69947	0.7057				ENSMUSG00000019370	Calm3	0.354638	0.509034	0.155524	0.833037		ENSMUSG00000020063	Sirt1	-0.979531	-0.80449	0.172373	0.785119
	959	1.25874	1.05197	0.816404	0.869727	1.11865	1.09353	1.2576	1.31162		959	0.691017	0.777777	0.69947	0.7009				ENSMUSG00000019373	Cops3	0.421019	0.602618	0.181533	0.597552		ENSMUSG00000020064	Herc4	-0.401873	-0.457868	-0.0566166	0.917163
	960	1.25078	1.05197	0.805775	0.869727	1.11104	1.07824	1.2527	1.30219		960	0.680226	0.772302	0.69947	0.696				ENSMUSG00000019428	Fkbp8	-0.671598	-0.531346	0.140889	0.817481		ENSMUSG00000020069	Hnrnph3	2.22501	1.55235	-0.672049	0.283911
	961	1.25874	1.05197	0.816404	0.869727	1.11104	1.07824	1.2527	1.29295		961	0.680226	0.766826	0.694475	0.6911				ENSMUSG00000019432	Ddx39b	0.185375	0.113953	-0.0718574	0.866257		ENSMUSG00000020074	Ccar1	0.0189676	-0.336885	-0.359201	0.399769
	962	1.25078	1.04388	0.805775	0.869727	1.10343	1.07059	1.2479	1.29295		962	0.680226	0.766826	0.68948	0.6862				ENSMUSG00000019433	Gipc1	-1.47454	-1.46473	0.0104301	0.984001		ENSMUSG00000020075	Ddx21	0.804741	0.271466	-0.534395	0.128371
	963	1.25874	1.03579	0.816404	0.869727	1.10343	1.07059	1.243	1.28351		963	0.674831	0.76135	0.684587	0.6911				ENSMUSG00000019470	Xab2	-0.335749	-0.355233	-0.0181155	0.971904		ENSMUSG00000020076	Ddx50	-0.410935	-0.0528814	0.348765	0.672017
	964	1.25874	1.03579	0.816404	0.869727	1.10343	1.0553	1.243	1.27408		964	0.674831	0.76135	0.684587	0.6813				ENSMUSG00000019471	Cdc37	0.870889	0.548551	-0.320854	0.270206		ENSMUSG00000020078	Vps26a	-0.864028	-1.44934	-0.589932	0.284207
	965	1.25078	1.03579	0.805775	0.869727	1.09582	1.06295	1.243	1.26465		965	0.669546	0.755875	0.679593	0.6764				ENSMUSG00000019487	Trip10	-0.0394879	-0.196907	-0.159669	0.776373		ENSMUSG00000020079	Supv3l1	-0.303207	-0.432952	-0.130726	0.834574
	966	1.25874	1.03579	0.805775	0.859149	1.09582	1.0553	1.2332	1.26465		966	0.664151	0.755875	0.679593	0.6764				ENSMUSG00000019494	Cops6	0.499968	0.297183	-0.201958	0.570702		ENSMUSG00000020086	H2afy2	-0.169427	-0.297119	-0.131264	0.887252
	967	1.25078	1.02771	0.805775	0.859149	1.08837	1.0553	1.2332	1.25521		967	0.664151	0.750511	0.674598	0.6764				ENSMUSG00000019505	Ubb	0.394859	0.153112	-0.242272	0.530791		ENSMUSG00000020087	Tysnd1	-1.31918	-0.295424	1.02269	0.0972977
	968	1.25078	1.02771	0.805775	0.869727	1.08076	1.04782	1.2283	1.24578		968	0.658756	0.745035	0.674598	0.6667				ENSMUSG00000019518	Ap4m1	-0.603548	-0.957676	-0.359587	0.668642		ENSMUSG00000020088	Sar1a	0.128108	0.229146	0.102317	0.891292
	969	1.25078	1.01962	0.805775	0.859149	1.08837	1.04782	1.2234	1.23635		969	0.647966	0.745035	0.669603	0.6716				ENSMUSG00000019539	Rcn3	3.68687	3.67525	0	0.991434		ENSMUSG00000020089	Ppa1	0.386289	0.332151	-0.05274	0.93136
	970	1.25078	1.01153	0.794925	0.859149	1.08076	1.04017	1.2234	1.23635		970	0.653361	0.739559	0.664608	0.6667				ENSMUSG00000019558	Slc6a8	-0.925588	-0.936595	-0.010032	0.981022		ENSMUSG00000020091	Eif4ebp2	1.37757	1.39183	0.0108251	0.99138
	971	1.25078	1.00361	0.794925	0.859149	1.08076	1.03253	1.2234	1.22711		971	0.642571	0.739559	0.664608	0.6569				ENSMUSG00000019564	Arid3a	-0.149828	0.435049	0.589176	0.425384		ENSMUSG00000020092	Pald1	-1.02589	-0.24971	0.773258	0.0705359
	972	1.25874	1.01153	0.794925	0.869727	1.07315	1.02488	1.2186	1.22711		972	0.642571	0.739559	0.659614	0.6569				ENSMUSG00000019578	Ubxn6	-0.116816	0.21069	0.325098	0.726046		ENSMUSG00000020097	Sgpl1	-0.569493	-0.971652	-0.40374	0.410066
	973	1.24281	0.995525	0.794925	0.859149	1.06554	1.02488	1.2088	1.21767		973	0.637286	0.734083	0.654619	0.652				ENSMUSG00000019579	D17Wsu104e	-0.231539	-1.18919	-0.963566	0.0390991		ENSMUSG00000020099	Unc5b	1.23633	2.29891	1.06138	0.0374099
	974	1.25078	0.995525	0.784075	0.859149	1.06554	1.02488	1.2088	1.19881		974	0.637286	0.734083	0.654619	0.652				ENSMUSG00000019689	1110001J03Rik	-0.716849	-1.34446	-0.639434	0.364109		ENSMUSG00000020105	Lrig3	0.854077	1.15397	0.299095	0.667353
	975	1.25874	0.987438	0.794925	0.848788	1.06554	1.01724	1.2088	1.19881		975	0.63189	0.728608	0.649726	0.6471				ENSMUSG00000019710	Mrpl24	0.395092	0.420807	0.0241785	0.9691		ENSMUSG00000020108	Ddit4	1.23622	1.47647	0.235806	0.663498
	976	1.235	0.987438	0.794925	0.859149	1.05793	1.01724	1.2039	1.19881		976	0.63189	0.723132	0.649726	0.6471				ENSMUSG00000019715	Gle1	0.297428	0.431616	0.132953	0.854182		ENSMUSG00000020109	Dnajb12	0.100181	0.00389848	-0.101064	0.909596
	977	1.24281	0.987438	0.784075	0.859149	1.05793	1.00959	1.199	1.18937		977	0.6211	0.728608	0.649726	0.6471				ENSMUSG00000019726	Lyst	-0.711807	-1.02252	-0.316456	0.698288		ENSMUSG00000020114	Cand1	-0.286955	-0.565681	-0.281005	0.480912
	978	1.24281	0.979351	0.794925	0.859149	1.05032	1.00195	1.199	1.18937		978	0.6211	0.717656	0.639737	0.6422				ENSMUSG00000019731	Slc35e1	-0.654917	-0.905129	-0.251458	0.778713		ENSMUSG00000020115	Tbk1	0.203076	-0.0324769	-0.242038	0.745176
	979	1.24281	0.979351	0.794925	0.848788	1.05032	0.994458	1.199	1.1707		979	0.6211	0.717656	0.644731	0.6422				ENSMUSG00000019738	Polr2i	0.493988	-0.0349383	-0.532162	0.29306		ENSMUSG00000020116	Pno1	0.155014	-0.169084	-0.322852	0.533968
	980	1.24281	0.971264	0.784075	0.848788	1.05032	0.994458	1.1893	1.1707		980	0.615705	0.712292	0.639737	0.6374				ENSMUSG00000019773	Fbxo5	0.449379	0.590351	0.140934	0.789317		ENSMUSG00000020124	Usp15	0.731335	0.305152	-0.430037	0.354264
	981	1.235	0.971264	0.784075	0.848788	1.04287	0.994458	1.1893	1.16126		981	0.61031	0.712292	0.634742	0.6374				ENSMUSG00000019777	Hdac2	0.0233247	0.43235	0.408228	0.131772		ENSMUSG00000020128	Vps54	-0.831414	-0.245131	0.5841	0.281091
	982	1.235	0.971264	0.784075	0.848788	1.04287	0.986813	1.1844	1.15183		982	0.61031	0.712292	0.639737	0.6325				ENSMUSG00000019792	Trmt11	0.876314	1.24473	0.372635	0.578828		ENSMUSG00000020130	Tbc1d15	0.938079	-0.606476	-1.54279	3.64877e-05
	983	1.235	0.971264	0.784075	0.848788	1.04287	0.986813	1.1795	1.1424		983	0.605025	0.712292	0.634742	0.6325				ENSMUSG00000019794	Katna1	0.382941	0.429639	0.0490693	0.960566		ENSMUSG00000020132	Rab21	0.577185	1.1622	0.589705	0.431434
	984	1.22704	0.955255	0.784075	0.848788	1.03526	0.986813	1.1746	1.1424		984	0.61031	0.706816	0.634742	0.6325				ENSMUSG00000019795	Pcmt1	0.584145	0.107212	-0.476508	0.316503		ENSMUSG00000020134	Peli1	0.0407336	-0.0950518	-0.137102	0.880281
	985	1.235	0.955255	0.773225	0.848788	1.03526	0.979168	1.1697	1.13296		985	0.605025	0.701341	0.629747	0.6276				ENSMUSG00000019796	Lrp11	-0.515589	-0.355963	0.161435	0.893215		ENSMUSG00000020142	Slc1a4	2.40615	2.00353	-0.402578	0.3768
	986	1.235	0.955255	0.784075	0.848788	1.03526	0.979168	1.1697	1.12353		986	0.605025	0.701341	0.629747	0.6227				ENSMUSG00000019797	1700021F05Rik	0.699336	0.670266	-0.0273436	0.975445		ENSMUSG00000020149	Rab1	0.260832	-0.596397	-0.85844	0.0689129
	987	1.22704	0.955255	0.784075	0.83821	1.01243	0.971523	1.1697	1.11429		987	0.594235	0.701341	0.624752	0.6178				ENSMUSG00000019802	Sec63	1.10346	0.567898	-0.535654	0.114776		ENSMUSG00000020152	Actr2	0.624467	-0.690461	-1.31733	1.25406e-05
	988	1.22704	0.947168	0.773225	0.83821	1.01243	0.963878	1.1648	1.10486		988	0.594235	0.690389	0.624752	0.6178				ENSMUSG00000019804	Snx3	-0.347804	-0.220812	0.128303	0.855966		ENSMUSG00000020153	Ndufs7	-0.265706	0.0373069	0.299347	0.562651
	989	1.22704	0.939081	0.773225	0.83821	1.02004	0.963878	1.16	1.10486		989	0.594235	0.690389	0.624752	0.6178				ENSMUSG00000019808	Adat2	-0.206558	-0.978434	-0.777966	0.114776		ENSMUSG00000020156	Mum1	-0.226922	-0.167981	0.0581887	0.931889
	990	1.22704	0.939081	0.784075	0.83821	1.01243	0.963878	1.1551	1.09542		990	0.594235	0.684914	0.619859	0.6178				ENSMUSG00000019809	Pex3	-0.231671	0.00607662	0.237007	0.79878		ENSMUSG00000020166	Cnot2	-0.470275	-0.388227	0.0802648	0.904038
	991	1.22704	0.939081	0.773225	0.83821	1.00483	0.956233	1.1551	1.08599		991	0.583444	0.690389	0.614865	0.6129				ENSMUSG00000019810	Fuca2	-0.139157	-0.797655	-0.658011	0.337889		ENSMUSG00000020167	Tcf3	-0.569934	0.784972	1.35507	0.00193769
	992	1.22704	0.939081	0.762375	0.827633	1.00483	0.956233	1.1502	1.07656		992	0.583444	0.684914	0.60987	0.6081				ENSMUSG00000019813	Cep57l1	-0.00175821	0.0641009	0.0636564	0.953153		ENSMUSG00000020173	Cobl	-2.60777	-3.30769	-0.709102	0.122983
	993	1.22704	0.939081	0.762375	0.827633	1.00483	0.948744	1.1453	1.07656		993	0.583444	0.684914	0.60987	0.6081				ENSMUSG00000019814	Ltv1	0.579573	0.464049	-0.113664	0.82508		ENSMUSG00000020176	Grb10	1.40421	0.855961	-0.549461	0.246684
	994	1.21907	0.930994	0.762375	0.827633	1.00483	0.941099	1.1453	1.06712		994	0.583444	0.684914	0.60987	0.6081				ENSMUSG00000019817	Plagl1	-5.08747	-4.31214	0.765814	0.360358		ENSMUSG00000020180	Snrpd3	1.26831	0.0172598	-1.25569	0.000690337
	995	1.21907	0.922907	0.762375	0.827633	1.00483	0.941099	1.1404	1.05788		995	0.578049	0.674074	0.60987	0.6032				ENSMUSG00000019818	Cd164	0.144938	-0.365591	-0.510321	0.122843		ENSMUSG00000020182	Ddc	-3.03657	-2.73905	0.283747	0.82108
	996	1.2111	0.930994	0.762375	0.827633	0.997217	0.941099	1.1404	1.04845		996	0.578049	0.674074	0.604875	0.6032				ENSMUSG00000019820	Utrn	0.770602	0.654142	-0.115326	0.802518		ENSMUSG00000020184	Mdm2	0.255929	0.420974	0.161583	0.773603
	997	1.2111	0.922907	0.762375	0.827633	0.989763	0.92581	1.1355	1.04845		997	0.578049	0.668598	0.59988	0.5983				ENSMUSG00000019822	Smpd2	0.0509459	0.161732	0.108148	0.926219		ENSMUSG00000020186	Csrp2	0.292455	0.407877	0.117164	0.875235
	998	1.2111	0.91482	0.762375	0.827633	0.989763	0.933455	1.1306	1.03902		998	0.578049	0.668598	0.604875	0.5983				ENSMUSG00000019823	Mical1	-0.688729	-0.584633	0.103089	0.879839		ENSMUSG00000020189	Osbpl8	0.493761	0.479198	-0.0224516	0.98059
	999	1.2111	0.922907	0.762375	0.827633	0.989763	0.933455	1.1258	1.02958		999	0.572654	0.668598	0.59988	0.5983				ENSMUSG00000019826	Zbtb24	-0.198205	-0.127386	0.0727101	0.956599		ENSMUSG00000020190	Mknk2	-0.553437	0.386157	0.940107	0.211868
	1000	1.2111	0.91482	0.751525	0.827633	0.989763	0.92581	1.1258	1.02015		1000	0.567369	0.657647	0.59988	0.5983				ENSMUSG00000019831	Wasf1	0.907581	0.871682	-0.0322117	0.971904		ENSMUSG00000020196	Cabin1	0.470595	0.681488	0.209402	0.69379
	1001	1.20313	0.91482	0.762375	0.827633	0.982155	0.918165	1.1209	1.02015		1001	0.561974	0.657647	0.59988	0.5934				ENSMUSG00000019837	Gtf3c6	1.11253	0.318871	-0.795653	0.0633653		ENSMUSG00000020198	Ap3d1	-0.958287	-0.424088	0.533814	0.191943
	1002	1.19517	0.91482	0.762375	0.827633	0.982155	0.918165	1.1209	1.01072		1002	0.567369	0.657647	0.59988	0.5934				ENSMUSG00000019841	Rev3l	-0.287635	-0.0336453	0.252952	0.640658		ENSMUSG00000020211	Sf3a2	0.674921	-0.181051	-0.854627	0.0298595
	1003	1.19517	0.906898	0.762375	0.827633	0.982155	0.918165	1.116	1.00128		1003	0.561974	0.657647	0.589993	0.5934				ENSMUSG00000019842	Traf3ip2	-1.79375	-1.13552	0.653271	0.399596		ENSMUSG00000020219	Timm13	0.261886	0.203488	-0.0592681	0.937951
	1004	1.20313	0.91482	0.751525	0.817055	0.974546	0.91052	1.1111	1.00128		1004	0.551184	0.646807	0.584998	0.5885				ENSMUSG00000019849	Prep	-0.348167	-0.305748	0.0413504	0.940145		ENSMUSG00000020220	Vps13d	-0.427725	-0.522133	-0.0938155	0.885397
	1005	1.19517	0.906898	0.751525	0.817055	0.974546	0.903031	1.1062	0.992042		1005	0.556579	0.646807	0.589993	0.5885				ENSMUSG00000019854	Reps1	0.0427732	0.724288	0.680388	0.0456111		ENSMUSG00000020225	Tmbim4	-0.537118	-0.3809	0.153541	0.875235
	1006	1.19517	0.898811	0.751525	0.817055	0.974546	0.895386	1.1062	0.982609		1006	0.556579	0.641331	0.584998	0.5885				ENSMUSG00000019857	Asf1a	0.19429	1.08929	0.894785	0.00867037		ENSMUSG00000020228	Helb	-0.682252	-0.771013	-0.0922461	0.89105
	1007	1.19517	0.898811	0.751525	0.817055	0.966937	0.895386	1.1013	0.982609		1007	0.556579	0.641331	0.584998	0.5788				ENSMUSG00000019861	Gopc	0.350504	0.157532	-0.190014	0.837233		ENSMUSG00000020232	Hmg20b	0.238366	0.270836	0.0295269	0.970806
	1008	1.19517	0.898811	0.740897	0.817055	0.966937	0.895386	1.0965	0.963742		1008	0.556579	0.641331	0.584998	0.5788				ENSMUSG00000019863	Qrsl1	0.102149	0.198636	0.0924503	0.932458		ENSMUSG00000020235	Fzr1	-0.430049	0.0672786	0.497987	0.275357
	1009	1.18736	0.898811	0.751525	0.806478	0.959328	0.895386	1.0965	0.963742		1009	0.556579	0.635855	0.584998	0.5788				ENSMUSG00000019868	Vta1	0.233372	0.492555	0.257958	0.638275		ENSMUSG00000020238	Ncln	-0.460574	0.025662	0.486955	0.326888
	1010	1.18736	0.890724	0.740897	0.806478	0.959328	0.887741	1.0867	0.954309		1010	0.545789	0.635855	0.580003	0.5788				ENSMUSG00000019877	Serinc1	1.15855	0.316119	-0.841121	0.000245686		ENSMUSG00000020248	Nfyb	0.941482	0.885004	-0.0550504	0.942495
	1011	1.18736	0.890724	0.751525	0.806478	0.959328	0.887741	1.0916	0.954309		1011	0.545789	0.63038	0.575009	0.5739				ENSMUSG00000019878	Hsf2	0.461852	0.442826	-0.0192954	0.977558		ENSMUSG00000020250	Txnrd1	0.518908	0.279559	-0.241488	0.555033
	1012	1.17939	0.890724	0.751525	0.806478	0.951719	0.880096	1.0818	0.944875		1012	0.551184	0.63038	0.570014	0.5739				ENSMUSG00000019889	Ptprk	0.849766	0.379991	-0.469796	0.131772		ENSMUSG00000020255	D10Wsu102e	0.59543	-0.485371	-1.09409	0.105434
	1013	1.17939	0.882637	0.751525	0.806478	0.951719	0.872452	1.0818	0.935635		1013	0.545789	0.624904	0.575009	0.5739				ENSMUSG00000019897	Ccdc59	0.629443	0.475838	-0.152639	0.855966		ENSMUSG00000020257	Wdr82	-0.517224	-0.573774	-0.0563653	0.924389
	1014	1.17142	0.882637	0.751525	0.806478	0.944266	0.872452	1.0769	0.935635		1014	0.545789	0.624904	0.570014	0.569				ENSMUSG00000019907	Ppp1r12a	0.0316077	0.331279	0.301273	0.313247		ENSMUSG00000020265	Sumo3	0.670704	0.759181	0.0849697	0.914798
	1015	1.17939	0.882637	0.740897	0.806478	0.944266	0.864807	1.072	0.926201		1015	0.545789	0.619428	0.570014	0.5641				ENSMUSG00000019916	P4ha1	0.63763	0.217264	-0.417786	0.350355		ENSMUSG00000020267	Hint1	0.154256	0.0377068	-0.117798	0.819986
	1016	1.17939	0.87455	0.730047	0.806478	0.936657	0.872452	1.0672	0.926201		1016	0.545789	0.614064	0.570014	0.5641				ENSMUSG00000019917	2010-09-01	0.663344	0.530657	-0.133583	0.846152		ENSMUSG00000020271	Fbxw11	-0.288342	0.183659	0.467764	0.373736
	1017	1.17142	0.87455	0.730047	0.7959	0.936657	0.864807	1.0672	0.916768		1017	0.540394	0.614064	0.570014	0.5641				ENSMUSG00000019920	Lims1	-0.0891857	0.0434047	0.135052	0.875042		ENSMUSG00000020272	Stk10	0.0526595	-0.0600383	-0.115755	0.895769
	1018	1.17142	0.87455	0.740897	0.7959	0.929048	0.857318	1.0672	0.907335		1018	0.545789	0.619428	0.570014	0.5641				ENSMUSG00000019923	Zwint	-0.0600701	-0.252615	-0.19305	0.669202		ENSMUSG00000020273	Papolg	-0.441753	-0.732241	-0.297465	0.660295
	1019	1.17142	0.87455	0.740897	0.7959	0.929048	0.857318	1.0574	0.907335		1019	0.535108	0.608589	0.565019	0.5641				ENSMUSG00000019942	Cdk1	0.15188	0.180693	0.0303184	0.956233		ENSMUSG00000020277	Pfkl	0.000194619	0.598357	0.595619	0.165967
	1020	1.17142	0.866463	0.740897	0.785539	0.929048	0.849673	1.0574	0.897901		1020	0.529713	0.603113	0.565019	0.5592				ENSMUSG00000019943	Atp2b1	-0.0829946	-0.472559	-0.391369	0.20203		ENSMUSG00000020280	Pus10	-0.224633	-1.18414	-0.967159	0.0792919
	1021	1.16346	0.866463	0.740897	0.785539	0.929048	0.849673	1.0476	0.897901		1021	0.535108	0.608589	0.565019	0.5592				ENSMUSG00000019947	Arid5b	-0.890772	-0.729708	0.158601	0.743984		ENSMUSG00000020283	Pex13	-0.469929	-0.491606	-0.0300951	0.970887
	1022	1.16346	0.866463	0.740897	0.785539	0.92144	0.842028	1.0476	0.879227		1022	0.535108	0.603113	0.560126	0.5543				ENSMUSG00000019948	Actr6	0.61972	0.577304	-0.0423393	0.968015		ENSMUSG00000020287	Mpg	0.234531	0.908808	0.670887	0.233068
	1023	1.15549	0.866463	0.730047	0.785539	0.92144	0.842028	1.0476	0.879227		1023	0.529713	0.603113	0.560126	0.5592				ENSMUSG00000019951	Uhrf1bp1l	0.26488	0.644481	0.383078	0.490423		ENSMUSG00000020289	Nprl3	0.403362	1.32724	0.923988	0.112785
	1024	1.15549	0.866463	0.730047	0.774961	0.92144	0.842028	1.0427	0.879227		1024	0.529713	0.603113	0.555131	0.5592				ENSMUSG00000019960	Dusp6	3.19456	4.05964	0.867375	0.0495544		ENSMUSG00000020290	Xpo1	0.361025	-0.116402	-0.478466	0.173915
	1025	1.15549	0.858376	0.740897	0.785539	0.913831	0.842028	1.0379	0.86036		1025	0.529713	0.597637	0.555131	0.5592				ENSMUSG00000019961	Tmpo	0.396812	0.659072	0.261242	0.335149		ENSMUSG00000020303	Stc2	1.47922	1.62254	0.145382	0.858523
	1026	1.15549	0.858376	0.730047	0.785539	0.913831	0.834383	1.033	0.86036		1026	0.529713	0.592161	0.550137	0.5592				ENSMUSG00000019969	Psen1	0.952291	0.468317	-0.48435	0.36414		ENSMUSG00000020307	Cdc34	-0.0213066	1.13674	1.15711	0.00557321
	1027	1.15549	0.858376	0.730047	0.785539	0.906222	0.826738	1.0281	0.850927		1027	0.529713	0.592161	0.550137	0.5495				ENSMUSG00000019970	Sgk1	0.280302	0.461917	0.182061	0.549434		ENSMUSG00000020311	Erlec1	0.941164	-0.239742	-1.18636	0.053753
	1028	1.14752	0.858376	0.730047	0.785539	0.913831	0.826738	1.0281	0.850927		1028	0.529713	0.592161	0.550137	0.5495				ENSMUSG00000019971	Cep290	0.850738	0.747623	-0.104154	0.909493		ENSMUSG00000020315	Sptbn1	0.972985	0.688799	-0.285632	0.521095
	1029	1.15549	0.850454	0.730047	0.774961	0.913831	0.819093	1.0183	0.850927		1029	0.524318	0.586686	0.550137	0.5495				ENSMUSG00000019977	Hbs1l	0.430198	0.352511	-0.0761969	0.90371		ENSMUSG00000020321	Mdh1	-0.384603	-0.556109	-0.173318	0.750129
	1030	1.14752	0.850454	0.719197	0.774961	0.913831	0.811449	1.0183	0.841494		1030	0.524318	0.586686	0.545142	0.5446				ENSMUSG00000019978	Epb4.1l2	0.872407	0.532549	-0.340167	0.231549		ENSMUSG00000020326	Ccng1	0.86437	0.978931	0.114406	0.846619
	1031	1.14752	0.850454	0.719197	0.774961	0.898769	0.811449	1.0134	0.83206		1031	0.518923	0.58121	0.545142	0.5446				ENSMUSG00000019979	Apaf1	-0.450169	-0.249671	0.200018	0.757551		ENSMUSG00000020328	Nudcd2	0.487642	0.504442	0.0186691	0.973429
	1032	1.14752	0.850454	0.719197	0.774961	0.898769	0.811449	1.0085	0.83206		1032	0.524318	0.58121	0.540147	0.5397				ENSMUSG00000019984	Med23	0.35617	0.570234	0.215132	0.626937		ENSMUSG00000020329	Polrmt	-0.442485	-0.0538502	0.383838	0.539478
	1033	1.14752	0.842367	0.719197	0.774961	0.898769	0.811449	1.0085	0.822819		1033	0.518923	0.575846	0.540147	0.5397				ENSMUSG00000019988	Nedd1	0.17762	0.00314222	-0.177165	0.851027		ENSMUSG00000020330	Hmmr	0.712703	0.000418486	-0.712214	0.0975238
	1034	1.13972	0.850454	0.719197	0.774961	0.89116	0.80396	1.0037	0.822819		1034	0.518923	0.575846	0.545142	0.5397				ENSMUSG00000019989	Enpp3	4.13321	4.18898	0.0592496	0.945013		ENSMUSG00000020340	Cyfip2	1.20736	1.55489	0.347725	0.530461
	1035	1.13175	0.842367	0.719197	0.774961	0.89116	0.80396	0.9988	0.813386		1035	0.518923	0.57037	0.535152	0.5397				ENSMUSG00000019996	Map7	-0.426919	-0.532931	-0.110018	0.896884		ENSMUSG00000020349	Ppp2ca	-0.0680781	0.147375	0.216912	0.630836
	1036	1.13972	0.842367	0.719197	0.774961	0.89116	0.80396	0.9988	0.813386		1036	0.518923	0.57037	0.535152	0.5348				ENSMUSG00000019997	Ctgf	1.53602	1.10637	-0.433086	0.540668		ENSMUSG00000020358	Hnrnpab	0.488537	0.539114	0.0486556	0.91061
	1037	1.13175	0.83428	0.719197	0.764384	0.89116	0.80396	0.9939	0.803953		1037	0.518923	0.57037	0.535152	0.5397				ENSMUSG00000020003	Pex7	-0.218307	-0.0588604	0.158907	0.87409		ENSMUSG00000020361	Hspa4	-0.207509	-0.57507	-0.36747	0.328028
	1038	1.13972	0.83428	0.730047	0.764384	0.883551	0.796315	0.9841	0.803953		1038	0.518923	0.57037	0.535152	0.5397				ENSMUSG00000020015	Cdk17	0.0468318	0.658091	0.613627	0.236339		ENSMUSG00000020362	Cnot6	1.22385	0.979625	-0.245796	0.765876
	1039	1.13175	0.83428	0.719197	0.764384	0.883551	0.796315	0.989	0.794519		1039	0.513528	0.559419	0.535152	0.5348				ENSMUSG00000020018	Snrpf	1.07232	-0.727943	-1.81065	0.000221638		ENSMUSG00000020363	Gfpt2	0.11404	-0.447031	-0.560001	0.272765
	1040	1.13175	0.83428	0.719197	0.753806	0.875942	0.796315	0.9841	0.794519		1040	0.513528	0.564894	0.530158	0.5348				ENSMUSG00000020029	Nudt4	-0.237741	0.688259	0.927291	0.0645513		ENSMUSG00000020366	Mapk9	0.174238	0.551779	0.377434	0.606579
	1041	1.12378	0.83428	0.719197	0.753806	0.875942	0.78867	0.9792	0.785086		1041	0.508133	0.559419	0.525265	0.5348				ENSMUSG00000020038	Cry1	0.673768	1.74379	1.07439	0.0126403		ENSMUSG00000020368	Canx	0.189368	-0.333105	-0.522304	0.128371
	1042	1.13175	0.826193	0.719197	0.764384	0.868333	0.781025	0.9744	0.785086		1042	0.508133	0.559419	0.530158	0.5299				ENSMUSG00000020048	Hsp90b1	0.840203	0.049823	-0.790749	2.77327e-07		ENSMUSG00000020372	Gnb2l1	-0.308025	0.630154	0.939099	0.000122072
	1043	1.12378	0.83428	0.719197	0.764384	0.868333	0.78867	0.9744	0.775653		1043	0.508133	0.553943	0.530158	0.5299				ENSMUSG00000020059	Sycp3	1.84456	1.83691	0	0.992606		ENSMUSG00000020376	Rnf130	-0.16229	0.447769	0.608833	0.406426
	1044	1.12378	0.826193	0.719197	0.753806	0.868333	0.781025	0.9695	0.775653		1044	0.508133	0.559419	0.525265	0.525				ENSMUSG00000020063	Sirt1	-0.464529	-0.131353	0.333989	0.385683		ENSMUSG00000020380	Rad50	1.85783	1.51447	-0.344032	0.446137
	1045	1.12378	0.826193	0.719197	0.753806	0.860725	0.77338	0.9646	0.766219		1045	0.508133	0.553943	0.525265	0.525				ENSMUSG00000020064	Herc4	0.295566	0.355506	0.0587377	0.900842		ENSMUSG00000020385	Clk4	0.344559	0.411721	0.064067	0.950259
	1046	1.11581	0.826193	0.708347	0.743229	0.860725	0.77338	0.9597	0.766219		1046	0.508133	0.548467	0.525265	0.5201				ENSMUSG00000020069	Hnrnph3	1.99995	1.85596	-0.144112	0.860702		ENSMUSG00000020386	Sar1b	0.411833	0.273804	-0.139424	0.847376
	1047	1.10784	0.818106	0.719197	0.743229	0.860725	0.77338	0.9597	0.756978		1047	0.508133	0.543103	0.525265	0.5201				ENSMUSG00000020074	Ccar1	-0.154871	-0.0341283	0.119666	0.773636		ENSMUSG00000020387	Phf15	3.47338	3.3466	-0.118113	0.89557
	1048	1.11581	0.810019	0.719197	0.743229	0.868333	0.765735	0.9499	0.756978		1048	0.502848	0.543103	0.525265	0.5201				ENSMUSG00000020075	Ddx21	1.19862	1.10641	-0.0916266	0.797478		ENSMUSG00000020390	Ube2b	1.20131	0.370086	-0.831704	0.140717
	1049	1.09988	0.818106	0.708347	0.743229	0.860725	0.77338	0.9499	0.756978		1049	0.508133	0.543103	0.52027	0.5153				ENSMUSG00000020076	Ddx50	0.387812	0.525037	0.139558	0.87141		ENSMUSG00000020392	Cdkn2aipnl	0.365285	0.55391	0.188527	0.807197
	1050	1.09988	0.818106	0.708347	0.743229	0.853271	0.765735	0.9451	0.747545		1050	0.502848	0.543103	0.515275	0.5153				ENSMUSG00000020078	Vps26a	-0.459265	-0.248039	0.211951	0.660847		ENSMUSG00000020396	Nefh	0.142931	0.0618519	-0.085058	0.903538
	1051	1.09988	0.818106	0.708347	0.732651	0.853271	0.765735	0.9451	0.738112		1051	0.502848	0.548467	0.52027	0.5153				ENSMUSG00000020079	Supv3l1	0.0848946	-0.0696065	-0.15387	0.770035		ENSMUSG00000020397	Med7	0.961706	0.550831	-0.414915	0.554028
	1052	1.09207	0.810019	0.708347	0.743229	0.853271	0.758247	0.9402	0.738112		1052	0.502848	0.537628	0.515275	0.5153				ENSMUSG00000020086	H2afy2	-0.95003	-1.07513	-0.125076	0.904506		ENSMUSG00000020400	Tnip1	-0.602488	-0.849641	-0.252609	0.688945
	1053	1.09988	0.810019	0.708347	0.743229	0.853271	0.758247	0.9353	0.738112		1053	0.502848	0.537628	0.515275	0.5153				ENSMUSG00000020087	Tysnd1	-0.945286	-0.431654	0.511916	0.354134		ENSMUSG00000020402	Vdac1	-0.0931066	-0.501202	-0.406638	0.30283
	1054	1.09988	0.810019	0.708347	0.732651	0.838054	0.750602	0.9304	0.738112		1054	0.492058	0.537628	0.510281	0.5153				ENSMUSG00000020088	Sar1a	0.131362	0.0306933	-0.0988129	0.879839		ENSMUSG00000020407	Upp1	-3.52647	-3.55072	-0.0249219	0.959559
	1055	1.09207	0.802097	0.708347	0.732651	0.845662	0.750602	0.9304	0.738112		1055	0.497453	0.537628	0.510281	0.5104				ENSMUSG00000020089	Ppa1	0.670834	0.941751	0.271003	0.368782		ENSMUSG00000020409	Slu7	0.130053	0.228984	0.0966817	0.889183
	1056	1.09207	0.802097	0.708347	0.732651	0.830445	0.750602	0.9255	0.728678		1056	0.497453	0.532152	0.515275	0.5104				ENSMUSG00000020091	Eif4ebp2	1.24772	1.0604	-0.193515	0.837079		ENSMUSG00000020412	Ascc2	0.607458	0.251304	-0.355119	0.505379
	1057	1.09207	0.802097	0.708347	0.732651	0.845662	0.750602	0.9206	0.719245		1057	0.497453	0.532152	0.510281	0.5104				ENSMUSG00000020092	Pald1	-0.00892537	0.0441946	0.0527433	0.93422		ENSMUSG00000020415	Pttg1	0.0505485	-0.0353872	-0.0899211	0.903538
	1058	1.09207	0.802097	0.708347	0.732651	0.838054	0.750602	0.9158	0.719245		1058	0.486662	0.526676	0.510281	0.5006				ENSMUSG00000020097	Sgpl1	0.047653	-0.699887	-0.746543	0.000954493		ENSMUSG00000020422	Tns3	-0.887615	-1.11447	-0.227475	0.656586
	1059	1.09207	0.79401	0.708347	0.732651	0.838054	0.750602	0.9109	0.709812		1059	0.486662	0.532152	0.505286	0.5055				ENSMUSG00000020099	Unc5b	1.92133	2.07511	0.157448	0.844295		ENSMUSG00000020424	Gatsl3	-0.0500986	0.590919	0.635758	0.247203
	1060	1.09207	0.79401	0.697497	0.72229	0.830445	0.750602	0.9109	0.709812		1060	0.486662	0.526676	0.505286	0.5006				ENSMUSG00000020105	Lrig3	1.23377	1.10948	-0.124535	0.877233		ENSMUSG00000020430	Pes1	0.35791	0.425721	0.0659475	0.895769
	1061	1.0841	0.79401	0.708347	0.732651	0.830445	0.735312	0.906	0.709812		1061	0.486662	0.526676	0.505286	0.5006				ENSMUSG00000020108	Ddit4	1.21108	1.17242	-0.0399879	0.960566		ENSMUSG00000020432	Tcn2	-0.654519	-0.710667	-0.0617671	0.929549
	1062	1.0841	0.79401	0.708347	0.72229	0.822836	0.742957	0.906	0.709812		1062	0.486662	0.526676	0.505286	0.5006				ENSMUSG00000020109	Dnajb12	0.420189	0.29726	-0.122581	0.886255		ENSMUSG00000020439	Smtn	0.956103	0.736721	-0.217819	0.724449
	1063	1.0841	0.79401	0.697497	0.72229	0.822836	0.735312	0.9011	0.700571		1063	0.486662	0.5212	0.500291	0.5006				ENSMUSG00000020114	Cand1	-0.189394	0.0662519	0.256931	0.317051		ENSMUSG00000020440	Arf5	0.18495	0.593267	0.408975	0.383438
	1064	1.07614	0.79401	0.708347	0.732651	0.822836	0.735312	0.8962	0.700571		1064	0.486662	0.5212	0.500291	0.5006				ENSMUSG00000020115	Tbk1	0.19138	0.305768	0.115918	0.879373		ENSMUSG00000020444	Guk1	0.851322	1.13426	0.284636	0.667353
	1065	1.07614	0.79401	0.697497	0.711712	0.830445	0.735312	0.8864	0.700571		1065	0.486662	0.5212	0.505286	0.4957				ENSMUSG00000020116	Pno1	0.156875	0.151091	-0.00721879	0.984001		ENSMUSG00000020448	Rnf185	-0.769777	-1.15763	-0.410895	0.681194
	1066	1.0841	0.79401	0.697497	0.72229	0.822836	0.727667	0.8864	0.691137		1066	0.481267	0.515725	0.500291	0.4957				ENSMUSG00000020124	Usp15	0.988057	1.05744	0.069457	0.890326		ENSMUSG00000020451	Limk2	-0.294888	0.214075	0.504823	0.362279
	1067	1.06817	0.79401	0.697497	0.72229	0.822836	0.720022	0.8816	0.691137		1067	0.481267	0.515725	0.495398	0.4957				ENSMUSG00000020128	Vps54	-1.03404	-0.855438	0.177672	0.796134		ENSMUSG00000020453	Patz1	-1.05101	-0.466978	0.584011	0.232924
	1068	1.06817	0.79401	0.697497	0.711712	0.815227	0.727667	0.8767	0.691137		1068	0.481267	0.515725	0.495398	0.4957				ENSMUSG00000020130	Tbc1d15	0.773561	0.208692	-0.563632	0.0264075		ENSMUSG00000020454	Eif4enif1	1.06609	0.967517	-0.0976749	0.872156
	1069	1.06817	0.785923	0.697497	0.72229	0.815227	0.720022	0.8718	0.681704		1069	0.481267	0.515725	0.495398	0.4908				ENSMUSG00000020132	Rab21	0.240743	0.39064	0.151199	0.885639		ENSMUSG00000020455	Trim11	-1.04094	-0.540377	0.49662	0.566254
	1070	1.0602	0.785923	0.697497	0.711712	0.807618	0.720022	0.8718	0.672271		1070	0.481267	0.515725	0.495398	0.4908				ENSMUSG00000020134	Peli1	-0.154514	-0.297226	-0.145943	0.879839		ENSMUSG00000020456	Ogdh	0.681006	0.573384	-0.108291	0.815298
	1071	1.0602	0.777836	0.697497	0.711712	0.807618	0.720022	0.8718	0.681704		1071	0.475872	0.510361	0.495398	0.486				ENSMUSG00000020142	Slc1a4	1.4532	0.843476	-0.611911	0.0607406		ENSMUSG00000020457	Drg1	-0.598852	-0.550454	0.0500372	0.942495
	1072	1.06817	0.777836	0.708347	0.711712	0.807618	0.720022	0.8669	0.662837		1072	0.475872	0.515725	0.495398	0.486				ENSMUSG00000020149	Rab1	0.0172965	0.0213834	0.00340749	0.986186		ENSMUSG00000020458	Rtn4	-0.0993372	-0.294234	-0.193569	0.622807
	1073	1.0602	0.777836	0.697497	0.711712	0.800165	0.720022	0.862	0.672271		1073	0.481267	0.504885	0.490404	0.486				ENSMUSG00000020152	Actr2	0.523608	0.178521	-0.344218	0.191361		ENSMUSG00000020459	Mtif2	0.59109	0.359743	-0.231635	0.71589
	1074	1.05223	0.777836	0.697497	0.711712	0.800165	0.720022	0.8571	0.662837		1074	0.475872	0.504885	0.490404	0.486				ENSMUSG00000020153	Ndufs7	-0.0399024	-0.317148	-0.278281	0.521052		ENSMUSG00000020460	Rps27a	-0.0904708	-0.848624	-0.73656	0.841454
	1075	1.05223	0.777836	0.697497	0.701135	0.807618	0.712533	0.8523	0.662837		1075	0.475872	0.504885	0.490404	0.486				ENSMUSG00000020156	Mum1	-0.402357	-0.365582	0.0355297	0.961839		ENSMUSG00000020462	Ccdc104	-0.265802	-0.321941	-0.0676044	0.948556
	1076	1.05223	0.769749	0.697497	0.701135	0.800165	0.712533	0.8523	0.653404		1076	0.481267	0.504885	0.490404	0.4811				ENSMUSG00000020163	Uqcr11	0.228461	0.384663	0.145176	0.911195		ENSMUSG00000020463	Smek2	-0.0212304	0.416381	0.438196	0.392771
	1077	1.04427	0.777836	0.708347	0.701135	0.800165	0.712533	0.8474	0.653404		1077	0.481267	0.504885	0.485409	0.486				ENSMUSG00000020166	Cnot2	-0.0409605	0.46184	0.504818	0.112195		ENSMUSG00000020464	Pnpt1	-0.0618792	-0.160313	-0.0976726	0.868772
	1078	1.04427	0.761662	0.697497	0.701135	0.800165	0.712533	0.8425	0.662837		1078	0.486662	0.499409	0.485409	0.4811				ENSMUSG00000020167	Tcf3	-0.0925746	0.219286	0.313713	0.576949		ENSMUSG00000020471	Pold2	0.664915	1.36606	0.701943	0.0566377
	1079	1.04427	0.769749	0.697497	0.701135	0.784947	0.704888	0.8425	0.653404		1079	0.486662	0.499409	0.485409	0.4811				ENSMUSG00000020171	Yeats4	0.291913	0.716298	0.423994	0.626937		ENSMUSG00000020472	Zkscan17	0.709156	1.47212	0.764624	0.121758
	1080	1.03646	0.761662	0.697497	0.701135	0.792556	0.697244	0.8376	0.653404		1080	0.475872	0.499409	0.485409	0.4811				ENSMUSG00000020173	Cobl	-0.346689	-0.393351	-0.0483016	0.929013		ENSMUSG00000020476	Dbnl	-0.128725	0.00472891	0.135071	0.822763
	1081	1.03646	0.761662	0.686647	0.690557	0.792556	0.704888	0.8327	0.644163		1081	0.475872	0.499409	0.485409	0.4811				ENSMUSG00000020176	Grb10	1.90594	1.76002	-0.145253	0.775457		ENSMUSG00000020477	Mrps24	0.335235	1.14686	0.814162	0.0691087
	1082	1.03646	0.761662	0.697497	0.701135	0.792556	0.697244	0.8278	0.644163		1082	0.465192	0.493933	0.485409	0.4811				ENSMUSG00000020180	Snrpd3	1.40848	0.53232	-0.878588	9.36114e-05		ENSMUSG00000020482	Ccdc117	-0.403255	-0.615309	-0.216506	0.772474
	1083	1.03646	0.761662	0.697497	0.701135	0.777339	0.689599	0.823	0.644163		1083	0.465192	0.499409	0.480414	0.4762				ENSMUSG00000020182	Ddc	-1.69549	-1.70428	-0.016434	0.981022		ENSMUSG00000020483	Dynll2	0.653416	0.355702	-0.299017	0.660343
	1084	1.03646	0.761662	0.686647	0.701135	0.777339	0.697244	0.823	0.644163		1084	0.465192	0.499409	0.480414	0.4762				ENSMUSG00000020184	Mdm2	-0.353469	0.101584	0.45487	0.153717		ENSMUSG00000020484	Xbp1	-1.027	-0.890029	0.135064	0.856975
	1085	1.02849	0.75374	0.697497	0.690557	0.784947	0.689599	0.8132	0.63473		1085	0.465192	0.493933	0.480414	0.4762				ENSMUSG00000020185	E2f7	0.867769	0.94155	0.0726629	0.960566		ENSMUSG00000020493	Prr11	0.0903918	-1.27366	-1.37917	0.103531
	1086	1.03646	0.761662	0.676019	0.690557	0.784947	0.689599	0.8181	0.625297		1086	0.465192	0.493933	0.475419	0.4811				ENSMUSG00000020186	Csrp2	0.799512	0.961086	0.16154	0.766668		ENSMUSG00000020495	Smg8	-0.33557	-0.0901167	0.246838	0.688945
	1087	1.03646	0.761662	0.697497	0.690557	0.777339	0.689599	0.8132	0.63473		1087	0.459797	0.493933	0.475419	0.4762				ENSMUSG00000020189	Osbpl8	0.0034339	0.207192	0.203101	0.837079		ENSMUSG00000020496	Rnf187	0.527618	1.15339	0.625785	0.275238
	1088	1.02849	0.75374	0.686647	0.690557	0.777339	0.689599	0.8083	0.625297		1088	0.459797	0.493933	0.470424	0.4713				ENSMUSG00000020190	Mknk2	0.133725	0.172734	0.0392343	0.971904		ENSMUSG00000020514	Mrpl22	0.500456	0.0864148	-0.419195	0.592775
	1089	1.02052	0.75374	0.697497	0.690557	0.777339	0.689599	0.8034	0.625297		1089	0.459797	0.493933	0.470424	0.4713				ENSMUSG00000020196	Cabin1	0.265828	0.536488	0.269321	0.506383		ENSMUSG00000020515	Cnot8	-0.296115	0.0941228	0.386948	0.578108
	1090	1.02052	0.745653	0.686647	0.690557	0.76973	0.681954	0.7985	0.625297		1090	0.454402	0.482982	0.470424	0.4713				ENSMUSG00000020198	Ap3d1	-0.781004	-0.174554	0.605831	0.00501053		ENSMUSG00000020516	Rps6kb1	0.630663	0.645982	0.0176483	0.98029
	1091	1.02849	0.75374	0.686647	0.690557	0.76973	0.681954	0.7985	0.615863		1091	0.459797	0.488458	0.475419	0.4713				ENSMUSG00000020211	Sf3a2	-0.0865299	-0.350944	-0.265306	0.650328		ENSMUSG00000020523	Fam114a2	0.137423	0.00377797	-0.135007	0.856437
	1092	1.02052	0.745653	0.686647	0.690557	0.76973	0.681954	0.7937	0.615863		1092	0.459797	0.493933	0.470424	0.4664				ENSMUSG00000020219	Timm13	0.598675	-0.30913	-0.905828	0.0215557		ENSMUSG00000020525	Ppm1d	0.339647	0.42568	0.0849453	0.917595
	1093	1.02052	0.745653	0.686647	0.690557	0.76973	0.681954	0.7937	0.615863		1093	0.459797	0.488458	0.470424	0.4615				ENSMUSG00000020220	Vps13d	-0.356285	-0.536459	-0.178806	0.732023		ENSMUSG00000020526	Znhit3	0.389479	-0.0907927	-0.483656	0.520207
	1094	1.01256	0.745653	0.686647	0.67998	0.762121	0.674309	0.7888	0.615863		1094	0.454402	0.482982	0.470424	0.4615				ENSMUSG00000020225	Tmbim4	-0.0930851	-0.635603	-0.542807	0.432057		ENSMUSG00000020527	Myo19	-0.043853	0.582033	0.626179	0.410066
	1095	1.01256	0.745653	0.697497	0.690557	0.762121	0.674309	0.7888	0.60643		1095	0.454402	0.488458	0.470424	0.4664				ENSMUSG00000020228	Helb	0.186014	0.284048	0.0984513	0.869215		ENSMUSG00000020530	Ggnbp2	0.347697	-0.17736	-0.52508	0.262346
	1096	1.01256	0.737566	0.686647	0.690557	0.762121	0.674309	0.779	0.60643		1096	0.454402	0.488458	0.465532	0.4615				ENSMUSG00000020232	Hmg20b	0.129479	0.180583	0.0480057	0.964436		ENSMUSG00000020532	Acaca	0.785503	0.589047	-0.196097	0.755526
	1097	1.01256	0.737566	0.686647	0.67998	0.762121	0.674309	0.779	0.60643		1097	0.454402	0.488458	0.470424	0.4615				ENSMUSG00000020235	Fzr1	0.00410166	0.392963	0.386606	0.278824		ENSMUSG00000020534	Shmt1	-0.720476	-0.560134	0.161451	0.771035
	1098	1.00459	0.745653	0.676019	0.67998	0.754667	0.674309	0.7741	0.60643		1098	0.454402	0.482982	0.465532	0.4615				ENSMUSG00000020238	Ncln	0.306885	-0.0583668	-0.367292	0.370853		ENSMUSG00000020536	Llgl1	-0.261719	0.299143	0.559106	0.271754
	1099	1.00459	0.729479	0.686647	0.669403	0.754667	0.66682	0.7741	0.60643		1099	0.454402	0.482982	0.465532	0.4615				ENSMUSG00000020248	Nfyb	0.441259	0.845622	0.406347	0.335149		ENSMUSG00000020537	Drg2	-0.0706721	-0.296312	-0.225046	0.709422
	1100	1.00459	0.729479	0.676019	0.67998	0.762121	0.674309	0.7692	0.60643		1100	0.449007	0.482982	0.465532	0.4567				ENSMUSG00000020250	Txnrd1	-0.154459	-0.479859	-0.324434	0.243091		ENSMUSG00000020538	Srebf1	-0.550793	0.25956	0.81221	0.024693
	1101	1.00459	0.737566	0.686647	0.67998	0.754667	0.659175	0.7643	0.60643		1101	0.449007	0.477618	0.460537	0.4615				ENSMUSG00000020255	D10Wsu102e	0.674565	-0.305686	-0.982553	0.034362		ENSMUSG00000020541	Tom1l1	-0.221309	-0.430515	-0.213188	0.819137
	1102	0.996621	0.729479	0.676019	0.67998	0.747059	0.659175	0.7595	0.60643		1102	0.454402	0.482982	0.460537	0.4567				ENSMUSG00000020257	Wdr82	0.157396	0.23951	0.0810876	0.875384		ENSMUSG00000020547	Bzw2	0.684469	0.319551	-0.367652	0.394963
	1103	0.996621	0.737566	0.676019	0.67998	0.754667	0.659175	0.7595	0.596996		1103	0.454402	0.477618	0.460537	0.4567				ENSMUSG00000020265	Sumo3	0.967596	0.524908	-0.44499	0.452906		ENSMUSG00000020549	Elac2	0.266793	0.704464	0.434535	0.302069
	1104	0.996621	0.729479	0.676019	0.669403	0.747059	0.659175	0.7595	0.596996		1104	0.449007	0.482982	0.455542	0.4518				ENSMUSG00000020267	Hint1	0.0412821	-0.66511	-0.708212	0.00171746		ENSMUSG00000020570	Sypl	1.23796	0.0630482	-1.17499	0.0302701
	1105	0.988816	0.729479	0.676019	0.67998	0.747059	0.659175	0.7546	0.587756		1105	0.449007	0.477618	0.460537	0.4567				ENSMUSG00000020271	Fbxw11	-0.523977	-0.14842	0.37354	0.37937		ENSMUSG00000020571	Pdia6	-0.282496	-0.57187	-0.291228	0.518966
	1106	0.988816	0.729479	0.676019	0.67998	0.747059	0.659175	0.7546	0.596996		1106	0.449007	0.482982	0.455542	0.4518				ENSMUSG00000020272	Stk10	-1.03509	-0.928343	0.102183	0.929399		ENSMUSG00000020572	Nampt	0.647668	0.5402	-0.11026	0.844622
	1107	0.988816	0.721392	0.686647	0.67998	0.747059	0.65153	0.7546	0.596996		1107	0.449007	0.477618	0.460537	0.4518				ENSMUSG00000020273	Papolg	-0.667486	-0.426048	0.242231	0.674787		ENSMUSG00000020576	Nbas	-0.140973	-0.351351	-0.215116	0.738109
	1108	0.988816	0.729479	0.686647	0.669403	0.747059	0.65153	0.7448	0.596996		1108	0.443612	0.472142	0.455542	0.4518				ENSMUSG00000020277	Pfkl	1.51579	1.64294	0.128342	0.736649		ENSMUSG00000020577	Tspan13	-0.638759	-0.121591	0.509782	0.529439
	1109	0.980849	0.713305	0.676019	0.669403	0.73945	0.65153	0.7448	0.587756		1109	0.443612	0.472142	0.455542	0.4518				ENSMUSG00000020280	Pus10	-0.0101341	-0.227751	-0.219359	0.72219		ENSMUSG00000020580	Rock2	0.201539	0.33411	0.131851	0.847297
	1110	0.980849	0.713305	0.676019	0.669403	0.73945	0.65153	0.7399	0.587756		1110	0.443612	0.472142	0.455542	0.4469				ENSMUSG00000020282	Rhbdf1	0.543801	1.2341	0.69747	0.322834		ENSMUSG00000020585	Laptm4a	0.113904	-0.106645	-0.219528	0.778956
	1111	0.980849	0.713305	0.676019	0.669403	0.747059	0.643885	0.7399	0.578322		1111	0.443612	0.472142	0.455542	0.4518				ENSMUSG00000020283	Pex13	0.00854158	0.0788712	0.0711855	0.934626		ENSMUSG00000020592	Sdc1	0.928214	0.744286	-0.188851	0.816551
	1112	0.972881	0.721392	0.686647	0.659041	0.731841	0.643885	0.735	0.587756		1112	0.438216	0.472142	0.450547	0.442				ENSMUSG00000020287	Mpg	-0.300898	-0.251163	0.0493975	0.968015		ENSMUSG00000020593	Lpin1	0.553088	0.588064	0.0305705	0.962361
	1113	0.972881	0.721392	0.676019	0.659041	0.73945	0.65153	0.735	0.587756		1113	0.438216	0.466666	0.450547	0.442				ENSMUSG00000020288	Ahsa2	0.572953	0.603881	0.0341888	0.973953		ENSMUSG00000020594	Pum2	0.471072	0.5072	0.0352882	0.950633
	1114	0.972881	0.713305	0.676019	0.659041	0.73945	0.636241	0.7302	0.578322		1114	0.443612	0.472142	0.450547	0.442				ENSMUSG00000020289	Nprl3	-0.427575	0.29966	0.727087	0.201178		ENSMUSG00000020605	Hs1bp3	-0.273084	-1.01031	-0.745025	0.217823
	1115	0.972881	0.713305	0.676019	0.659041	0.731841	0.643885	0.7302	0.578322		1115	0.443612	0.466666	0.450547	0.4469				ENSMUSG00000020290	Xpo1	-0.0573422	-0.100913	-0.0423395	0.911195		ENSMUSG00000020608	Smc6	0.170423	0.110876	-0.0626581	0.923504
	1116	0.964913	0.713305	0.676019	0.659041	0.731841	0.643885	0.7253	0.578322		1116	0.443612	0.472142	0.455542	0.4469				ENSMUSG00000020303	Stc2	1.44902	0.418786	-1.02952	0.0390991		ENSMUSG00000020611	Gna13	-1.07137	-0.609333	0.456454	0.446348
	1117	0.972881	0.705383	0.676019	0.659041	0.731841	0.636241	0.7253	0.578322		1117	0.438216	0.466666	0.450547	0.442				ENSMUSG00000020305	Asb3	0.120968	0.359094	0.239536	0.777421		ENSMUSG00000020612	Prkar1a	0.501101	-0.686866	-1.18935	0.000185962
	1118	0.964913	0.713305	0.676019	0.659041	0.724232	0.636241	0.7204	0.568889		1118	0.438216	0.472142	0.455542	0.442				ENSMUSG00000020307	Cdc34	-0.165194	0.386941	0.550237	0.110923		ENSMUSG00000020628	Trappc12	-0.839631	-0.350542	0.484362	0.44568
	1119	0.964913	0.705383	0.676019	0.659041	0.716624	0.643885	0.7155	0.578322		1119	0.438216	0.466666	0.445553	0.442				ENSMUSG00000020308	Tpgs1	-0.252236	-0.414702	-0.169169	0.882976		ENSMUSG00000020629	Adi1	0.452878	-0.240565	-0.697145	0.254694
	1120	0.956945	0.697296	0.676019	0.659041	0.724232	0.628596	0.7155	0.568889		1120	0.438216	0.466666	0.450547	0.4371				ENSMUSG00000020311	Erlec1	0.420577	-0.519065	-0.937815	0.0467203		ENSMUSG00000020640	Itsn2	-0.163357	0.104713	0.264843	0.715757
	1121	0.956945	0.705383	0.676019	0.659041	0.724232	0.636241	0.7155	0.578322		1121	0.438216	0.466666	0.450547	0.442				ENSMUSG00000020315	Sptbn1	1.03387	0.30242	-0.729395	0.0216849		ENSMUSG00000020647	Ncoa1	-0.500135	-0.536661	-0.0393855	0.961029
	1122	0.956945	0.705383	0.676019	0.659041	0.716624	0.636241	0.7106	0.568889		1122	0.432931	0.466666	0.450547	0.4371				ENSMUSG00000020321	Mdh1	-0.250157	-0.205762	0.0448219	0.93829		ENSMUSG00000020649	Rrm2	0.185848	-0.28694	-0.472987	0.326336
	1123	0.956945	0.705383	0.676019	0.659041	0.724232	0.636241	0.7057	0.559456		1123	0.438216	0.466666	0.445553	0.4371				ENSMUSG00000020326	Ccng1	-0.790594	-0.641269	0.150278	0.797806		ENSMUSG00000020653	Klf11	0.0982842	0.519924	0.415411	0.557591
	1124	0.948977	0.705383	0.676019	0.659041	0.716624	0.636241	0.7057	0.550022		1124	0.432931	0.466666	0.450547	0.4371				ENSMUSG00000020328	Nudcd2	-0.30673	-0.326779	-0.0192995	0.973953		ENSMUSG00000020654	Adcy3	-0.504911	0.313506	0.812304	0.21912
	1125	0.948977	0.697296	0.676019	0.659041	0.716624	0.628596	0.7057	0.568889		1125	0.432931	0.466666	0.445553	0.442				ENSMUSG00000020329	Polrmt	0.353512	0.292649	-0.0607912	0.942369		ENSMUSG00000020659	Cbll1	1.17363	-0.66136	-1.8524	0.00164499
	1126	0.948977	0.697296	0.665169	0.659041	0.716624	0.628596	0.7009	0.568889		1126	0.438216	0.461191	0.445553	0.4371				ENSMUSG00000020330	Hmmr	0.850756	0.669334	-0.18278	0.626776		ENSMUSG00000020661	Dnmt3a	4.24199	4.42638	0.188642	0.693272
	1127	0.941172	0.697296	0.676019	0.659041	0.716624	0.628596	0.7009	0.559456		1127	0.438216	0.461191	0.445553	0.4322				ENSMUSG00000020340	Cyfip2	0.665559	0.909819	0.245237	0.686533		ENSMUSG00000020664	Dld	0.23649	-0.401758	-0.64033	0.194727
	1128	0.941172	0.697296	0.676019	0.648463	0.716624	0.620951	0.696	0.550022		1128	0.432931	0.461191	0.445553	0.4371				ENSMUSG00000020346	Mgat1	-0.590512	-0.560331	0.0265171	0.97807		ENSMUSG00000020671	Rab10	0.678089	0.733712	0.0507845	0.950259
	1129	0.941172	0.697296	0.676019	0.659041	0.716624	0.628596	0.696	0.559456		1129	0.432931	0.461191	0.440558	0.4371				ENSMUSG00000020349	Ppp2ca	-0.146345	0.0117962	0.156938	0.640106		ENSMUSG00000020674	Pxdn	3.82507	3.17716	-0.639514	0.373596
	1130	0.941172	0.689209	0.676019	0.659041	0.716624	0.628596	0.6911	0.559456		1130	0.432931	0.461191	0.440558	0.4322				ENSMUSG00000020358	Hnrnpab	0.444059	0.61176	0.168999	0.568153		ENSMUSG00000020677	Ddx52	0.185922	-0.30286	-0.487258	0.378529
	1131	0.933205	0.689209	0.676019	0.659041	0.70917	0.628596	0.6911	0.559456		1131	0.432931	0.461191	0.440558	0.4322				ENSMUSG00000020361	Hspa4	-0.0413269	0.214153	0.254392	0.282118		ENSMUSG00000020680	Taf15	0.822708	-0.330822	-1.15458	0.000638001
	1132	0.933205	0.689209	0.665169	0.648463	0.70917	0.628596	0.6862	0.559456		1132	0.427536	0.455715	0.440558	0.4322				ENSMUSG00000020362	Cnot6	0.457741	0.388591	-0.0654878	0.951322		ENSMUSG00000020687	Cdc27	-0.498885	-0.530014	-0.0311868	0.957282
	1133	0.941172	0.689209	0.676019	0.648463	0.701561	0.620951	0.6862	0.559456		1133	0.432931	0.455715	0.435665	0.4274				ENSMUSG00000020363	Gfpt2	0.482219	0.500934	0.0191127	0.973953		ENSMUSG00000020691	Mettl2	0.280958	0.176301	-0.107973	0.885397
	1134	0.925237	0.689209	0.676019	0.648463	0.701561	0.620951	0.6813	0.550022		1134	0.427536	0.455715	0.440558	0.4322				ENSMUSG00000020366	Mapk9	-0.416351	0.0585469	0.474493	0.44599		ENSMUSG00000020692	Nle1	0.913672	1.11437	0.198219	0.735808
	1135	0.925237	0.689209	0.665169	0.648463	0.70917	0.620951	0.6813	0.550022		1135	0.432931	0.450239	0.435665	0.4322				ENSMUSG00000020368	Canx	0.322821	-0.236194	-0.558155	0.00171746		ENSMUSG00000020694	Tlk2	0.500139	1.07233	0.569434	0.235988
	1136	0.933205	0.697296	0.665169	0.637886	0.701561	0.620951	0.6764	0.550022		1136	0.427536	0.455715	0.435665	0.4274				ENSMUSG00000020372	Gnb2l1	-0.0922	0.337377	0.430526	0.0143258		ENSMUSG00000020697	Lig3	0.696795	0.481605	-0.216824	0.660343
	1137	0.933205	0.689209	0.665169	0.648463	0.693952	0.620951	0.6764	0.550022		1137	0.432931	0.450239	0.435665	0.4322				ENSMUSG00000020375	Rufy1	0.653886	0.271709	-0.384947	0.650263		ENSMUSG00000020700	Map3k3	-0.0774862	0.958209	1.03205	0.0775871
	1138	0.925237	0.681122	0.665169	0.637886	0.693952	0.620951	0.6764	0.550022		1138	0.427536	0.450239	0.440558	0.4274				ENSMUSG00000020376	Rnf130	-0.861219	-0.879924	-0.0180555	0.979552		ENSMUSG00000020705	Ddx42	-0.401775	-0.638279	-0.235879	0.600599
	1139	0.917269	0.689209	0.665169	0.648463	0.693952	0.620951	0.6764	0.550022		1139	0.422141	0.450239	0.43067	0.4225				ENSMUSG00000020380	Rad50	0.919595	0.995103	0.0775877	0.885639		ENSMUSG00000020706	Ftsj3	0.469326	0.492358	0.0221373	0.961807
	1140	0.917269	0.681122	0.665169	0.637886	0.693952	0.613462	0.6716	0.540589		1140	0.422141	0.455715	0.43067	0.4322				ENSMUSG00000020385	Clk4	-0.401968	-0.503918	-0.108033	0.929399		ENSMUSG00000020708	Psmc5	-0.0919629	-0.211035	-0.118176	0.804164
	1141	0.909301	0.673035	0.665169	0.648463	0.693952	0.613462	0.6716	0.550022		1141	0.422141	0.444764	0.435665	0.4176				ENSMUSG00000020386	Sar1b	0.236581	0.00409801	-0.233831	0.708257		ENSMUSG00000020716	Nf1	0.442512	0.104108	-0.337257	0.53686
	1142	0.917269	0.664948	0.665169	0.637886	0.686344	0.613462	0.6716	0.550022		1142	0.422141	0.450239	0.43067	0.4225				ENSMUSG00000020387	Phf15	2.36001	1.73817	-0.613032	0.413869		ENSMUSG00000020717	Pecam1	-1.42342	-1.54072	-0.121032	0.844676
	1143	0.917269	0.673035	0.665169	0.637886	0.686344	0.613462	0.6667	0.550022		1143	0.422141	0.450239	0.435665	0.4225				ENSMUSG00000020390	Ube2b	0.362777	0.0441724	-0.319436	0.5477		ENSMUSG00000020719	Ddx5	-0.00647177	-0.67703	-0.669796	0.0807744
	1144	0.909301	0.681122	0.665169	0.648463	0.693952	0.613462	0.6667	0.550022		1144	0.422141	0.444764	0.43067	0.4274				ENSMUSG00000020392	Cdkn2aipnl	-0.25908	0.0207961	0.276591	0.694898		ENSMUSG00000020720	Psmd12	0.221179	-0.288684	-0.51293	0.204021
	1145	0.909301	0.673035	0.665169	0.637886	0.693952	0.613462	0.6667	0.540589		1145	0.422141	0.444764	0.43067	0.4225				ENSMUSG00000020396	Nefh	-2.11137	-1.62171	0.489655	0.413019		ENSMUSG00000020721	Helz	0.255033	-0.190387	-0.446971	0.257739
	1146	0.909301	0.673035	0.665169	0.637886	0.686344	0.560104	0.6618	0.540589		1146	0.422141	0.450239	0.43067	0.4176				ENSMUSG00000020397	Med7	-0.140347	0.203842	0.344419	0.570702		ENSMUSG00000020733	Slc9a3r1	1.31879	1.30722	-0.0116348	0.978408
	1147	0.901333	0.673035	0.665169	0.637886	0.686344	0.605817	0.6569	0.540589		1147	0.422141	0.444764	0.43067	0.4225				ENSMUSG00000020400	Tnip1	-0.269371	-0.636307	-0.367786	0.427286		ENSMUSG00000020737	Hn1	-0.402939	-0.681838	-0.284404	0.657216
	1148	0.909301	0.664948	0.654319	0.637886	0.686344	0.605817	0.6569	0.540589		1148	0.422141	0.450239	0.43067	0.4176				ENSMUSG00000020402	Vdac1	-0.298499	-0.171272	0.125997	0.736649		ENSMUSG00000020739	Nup85	0.0969039	0.216929	0.118119	0.805166
	1149	0.909301	0.673035	0.665169	0.627309	0.678735	0.598172	0.6569	0.540589		1149	0.422141	0.444764	0.425676	0.4176				ENSMUSG00000020407	Upp1	-0.579994	-0.371671	0.207782	0.478631		ENSMUSG00000020740	Gga3	0.6386	0.618902	-0.0204796	0.970887
	1150	0.909301	0.673035	0.665169	0.627309	0.686344	0.605817	0.6569	0.540589		1150	0.422141	0.444764	0.425676	0.4176				ENSMUSG00000020409	Slu7	-0.162444	-0.029315	0.133595	0.84405		ENSMUSG00000020741	Cluh	-0.631512	-0.229575	0.40095	0.330719
	1151	0.893528	0.673035	0.665169	0.637886	0.686344	0.598172	0.652	0.540589		1151	0.422141	0.444764	0.43067	0.4225				ENSMUSG00000020412	Ascc2	-0.341621	-0.197234	0.143531	0.825939		ENSMUSG00000020743	Mif4gd	-1.3029	-0.10234	1.18924	0.132623
	1152	0.893528	0.673035	0.665169	0.637886	0.686344	0.605817	0.652	0.540589		1152	0.422141	0.4394	0.425676	0.4176				ENSMUSG00000020413	Hus1	-0.541154	-0.140535	0.403236	0.609562		ENSMUSG00000020745	Pafah1b1	0.476101	0.361613	-0.117036	0.8281
	1153	0.893528	0.664948	0.665169	0.627309	0.678735	0.598172	0.652	0.531156		1153	0.422141	0.444764	0.420681	0.4176				ENSMUSG00000020415	Pttg1	-0.225743	-0.288409	-0.0625399	0.926209		ENSMUSG00000020747	2310067B10Rik	-0.299996	0.382441	0.679274	0.241625
	1154	0.893528	0.664948	0.654319	0.616731	0.678735	0.598172	0.652	0.531156		1154	0.416746	0.444764	0.425676	0.4176				ENSMUSG00000020422	Tns3	0.610313	0.653804	0.0422076	0.929399		ENSMUSG00000020752	Recql5	-0.14777	0.219096	0.368009	0.628363
	1155	0.893528	0.656861	0.654319	0.616731	0.678735	0.598172	0.6471	0.550022		1155	0.416746	0.4394	0.43067	0.4127				ENSMUSG00000020424	Gatsl3	-0.396612	0.0945697	0.49388	0.321078		ENSMUSG00000020755	Sap30bp	-0.407763	-0.700961	-0.300376	0.685879
	1156	0.893528	0.656861	0.665169	0.627309	0.678735	0.598172	0.6422	0.540589		1156	0.422141	0.4394	0.425676	0.4176				ENSMUSG00000020427	Igfbp3	5.02137	5.31567	0.302709	0.658853		ENSMUSG00000020766	Galk1	1.27675	1.77497	0.498057	0.278705
	1157	0.885561	0.656861	0.665169	0.627309	0.671126	0.598172	0.6471	0.531156		1157	0.422141	0.4394	0.425676	0.4176				ENSMUSG00000020430	Pes1	-0.108287	-0.0431427	0.0653683	0.89295		ENSMUSG00000020770	Unk	0.446808	1.28943	0.845108	0.114388
	1158	0.885561	0.664948	0.665169	0.627309	0.678735	0.598172	0.6422	0.531156		1158	0.416746	0.4394	0.425676	0.4176				ENSMUSG00000020432	Tcn2	-0.808198	-1.2521	-0.446315	0.302046		ENSMUSG00000020775	Mrpl38	0.135538	0.364156	0.227544	0.667012
	1159	0.885561	0.656861	0.665169	0.627309	0.671126	0.598172	0.6374	0.540589		1159	0.422141	0.4394	0.425676	0.4176				ENSMUSG00000020439	Smtn	0.0714087	-0.057261	-0.131777	0.872871		ENSMUSG00000020777	Acox1	-1.32825	-1.58875	-0.270341	0.763513
	1160	0.885561	0.656861	0.654319	0.627309	0.671126	0.590527	0.6422	0.521915		1160	0.411351	0.433924	0.425676	0.4127				ENSMUSG00000020440	Arf5	-0.358942	-0.551696	-0.192324	0.736649		ENSMUSG00000020780	Srp68	0.877343	0.0881184	-0.791369	0.0259251
	1161	0.877593	0.656861	0.665169	0.627309	0.671126	0.598172	0.6374	0.521915		1161	0.416746	0.4394	0.425676	0.4127				ENSMUSG00000020444	Guk1	0.574477	-0.0447695	-0.616865	0.161857		ENSMUSG00000020781	Tsen54	-0.10576	0.740458	0.84214	0.157159
	1162	0.877593	0.656861	0.665169	0.627309	0.663673	0.590527	0.6374	0.531156		1162	0.411351	0.4394	0.425676	0.4078				ENSMUSG00000020448	Rnf185	-0.904361	-0.753135	0.145111	0.917108		ENSMUSG00000020782	Llgl2	-1.68526	-0.817121	0.867598	0.032135
	1163	0.877593	0.656861	0.654319	0.627309	0.671126	0.598172	0.6374	0.521915		1163	0.411351	0.433924	0.420681	0.4127				ENSMUSG00000020451	Limk2	0.398179	0.418827	0.0231264	0.973953		ENSMUSG00000020783	1200014J11Rik	0.317144	0.00879097	-0.308893	0.562651
	1164	0.869625	0.656861	0.665169	0.627309	0.663673	0.590527	0.6325	0.531156		1164	0.411351	0.433924	0.420681	0.4127				ENSMUSG00000020453	Patz1	-0.253005	-0.0768354	0.175575	0.70988		ENSMUSG00000020788	Atp2a3	-1.46893	-1.3667	0.0834969	0.937133
	1165	0.869625	0.648939	0.665169	0.616731	0.671126	0.590527	0.6374	0.521915		1165	0.416746	0.433924	0.420681	0.4078				ENSMUSG00000020454	Eif4enif1	0.273934	0.2145	-0.0606333	0.936847		ENSMUSG00000020790	Ankfy1	0.636354	0.217265	-0.421853	0.302115
	1166	0.869625	0.656861	0.654319	0.627309	0.663673	0.590527	0.6374	0.521915		1166	0.411351	0.428448	0.420681	0.4127				ENSMUSG00000020455	Trim11	-1.21294	-0.866211	0.342211	0.706937		ENSMUSG00000020792	Exoc7	-0.458522	0.053664	0.505813	0.446137
	1167	0.869625	0.648939	0.654319	0.627309	0.671126	0.590527	0.6374	0.531156		1167	0.411351	0.4394	0.415686	0.4078				ENSMUSG00000020456	Ogdh	-0.264555	-0.227991	0.0364752	0.942405		ENSMUSG00000020794	Ube2g1	0.937087	0.414893	-0.522565	0.444251
	1168	0.869625	0.648939	0.654319	0.616731	0.663673	0.590527	0.6325	0.531156		1168	0.411351	0.433924	0.420681	0.4078				ENSMUSG00000020457	Drg1	-0.059313	0.348338	0.408073	0.121139		ENSMUSG00000020802	Ube2o	-0.0341358	0.344141	0.379703	0.380267
	1169	0.869625	0.640852	0.654319	0.616731	0.663673	0.582883	0.6276	0.521915		1169	0.411351	0.4394	0.420681	0.4078				ENSMUSG00000020458	Rtn4	-0.178941	-0.252979	-0.074948	0.837084		ENSMUSG00000020803	Txndc17	-0.00982828	0.128183	0.133542	0.863616
	1170	0.861657	0.648939	0.665169	0.616731	0.656064	0.590527	0.6276	0.521915		1170	0.405956	0.428448	0.420681	0.4029				ENSMUSG00000020459	Mtif2	-0.126784	-0.0107131	0.117787	0.874005		ENSMUSG00000020806	Rhbdf2	-0.113656	0.411302	0.525823	0.370138
	1171	0.853689	0.648939	0.654319	0.616731	0.656064	0.590527	0.6325	0.521915		1171	0.411351	0.428448	0.415686	0.4127				ENSMUSG00000020460	Rps27a	0.200226	-1.86957	-2.08099	0.000148077		ENSMUSG00000020808	Fam64a	0.863805	0.8809	0.014849	0.975792
	1172	0.853689	0.648939	0.654319	0.616731	0.656064	0.590527	0.6276	0.521915		1172	0.411351	0.428448	0.415686	0.4029				ENSMUSG00000020462	Ccdc104	-0.260778	-0.509243	-0.252652	0.776137		ENSMUSG00000020817	Rabep1	1.21273	1.50792	0.292862	0.576455
	1173	0.853689	0.648939	0.643469	0.606154	0.656064	0.590527	0.6227	0.521915		1173	0.411351	0.428448	0.415686	0.4078				ENSMUSG00000020463	Smek2	-0.453651	0.269577	0.723098	0.0134906		ENSMUSG00000020821	Kif1c	-0.00036232	1.07886	1.07794	0.0299027
	1174	0.853689	0.648939	0.654319	0.616731	0.656064	0.590527	0.6276	0.512481		1174	0.411351	0.428448	0.415686	0.4029				ENSMUSG00000020464	Pnpt1	0.146676	-0.00788841	-0.153873	0.746702		ENSMUSG00000020823	Sec14l1	-1.36294	-0.938019	0.419891	0.516414
	1175	0.853689	0.648939	0.654319	0.616731	0.648455	0.590527	0.6227	0.512481		1175	0.411351	0.422972	0.415686	0.4029				ENSMUSG00000020471	Pold2	0.0618396	0.513745	0.451124	0.0764316		ENSMUSG00000020827	Mink1	0.750563	1.2651	0.517392	0.369181
	1176	0.845722	0.632765	0.654319	0.616731	0.656064	0.582883	0.6227	0.521915		1176	0.405956	0.428448	0.420681	0.4078				ENSMUSG00000020472	Zkscan17	-0.14381	0.349041	0.493951	0.364712		ENSMUSG00000020831	0610010K14Rik	1.38841	1.11137	-0.275464	0.716909
	1177	0.845722	0.640852	0.654319	0.616731	0.656064	0.590527	0.6227	0.512481		1177	0.405956	0.428448	0.410691	0.4078				ENSMUSG00000020476	Dbnl	-0.368841	-0.322925	0.0465057	0.956172		ENSMUSG00000020832	Eral1	0.0137794	-0.302793	-0.321318	0.651269
	1178	0.845722	0.648939	0.654319	0.616731	0.648455	0.582883	0.6178	0.521915		1178	0.405956	0.428448	0.415686	0.4029				ENSMUSG00000020477	Mrps24	-0.339637	-0.404067	-0.0656388	0.940397		ENSMUSG00000020840	Blmh	0.249206	-0.0894699	-0.338843	0.495536
	1179	0.845722	0.632765	0.643469	0.616731	0.656064	0.582883	0.6178	0.512481		1179	0.400671	0.428448	0.410691	0.4078				ENSMUSG00000020482	Ccdc117	-0.960894	-0.90703	0.0545393	0.957739		ENSMUSG00000020841	Cpd	0.301842	0.190481	-0.113896	0.869595
	1180	0.845722	0.640852	0.654319	0.616731	0.648455	0.582883	0.6178	0.512481		1180	0.405956	0.428448	0.415686	0.4029				ENSMUSG00000020483	Dynll2	-0.911429	-0.726033	0.184663	0.862651		ENSMUSG00000020843	Timm22	-0.058423	0.344086	0.403299	0.637864
	1181	0.837917	0.648939	0.654319	0.616731	0.656064	0.575238	0.6178	0.512481		1181	0.405956	0.422972	0.415686	0.4078				ENSMUSG00000020484	Xbp1	-0.707511	-0.948276	-0.241317	0.677666		ENSMUSG00000020844	Nxn	0.907839	2.02545	1.11568	0.0144333
	1182	0.837917	0.640852	0.654319	0.616731	0.648455	0.582883	0.6129	0.512481		1182	0.405956	0.422972	0.410691	0.4029				ENSMUSG00000020493	Prr11	-0.372745	-1.25572	-0.8873	0.278824		ENSMUSG00000020849	Ywhae	1.47379	-0.31064	-1.78281	8.7881e-09
	1183	0.837917	0.640852	0.654319	0.616731	0.656064	0.582883	0.6129	0.512481		1183	0.405956	0.428448	0.415686	0.4029				ENSMUSG00000020495	Smg8	-0.0760495	-0.120083	-0.0444848	0.949818		ENSMUSG00000020850	Prpf8	0.842602	0.522145	-0.320034	0.357862
	1184	0.829949	0.640852	0.654319	0.616731	0.648455	0.575238	0.6081	0.503048		1184	0.405956	0.417497	0.410691	0.4029				ENSMUSG00000020496	Rnf187	0.209961	0.735502	0.525545	0.29211		ENSMUSG00000020859	Spag9	-0.0693318	-0.140046	-0.0747819	0.917585
	1185	0.837917	0.632765	0.654319	0.616731	0.648455	0.575238	0.6081	0.503048		1185	0.405956	0.417497	0.410691	0.4029				ENSMUSG00000020514	Mrpl22	0.197598	-0.30761	-0.503394	0.364712		ENSMUSG00000020863	Luc7l3	-0.124666	-0.692361	-0.571923	0.226267
	1186	0.837917	0.632765	0.654319	0.606154	0.648455	0.582883	0.6129	0.512481		1186	0.405956	0.422972	0.410691	0.4029				ENSMUSG00000020515	Cnot8	0.064361	-0.0831109	-0.148836	0.85001		ENSMUSG00000020864	Ankrd40	0.606234	1.73004	1.12463	0.084594
	1187	0.829949	0.624678	0.654319	0.606154	0.648455	0.582883	0.6081	0.512481		1187	0.400671	0.422972	0.410691	0.4029				ENSMUSG00000020516	Rps6kb1	0.32687	0.420673	0.0945015	0.916495		ENSMUSG00000020868	Xylt2	-1.0387	0.0516493	1.09193	0.0451289
	1188	0.829949	0.632765	0.654319	0.616731	0.648455	0.575238	0.6032	0.512481		1188	0.400671	0.422972	0.410691	0.4029				ENSMUSG00000020522	Mfap3	0.924751	0.19306	-0.73446	0.248757		ENSMUSG00000020869	Lrrc59	0.137179	0.379995	0.241668	0.554133
	1189	0.829949	0.632765	0.654319	0.606154	0.640846	0.575238	0.6129	0.512481		1189	0.405956	0.422972	0.405697	0.4029				ENSMUSG00000020523	Fam114a2	0.176951	0.0521377	-0.122593	0.862178		ENSMUSG00000020873	Slc35b1	-0.0753422	-0.250174	-0.177173	0.793104
	1190	0.821981	0.632765	0.654319	0.606154	0.640846	0.575238	0.6081	0.503048		1190	0.405956	0.417497	0.405697	0.398				ENSMUSG00000020525	Ppm1d	0.0515806	0.363523	0.312021	0.625287		ENSMUSG00000020883	Fbxl20	0.785145	1.26311	0.474695	0.517234
	1191	0.829949	0.632765	0.643469	0.595576	0.640846	0.575238	0.6032	0.512481		1191	0.400671	0.417497	0.410691	0.398				ENSMUSG00000020526	Znhit3	0.395796	0.0857637	-0.30897	0.654518		ENSMUSG00000020888	Dvl2	-0.609935	-0.101681	0.507267	0.196282
	1192	0.829949	0.632765	0.643469	0.606154	0.633237	0.575238	0.6032	0.512481		1192	0.405956	0.417497	0.405697	0.398				ENSMUSG00000020527	Myo19	-0.669486	-0.192757	0.473461	0.466329		ENSMUSG00000020893	Per1	0.825219	0.592318	-0.238727	0.738067
	1193	0.814013	0.616591	0.654319	0.606154	0.640846	0.575238	0.6032	0.503048		1193	0.400671	0.417497	0.405697	0.398				ENSMUSG00000020530	Ggnbp2	-0.196952	-0.0255966	0.171197	0.734274		ENSMUSG00000020897	Aurkb	-0.426533	-0.104042	0.323003	0.56066
	1194	0.814013	0.624678	0.654319	0.595576	0.633237	0.575238	0.5983	0.503048		1194	0.405956	0.417497	0.410691	0.398				ENSMUSG00000020532	Acaca	0.0636693	-0.185558	-0.250915	0.674702		ENSMUSG00000020898	Ctc1	-0.181415	-0.23556	-0.05274	0.926145
	1195	0.814013	0.616591	0.665169	0.595576	0.633237	0.575238	0.5983	0.503048		1195	0.400671	0.417497	0.405697	0.398				ENSMUSG00000020534	Shmt1	-0.0318085	0.302028	0.332513	0.254376		ENSMUSG00000020899	Pfas	0.0624201	0.248767	0.188228	0.653923
	1196	0.814013	0.624678	0.654319	0.606154	0.633237	0.567749	0.5983	0.503048		1196	0.400671	0.412021	0.410691	0.4029				ENSMUSG00000020536	Llgl1	-0.610393	-0.597121	0.0120519	0.979342		ENSMUSG00000020900	Myh10	1.16312	0.89618	-0.26795	0.513901
	1197	0.814013	0.624678	0.654319	0.595576	0.640846	0.575238	0.5983	0.503048		1197	0.400671	0.412021	0.405697	0.398				ENSMUSG00000020537	Drg2	0.210555	0.484379	0.273799	0.487491		ENSMUSG00000020903	Stx8	-0.455372	-1.16619	-0.726354	0.358287
	1198	0.814013	0.624678	0.654319	0.606154	0.625629	0.567749	0.5983	0.503048		1198	0.400671	0.412021	0.405697	0.398				ENSMUSG00000020538	Srebf1	-0.921766	-0.929195	-0.00762248	0.981022		ENSMUSG00000020914	Top2a	0.421051	-0.00497062	-0.42602	0.226117
	1199	0.806045	0.624678	0.654319	0.595576	0.633237	0.567749	0.5983	0.503048		1199	0.400671	0.412021	0.405697	0.398				ENSMUSG00000020541	Tom1l1	0.486688	0.552836	0.0656594	0.9358		ENSMUSG00000020917	Acly	-0.149048	0.02682	0.175562	0.648728
	1200	0.806045	0.616591	0.654319	0.606154	0.633237	0.567749	0.5983	0.503048		1200	0.400671	0.417497	0.405697	0.398				ENSMUSG00000020544	Cox11	0.588764	0.350557	-0.237021	0.793764		ENSMUSG00000020918	Kat2a	0.385656	0.777038	0.391789	0.367206
	1201	0.806045	0.624678	0.665169	0.606154	0.633237	0.575238	0.5983	0.503048		1201	0.400671	0.412021	0.405697	0.398				ENSMUSG00000020547	Bzw2	0.775887	0.808388	0.0323574	0.949847		ENSMUSG00000020921	Tmem101	-0.238307	0.194284	0.425124	0.564012
	1202	0.806045	0.608504	0.654319	0.595576	0.633237	0.567749	0.5934	0.503048		1202	0.400671	0.417497	0.405697	0.398				ENSMUSG00000020549	Elac2	0.0226418	0.215431	0.193626	0.639964		ENSMUSG00000020923	Ubtf	-0.543299	-0.101884	0.440471	0.305916
	1203	0.806045	0.616591	0.654319	0.606154	0.625629	0.567749	0.5934	0.493615		1203	0.395276	0.412021	0.405697	0.398				ENSMUSG00000020561	Twistnb	-0.121713	-0.244276	-0.126888	0.904506		ENSMUSG00000020925	Ccdc43	-0.464782	-0.735248	-0.276413	0.666552
	1204	0.798078	0.616591	0.654319	0.595576	0.625629	0.567749	0.5885	0.503048		1204	0.400671	0.412021	0.405697	0.398				ENSMUSG00000020570	Sypl	1.1216	-0.0958941	-1.21803	0.00118307		ENSMUSG00000020929	Eftud2	0.534349	0.290986	-0.24463	0.52111
	1205	0.798078	0.616591	0.654319	0.595576	0.633237	0.560104	0.5885	0.503048		1205	0.395276	0.406657	0.405697	0.398				ENSMUSG00000020571	Pdia6	0.711422	0.289322	-0.420584	0.0811526		ENSMUSG00000020935	Dcakd	1.11498	0.4646	-0.651437	0.136837
	1206	0.790273	0.616591	0.665169	0.595576	0.625629	0.567749	0.5885	0.503048		1206	0.395276	0.412021	0.400804	0.3932				ENSMUSG00000020572	Nampt	0.520216	0.761526	0.240567	0.501219		ENSMUSG00000020936	Nmt1	0.22408	0.0768468	-0.148566	0.759698
	1207	0.798078	0.616591	0.665169	0.606154	0.625629	0.567749	0.5885	0.503048		1207	0.400671	0.412021	0.410691	0.3932				ENSMUSG00000020576	Nbas	0.430441	-0.137568	-0.56905	0.102588		ENSMUSG00000020949	Fkbp3	-0.195971	-0.537213	-0.344254	0.507472
	1208	0.790273	0.616591	0.665169	0.595576	0.625629	0.567749	0.5885	0.503048		1208	0.400671	0.401181	0.405697	0.3932				ENSMUSG00000020577	Tspan13	-0.630872	-0.952583	-0.32871	0.733668		ENSMUSG00000020952	Scfd1	-0.923013	-1.48198	-0.565457	0.334947
	1209	0.790273	0.608504	0.665169	0.595576	0.61802	0.567749	0.5885	0.503048		1209	0.395276	0.406657	0.400804	0.398				ENSMUSG00000020580	Rock2	0.228386	0.665189	0.435748	0.254667		ENSMUSG00000020954	Strn3	0.279784	0.748813	0.465684	0.404631
	1210	0.790273	0.616591	0.665169	0.595576	0.625629	0.567749	0.5885	0.503048		1210	0.400671	0.406657	0.405697	0.398				ENSMUSG00000020585	Laptm4a	0.433004	-0.0258059	-0.463168	0.476904		ENSMUSG00000020961	Ston2	1.87874	1.57073	-0.309982	0.685047
	1211	0.790273	0.608504	0.654319	0.595576	0.61802	0.560104	0.5836	0.493615		1211	0.395276	0.406657	0.405697	0.3932				ENSMUSG00000020592	Sdc1	0.660174	0.0333167	-0.624481	0.263311		ENSMUSG00000020962	Gtf2a1	0.539085	-0.264404	-0.807542	0.110023
	1212	0.782305	0.600583	0.665169	0.595576	0.625629	0.560104	0.5836	0.503048		1212	0.400671	0.406657	0.405697	0.3932				ENSMUSG00000020593	Lpin1	-1.18917	-1.16791	0.0148574	0.981022		ENSMUSG00000020964	Sel1l	-0.429116	-0.396832	0.0297589	0.963774
	1213	0.790273	0.616591	0.665169	0.606154	0.625629	0.560104	0.5836	0.493615		1213	0.395276	0.406657	0.400804	0.3932				ENSMUSG00000020594	Pum2	0.272323	0.0647919	-0.208067	0.570702		ENSMUSG00000020974	Pole2	-0.214857	-0.693296	-0.483755	0.433486
	1214	0.782305	0.608504	0.665169	0.595576	0.61802	0.560104	0.5788	0.493615		1214	0.400671	0.406657	0.405697	0.3932				ENSMUSG00000020605	Hs1bp3	-1.26008	-1.08911	0.166815	0.870927		ENSMUSG00000020978	Klhdc2	0.850191	1.76032	0.911925	0.106952
	1215	0.782305	0.608504	0.665169	0.595576	0.61802	0.560104	0.5836	0.493615		1215	0.395276	0.401181	0.400804	0.3932				ENSMUSG00000020608	Smc6	-0.0186122	0.0310413	0.0510469	0.944791		ENSMUSG00000020982	Nemf	0.417364	0.0838459	-0.337013	0.539275
	1216	0.782305	0.608504	0.665169	0.595576	0.61802	0.560104	0.5788	0.493615		1216	0.395276	0.406657	0.400804	0.3932				ENSMUSG00000020611	Gna13	-1.29039	-0.928118	0.36191	0.477035		ENSMUSG00000020986	Sec23a	-1.39376	-1.25157	0.141412	0.806435
	1217	0.782305	0.608504	0.665169	0.595576	0.61802	0.560104	0.5788	0.493615		1217	0.395276	0.401181	0.400804	0.3932				ENSMUSG00000020612	Prkar1a	0.190437	-0.532184	-0.7226	0.000588001		ENSMUSG00000020994	Pnn	0.901214	0.406358	-0.494177	0.262346
	1218	0.782305	0.608504	0.676019	0.595576	0.61802	0.560104	0.5836	0.493615		1218	0.395276	0.406657	0.405697	0.3932				ENSMUSG00000020628	Trappc12	-0.259379	0.061467	0.31957	0.528822		ENSMUSG00000021000	Ctage5	0.848642	1.16694	0.317049	0.638339
	1219	0.782305	0.600583	0.676019	0.595576	0.61802	0.560104	0.5788	0.484181		1219	0.395276	0.406657	0.400804	0.3932				ENSMUSG00000020629	Adi1	0.144713	-0.332081	-0.477008	0.450418		ENSMUSG00000021012	Zc3h14	0.666558	1.12506	0.459013	0.364053
	1220	0.774337	0.600583	0.676019	0.585215	0.61802	0.560104	0.5788	0.493615		1220	0.38988	0.406657	0.400804	0.3932				ENSMUSG00000020634	Ubxn2a	-0.867336	-0.618761	0.245254	0.805085		ENSMUSG00000021018	Polr2h	0.153251	-0.0315739	-0.184651	0.801589
	1221	0.774337	0.600583	0.665169	0.595576	0.61802	0.560104	0.5788	0.493615		1221	0.38988	0.401181	0.400804	0.3932				ENSMUSG00000020640	Itsn2	0.161253	-0.0329859	-0.192008	0.788219		ENSMUSG00000021023	1110008L16Rik	-0.0994476	-0.383033	-0.284792	0.704284
	1222	0.774337	0.600583	0.676019	0.595576	0.61802	0.560104	0.5788	0.503048		1222	0.38988	0.401181	0.400804	0.3883				ENSMUSG00000020646	Mboat2	0.64948	0.352354	-0.295998	0.766668		ENSMUSG00000021024	Psma6	0.128832	-0.512851	-0.643762	0.165219
	1223	0.782305	0.600583	0.676019	0.585215	0.610566	0.560104	0.5788	0.493615		1223	0.395276	0.395705	0.400804	0.3932				ENSMUSG00000020647	Ncoa1	-1.23898	-0.974644	0.261106	0.731946		ENSMUSG00000021025	Nfkbia	-1.68049	-1.49921	0.171566	0.888972
	1224	0.774337	0.600583	0.676019	0.585215	0.610566	0.552459	0.5788	0.493615		1224	0.395276	0.401181	0.400804	0.3834				ENSMUSG00000020649	Rrm2	0.4553	0.426506	-0.0290594	0.963222		ENSMUSG00000021027	Ralgapa1	0.297045	0.527784	0.225994	0.775922
	1225	0.766369	0.600583	0.676019	0.585215	0.610566	0.552459	0.5739	0.493615		1225	0.395276	0.406657	0.400804	0.3932				ENSMUSG00000020653	Klf11	-0.754822	-0.498732	0.249989	0.793662		ENSMUSG00000021036	Sptlc2	-0.718342	-0.729957	-0.0124357	0.976194
	1226	0.766369	0.600583	0.676019	0.595576	0.610566	0.560104	0.5739	0.493615		1226	0.38988	0.401181	0.400804	0.3883				ENSMUSG00000020654	Adcy3	-0.352802	-0.702623	-0.355197	0.646128		ENSMUSG00000021037	Ahsa1	-0.209714	0.0987809	0.309545	0.466235
	1227	0.766369	0.600583	0.676019	0.585215	0.610566	0.560104	0.5739	0.484181		1227	0.395276	0.401181	0.395809	0.3883				ENSMUSG00000020659	Cbll1	0.514142	-0.477894	-1.00128	0.0698758		ENSMUSG00000021039	Snw1	0.135382	-0.232759	-0.370459	0.449698
	1228	0.766369	0.600583	0.676019	0.585215	0.602958	0.552459	0.5739	0.484181		1228	0.395276	0.401181	0.395809	0.3883				ENSMUSG00000020661	Dnmt3a	1.62594	1.50055	-0.123258	0.839658		ENSMUSG00000021040	Slirp	-0.396842	-0.419186	-0.0228899	0.96824
	1229	0.766369	0.600583	0.676019	0.585215	0.602958	0.560104	0.5739	0.484181		1229	0.38988	0.401181	0.405697	0.3883				ENSMUSG00000020664	Dld	0.771025	0.233582	-0.538406	0.0328308		ENSMUSG00000021048	Mthfd1	-0.142708	-0.218082	-0.0761575	0.875235
	1230	0.766369	0.600583	0.676019	0.585215	0.602958	0.552459	0.569	0.493615		1230	0.38988	0.401181	0.400804	0.3834				ENSMUSG00000020671	Rab10	0.534029	0.730332	0.197272	0.784441		ENSMUSG00000021051	Ppp2r5e	1.16517	0.531646	-0.632745	0.368007
	1231	0.758401	0.600583	0.676019	0.585215	0.595349	0.544814	0.569	0.484181		1231	0.38988	0.395705	0.400804	0.3883				ENSMUSG00000020674	Pxdn	4.18036	3.01954	-1.15758	0.0150623		ENSMUSG00000021061	Sptb	3.56476	4.51323	0.956306	0.082677
	1232	0.758401	0.600583	0.686647	0.585215	0.610566	0.544814	0.569	0.484181		1232	0.38988	0.395705	0.395809	0.3834				ENSMUSG00000020677	Ddx52	0.161572	0.262168	0.102617	0.860009		ENSMUSG00000021072	Tmx1	0.494898	0.125302	-0.37633	0.598941
	1233	0.758401	0.592496	0.676019	0.585215	0.602958	0.544814	0.569	0.484181		1233	0.38988	0.395705	0.395809	0.3834				ENSMUSG00000020680	Taf15	0.781908	-0.0281748	-0.812187	0.000206077		ENSMUSG00000021076	Actr10	-0.05187	-0.294756	-0.243373	0.714164
	1234	0.766369	0.600583	0.686647	0.585215	0.595349	0.552459	0.5641	0.493615		1234	0.38988	0.395705	0.400804	0.3834				ENSMUSG00000020687	Cdc27	-0.076795	0.151473	0.229926	0.555052		ENSMUSG00000021096	Ppm1a	0.5074	1.18598	0.677586	0.166316
	1235	0.758401	0.600583	0.686647	0.585215	0.595349	0.537169	0.569	0.484181		1235	0.38988	0.395705	0.400804	0.3834				ENSMUSG00000020691	Mettl2	-0.211704	-0.0764547	0.133515	0.850686		ENSMUSG00000021102	Glrx5	0.256811	0.542406	0.278847	0.721535
	1236	0.750434	0.592496	0.697497	0.585215	0.595349	0.537169	0.5641	0.493615		1236	0.38988	0.39023	0.395809	0.3834				ENSMUSG00000020692	Nle1	0.479245	0.616432	0.13783	0.85464		ENSMUSG00000021103	Mnat1	0.340373	-0.184511	-0.528646	0.378529
	1237	0.758401	0.592496	0.686647	0.595576	0.602958	0.544814	0.5641	0.484181		1237	0.38988	0.39023	0.395809	0.3834				ENSMUSG00000020694	Tlk2	-0.265429	0.258451	0.522262	0.200561		ENSMUSG00000021109	Hif1a	-0.115551	-0.316886	-0.200049	0.681194
	1238	0.750434	0.592496	0.686647	0.585215	0.595349	0.552459	0.5641	0.484181		1238	0.384485	0.384754	0.390814	0.3883				ENSMUSG00000020697	Lig3	-0.108261	-0.194499	-0.0855828	0.874422		ENSMUSG00000021111	Papola	0.54624	0.405613	-0.138654	0.799077
	1239	0.750434	0.592496	0.697497	0.585215	0.595349	0.552459	0.5641	0.484181		1239	0.384485	0.384754	0.395809	0.3834				ENSMUSG00000020700	Map3k3	-0.362927	0.03169	0.3961	0.59209		ENSMUSG00000021112	Mpp5	0.390622	-0.0483084	-0.444841	0.573643
	1240	0.750434	0.600583	0.697497	0.574637	0.58774	0.544814	0.5641	0.484181		1240	0.38988	0.395705	0.390814	0.3834				ENSMUSG00000020705	Ddx42	-0.199966	-0.297102	-0.0961073	0.814668		ENSMUSG00000021114	Atp6v1d	-0.444357	-0.483022	-0.0377925	0.959524
	1241	0.750434	0.592496	0.697497	0.585215	0.595349	0.552459	0.5592	0.484181		1241	0.38988	0.39023	0.390814	0.3834				ENSMUSG00000020706	Ftsj3	0.210363	0.206845	-0.00280632	0.985995		ENSMUSG00000021115	Vrk1	0.283921	0.0669507	-0.216675	0.759698
	1242	0.750434	0.584409	0.708347	0.585215	0.595349	0.544814	0.5641	0.493615		1242	0.38988	0.39023	0.395809	0.3834				ENSMUSG00000020708	Psmc5	-0.0550978	-0.204179	-0.148155	0.660847		ENSMUSG00000021116	Eif2s1	0.274456	-0.0533111	-0.33008	0.596517
	1243	0.750434	0.592496	0.686647	0.574637	0.58774	0.544814	0.5592	0.484181		1243	0.384485	0.39023	0.400804	0.3834				ENSMUSG00000020716	Nf1	-0.266894	-0.307981	-0.0400098	0.956599		ENSMUSG00000021133	4933426M11Rik	0.807659	0.392038	-0.421077	0.58134
	1244	0.750434	0.592496	0.697497	0.585215	0.58774	0.537169	0.5592	0.484181		1244	0.384485	0.39023	0.390814	0.3834				ENSMUSG00000020717	Pecam1	-1.30235	-1.54128	-0.241861	0.576949		ENSMUSG00000021134	Srsf5	-0.510223	-0.604225	-0.100264	0.902246
	1245	0.750434	0.592496	0.697497	0.585215	0.58774	0.544814	0.5592	0.484181		1245	0.38988	0.395705	0.395809	0.3834				ENSMUSG00000020719	Ddx5	-0.124843	-0.0596927	0.0653684	0.890288		ENSMUSG00000021136	Smoc1	-0.932026	-1.05802	-0.135395	0.894201
	1246	0.742629	0.584409	0.708347	0.585215	0.595349	0.544814	0.5592	0.484181		1246	0.384485	0.384754	0.395809	0.3834				ENSMUSG00000020720	Psmd12	0.198999	0.254567	0.0554001	0.903419		ENSMUSG00000021140	Pcnx	1.10936	1.7199	0.61196	0.322898
	1247	0.742629	0.576322	0.708347	0.585215	0.58774	0.537169	0.5641	0.484181		1247	0.38988	0.395705	0.390814	0.3834				ENSMUSG00000020721	Helz	0.0703769	-0.12912	-0.200771	0.559623		ENSMUSG00000021143	Pacs2	0.115199	0.535357	0.417224	0.616958
	1248	0.734661	0.584409	0.708347	0.595576	0.58774	0.537169	0.5592	0.484181		1248	0.384485	0.384754	0.390814	0.3834				ENSMUSG00000020733	Slc9a3r1	-0.132843	-0.137813	-0.00480978	0.986186		ENSMUSG00000021144	Mta1	0.813178	1.08994	0.275346	0.645716
	1249	0.734661	0.584409	0.697497	0.585215	0.580131	0.544814	0.5592	0.474748		1249	0.38988	0.39023	0.390814	0.3785				ENSMUSG00000020737	Hn1	-0.277855	-0.665368	-0.385924	0.437158		ENSMUSG00000021147	Wdr37	0.301866	-0.282299	-0.595035	0.480422
	1250	0.734661	0.584409	0.708347	0.574637	0.58774	0.537169	0.5592	0.474748		1250	0.37909	0.384754	0.390814	0.3834				ENSMUSG00000020739	Nup85	0.367629	0.477398	0.110682	0.777093		ENSMUSG00000021149	Gtpbp4	0.996478	0.710279	-0.285568	0.542406
	1251	0.734661	0.584409	0.708347	0.595576	0.572522	0.537169	0.5592	0.484181		1251	0.37909	0.384754	0.390814	0.3834				ENSMUSG00000020740	Gga3	-0.0791459	-0.0910783	-0.0108347	0.981022		ENSMUSG00000021171	Esyt2	-0.0512101	0.295834	0.342065	0.596696
	1252	0.734661	0.584409	0.708347	0.585215	0.580131	0.544814	0.5592	0.474748		1252	0.37909	0.384754	0.390814	0.3785				ENSMUSG00000020741	Cluh	-1.12666	-0.690738	0.436747	0.0740084		ENSMUSG00000021177	Tdp1	0.928924	0.518167	-0.408958	0.502231
	1253	0.726693	0.584409	0.708347	0.595576	0.580131	0.537169	0.5592	0.484181		1253	0.38988	0.384754	0.390814	0.3785				ENSMUSG00000020743	Mif4gd	-1.35029	-0.60291	0.744366	0.251513		ENSMUSG00000021178	Psmc1	-0.0356173	-0.516313	-0.484098	0.281091
	1254	0.734661	0.584409	0.708347	0.585215	0.572522	0.529524	0.5592	0.474748		1254	0.38988	0.384754	0.385819	0.3785				ENSMUSG00000020745	Pafah1b1	-0.121227	0.0668567	0.186767	0.632076		ENSMUSG00000021179	Nrde2	-0.346186	-0.217857	0.123777	0.864254
	1255	0.734661	0.584409	0.708347	0.595576	0.580131	0.537169	0.5543	0.474748		1255	0.37909	0.384754	0.390814	0.3834				ENSMUSG00000020747	2310067B10Rik	-0.139738	-0.266062	-0.128782	0.883453		ENSMUSG00000021182	Ccdc88c	0.506907	0.815915	0.307576	0.53417
	1256	0.726693	0.576322	0.708347	0.585215	0.580131	0.537169	0.5543	0.474748		1256	0.384485	0.384754	0.390814	0.3834				ENSMUSG00000020752	Recql5	-0.329345	0.0850649	0.417354	0.466329		ENSMUSG00000021188	Trip11	-0.0241108	-0.341384	-0.322862	0.646533
	1257	0.726693	0.584409	0.719197	0.595576	0.572522	0.537169	0.5543	0.474748		1257	0.384485	0.384754	0.385819	0.3834				ENSMUSG00000020755	Sap30bp	-0.197614	-0.291153	-0.0917755	0.894945		ENSMUSG00000021190	Lgmn	-1.43444	-1.83494	-0.408434	0.481055
	1258	0.726693	0.584409	0.708347	0.595576	0.565069	0.537169	0.5543	0.474748		1258	0.37909	0.379278	0.390814	0.3834				ENSMUSG00000020766	Galk1	1.18595	1.11581	-0.0671192	0.91396		ENSMUSG00000021192	Golga5	-0.122229	0.435784	0.55492	0.446137
	1259	0.726693	0.576322	0.708347	0.595576	0.572522	0.529524	0.5543	0.474748		1259	0.37909	0.384754	0.390814	0.3785				ENSMUSG00000020770	Unk	-0.262473	0.13516	0.39705	0.546758		ENSMUSG00000021193	Pitrm1	-0.10026	-0.317946	-0.219362	0.639079
	1260	0.718725	0.576322	0.708347	0.595576	0.572522	0.529524	0.5495	0.474748		1260	0.384485	0.384754	0.390814	0.3785				ENSMUSG00000020775	Mrpl38	-0.330193	-0.188852	0.139062	0.803236		ENSMUSG00000021196	Pfkp	-2.43518	-2.45407	-0.0224981	0.965399
	1261	0.726693	0.576322	0.708347	0.595576	0.572522	0.529524	0.5543	0.474748		1261	0.384485	0.379278	0.390814	0.3785				ENSMUSG00000020777	Acox1	-0.942081	-0.610187	0.329588	0.617721		ENSMUSG00000021215	Net1	-0.118706	0.3243	0.443379	0.56272
	1262	0.718725	0.576322	0.719197	0.595576	0.572522	0.529524	0.5495	0.474748		1262	0.384485	0.384754	0.385819	0.3785				ENSMUSG00000020780	Srp68	0.433335	0.179152	-0.254631	0.462442		ENSMUSG00000021218	Gdi2	0.555262	0.0977001	-0.457347	0.300415
	1263	0.718725	0.568235	0.719197	0.595576	0.565069	0.537169	0.5495	0.474748		1263	0.37909	0.384754	0.390814	0.3834				ENSMUSG00000020781	Tsen54	-0.72643	-0.518282	0.20344	0.812477		ENSMUSG00000021222	Dcaf4	0.453499	1.01416	0.560049	0.294517
	1264	0.718725	0.576322	0.719197	0.585215	0.565069	0.537169	0.5495	0.474748		1264	0.384485	0.379278	0.385819	0.3785				ENSMUSG00000020782	Llgl2	-1.61086	-1.33973	0.268261	0.461283		ENSMUSG00000021224	Numb	0.12858	-0.374788	-0.515464	0.529439
	1265	0.726693	0.576322	0.708347	0.595576	0.565069	0.529524	0.5495	0.474748		1265	0.37909	0.384754	0.385819	0.3785				ENSMUSG00000020783	1200014J11Rik	-0.50077	-0.332094	0.166176	0.769253		ENSMUSG00000021235	Coq6	-0.460305	-0.0278018	0.426149	0.488204
	1266	0.726693	0.568235	0.708347	0.595576	0.565069	0.537169	0.5495	0.474748		1266	0.37909	0.384754	0.385819	0.3785				ENSMUSG00000020788	Atp2a3	-0.311283	-1.13332	-0.821271	0.142079		ENSMUSG00000021238	Aldh6a1	-0.3104	-0.465684	-0.159444	0.849226
	1267	0.710757	0.568235	0.708347	0.606154	0.565069	0.529524	0.5495	0.474748		1267	0.37909	0.379278	0.385819	0.3736				ENSMUSG00000020790	Ankfy1	-0.171352	-0.367679	-0.197607	0.623121		ENSMUSG00000021240	Abcd4	0.044614	0.421311	0.37528	0.578108
	1268	0.718725	0.576322	0.708347	0.595576	0.565069	0.529524	0.5446	0.474748		1268	0.37909	0.384754	0.385819	0.3785				ENSMUSG00000020792	Exoc7	-0.281684	-0.0940578	0.185389	0.803236		ENSMUSG00000021242	Npc2	-1.93787	-1.97519	-0.0446686	0.951342
	1269	0.718725	0.576322	0.708347	0.595576	0.565069	0.529524	0.5495	0.474748		1269	0.373695	0.379278	0.385819	0.3785				ENSMUSG00000020794	Ube2g1	0.0186427	0.177889	0.16138	0.821374		ENSMUSG00000021243	Fcf1	0.247196	0.449886	0.205048	0.857646
	1270	0.718725	0.568235	0.708347	0.595576	0.565069	0.529524	0.5495	0.474748		1270	0.37909	0.379278	0.385819	0.3785				ENSMUSG00000020801	Med31	-0.176272	-0.141343	0.0321719	0.973953		ENSMUSG00000021244	Ylpm1	1.11681	-0.0625388	-1.18136	9.15186e-05
	1271	0.718725	0.568235	0.708347	0.606154	0.565069	0.537169	0.5446	0.474748		1271	0.37909	0.379278	0.385819	0.3785				ENSMUSG00000020802	Ube2o	-0.748651	-0.631891	0.115335	0.823656		ENSMUSG00000021245	Mlh3	-0.0884185	-0.109179	-0.0282906	0.971346
	1272	0.718725	0.568235	0.697497	0.606154	0.55746	0.529524	0.5446	0.474748		1272	0.373695	0.379278	0.385819	0.3736				ENSMUSG00000020803	Txndc17	-0.0826802	0.0309033	0.111697	0.880987		ENSMUSG00000021252	0610007P14Rik	-0.4302	-0.179116	0.246524	0.764258
	1273	0.710757	0.568235	0.708347	0.606154	0.55746	0.529524	0.5397	0.474748		1273	0.373695	0.379278	0.385819	0.3736				ENSMUSG00000020806	Rhbdf2	-0.322348	-0.299996	0.0174845	0.978024		ENSMUSG00000021255	Esrrb	-4.12781	-4.70307	-0.575846	0.200446
	1274	0.718725	0.568235	0.708347	0.606154	0.55746	0.529524	0.5495	0.474748		1274	0.373695	0.373914	0.380825	0.3785				ENSMUSG00000020808	Fam64a	0.0172917	-0.456844	-0.47479	0.414066		ENSMUSG00000021258	Ccnk	1.79332	0.68902	-1.10424	0.00620011
	1275	0.710757	0.568235	0.708347	0.606154	0.55746	0.529524	0.5397	0.474748		1275	0.36841	0.373914	0.385819	0.3736				ENSMUSG00000020817	Rabep1	-0.192327	0.114991	0.308133	0.555703		ENSMUSG00000021264	Yy1	0.0100264	0.61209	0.599181	0.212623
	1276	0.70279	0.568235	0.708347	0.606154	0.55746	0.529524	0.5446	0.474748		1276	0.373695	0.379278	0.380825	0.3736				ENSMUSG00000020821	Kif1c	-0.477643	-0.532077	-0.0527427	0.951068		ENSMUSG00000021266	Wars	0.229963	0.143383	-0.0883871	0.883196
	1277	0.710757	0.568235	0.708347	0.616731	0.55746	0.522036	0.5397	0.474748		1277	0.373695	0.379278	0.380825	0.3736				ENSMUSG00000020823	Sec14l1	0.0649212	0.388746	0.324611	0.374709		ENSMUSG00000021270	Hsp90aa1	-0.617881	-0.885142	-0.267755	0.679234
	1278	0.70279	0.560148	0.708347	0.606154	0.549851	0.529524	0.5397	0.474748		1278	0.373695	0.379278	0.380825	0.3736				ENSMUSG00000020827	Mink1	0.0272589	0.151059	0.126603	0.886743		ENSMUSG00000021273	Fdft1	-0.234827	-0.382233	-0.147685	0.796608
	1279	0.70279	0.568235	0.697497	0.616731	0.55746	0.529524	0.5446	0.474748		1279	0.37909	0.379278	0.385819	0.3736				ENSMUSG00000020831	0610010K14Rik	0.682714	0.279572	-0.405344	0.604678		ENSMUSG00000021275	Tecpr2	0.204202	0.978776	0.768989	0.290922
	1280	0.70279	0.568235	0.708347	0.616731	0.55746	0.529524	0.5397	0.474748		1280	0.373695	0.373914	0.380825	0.3736				ENSMUSG00000020832	Eral1	0.0146146	-0.120983	-0.138528	0.85464		ENSMUSG00000021276	Cinp	0.753246	1.13787	0.38691	0.58868
	1281	0.70279	0.568235	0.697497	0.616731	0.542243	0.529524	0.5446	0.474748		1281	0.37909	0.373914	0.380825	0.3785				ENSMUSG00000020840	Blmh	-0.0976613	0.0245628	0.122956	0.793764		ENSMUSG00000021279	Cdc42bpb	0.116247	0.439597	0.319964	0.554133
	1282	0.70279	0.568235	0.697497	0.616731	0.549851	0.522036	0.5397	0.474748		1282	0.373695	0.373914	0.380825	0.3736				ENSMUSG00000020841	Cpd	0.0722197	-0.263397	-0.334149	0.469526		ENSMUSG00000021282	Eif5	1.52533	1.16955	-0.357393	0.481535
	1283	0.70279	0.560148	0.697497	0.616731	0.549851	0.522036	0.5397	0.474748		1283	0.373695	0.373914	0.380825	0.3736				ENSMUSG00000020843	Timm22	-0.0525693	-0.275459	-0.22224	0.818033		ENSMUSG00000021286	Zfyve21	-0.737649	-0.448751	0.282772	0.723314
	1284	0.70279	0.568235	0.697497	0.627309	0.549851	0.522036	0.5397	0.465507		1284	0.373695	0.368439	0.385819	0.3687				ENSMUSG00000020844	Nxn	-1.00917	-0.440931	0.567923	0.364712		ENSMUSG00000021288	Klc1	0.00255188	0.25419	0.245989	0.758813
	1285	0.694985	0.560148	0.697497	0.616731	0.549851	0.522036	0.5397	0.465507		1285	0.373695	0.373914	0.385819	0.3736				ENSMUSG00000020849	Ywhae	0.492505	-0.00808113	-0.501085	0.00946183		ENSMUSG00000021290	2010107E04Rik	0.121545	-0.552138	-0.682525	0.523598
	1286	0.694985	0.568235	0.697497	0.616731	0.549851	0.529524	0.5397	0.465507		1286	0.373695	0.368439	0.385819	0.3736				ENSMUSG00000020850	Prpf8	0.233997	0.111909	-0.122617	0.700215		ENSMUSG00000021311	Mtr	0.127211	0.0191138	-0.110056	0.855338
	1287	0.694985	0.560148	0.708347	0.616731	0.549851	0.529524	0.5446	0.465507		1287	0.373695	0.368439	0.385819	0.3687				ENSMUSG00000020859	Spag9	-0.108246	-0.226291	-0.117114	0.868726		ENSMUSG00000021318	Gli3	1.04823	0.619766	-0.432885	0.56272
	1288	0.694985	0.560148	0.697497	0.616731	0.549851	0.529524	0.5446	0.474748		1288	0.373695	0.362963	0.380825	0.3687				ENSMUSG00000020863	Luc7l3	0.265904	0.00270255	-0.262961	0.48235		ENSMUSG00000021326	Trim27	0.208402	1.30438	1.09388	0.00552296
	1289	0.70279	0.560148	0.686647	0.616731	0.534634	0.522036	0.5397	0.465507		1289	0.373695	0.373914	0.380825	0.3736				ENSMUSG00000020864	Ankrd40	0.0950427	0.566394	0.470652	0.569329		ENSMUSG00000021338	Lrrc16a	0.805131	0.713364	-0.094796	0.903538
	1290	0.687017	0.560148	0.697497	0.616731	0.542243	0.529524	0.5397	0.474748		1290	0.373695	0.379278	0.385819	0.3785				ENSMUSG00000020868	Xylt2	-0.938387	-0.961255	-0.0249164	0.975445		ENSMUSG00000021357	Exoc2	0.469912	0.237053	-0.236356	0.742536
	1291	0.687017	0.560148	0.697497	0.616731	0.542243	0.522036	0.5397	0.474748		1291	0.373695	0.373914	0.385819	0.3687				ENSMUSG00000020869	Lrrc59	-0.33939	-0.199597	0.140412	0.717895		ENSMUSG00000021360	Gcnt2	-1.48702	-0.942501	0.539954	0.528484
	1292	0.687017	0.552226	0.686647	0.616731	0.549851	0.522036	0.5446	0.465507		1292	0.373695	0.368439	0.385819	0.3687				ENSMUSG00000020873	Slc35b1	0.125946	-0.301947	-0.429116	0.332274		ENSMUSG00000021361	Tmem14c	-0.316553	-0.174837	0.134577	0.883241
	1293	0.687017	0.552226	0.697497	0.627309	0.542243	0.529524	0.5397	0.474748		1293	0.373695	0.373914	0.385819	0.3687				ENSMUSG00000020883	Fbxl20	-0.063947	0.198881	0.264675	0.788219		ENSMUSG00000021366	Hivep1	0.630837	0.680996	0.0507517	0.954494
	1294	0.687017	0.552226	0.697497	0.627309	0.534634	0.529524	0.5446	0.474748		1294	0.36841	0.373914	0.380825	0.3736				ENSMUSG00000020888	Dvl2	-0.826096	-0.684051	0.14234	0.773485		ENSMUSG00000021374	Nup153	0.24601	0.311105	0.0653767	0.89557
	1295	0.687017	0.552226	0.686647	0.627309	0.542243	0.529524	0.5397	0.474748		1295	0.373695	0.368439	0.385819	0.3687				ENSMUSG00000020893	Per1	-0.0990295	-0.0862585	0.00862139	0.991255		ENSMUSG00000021375	Kif13a	0.0311019	0.43212	0.403257	0.520519
	1296	0.687017	0.560148	0.686647	0.627309	0.534634	0.529524	0.5397	0.474748		1296	0.373695	0.368439	0.385819	0.3736				ENSMUSG00000020897	Aurkb	-0.460918	-0.185692	0.273286	0.567366		ENSMUSG00000021377	Dek	1.16202	0.725043	-0.437026	0.356795
	1297	0.687017	0.560148	0.676019	0.637886	0.542243	0.522036	0.5446	0.474748		1297	0.373695	0.373914	0.385819	0.3687				ENSMUSG00000020898	Ctc1	-0.443885	-0.228908	0.215359	0.56297		ENSMUSG00000021392	Nol8	0.270873	0.0209578	-0.254051	0.680051
	1298	0.679049	0.552226	0.676019	0.637886	0.534634	0.529524	0.5446	0.465507		1298	0.373695	0.373914	0.380825	0.3736				ENSMUSG00000020899	Pfas	-0.0729748	-0.00664583	0.0667249	0.870584		ENSMUSG00000021395	Spin1	0.591969	0.967196	0.379438	0.648294
	1299	0.687017	0.560148	0.686647	0.637886	0.534634	0.529524	0.5446	0.474748		1299	0.373695	0.373914	0.385819	0.3736				ENSMUSG00000020900	Myh10	0.741518	0.542562	-0.200739	0.546758		ENSMUSG00000021400	Wrnip1	-0.292163	0.546015	0.836216	0.130962
	1300	0.687017	0.552226	0.676019	0.637886	0.542243	0.522036	0.5446	0.474748		1300	0.36841	0.368439	0.385819	0.3687				ENSMUSG00000020903	Stx8	-0.338981	-0.809346	-0.471104	0.461292		ENSMUSG00000021413	Prpf4b	0.302052	0.16777	-0.133153	0.825032
	1301	0.679049	0.560148	0.676019	0.637886	0.549851	0.529524	0.5397	0.474748		1301	0.373695	0.368439	0.385819	0.3736				ENSMUSG00000020914	Top2a	-0.016733	0.164523	0.180869	0.494645		ENSMUSG00000021418	Rpp40	0.526063	0.311472	-0.215238	0.739839
	1302	0.679049	0.560148	0.676019	0.637886	0.542243	0.537169	0.5446	0.474748		1302	0.36841	0.368439	0.385819	0.3687				ENSMUSG00000020917	Acly	-0.807777	-0.53001	0.276542	0.208431		ENSMUSG00000021427	Ssr1	0.187631	-0.362399	-0.550753	0.237754
	1303	0.679049	0.552226	0.676019	0.637886	0.534634	0.537169	0.5446	0.474748		1303	0.373695	0.368439	0.385819	0.3736				ENSMUSG00000020918	Kat2a	-0.284787	0.090461	0.374047	0.264795		ENSMUSG00000021428	Riok1	-0.0751375	-0.177277	-0.106933	0.894713
	1304	0.679049	0.552226	0.676019	0.648463	0.549851	0.522036	0.5495	0.465507		1304	0.36841	0.368439	0.385819	0.3736				ENSMUSG00000020921	Tmem101	0.0316606	0.000542699	-0.0311868	0.972118		ENSMUSG00000021451	Sema4d	0.914765	0.236595	-0.684303	0.24831
	1305	0.679049	0.552226	0.665169	0.637886	0.534634	0.537169	0.5495	0.474748		1305	0.373695	0.373914	0.385819	0.3736				ENSMUSG00000020922	Lsm12	0.301111	0.412873	0.105558	0.923869		ENSMUSG00000021464	Ror2	-2.57932	-2.21279	0.344575	0.73173
	1306	0.679049	0.552226	0.676019	0.637886	0.542243	0.537169	0.5495	0.474748		1306	0.373695	0.373914	0.385819	0.3785				ENSMUSG00000020923	Ubtf	-0.429164	-0.0132497	0.416246	0.111865		ENSMUSG00000021466	Ptch1	0.685914	0.800245	0.114258	0.864074
	1307	0.679049	0.552226	0.665169	0.648463	0.542243	0.537169	0.5495	0.474748		1307	0.373695	0.373914	0.390814	0.3736				ENSMUSG00000020925	Ccdc43	-1.31231	-1.37769	-0.0680526	0.932458		ENSMUSG00000021468	Sptlc1	-0.0862631	-0.690181	-0.612879	0.312979
	1308	0.679049	0.552226	0.676019	0.648463	0.542243	0.537169	0.5495	0.474748		1308	0.373695	0.368439	0.385819	0.3736				ENSMUSG00000020929	Eftud2	0.182604	0.1448	-0.0369284	0.932458		ENSMUSG00000021470	Ercc6l2	1.06364	1.39005	0.325055	0.644639
	1309	0.679049	0.552226	0.665169	0.648463	0.534634	0.537169	0.5495	0.474748		1309	0.373695	0.373914	0.385819	0.3736				ENSMUSG00000020935	Dcakd	0.175654	0.317403	0.143687	0.828775		ENSMUSG00000021474	Sfxn1	0.969545	0.0476223	-0.923008	0.149336
	1310	0.671081	0.544139	0.665169	0.648463	0.534634	0.537169	0.5495	0.474748		1310	0.373695	0.368439	0.385819	0.3687				ENSMUSG00000020936	Nmt1	-0.380023	-0.302315	0.0765862	0.875223		ENSMUSG00000021477	Ctsl	-1.26977	-2.10149	-0.835886	0.0243067
	1311	0.679049	0.544139	0.665169	0.648463	0.534634	0.537169	0.5495	0.474748		1311	0.373695	0.373914	0.390814	0.3736				ENSMUSG00000020946	Gosr2	0.168454	-0.00252635	-0.175595	0.879839		ENSMUSG00000021484	Lman2	-0.198744	0.185099	0.383349	0.422038
	1312	0.671081	0.552226	0.665169	0.648463	0.542243	0.529524	0.5592	0.474748		1312	0.36841	0.368439	0.390814	0.3736				ENSMUSG00000020949	Fkbp3	-0.0964988	-0.0485661	0.0487678	0.923383		ENSMUSG00000021486	Prelid1	-0.773811	1.08973	1.8542	0.0122049
	1313	0.671081	0.552226	0.665169	0.637886	0.534634	0.544814	0.5592	0.484181		1313	0.373695	0.373914	0.390814	0.3736				ENSMUSG00000020952	Scfd1	-0.224996	-0.0815814	0.143476	0.793764		ENSMUSG00000021488	Nsd1	0.222985	0.147377	-0.0780878	0.887186
	1314	0.671081	0.552226	0.665169	0.648463	0.542243	0.537169	0.5592	0.474748		1314	0.36841	0.373914	0.390814	0.3785				ENSMUSG00000020954	Strn3	0.15718	0.507842	0.353497	0.481655		ENSMUSG00000021493	Pdlim7	1.95893	2.6375	0.679522	0.210535
	1315	0.663113	0.560148	0.665169	0.648463	0.542243	0.544814	0.5592	0.484181		1315	0.373695	0.379278	0.390814	0.3785				ENSMUSG00000020961	Ston2	0.802864	0.509579	-0.292344	0.745877		ENSMUSG00000021494	Ddx41	0.255046	0.947108	0.688546	0.237227
	1316	0.663113	0.552226	0.654319	0.637886	0.534634	0.544814	0.5592	0.484181		1316	0.373695	0.368439	0.390814	0.3785				ENSMUSG00000020962	Gtf2a1	0.255723	-0.133948	-0.389615	0.378906		ENSMUSG00000021495	Fam193b	-0.164993	-0.0984824	0.0604595	0.94867
	1317	0.671081	0.552226	0.654319	0.648463	0.534634	0.537169	0.5641	0.484181		1317	0.373695	0.373914	0.395809	0.3834				ENSMUSG00000020964	Sel1l	0.0132541	-0.561437	-0.575668	0.117254		ENSMUSG00000021497	Txndc15	-1.1083	-0.454936	0.648223	0.441883
	1318	0.663113	0.552226	0.654319	0.648463	0.549851	0.552459	0.5641	0.484181		1318	0.373695	0.373914	0.395809	0.3785				ENSMUSG00000020974	Pole2	-0.0175894	0.133122	0.152175	0.8058		ENSMUSG00000021500	Ddx46	0.852856	0.372649	-0.48098	0.209648
	1319	0.671081	0.552226	0.654319	0.648463	0.542243	0.552459	0.5641	0.484181		1319	0.373695	0.373914	0.400804	0.3834				ENSMUSG00000020978	Klhdc2	0.335123	1.16227	0.832673	0.0698758		ENSMUSG00000021514	Zfp369	0.398262	0.144438	-0.256456	0.751065
	1320	0.663113	0.552226	0.665169	0.648463	0.534634	0.552459	0.5641	0.493615		1320	0.373695	0.379278	0.400804	0.3834				ENSMUSG00000020982	Nemf	-0.0486498	-0.0209027	0.0282225	0.968015		ENSMUSG00000021519	Mterfd1	0.0730252	0.0203118	-0.0555719	0.948242
	1321	0.663113	0.552226	0.654319	0.637886	0.534634	0.560104	0.5739	0.493615		1321	0.373695	0.379278	0.405697	0.3834				ENSMUSG00000020986	Sec23a	-1.13191	-0.793834	0.339014	0.312172		ENSMUSG00000021537	Cetn3	-0.000617545	-0.742397	-0.741644	0.155147
	1322	0.663113	0.552226	0.654319	0.648463	0.549851	0.552459	0.569	0.493615		1322	0.36841	0.379278	0.400804	0.3834				ENSMUSG00000020988	L2hgdh	0.0407474	-0.240499	-0.284484	0.776509		ENSMUSG00000021546	Hnrnpk	-0.433479	-1.01577	-0.58641	0.211049
	1323	0.663113	0.552226	0.643469	0.637886	0.542243	0.552459	0.569	0.493615		1323	0.373695	0.379278	0.405697	0.3834				ENSMUSG00000020994	Pnn	0.615878	0.38226	-0.234184	0.542093		ENSMUSG00000021548	Ccnh	0.509383	0.139354	-0.374966	0.557627
	1324	0.663113	0.552226	0.654319	0.648463	0.542243	0.560104	0.5788	0.493615		1324	0.373695	0.379278	0.405697	0.3834				ENSMUSG00000021000	Ctage5	0.803032	1.02673	0.2231	0.744729		ENSMUSG00000021549	Rasa1	0.296915	0.251213	-0.0459201	0.950884
	1325	0.663113	0.560148	0.654319	0.648463	0.542243	0.560104	0.5739	0.503048		1325	0.373695	0.379278	0.405697	0.3883				ENSMUSG00000021012	Zc3h14	-0.0801401	0.246365	0.325242	0.540005		ENSMUSG00000021550	2210016F16Rik	0.026602	0.694351	0.661801	0.344816
	1326	0.663113	0.560148	0.654319	0.637886	0.549851	0.560104	0.5788	0.503048		1326	0.37909	0.379278	0.410691	0.3883				ENSMUSG00000021018	Polr2h	-0.0945661	-0.397353	-0.305937	0.660753		ENSMUSG00000021555	Naa35	-0.233653	-0.7541	-0.525122	0.232362
	1327	0.655146	0.552226	0.643469	0.648463	0.549851	0.560104	0.5836	0.503048		1327	0.373695	0.379278	0.405697	0.3834				ENSMUSG00000021022	Ppp2r3c	0.912035	1.31763	0.405463	0.636685		ENSMUSG00000021556	Golm1	-0.870073	-0.777073	0.0913143	0.909596
	1328	0.655146	0.552226	0.643469	0.637886	0.549851	0.560104	0.5836	0.503048		1328	0.373695	0.379278	0.410691	0.3932				ENSMUSG00000021023	1110008L16Rik	0.13734	-0.467124	-0.608219	0.218888		ENSMUSG00000021559	Dapk1	2.23298	2.41717	0.189794	0.787833
	1329	0.655146	0.560148	0.643469	0.648463	0.549851	0.567749	0.5885	0.512481		1329	0.373695	0.379278	0.410691	0.3932				ENSMUSG00000021024	Psma6	0.449798	0.263853	-0.185697	0.658853		ENSMUSG00000021569	Trip13	0.158926	0.348261	0.190292	0.767783
	1330	0.655146	0.560148	0.643469	0.648463	0.549851	0.567749	0.5885	0.512481		1330	0.373695	0.379278	0.410691	0.3932				ENSMUSG00000021025	Nfkbia	-0.0946143	0.22918	0.323065	0.648646		ENSMUSG00000021572	Cep72	0.734714	0.600124	-0.139689	0.888368
	1331	0.655146	0.560148	0.643469	0.648463	0.549851	0.575238	0.5934	0.512481		1331	0.373695	0.384754	0.415686	0.3932				ENSMUSG00000021027	Ralgapa1	0.345207	0.690797	0.344498	0.570639		ENSMUSG00000021576	Pdcd6	-0.243158	0.133703	0.375288	0.554028
	1332	0.655146	0.560148	0.643469	0.637886	0.55746	0.575238	0.5934	0.512481		1332	0.37909	0.379278	0.415686	0.398				ENSMUSG00000021028	Mbip	0.45611	0.80761	0.353225	0.642918		ENSMUSG00000021577	Sdha	-0.289686	-0.666409	-0.378279	0.34436
	1333	0.647178	0.568235	0.643469	0.637886	0.55746	0.575238	0.5983	0.512481		1333	0.384485	0.384754	0.415686	0.3932				ENSMUSG00000021036	Sptlc2	-0.242705	-0.498517	-0.255772	0.500475		ENSMUSG00000021578	Ccdc127	0.551165	0.95801	0.406273	0.632856
	1334	0.655146	0.560148	0.643469	0.637886	0.55746	0.575238	0.5983	0.512481		1334	0.384485	0.384754	0.420681	0.3932				ENSMUSG00000021037	Ahsa1	-0.0165028	0.246326	0.263438	0.380247		ENSMUSG00000021585	Cast	-0.603114	-0.824903	-0.229509	0.783609
	1335	0.655146	0.560148	0.643469	0.637886	0.55746	0.575238	0.5983	0.512481		1335	0.384485	0.384754	0.420681	0.398				ENSMUSG00000021038	Vipas39	-0.255562	0.321215	0.576058	0.371326		ENSMUSG00000021595	Nsun2	0.584561	0.90248	0.316417	0.403263
	1336	0.655146	0.568235	0.643469	0.637886	0.55746	0.575238	0.6032	0.521915		1336	0.37909	0.384754	0.420681	0.398				ENSMUSG00000021039	Snw1	-0.0566106	0.103227	0.158071	0.718552		ENSMUSG00000021597	Ankrd32	-0.0497667	-0.26514	-0.220528	0.805527
	1337	0.647178	0.560148	0.643469	0.637886	0.565069	0.582883	0.6032	0.521915		1337	0.384485	0.384754	0.420681	0.4029				ENSMUSG00000021040	Slirp	0.449072	0.187144	-0.262807	0.606482		ENSMUSG00000021606	Ndufs6	0.728518	0.0373134	-0.695624	0.322898
	1338	0.647178	0.568235	0.643469	0.627309	0.565069	0.575238	0.6032	0.531156		1338	0.37909	0.39023	0.420681	0.4029				ENSMUSG00000021048	Mthfd1	0.22985	0.381063	0.151468	0.619106		ENSMUSG00000021608	Lpcat1	-0.382945	-0.663741	-0.283993	0.659287
	1339	0.655146	0.568235	0.643469	0.648463	0.55746	0.590527	0.6081	0.531156		1339	0.384485	0.384754	0.425676	0.4078				ENSMUSG00000021051	Ppp2r5e	0.0930589	0.852	0.755033	0.109766		ENSMUSG00000021610	Clptm1l	0.136183	0.824346	0.686682	0.328028
	1340	0.655146	0.568235	0.643469	0.627309	0.565069	0.582883	0.6129	0.531156		1340	0.384485	0.395705	0.43067	0.4078				ENSMUSG00000021072	Tmx1	0.694418	0.353574	-0.339049	0.544827		ENSMUSG00000021611	Tert	-0.464641	-0.452676	0.00902099	0.987555
	1341	0.647178	0.568235	0.632619	0.637886	0.565069	0.582883	0.6178	0.531156		1341	0.38988	0.39023	0.43067	0.4127				ENSMUSG00000021076	Actr10	0.228947	0.246274	0.0184878	0.97796		ENSMUSG00000021614	Vcan	-1.04555	-1.99944	-0.965586	0.090345
	1342	0.647178	0.568235	0.643469	0.627309	0.565069	0.590527	0.6178	0.531156		1342	0.38988	0.39023	0.43067	0.4127				ENSMUSG00000021096	Ppm1a	0.26138	0.253111	-0.0100266	0.984001		ENSMUSG00000021629	Slc30a5	-0.420281	0.327786	0.744426	0.205707
	1343	0.647178	0.576322	0.643469	0.627309	0.572522	0.590527	0.6178	0.540589		1343	0.384485	0.39023	0.440558	0.4176				ENSMUSG00000021102	Glrx5	0.0459838	-0.37883	-0.428118	0.579644		ENSMUSG00000021635	Rad17	0.210809	0.252954	0.035404	0.96213
	1344	0.639373	0.576322	0.632619	0.627309	0.565069	0.598172	0.6227	0.540589		1344	0.38988	0.395705	0.435665	0.4176				ENSMUSG00000021103	Mnat1	0.229669	0.183276	-0.045463	0.956196		ENSMUSG00000021638	Ocln	0.138866	-0.0912979	-0.230675	0.744192
	1345	0.639373	0.576322	0.643469	0.627309	0.572522	0.590527	0.6178	0.550022		1345	0.384485	0.39023	0.440558	0.4176				ENSMUSG00000021109	Hif1a	-0.107654	0.171306	0.278595	0.350355		ENSMUSG00000021639	Gtf2h2	0.331002	-0.0632314	-0.39573	0.546852
	1346	0.639373	0.584409	0.632619	0.627309	0.572522	0.598172	0.6276	0.550022		1346	0.38988	0.395705	0.440558	0.4176				ENSMUSG00000021111	Papola	0.397992	0.421809	0.0253921	0.9691		ENSMUSG00000021645	Smn1	1.86731	0.0633929	-1.80661	3.52186e-06
	1347	0.647178	0.592496	0.632619	0.616731	0.572522	0.598172	0.6325	0.550022		1347	0.38988	0.395705	0.445553	0.4176				ENSMUSG00000021112	Mpp5	0.294615	0.416335	0.120233	0.88923		ENSMUSG00000021650	Ptcd2	0.439207	-0.3922	-0.830795	0.147917
	1348	0.639373	0.592496	0.632619	0.616731	0.572522	0.598172	0.6276	0.550022		1348	0.38988	0.401181	0.450547	0.4225				ENSMUSG00000021114	Atp6v1d	0.23175	0.200843	-0.0302157	0.970882		ENSMUSG00000021660	Btf3	0.00585682	-0.402908	-0.410849	0.522199
	1349	0.639373	0.592496	0.632619	0.627309	0.572522	0.605817	0.6325	0.550022		1349	0.395276	0.395705	0.450547	0.4274				ENSMUSG00000021115	Vrk1	0.0838017	0.396995	0.311722	0.454837		ENSMUSG00000021665	Hexb	-2.49287	-2.47687	0.00742343	0.981158
	1350	0.639373	0.592496	0.643469	0.627309	0.580131	0.605817	0.6325	0.550022		1350	0.395276	0.395705	0.450547	0.4322				ENSMUSG00000021116	Eif2s1	0.631503	0.705305	0.0735496	0.886255		ENSMUSG00000021666	Gfm2	0.714592	0.860316	0.141802	0.828954
	1351	0.639373	0.584409	0.632619	0.616731	0.580131	0.605817	0.6374	0.550022		1351	0.395276	0.395705	0.455542	0.4322				ENSMUSG00000021127	Zfp36l1	0.91174	1.41966	0.500357	0.570702		ENSMUSG00000021669	Col4a3bp	0.270853	-0.339586	-0.621143	0.459514
	1352	0.639373	0.592496	0.643469	0.616731	0.58774	0.613462	0.6374	0.550022		1352	0.395276	0.395705	0.455542	0.4322				ENSMUSG00000021133	4933426M11Rik	0.434436	-0.44942	-0.89202	0.161827		ENSMUSG00000021670	Hmgcr	0.275304	-0.132724	-0.409092	0.245909
	1353	0.631405	0.592496	0.632619	0.616731	0.58774	0.613462	0.6374	0.559456		1353	0.395276	0.401181	0.455542	0.4322				ENSMUSG00000021134	Srsf5	-0.188743	0.639174	0.82463	0.239063		ENSMUSG00000021676	Iqgap2	-0.416464	-0.650118	-0.236476	0.80184
	1354	0.639373	0.592496	0.632619	0.616731	0.595349	0.613462	0.6422	0.559456		1354	0.395276	0.401181	0.465532	0.4322				ENSMUSG00000021136	Smoc1	0.134749	-0.155197	-0.29251	0.701199		ENSMUSG00000021678	F2rl1	0.309701	-0.0994281	-0.414826	0.54786
	1355	0.631405	0.600583	0.632619	0.616731	0.58774	0.613462	0.6422	0.568889		1355	0.400671	0.395705	0.465532	0.442				ENSMUSG00000021140	Pcnx	0.282343	0.274999	-0.00761496	0.98704		ENSMUSG00000021681	Aggf1	0.0335475	0.885574	0.85081	0.112528
	1356	0.631405	0.600583	0.632619	0.616731	0.595349	0.620951	0.6471	0.568889		1356	0.400671	0.395705	0.465532	0.442				ENSMUSG00000021143	Pacs2	-0.132847	-0.360531	-0.226491	0.840387		ENSMUSG00000021686	Ap3b1	-0.770587	-1.05959	-0.29043	0.527447
	1357	0.639373	0.600583	0.632619	0.616731	0.595349	0.613462	0.6471	0.568889		1357	0.400671	0.401181	0.460537	0.4469				ENSMUSG00000021144	Mta1	0.29675	0.348687	0.0512225	0.943878		ENSMUSG00000021690	Jmy	0.619825	0.619365	0	0.990118
	1358	0.631405	0.600583	0.632619	0.616731	0.595349	0.613462	0.652	0.568889		1358	0.400671	0.401181	0.470424	0.4469				ENSMUSG00000021147	Wdr37	0.190777	0.0234265	-0.166648	0.861156		ENSMUSG00000021693	Kif2a	1.46006	0.138817	-1.31914	0.000290874
	1359	0.623437	0.608504	0.632619	0.616731	0.595349	0.613462	0.652	0.568889		1359	0.400671	0.401181	0.470424	0.4469				ENSMUSG00000021149	Gtpbp4	0.487935	0.640249	0.151463	0.671923		ENSMUSG00000021697	Depdc1b	-0.0395705	-0.215657	-0.179821	0.850957
	1360	0.631405	0.608504	0.632619	0.606154	0.595349	0.620951	0.6569	0.568889		1360	0.400671	0.401181	0.475419	0.4469				ENSMUSG00000021171	Esyt2	0.465774	-0.0553642	-0.520818	0.274393		ENSMUSG00000021701	Plk2	-0.111614	-0.365042	-0.259863	0.720826
	1361	0.639373	0.608504	0.632619	0.606154	0.595349	0.620951	0.6569	0.568889		1361	0.405956	0.401181	0.470424	0.4518				ENSMUSG00000021175	Cdca7l	1.49905	1.82374	0.332796	0.706414		ENSMUSG00000021707	Dhfr	0.66348	0.473029	-0.188569	0.794693
	1362	0.623437	0.616591	0.632619	0.606154	0.602958	0.620951	0.6569	0.578322		1362	0.405956	0.401181	0.480414	0.4567				ENSMUSG00000021177	Tdp1	0.548633	0.563291	0.0104398	0.981022		ENSMUSG00000021709	Erbb2ip	-0.182657	0.212741	0.393773	0.555138
	1363	0.623437	0.616591	0.632619	0.595576	0.602958	0.628596	0.6569	0.568889		1363	0.405956	0.406657	0.475419	0.4567				ENSMUSG00000021178	Psmc1	0.348004	0.121773	-0.225974	0.560754		ENSMUSG00000021710	Nln	-0.211507	-0.414755	-0.204906	0.725516
	1364	0.623437	0.624678	0.632619	0.606154	0.610566	0.620951	0.6618	0.578322		1364	0.405956	0.401181	0.480414	0.4615				ENSMUSG00000021179	Nrde2	0.0267311	0.157864	0.132604	0.837233		ENSMUSG00000021711	Trappc13	0.239936	0.373196	0.135	0.864051
	1365	0.623437	0.632765	0.632619	0.606154	0.602958	0.620951	0.6618	0.578322		1365	0.405956	0.406657	0.485409	0.4615				ENSMUSG00000021182	Ccdc88c	-0.391932	-0.247638	0.143505	0.803236		ENSMUSG00000021712	Trim23	-0.16555	-0.280701	-0.119101	0.892955
	1366	0.623437	0.632765	0.632619	0.595576	0.610566	0.620951	0.6667	0.587756		1366	0.411351	0.401181	0.480414	0.4615				ENSMUSG00000021188	Trip11	0.353265	0.195601	-0.160048	0.814239		ENSMUSG00000021713	Ppwd1	0.595633	-0.0805259	-0.676178	0.184547
	1367	0.623437	0.632765	0.632619	0.606154	0.610566	0.628596	0.6618	0.587756		1367	0.405956	0.406657	0.485409	0.4615				ENSMUSG00000021190	Lgmn	-0.421023	-0.950665	-0.53025	0.0883474		ENSMUSG00000021715	Cwc27	0.0095825	-0.543012	-0.554605	0.403097
	1368	0.623437	0.632765	0.632619	0.606154	0.610566	0.628596	0.6667	0.587756		1368	0.411351	0.401181	0.485409	0.4664				ENSMUSG00000021192	Golga5	0.11614	0.402998	0.289538	0.706414		ENSMUSG00000021728	Emb	4.58484	4.68047	0.10205	0.887186
	1369	0.623437	0.640852	0.632619	0.606154	0.610566	0.628596	0.6667	0.587756		1369	0.411351	0.406657	0.490404	0.4615				ENSMUSG00000021193	Pitrm1	0.0948177	0.025302	-0.0687286	0.886743		ENSMUSG00000021731	Mrps30	-0.151746	-0.0767829	0.0753749	0.903538
	1370	0.623437	0.640852	0.632619	0.595576	0.610566	0.628596	0.6716	0.578322		1370	0.411351	0.406657	0.490404	0.4713				ENSMUSG00000021196	Pfkp	-0.332011	-0.217373	0.113785	0.756312		ENSMUSG00000021733	Slc4a7	1.26327	0.706623	-0.557873	0.226117
	1371	0.623437	0.648939	0.632619	0.606154	0.61802	0.628596	0.6716	0.587756		1371	0.411351	0.406657	0.490404	0.4664				ENSMUSG00000021215	Net1	0.125815	0.03	-0.096638	0.924406		ENSMUSG00000021737	Psmd6	-0.00201875	-0.231548	-0.231042	0.645429
	1372	0.623437	0.648939	0.632619	0.595576	0.61802	0.628596	0.6716	0.587756		1372	0.416746	0.401181	0.490404	0.4713				ENSMUSG00000021218	Gdi2	0.496996	0.735101	0.237209	0.380711		ENSMUSG00000021745	Ptprg	1.64254	1.34352	-0.29956	0.632187
	1373	0.615469	0.648939	0.632619	0.595576	0.61802	0.628596	0.6716	0.587756		1373	0.416746	0.406657	0.495398	0.4713				ENSMUSG00000021222	Dcaf4	-0.292204	0.279406	0.573848	0.173861		ENSMUSG00000021748	Pdhb	0.0502327	-0.146727	-0.196111	0.755611
	1374	0.615469	0.648939	0.632619	0.595576	0.61802	0.628596	0.6764	0.587756		1374	0.416746	0.406657	0.495398	0.4713				ENSMUSG00000021224	Numb	-0.122494	-0.262374	-0.142941	0.88361		ENSMUSG00000021754	Map3k1	-0.109257	-0.212193	-0.102343	0.880435
	1375	0.623437	0.656861	0.632619	0.606154	0.625629	0.628596	0.6764	0.587756		1375	0.422141	0.406657	0.495398	0.4762				ENSMUSG00000021235	Coq6	-0.23643	-0.144537	0.0911614	0.908335		ENSMUSG00000021756	Il6st	-1.7428	-1.94435	-0.206039	0.778295
	1376	0.623437	0.656861	0.632619	0.595576	0.61802	0.628596	0.6764	0.587756		1376	0.422141	0.412021	0.495398	0.4811				ENSMUSG00000021238	Aldh6a1	-0.0623511	-0.185226	-0.124505	0.881094		ENSMUSG00000021764	Ndufs4	0.13818	-0.556425	-0.693681	0.132724
	1377	0.615469	0.656861	0.632619	0.595576	0.625629	0.636241	0.6813	0.587756		1377	0.422141	0.406657	0.505286	0.4811				ENSMUSG00000021240	Abcd4	-0.609151	-0.854024	-0.246662	0.744629		ENSMUSG00000021767	Kat6b	-2.26038	-2.28827	-0.0301696	0.958355
	1378	0.615469	0.664948	0.632619	0.595576	0.625629	0.636241	0.6764	0.587756		1378	0.422141	0.406657	0.500291	0.4762				ENSMUSG00000021242	Npc2	-0.990992	-1.5296	-0.540635	0.0527089		ENSMUSG00000021771	Vdac2	-0.277245	-0.114685	0.1602	0.738137
	1379	0.615469	0.664948	0.632619	0.595576	0.61802	0.628596	0.6813	0.587756		1379	0.422141	0.401181	0.510281	0.4811				ENSMUSG00000021243	Fcf1	0.318934	0.759711	0.438411	0.452931		ENSMUSG00000021782	Dlg5	-0.130026	-0.828081	-0.701315	0.130502
	1380	0.607502	0.664948	0.632619	0.585215	0.625629	0.636241	0.6813	0.587756		1380	0.422141	0.406657	0.505286	0.4811				ENSMUSG00000021244	Ylpm1	0.399312	-0.138364	-0.53841	0.0313139		ENSMUSG00000021794	Glud1	0.251671	0.347292	0.0945025	0.838706
	1381	0.615469	0.664948	0.632619	0.595576	0.625629	0.628596	0.6813	0.587756		1381	0.416746	0.406657	0.505286	0.486				ENSMUSG00000021245	Mlh3	0.0366049	0.205438	0.167232	0.811866		ENSMUSG00000021796	Bmpr1a	0.492091	0.884075	0.394858	0.615214
	1382	0.607502	0.673035	0.632619	0.585215	0.625629	0.628596	0.6813	0.587756		1382	0.422141	0.406657	0.505286	0.4811				ENSMUSG00000021252	0610007P14Rik	-0.402989	-0.454072	-0.049407	0.962516		ENSMUSG00000021806	Nid2	-0.327532	-0.547636	-0.221226	0.566395
	1383	0.615469	0.673035	0.632619	0.595576	0.625629	0.636241	0.6813	0.587756		1383	0.427536	0.412021	0.510281	0.486				ENSMUSG00000021255	Esrrb	-0.575363	-0.739021	-0.164984	0.654431		ENSMUSG00000021807	2700060E02Rik	0.312183	0.190053	-0.121587	0.892407
	1384	0.615469	0.664948	0.632619	0.574637	0.625629	0.636241	0.6862	0.587756		1384	0.422141	0.401181	0.505286	0.486				ENSMUSG00000021258	Ccnk	0.449336	0.0775724	-0.37282	0.501973		ENSMUSG00000021810	Ecd	-0.258398	-0.178676	0.0754321	0.898027
	1385	0.615469	0.673035	0.632619	0.585215	0.633237	0.628596	0.6862	0.587756		1385	0.422141	0.401181	0.510281	0.486				ENSMUSG00000021264	Yy1	0.0610077	0.773662	0.712323	0.0113763		ENSMUSG00000021811	Dnajc9	0.58351	0.461976	-0.124712	0.857646
	1386	0.615469	0.673035	0.632619	0.574637	0.625629	0.628596	0.6862	0.596996		1386	0.422141	0.401181	0.505286	0.486				ENSMUSG00000021266	Wars	0.203962	0.398446	0.193712	0.646128		ENSMUSG00000021814	Anxa7	-0.722833	-0.572076	0.148918	0.789787
	1387	0.607502	0.681122	0.632619	0.585215	0.633237	0.628596	0.6813	0.587756		1387	0.422141	0.401181	0.510281	0.4908				ENSMUSG00000021270	Hsp90aa1	-0.275653	-0.442622	-0.16664	0.818033		ENSMUSG00000021816	Ppp3cb	1.06828	0.606137	-0.465242	0.397137
	1388	0.615469	0.681122	0.632619	0.585215	0.633237	0.628596	0.6862	0.587756		1388	0.422141	0.406657	0.510281	0.4908				ENSMUSG00000021271	Zfp839	-0.397923	-0.133816	0.261505	0.766668		ENSMUSG00000021819	Zswim8	0.0906059	0.356704	0.261707	0.670359
	1389	0.607502	0.681122	0.621769	0.574637	0.633237	0.628596	0.6862	0.587756		1389	0.427536	0.406657	0.505286	0.4908				ENSMUSG00000021273	Fdft1	-0.788147	-0.799817	-0.0126477	0.979552		ENSMUSG00000021823	Vcl	1.61657	1.12619	-0.492498	0.181955
	1390	0.599534	0.681122	0.632619	0.585215	0.625629	0.636241	0.6862	0.587756		1390	0.422141	0.406657	0.510281	0.4908				ENSMUSG00000021275	Tecpr2	-0.0874846	0.0142671	0.102123	0.934906		ENSMUSG00000021831	Ero1l	0.143479	-0.459246	-0.607609	0.274795
	1391	0.615469	0.689209	0.621769	0.574637	0.633237	0.628596	0.6862	0.578322		1391	0.422141	0.401181	0.510281	0.4908				ENSMUSG00000021276	Cinp	0.376648	0.488332	0.110698	0.90371		ENSMUSG00000021832	Psmc6	-0.177178	-0.877971	-0.702788	0.0978768
	1392	0.607502	0.689209	0.621769	0.585215	0.633237	0.628596	0.6862	0.587756		1392	0.422141	0.401181	0.510281	0.4908				ENSMUSG00000021279	Cdc42bpb	-0.284307	-0.0465249	0.237553	0.581549		ENSMUSG00000021840	Mapk1ip1l	0.436321	0.334245	-0.108035	0.878106
	1393	0.607502	0.681122	0.632619	0.585215	0.625629	0.620951	0.6911	0.587756		1393	0.427536	0.406657	0.510281	0.4908				ENSMUSG00000021282	Eif5	0.97404	1.28555	0.311606	0.425384		ENSMUSG00000021843	Ktn1	1.16747	0.224948	-0.942717	0.00241009
	1394	0.607502	0.689209	0.632619	0.574637	0.625629	0.628596	0.6862	0.578322		1394	0.422141	0.401181	0.510281	0.4908				ENSMUSG00000021286	Zfyve21	-0.776432	-0.624148	0.150348	0.875229		ENSMUSG00000021848	Otx2	4.20152	4.44908	0.261213	0.76958
	1395	0.607502	0.689209	0.632619	0.574637	0.625629	0.628596	0.6911	0.587756		1395	0.422141	0.401181	0.505286	0.4957				ENSMUSG00000021288	Klc1	-0.0617476	0.238968	0.301834	0.682219		ENSMUSG00000021866	Anxa11	0.79557	0.153304	-0.642644	0.236983
	1396	0.607502	0.689209	0.632619	0.574637	0.625629	0.620951	0.6862	0.587756		1396	0.427536	0.395705	0.505286	0.486				ENSMUSG00000021290	2010107E04Rik	-0.0566534	-0.0266675	0.0253153	0.981022		ENSMUSG00000021868	Ppif	1.05136	0.646785	-0.41341	0.527447
	1397	0.599534	0.689209	0.621769	0.574637	0.633237	0.620951	0.6862	0.587756		1397	0.432931	0.395705	0.510281	0.4908				ENSMUSG00000021311	Mtr	-0.0473843	0.167528	0.215176	0.63114		ENSMUSG00000021870	Slmap	0.185204	0.269426	0.080038	0.925834
	1398	0.599534	0.689209	0.632619	0.574637	0.625629	0.620951	0.6911	0.587756		1398	0.422141	0.401181	0.510281	0.4908				ENSMUSG00000021318	Gli3	0.21534	0.249818	0.0281661	0.974426		ENSMUSG00000021877	Arf4	0.499546	0.315377	-0.184541	0.758813
	1399	0.599534	0.697296	0.621769	0.574637	0.633237	0.628596	0.6911	0.578322		1399	0.427536	0.401181	0.510281	0.4908				ENSMUSG00000021326	Trim27	-0.108739	0.413488	0.520577	0.0878865		ENSMUSG00000021890	Eaf1	-0.248582	0.646309	0.896552	0.185188
	1400	0.599534	0.689209	0.621769	0.574637	0.625629	0.620951	0.6862	0.578322		1400	0.422141	0.401181	0.510281	0.486				ENSMUSG00000021338	Lrrc16a	-0.406323	-0.0309278	0.376525	0.532987		ENSMUSG00000021893	Capn7	0.193914	0.663117	0.471816	0.465201
	1401	0.599534	0.697296	0.621769	0.574637	0.625629	0.620951	0.6862	0.578322		1401	0.422141	0.406657	0.505286	0.4908				ENSMUSG00000021357	Exoc2	0.340796	0.452988	0.111668	0.879422		ENSMUSG00000021901	Bap1	0.171793	1.13543	0.964274	0.0487389
	1402	0.599534	0.697296	0.621769	0.574637	0.625629	0.620951	0.6911	0.587756		1402	0.422141	0.401181	0.510281	0.4908				ENSMUSG00000021360	Gcnt2	-0.522545	-0.823341	-0.300632	0.710295		ENSMUSG00000021910	Nisch	-0.0472429	-0.130353	-0.0843804	0.864254
	1403	0.599534	0.697296	0.621769	0.585215	0.625629	0.620951	0.6911	0.578322		1403	0.427536	0.395705	0.510281	0.4908				ENSMUSG00000021361	Tmem14c	-0.056828	-0.0693256	-0.0132382	0.981022		ENSMUSG00000021911	Parg	-0.243529	0.0841416	0.32671	0.543981
	1404	0.599534	0.697296	0.621769	0.574637	0.625629	0.613462	0.6862	0.578322		1404	0.427536	0.395705	0.510281	0.4908				ENSMUSG00000021366	Hivep1	-1.08266	-0.717613	0.361248	0.632374		ENSMUSG00000021913	Ogdhl	-0.872772	-0.742664	0.128381	0.793104
	1405	0.599534	0.697296	0.621769	0.574637	0.625629	0.620951	0.6911	0.568889		1405	0.422141	0.395705	0.505286	0.486				ENSMUSG00000021374	Nup153	0.235443	0.465291	0.229549	0.46041		ENSMUSG00000021917	Spcs1	-0.340123	-1.16092	-0.827387	0.218001
	1406	0.591729	0.689209	0.632619	0.574637	0.625629	0.620951	0.6911	0.578322		1406	0.422141	0.395705	0.500291	0.486				ENSMUSG00000021375	Kif13a	-0.413592	-0.473287	-0.0586556	0.947424		ENSMUSG00000021929	Kpna3	0.630955	-0.218828	-0.852224	0.02237
	1407	0.599534	0.689209	0.621769	0.574637	0.625629	0.620951	0.6862	0.568889		1407	0.422141	0.395705	0.505286	0.486				ENSMUSG00000021377	Dek	0.814548	0.709273	-0.103852	0.825093		ENSMUSG00000021932	Rnaseh2b	-0.507397	-0.356918	0.147157	0.832324
	1408	0.599534	0.689209	0.621769	0.585215	0.61802	0.613462	0.6911	0.578322		1408	0.422141	0.395705	0.500291	0.486				ENSMUSG00000021385	Ippk	-0.319155	0.164287	0.48404	0.532987		ENSMUSG00000021936	Mapk8	0.300587	0.605974	0.307374	0.716922
	1409	0.591729	0.689209	0.632619	0.585215	0.625629	0.620951	0.6862	0.568889		1409	0.427536	0.395705	0.500291	0.486				ENSMUSG00000021391	Cenpp	0.871498	1.14857	0.278793	0.686929		ENSMUSG00000021938	Pspc1	0.491117	0.0555277	-0.437916	0.403263
	1410	0.591729	0.689209	0.621769	0.574637	0.625629	0.613462	0.6862	0.568889		1410	0.427536	0.395705	0.495398	0.4811				ENSMUSG00000021392	Nol8	0.64986	0.950497	0.301845	0.450418		ENSMUSG00000021939	Ctsb	-1.46686	-2.32021	-0.859141	0.0224314
	1411	0.591729	0.689209	0.621769	0.574637	0.625629	0.620951	0.6862	0.559456		1411	0.422141	0.39023	0.505286	0.4811				ENSMUSG00000021395	Spin1	0.671176	0.867929	0.201711	0.820741		ENSMUSG00000021945	Zmym2	0.822871	0.356199	-0.469804	0.284236
	1412	0.599534	0.689209	0.610919	0.574637	0.625629	0.605817	0.6862	0.568889		1412	0.422141	0.39023	0.495398	0.4811				ENSMUSG00000021400	Wrnip1	-0.193004	-0.140816	0.0505725	0.951068		ENSMUSG00000021948	Prkcd	-0.240695	0.0215928	0.258251	0.702781
	1413	0.599534	0.689209	0.621769	0.585215	0.625629	0.605817	0.6813	0.568889		1413	0.422141	0.39023	0.495398	0.4762				ENSMUSG00000021413	Prpf4b	0.420802	0.655181	0.233124	0.578828		ENSMUSG00000021952	Xpo4	1.26666	0.830094	-0.435361	0.285861
	1414	0.591729	0.689209	0.610919	0.574637	0.625629	0.613462	0.6862	0.559456		1414	0.422141	0.395705	0.490404	0.4811				ENSMUSG00000021417	Eci2	-0.501429	-0.0243819	0.476453	0.491512		ENSMUSG00000021957	Tkt	0.0788104	0.654927	0.577168	0.052199
	1415	0.591729	0.689209	0.621769	0.574637	0.625629	0.605817	0.6862	0.559456		1415	0.422141	0.384754	0.490404	0.4762				ENSMUSG00000021418	Rpp40	0.0679581	-0.0320268	-0.102102	0.886255		ENSMUSG00000021962	Dcp1a	0.03143	-0.2539	-0.28879	0.675934
	1416	0.591729	0.673035	0.610919	0.574637	0.625629	0.605817	0.6862	0.559456		1416	0.422141	0.384754	0.490404	0.4762				ENSMUSG00000021427	Ssr1	0.403682	-0.319838	-0.724488	0.000986984		ENSMUSG00000021965	Ska3	-0.132934	-0.751668	-0.62575	0.364507
	1417	0.591729	0.689209	0.610919	0.585215	0.61802	0.598172	0.6813	0.559456		1417	0.427536	0.384754	0.490404	0.4762				ENSMUSG00000021428	Riok1	0.170751	0.5595	0.388378	0.413071		ENSMUSG00000021975	Ints9	0.511197	-1.25872	-1.77891	4.94494e-05
	1418	0.583761	0.681122	0.610919	0.574637	0.61802	0.613462	0.6862	0.559456		1418	0.422141	0.384754	0.490404	0.4713				ENSMUSG00000021431	Snrnp48	0.145373	0.350489	0.203136	0.830257		ENSMUSG00000021978	Extl3	-0.308999	0.403012	0.709686	0.299242
	1419	0.591729	0.681122	0.621769	0.574637	0.61802	0.605817	0.6862	0.568889		1419	0.422141	0.39023	0.490404	0.4713				ENSMUSG00000021451	Sema4d	0.288785	-0.292924	-0.582301	0.260224		ENSMUSG00000021996	Esd	-0.607368	-1.00341	-0.409487	0.679767
	1420	0.583761	0.681122	0.610919	0.585215	0.61802	0.605817	0.6813	0.559456		1420	0.422141	0.384754	0.485409	0.4713				ENSMUSG00000021457	Syk	0.102529	0.956953	0.861214	0.164392		ENSMUSG00000022000	Zc3h13	0.0851876	-0.437877	-0.524924	0.262346
	1421	0.591729	0.673035	0.610919	0.574637	0.610566	0.598172	0.6813	0.559456		1421	0.416746	0.384754	0.480414	0.4713				ENSMUSG00000021464	Ror2	-0.466883	-0.750789	-0.283059	0.666706		ENSMUSG00000022008	Gpalpp1	0.0680627	-0.54227	-0.616775	0.423025
	1422	0.583761	0.673035	0.610919	0.574637	0.61802	0.598172	0.6813	0.559456		1422	0.416746	0.379278	0.480414	0.4664				ENSMUSG00000021466	Ptch1	0.980559	0.669767	-0.31207	0.542065		ENSMUSG00000022009	Nufip1	0.0431391	0.0762307	0.0341997	0.962327
	1423	0.583761	0.673035	0.610919	0.574637	0.610566	0.598172	0.6813	0.550022		1423	0.422141	0.384754	0.480414	0.4664				ENSMUSG00000021468	Sptlc1	0.537081	0.0400103	-0.498423	0.222593		ENSMUSG00000022010	Tsc22d1	-1.08767	-1.02969	0.0533171	0.932956
	1424	0.583761	0.673035	0.610919	0.574637	0.610566	0.598172	0.6813	0.550022		1424	0.416746	0.379278	0.475419	0.4664				ENSMUSG00000021470	Ercc6l2	0.999971	0.949868	-0.0500509	0.963222		ENSMUSG00000022016	Akap11	0.300505	0.379592	0.0791072	0.899127
	1425	0.591729	0.664948	0.60029	0.585215	0.602958	0.598172	0.6764	0.559456		1425	0.422141	0.379278	0.475419	0.4664				ENSMUSG00000021474	Sfxn1	1.05034	0.921937	-0.127281	0.866257		ENSMUSG00000022020	Naa16	1.28474	-0.0737919	-1.35833	0.00922922
	1426	0.591729	0.664948	0.60029	0.574637	0.610566	0.598172	0.6764	0.550022		1426	0.416746	0.379278	0.470424	0.4615				ENSMUSG00000021477	Ctsl	-0.198347	-0.943998	-0.746474	8.33169e-05		ENSMUSG00000022021	Diap3	-0.454752	-1.1512	-0.697599	0.173537
	1427	0.591729	0.656861	0.610919	0.574637	0.610566	0.598172	0.6813	0.550022		1427	0.416746	0.379278	0.470424	0.4615				ENSMUSG00000021484	Lman2	-0.112057	-0.324576	-0.210837	0.632167		ENSMUSG00000022023	Wbp4	-0.152094	-0.585593	-0.440847	0.616958
	1428	0.591729	0.656861	0.610919	0.574637	0.602958	0.590527	0.6813	0.550022		1428	0.416746	0.379278	0.470424	0.4615				ENSMUSG00000021486	Prelid1	-0.123104	0.766436	0.888051	0.266715		ENSMUSG00000022024	Sugt1	-0.140033	-0.663943	-0.52541	0.237108
	1429	0.583761	0.656861	0.610919	0.574637	0.602958	0.590527	0.6813	0.550022		1429	0.416746	0.379278	0.470424	0.4567				ENSMUSG00000021488	Nsd1	-0.135738	-0.117218	0.0197494	0.971485		ENSMUSG00000022031	Elp3	0.227742	-0.103331	-0.331409	0.502231
	1430	0.591729	0.656861	0.60029	0.574637	0.602958	0.590527	0.6764	0.550022		1430	0.416746	0.379278	0.470424	0.4567				ENSMUSG00000021493	Pdlim7	1.17571	1.53325	0.353515	0.632374		ENSMUSG00000022033	Pbk	-0.463957	-1.05514	-0.603292	0.381549
	1431	0.591729	0.648939	0.610919	0.574637	0.602958	0.590527	0.6716	0.540589		1431	0.411351	0.379278	0.465532	0.4518				ENSMUSG00000021494	Ddx41	0.711794	0.711848	0	0.99238		ENSMUSG00000022034	Esco2	-0.59914	-1.16678	-0.571957	0.21912
	1432	0.591729	0.656861	0.610919	0.574637	0.602958	0.590527	0.6764	0.550022		1432	0.416746	0.379278	0.460537	0.4518				ENSMUSG00000021495	Fam193b	-0.149049	0.0725311	0.218509	0.797478		ENSMUSG00000022035	Ccdc25	0.537844	-0.43177	-0.978852	0.237227
	1433	0.591729	0.656861	0.60029	0.574637	0.602958	0.582883	0.6764	0.550022		1433	0.405956	0.379278	0.465532	0.4469				ENSMUSG00000021497	Txndc15	-0.33137	-0.565508	-0.233223	0.802785		ENSMUSG00000022043	Trim35	-0.912472	-0.147431	0.757345	0.289295
	1434	0.583761	0.648939	0.610919	0.574637	0.595349	0.590527	0.6764	0.550022		1434	0.411351	0.379278	0.460537	0.4469				ENSMUSG00000021500	Ddx46	0.384805	0.299398	-0.0855061	0.850686		ENSMUSG00000022048	Dpysl2	0.745133	-0.398166	-1.15777	0.0831856
	1435	0.583761	0.648939	0.60029	0.574637	0.595349	0.590527	0.6716	0.540589		1435	0.411351	0.379278	0.455542	0.442				ENSMUSG00000021514	Zfp369	0.0332592	-0.0164312	-0.0479958	0.964618		ENSMUSG00000022052	Ppp2r2a	1.8274	0.137158	-1.6902	1.29273e-06
	1436	0.583761	0.640852	0.60029	0.574637	0.595349	0.582883	0.6716	0.540589		1436	0.411351	0.379278	0.455542	0.442				ENSMUSG00000021518	Ptdss1	-0.165066	-0.206696	-0.0458957	0.971749		ENSMUSG00000022055	Nefl	-0.666879	-0.536031	0.123817	0.86315
	1437	0.583761	0.640852	0.610919	0.574637	0.58774	0.582883	0.6716	0.540589		1437	0.405956	0.379278	0.450547	0.442				ENSMUSG00000021519	Mterfd1	-0.0100598	-0.13854	-0.1307	0.885639		ENSMUSG00000022070	Bora	-0.103356	-0.363611	-0.261828	0.739157
	1438	0.591729	0.632765	0.60029	0.574637	0.595349	0.575238	0.6716	0.540589		1438	0.405956	0.373914	0.450547	0.442				ENSMUSG00000021520	Uqcrb	-0.58906	-0.0704515	0.510245	0.820741		ENSMUSG00000022074	Tnfrsf10b	1.21334	0.320496	-0.89199	0.105619
	1439	0.583761	0.632765	0.58944	0.574637	0.595349	0.582883	0.6716	0.540589		1439	0.405956	0.373914	0.450547	0.4371				ENSMUSG00000021532	Fastkd3	0.16713	0.507311	0.341949	0.706414		ENSMUSG00000022094	Slc39a14	4.10757	4.14523	0.0498005	0.954494
	1440	0.591729	0.632765	0.60029	0.574637	0.58774	0.575238	0.6667	0.540589		1440	0.405956	0.373914	0.450547	0.4371				ENSMUSG00000021537	Cetn3	-0.014979	-0.0304754	-0.0176797	0.97796		ENSMUSG00000022095	Fam160b2	0.0817615	0.0866637	0	0.998491
	1441	0.591729	0.632765	0.610919	0.574637	0.595349	0.575238	0.6667	0.540589		1441	0.405956	0.373914	0.450547	0.4322				ENSMUSG00000021540	Smad5	0.257439	0.825137	0.567385	0.570702		ENSMUSG00000022100	Xpo7	1.10514	1.23856	0.133336	0.788896
	1442	0.583761	0.624678	0.60029	0.574637	0.595349	0.575238	0.6667	0.531156		1442	0.405956	0.379278	0.445553	0.4371				ENSMUSG00000021546	Hnrnpk	0.157573	-0.0930073	-0.252145	0.443953		ENSMUSG00000022106	Rcbtb2	2.57804	2.28859	-0.281275	0.720826
	1443	0.591729	0.632765	0.60029	0.574637	0.58774	0.575238	0.6667	0.531156		1443	0.405956	0.373914	0.445553	0.4322				ENSMUSG00000021548	Ccnh	0.194629	0.399936	0.20321	0.741254		ENSMUSG00000022108	Itm2b	0.171949	0.0394605	-0.131849	0.84054
	1444	0.583761	0.616591	0.58944	0.574637	0.58774	0.575238	0.6667	0.531156		1444	0.400671	0.373914	0.440558	0.4322				ENSMUSG00000021549	Rasa1	0.138907	0.236404	0.0969494	0.895527		ENSMUSG00000022109	Med4	0.194993	-0.370687	-0.568853	0.461321
	1445	0.583761	0.616591	0.610919	0.574637	0.58774	0.567749	0.6667	0.531156		1445	0.400671	0.368439	0.440558	0.4274				ENSMUSG00000021550	2210016F16Rik	-1.04441	-0.839193	0.197707	0.860009		ENSMUSG00000022110	Sucla2	-0.0811146	-0.733552	-0.653373	0.168561
	1446	0.591729	0.608504	0.60029	0.574637	0.58774	0.567749	0.6667	0.531156		1446	0.400671	0.368439	0.435665	0.4274				ENSMUSG00000021555	Naa35	0.0721963	-0.0927153	-0.165822	0.701199		ENSMUSG00000022111	Uchl3	0.825516	0.168542	-0.658589	0.256043
	1447	0.591729	0.608504	0.60029	0.574637	0.580131	0.567749	0.6667	0.531156		1447	0.395276	0.368439	0.440558	0.4225				ENSMUSG00000021556	Golm1	0.125945	-0.304585	-0.429333	0.313094		ENSMUSG00000022114	Spry2	0.0106772	0.319718	0.303575	0.716909
	1448	0.583761	0.608504	0.60029	0.574637	0.572522	0.567749	0.6667	0.531156		1448	0.400671	0.368439	0.425676	0.4225				ENSMUSG00000021559	Dapk1	1.20096	1.14231	-0.058186	0.955241		ENSMUSG00000022119	Rbm26	0.683909	-0.15159	-0.837452	0.0318839
	1449	0.591729	0.616591	0.60029	0.574637	0.58774	0.567749	0.6569	0.521915		1449	0.400671	0.368439	0.43067	0.4176				ENSMUSG00000021569	Trip13	-0.0335362	0.357579	0.393265	0.330866		ENSMUSG00000022136	Dnajc3	-0.273641	-0.812263	-0.548218	0.466606
	1450	0.591729	0.608504	0.60029	0.574637	0.580131	0.567749	0.6569	0.521915		1450	0.400671	0.368439	0.425676	0.4225				ENSMUSG00000021572	Cep72	0.00115937	-0.126554	-0.128044	0.907449		ENSMUSG00000022141	Nipbl	0.846352	0.311582	-0.53741	0.173476
	1451	0.591729	0.600583	0.58944	0.56406	0.580131	0.567749	0.6569	0.521915		1451	0.400671	0.362963	0.425676	0.4176				ENSMUSG00000021576	Pdcd6	0.358191	0.210219	-0.149893	0.828792		ENSMUSG00000022142	Nup155	0.0590875	-0.423307	-0.481179	0.192717
	1452	0.591729	0.600583	0.58944	0.56406	0.572522	0.560104	0.6569	0.521915		1452	0.395276	0.368439	0.425676	0.4176				ENSMUSG00000021577	Sdha	-0.00791059	-0.468253	-0.460686	0.0390991		ENSMUSG00000022160	Mettl3	0.341441	0.981315	0.640232	0.365741
	1453	0.591729	0.600583	0.58944	0.574637	0.580131	0.567749	0.6569	0.521915		1453	0.395276	0.368439	0.420681	0.4176				ENSMUSG00000021578	Ccdc127	0.0657671	-0.124399	-0.189173	0.860044		ENSMUSG00000022174	Dad1	-1.0942	-1.27548	-0.193638	0.817598
	1454	0.591729	0.592496	0.60029	0.56406	0.572522	0.560104	0.6569	0.521915		1454	0.395276	0.362963	0.425676	0.4127				ENSMUSG00000021583	Erap1	2.13678	1.54876	-0.584863	0.342866		ENSMUSG00000022175	Lrp10	-0.738677	0.123928	0.858456	0.124649
	1455	0.591729	0.592496	0.58944	0.56406	0.580131	0.560104	0.6569	0.521915		1455	0.395276	0.357487	0.425676	0.4127				ENSMUSG00000021585	Cast	-0.835826	-0.795514	0.0398818	0.970944		ENSMUSG00000022178	Ajuba	1.89248	2.66993	0.782793	0.092995
	1456	0.591729	0.600583	0.58944	0.56406	0.572522	0.560104	0.6569	0.512481		1456	0.395276	0.368439	0.420681	0.4029				ENSMUSG00000021595	Nsun2	0.645914	0.883347	0.236569	0.413786		ENSMUSG00000022185	Acin1	0.542618	0.52087	-0.0241329	0.962361
	1457	0.591729	0.592496	0.58944	0.574637	0.565069	0.560104	0.652	0.512481		1457	0.395276	0.362963	0.420681	0.4078				ENSMUSG00000021597	Ankrd32	-0.146873	-0.104563	0.041095	0.969744		ENSMUSG00000022186	Oxct1	-0.0405565	-0.0808901	-0.0422843	0.951342
	1458	0.599534	0.592496	0.58944	0.56406	0.572522	0.560104	0.652	0.512481		1458	0.395276	0.362963	0.420681	0.4078				ENSMUSG00000021598	Med10	0.00097401	0.0800186	0.0727051	0.958033		ENSMUSG00000022191	Drosha	1.13091	0.757139	-0.376725	0.431434
	1459	0.599534	0.584409	0.58944	0.56406	0.565069	0.560104	0.652	0.512481		1459	0.38988	0.362963	0.415686	0.4078				ENSMUSG00000021606	Ndufs6	0.73309	0.149894	-0.584491	0.344168		ENSMUSG00000022193	Psmb5	0.556567	-0.309104	-0.875801	0.2134
	1460	0.591729	0.584409	0.58944	0.56406	0.565069	0.560104	0.652	0.512481		1460	0.38988	0.362963	0.410691	0.4029				ENSMUSG00000021608	Lpcat1	0.0457406	-0.471692	-0.517378	0.147844		ENSMUSG00000022194	Pabpn1	0.678118	1.12874	0.441464	0.588683
	1461	0.599534	0.584409	0.58944	0.56406	0.565069	0.552459	0.6471	0.512481		1461	0.38988	0.362963	0.415686	0.4029				ENSMUSG00000021610	Clptm1l	0.208654	0.240989	0.0351969	0.973953		ENSMUSG00000022195	6030458C11Rik	0.00650119	0.0167667	0.00921948	0.988016
	1462	0.607502	0.576322	0.58944	0.56406	0.565069	0.552459	0.6471	0.512481		1462	0.38988	0.362963	0.410691	0.398				ENSMUSG00000021611	Tert	-0.710405	-0.769923	-0.0646598	0.949818		ENSMUSG00000022200	Golph3	-0.0940629	0.749907	0.841018	0.147917
	1463	0.599534	0.576322	0.58944	0.56406	0.565069	0.552459	0.6471	0.503048		1463	0.384485	0.362963	0.405697	0.4029				ENSMUSG00000021614	Vcan	1.5389	0.579197	-0.957658	1.20052e-05		ENSMUSG00000022201	Zfr	0.685161	0.363934	-0.319593	0.454955
	1464	0.599534	0.584409	0.58944	0.56406	0.565069	0.544814	0.6471	0.512481		1464	0.384485	0.362963	0.410691	0.398				ENSMUSG00000021629	Slc30a5	0.121389	-0.0429026	-0.167332	0.826173		ENSMUSG00000022204	Ngdn	-0.266344	0.024964	0.288014	0.610071
	1465	0.591729	0.568235	0.58944	0.56406	0.55746	0.552459	0.6422	0.512481		1465	0.38988	0.357487	0.410691	0.3883				ENSMUSG00000021635	Rad17	0.152424	-0.0278575	-0.178827	0.820741		ENSMUSG00000022205	Sub1	-0.00190956	-0.247758	-0.245187	0.670956
	1466	0.591729	0.568235	0.58944	0.56406	0.55746	0.552459	0.6471	0.503048		1466	0.37909	0.362963	0.405697	0.3932				ENSMUSG00000021638	Ocln	-1.92949	-2.33716	-0.414767	0.584		ENSMUSG00000022216	Psme1	1.15933	0.803451	-0.359218	0.584151
	1467	0.599534	0.568235	0.58944	0.56406	0.565069	0.552459	0.6422	0.503048		1467	0.384485	0.362963	0.405697	0.3932				ENSMUSG00000021639	Gtf2h2	0.213063	0.113556	-0.0990902	0.894372		ENSMUSG00000022234	Cct5	0.134565	0.0275944	-0.108369	0.82752
	1468	0.607502	0.568235	0.58944	0.56406	0.55746	0.552459	0.6422	0.503048		1468	0.37909	0.357487	0.400804	0.3932				ENSMUSG00000021645	Smn1	0.722825	0.327071	-0.396925	0.425618		ENSMUSG00000022241	Tars	-0.455471	-0.737186	-0.280211	0.523459
	1469	0.599534	0.568235	0.57859	0.553482	0.565069	0.544814	0.6422	0.503048		1469	0.37909	0.357487	0.400804	0.3883				ENSMUSG00000021646	Mccc2	0.729091	0.778626	0.0521989	0.964945		ENSMUSG00000022246	Rai14	-0.502335	-0.421794	0.0765236	0.895985
	1470	0.599534	0.560148	0.58944	0.553482	0.549851	0.552459	0.6422	0.503048		1470	0.37909	0.357487	0.400804	0.3932				ENSMUSG00000021650	Ptcd2	0.337215	0.0566862	-0.278625	0.636685		ENSMUSG00000022247	Brix1	0.712877	-0.334869	-1.04725	0.0253645
	1471	0.599534	0.568235	0.58944	0.56406	0.55746	0.544814	0.6422	0.503048		1471	0.37909	0.357487	0.400804	0.3834				ENSMUSG00000021660	Btf3	0.817317	-0.129134	-0.949114	0.000333188		ENSMUSG00000022248	Rad1	0.231651	0.196465	-0.0401809	0.962361
	1472	0.599534	0.560148	0.58944	0.553482	0.55746	0.544814	0.6422	0.493615		1472	0.373695	0.362963	0.395809	0.3883				ENSMUSG00000021665	Hexb	-0.250746	-0.600389	-0.349066	0.246711		ENSMUSG00000022253	Nadk2	0.602529	0.862888	0.261374	0.685047
	1473	0.599534	0.560148	0.58944	0.56406	0.549851	0.537169	0.6374	0.503048		1473	0.37909	0.357487	0.400804	0.3883				ENSMUSG00000021666	Gfm2	0.950253	0.790213	-0.160962	0.820741		ENSMUSG00000022255	Mtdh	1.37514	1.45623	0.0822986	0.888066
	1474	0.607502	0.560148	0.57859	0.553482	0.549851	0.544814	0.6374	0.503048		1474	0.373695	0.357487	0.390814	0.3834				ENSMUSG00000021669	Col4a3bp	0.121975	0.171745	0.046595	0.964161		ENSMUSG00000022257	Laptm4b	1.09494	0.633951	-0.461232	0.495536
	1475	0.599534	0.552226	0.57859	0.553482	0.549851	0.537169	0.6374	0.493615		1475	0.37909	0.357487	0.390814	0.3834				ENSMUSG00000021670	Hmgcr	0.0302459	-0.738424	-0.768826	5.82994e-07		ENSMUSG00000022263	Trio	1.6969	2.07894	0.38214	0.463191
	1476	0.607502	0.552226	0.58944	0.56406	0.549851	0.537169	0.6374	0.493615		1476	0.373695	0.357487	0.390814	0.3834				ENSMUSG00000021676	Iqgap2	0.99851	0.532092	-0.467116	0.419693		ENSMUSG00000022272	Myo10	0.211036	0.251119	0.0418025	0.937925
	1477	0.615469	0.552226	0.57859	0.553482	0.549851	0.544814	0.6374	0.493615		1477	0.373695	0.357487	0.390814	0.3834				ENSMUSG00000021678	F2rl1	1.0457	0.449601	-0.597596	0.157275		ENSMUSG00000022283	Pabpc1	1.53526	0.44624	-1.08769	0.000278828
	1478	0.607502	0.544139	0.57859	0.542905	0.542243	0.537169	0.6374	0.493615		1478	0.373695	0.357487	0.390814	0.3785				ENSMUSG00000021681	Aggf1	0.370263	0.139792	-0.229387	0.745877		ENSMUSG00000022285	Ywhaz	0.0775712	-1.16202	-1.24922	0.164843
	1479	0.615469	0.544139	0.57859	0.542905	0.549851	0.537169	0.6325	0.493615		1479	0.373695	0.357487	0.390814	0.3785				ENSMUSG00000021686	Ap3b1	-0.802289	-0.663116	0.137043	0.732023		ENSMUSG00000022295	Atp6v1c1	-0.333268	-0.58016	-0.246888	0.676339
	1480	0.599534	0.552226	0.57859	0.553482	0.549851	0.529524	0.6374	0.484181		1480	0.373695	0.352011	0.385819	0.3834				ENSMUSG00000021687	Scamp1	0.622342	0.346794	-0.273366	0.776084		ENSMUSG00000022300	Dcaf13	-0.342237	-0.522758	-0.18522	0.759557
	1481	0.599534	0.536052	0.57859	0.553482	0.542243	0.537169	0.6325	0.484181		1481	0.36841	0.352011	0.385819	0.3785				ENSMUSG00000021690	Jmy	0.0239225	-0.352954	-0.377783	0.664519		ENSMUSG00000022307	Oxr1	0.538922	0.851618	0.311383	0.596696
	1482	0.607502	0.552226	0.57859	0.542905	0.542243	0.529524	0.6325	0.484181		1482	0.373695	0.352011	0.385819	0.3785				ENSMUSG00000021692	Dimt1	0.623603	0.581858	-0.039248	0.971904		ENSMUSG00000022312	Eif3h	0.104707	-0.0284153	-0.131994	0.804164
	1483	0.615469	0.544139	0.57859	0.553482	0.534634	0.529524	0.6325	0.484181		1483	0.373695	0.352011	0.385819	0.3736				ENSMUSG00000021693	Kif2a	0.55121	0.0907017	-0.459892	0.129153		ENSMUSG00000022314	Rad21	-0.080375	-0.953519	-0.874539	0.00514711
	1484	0.615469	0.544139	0.57859	0.553482	0.534634	0.529524	0.6276	0.484181		1484	0.36841	0.352011	0.385819	0.3785				ENSMUSG00000021697	Depdc1b	0.197885	0.466104	0.268129	0.726311		ENSMUSG00000022322	Shcbp1	-0.234923	-0.617027	-0.3844	0.479408
	1485	0.607502	0.544139	0.57859	0.542905	0.542243	0.529524	0.6276	0.484181		1485	0.363015	0.352011	0.385819	0.3687				ENSMUSG00000021701	Plk2	0.384841	0.299148	-0.0844269	0.895932		ENSMUSG00000022325	Pop1	-0.609663	-0.917984	-0.314572	0.596517
	1486	0.607502	0.536052	0.56774	0.542905	0.534634	0.529524	0.6276	0.484181		1486	0.36841	0.352011	0.380825	0.3736				ENSMUSG00000021706	Zfyve16	0.974506	0.480416	-0.49315	0.532987		ENSMUSG00000022329	Stk3	-0.323001	-1.33723	-1.02321	0.203173
	1487	0.607502	0.536052	0.58944	0.542905	0.534634	0.529524	0.6276	0.484181		1487	0.363015	0.352011	0.380825	0.3736				ENSMUSG00000021707	Dhfr	0.217672	0.465148	0.246563	0.625069		ENSMUSG00000022332	Khdrbs3	0.0527713	0.245455	0.193869	0.849253
	1488	0.607502	0.536052	0.57859	0.542905	0.542243	0.529524	0.6227	0.474748		1488	0.363015	0.352011	0.37583	0.3687				ENSMUSG00000021709	Erbb2ip	-1.27509	-0.614763	0.659613	0.164982		ENSMUSG00000022336	Eif3e	0.193583	-0.0421495	-0.23836	0.683879
	1489	0.615469	0.536052	0.57859	0.542905	0.534634	0.522036	0.6276	0.484181		1489	0.363015	0.352011	0.380825	0.3687				ENSMUSG00000021710	Nln	-0.299484	-0.213225	0.085811	0.886255		ENSMUSG00000022337	Emc2	-0.645766	-1.85427	-1.21747	0.017222
	1490	0.615469	0.536052	0.57859	0.542905	0.534634	0.529524	0.6178	0.474748		1490	0.35762	0.352011	0.37583	0.3687				ENSMUSG00000021711	Trappc13	0.86064	1.09144	0.231648	0.675112		ENSMUSG00000022338	Eny2	0.399835	-0.515289	-0.92553	0.330719
	1491	0.607502	0.536052	0.57859	0.532327	0.534634	0.522036	0.6227	0.474748		1491	0.363015	0.346536	0.37583	0.3639				ENSMUSG00000021712	Trim23	0.173189	0.41123	0.237035	0.711789		ENSMUSG00000022350	E430025E21Rik	-0.0765218	-0.0583921	0.0140503	0.97564
	1492	0.615469	0.536052	0.56774	0.542905	0.542243	0.529524	0.6227	0.484181		1492	0.363015	0.352011	0.37583	0.3687				ENSMUSG00000021713	Ppwd1	0.600878	0.566366	-0.03391	0.963115		ENSMUSG00000022351	Sqle	0.775394	0.641459	-0.136617	0.817598
	1493	0.607502	0.536052	0.57859	0.542905	0.527025	0.522036	0.6227	0.474748		1493	0.35762	0.352011	0.370937	0.3639				ENSMUSG00000021715	Cwc27	0.378275	0.169622	-0.208555	0.736649		ENSMUSG00000022353	Mtss1	0.0240636	0.149091	0.120521	0.868049
	1494	0.607502	0.536052	0.57859	0.532327	0.534634	0.514391	0.6178	0.474748		1494	0.35762	0.341172	0.370937	0.3639				ENSMUSG00000021728	Emb	4.10087	4.06295	-0.0352249	0.971904		ENSMUSG00000022354	Ndufb9	-0.360229	0.0641561	0.424434	0.41388
	1495	0.615469	0.536052	0.56774	0.532327	0.534634	0.522036	0.6178	0.474748		1495	0.35762	0.346536	0.370937	0.3639				ENSMUSG00000021731	Mrps30	-0.196443	0.136897	0.335136	0.34163		ENSMUSG00000022360	Atad2	-0.123332	-0.444805	-0.322976	0.44108
	1496	0.607502	0.536052	0.57859	0.542905	0.527025	0.529524	0.6178	0.474748		1496	0.35762	0.346536	0.370937	0.3639				ENSMUSG00000021733	Slc4a7	1.00137	0.495778	-0.504002	0.123225		ENSMUSG00000022362	9130401M01Rik	0.376842	1.60913	1.23521	0.0262322
	1497	0.599534	0.536052	0.57859	0.542905	0.527025	0.522036	0.6178	0.474748		1497	0.35762	0.346536	0.370937	0.359				ENSMUSG00000021737	Psmd6	0.214271	0.328254	0.112788	0.799301		ENSMUSG00000022364	Tbc1d31	0.480728	0.516611	0.0313749	0.962361
	1498	0.607502	0.527965	0.57859	0.542905	0.527025	0.514391	0.6178	0.474748		1498	0.35762	0.346536	0.370937	0.359				ENSMUSG00000021745	Ptprg	0.603008	0.15321	-0.450885	0.357044		ENSMUSG00000022365	Derl1	-0.938154	-0.488694	0.443174	0.633901
	1499	0.607502	0.527965	0.57859	0.542905	0.527025	0.514391	0.6178	0.474748		1499	0.35762	0.341172	0.370937	0.3639				ENSMUSG00000021748	Pdhb	0.4183	0.0410287	-0.376822	0.310973		ENSMUSG00000022369	Mtbp	0.449114	0.19771	-0.253601	0.688
	1500	0.615469	0.536052	0.57859	0.532327	0.527025	0.514391	0.6178	0.465507		1500	0.352225	0.346536	0.365942	0.3639				ENSMUSG00000021754	Map3k1	0.125491	0.18675	0.0597173	0.924681		ENSMUSG00000022370	Mrpl13	0.504402	0.00871252	-0.500721	0.375133
	1501	0.607502	0.527965	0.57859	0.542905	0.527025	0.514391	0.6178	0.465507		1501	0.35762	0.341172	0.370937	0.359				ENSMUSG00000021756	Il6st	0.528209	0.261058	-0.2691	0.532987		ENSMUSG00000022377	Asap1	0.698279	-0.137993	-0.835738	0.201114
	1502	0.607502	0.536052	0.56774	0.532327	0.527025	0.506746	0.6081	0.465507		1502	0.352225	0.335696	0.365942	0.359				ENSMUSG00000021759	Ppap2a	-0.342931	-0.902907	-0.565044	0.45035		ENSMUSG00000022378	Fam49b	-0.418159	-0.383181	0.0332081	0.961557
	1503	0.599534	0.536052	0.56774	0.532327	0.527025	0.506746	0.6081	0.465507		1503	0.352225	0.341172	0.360948	0.359				ENSMUSG00000021763	BC067074	-0.285809	-0.325585	-0.0432421	0.971904		ENSMUSG00000022385	Gtse1	-0.841168	-0.479617	0.36167	0.374884
	1504	0.607502	0.536052	0.56774	0.532327	0.527025	0.506746	0.6081	0.465507		1504	0.352225	0.341172	0.365942	0.3541				ENSMUSG00000021764	Ndufs4	-0.0290413	-0.193564	-0.166677	0.728893		ENSMUSG00000022387	Brd1	-0.718263	0.0969624	0.816491	0.0896121
	1505	0.607502	0.527965	0.57859	0.532327	0.519571	0.506746	0.6081	0.465507		1505	0.352225	0.341172	0.365942	0.3541				ENSMUSG00000021767	Kat6b	-0.832342	-0.713391	0.119764	0.793764		ENSMUSG00000022390	Zc3h7b	0.552073	0.937972	0.387183	0.490006
	1506	0.607502	0.527965	0.57859	0.532327	0.527025	0.506746	0.6081	0.465507		1506	0.352225	0.335696	0.365942	0.3541				ENSMUSG00000021771	Vdac2	-0.134016	-0.0544367	0.0773485	0.880646		ENSMUSG00000022391	Rangap1	0.348079	0.550247	0.202698	0.631814
	1507	0.599534	0.527965	0.57859	0.532327	0.519571	0.506746	0.6032	0.456074		1507	0.352225	0.341172	0.360948	0.359				ENSMUSG00000021773	Comtd1	-0.316955	-0.182735	0.133481	0.903419		ENSMUSG00000022394	L3mbtl2	0.190169	0.820675	0.63082	0.152993
	1508	0.599534	0.527965	0.57859	0.532327	0.511963	0.506746	0.6032	0.465507		1508	0.352225	0.341172	0.360948	0.3541				ENSMUSG00000021782	Dlg5	-0.637978	-1.1904	-0.551861	0.0935424		ENSMUSG00000022400	Rbx1	-0.0243034	-0.921928	-0.906764	0.24269
	1509	0.607502	0.527965	0.56774	0.532327	0.519571	0.506746	0.6032	0.456074		1509	0.34683	0.335696	0.360948	0.3492				ENSMUSG00000021794	Glud1	-0.244794	-0.228981	0.0140932	0.972419		ENSMUSG00000022403	St13	0.124283	-0.220149	-0.347736	0.411099
	1510	0.599534	0.527965	0.56774	0.532327	0.519571	0.506746	0.6032	0.465507		1510	0.34683	0.341172	0.360948	0.3541				ENSMUSG00000021796	Bmpr1a	0.305261	0.430183	0.124773	0.894754		ENSMUSG00000022404	Slc25a17	-0.00655848	-0.439302	-0.433907	0.536555
	1511	0.599534	0.527965	0.56774	0.532327	0.519571	0.506746	0.6032	0.456074		1511	0.34683	0.335696	0.360948	0.3492				ENSMUSG00000021806	Nid2	0.288968	-0.275042	-0.563677	0.00169437		ENSMUSG00000022407	Adsl	0.400271	0.274544	-0.128271	0.80289
	1512	0.599534	0.527965	0.57859	0.532327	0.519571	0.499101	0.5983	0.456074		1512	0.34683	0.335696	0.355953	0.3492				ENSMUSG00000021807	2700060E02Rik	0.111055	0.495293	0.382142	0.478154		ENSMUSG00000022412	Mief1	-0.569671	0.767552	1.33957	0.0217861
	1513	0.599534	0.527965	0.56774	0.532327	0.511963	0.499101	0.5983	0.456074		1513	0.34683	0.335696	0.360948	0.3492				ENSMUSG00000021810	Ecd	0.0159723	0.363014	0.347687	0.288276		ENSMUSG00000022415	Syngr1	-1.27909	-1.21552	0.0573752	0.956623
	1514	0.599534	0.527965	0.57859	0.532327	0.511963	0.499101	0.5983	0.456074		1514	0.34683	0.335696	0.355953	0.3443				ENSMUSG00000021811	Dnajc9	-0.00849231	0.119652	0.128332	0.85001		ENSMUSG00000022419	Deptor	0.822639	-0.227227	-1.0612	0.112701
	1515	0.599534	0.519878	0.56774	0.532327	0.511963	0.499101	0.5983	0.456074		1515	0.34683	0.33022	0.355953	0.3443				ENSMUSG00000021814	Anxa7	0.290655	0.454692	0.165783	0.701908		ENSMUSG00000022422	Dscc1	0.341614	0.313047	-0.0295152	0.967049
	1516	0.599534	0.519878	0.57859	0.532327	0.504354	0.499101	0.5983	0.456074		1516	0.341434	0.335696	0.350958	0.3443				ENSMUSG00000021816	Ppp3cb	0.509714	0.38166	-0.128258	0.845755		ENSMUSG00000022427	Tomm22	-0.0393535	-0.223994	-0.187111	0.835854
	1517	0.591729	0.527965	0.55689	0.532327	0.504354	0.499101	0.5934	0.456074		1517	0.34683	0.33022	0.350958	0.3443				ENSMUSG00000021819	Zswim8	-0.584624	-0.596182	-0.0116348	0.981022		ENSMUSG00000022432	Smc1b	2.90832	2.70724	-0.192214	0.811443
	1518	0.599534	0.519878	0.56774	0.532327	0.504354	0.491456	0.5934	0.456074		1518	0.341434	0.33022	0.350958	0.3492				ENSMUSG00000021820	Camk2g	-0.087677	0.267276	0.357085	0.660847		ENSMUSG00000022433	Csnk1e	-1.27163	-0.686232	0.580416	0.353182
	1519	0.591729	0.527965	0.56774	0.521966	0.504354	0.499101	0.5934	0.456074		1519	0.34683	0.33022	0.345963	0.3443				ENSMUSG00000021823	Vcl	0.959064	0.265101	-0.693819	0.000408909		ENSMUSG00000022434	Fam118a	0.749018	0.980334	0.226347	0.794023
	1520	0.591729	0.527965	0.56774	0.521966	0.504354	0.491456	0.5885	0.44664		1520	0.34683	0.335696	0.355953	0.3492				ENSMUSG00000021831	Ero1l	0.333138	-0.409399	-0.743561	0.0361358		ENSMUSG00000022436	Sh3bp1	-2.44488	-1.85723	0.581277	0.411458
	1521	0.591729	0.519878	0.56774	0.521966	0.504354	0.499101	0.5934	0.44664		1521	0.341434	0.33022	0.350958	0.3394				ENSMUSG00000021832	Psmc6	0.242821	0.0976931	-0.144821	0.692465		ENSMUSG00000022437	Samm50	0.197309	-0.223807	-0.422006	0.326115
	1522	0.591729	0.519878	0.57859	0.521966	0.504354	0.491456	0.5885	0.456074		1522	0.341434	0.33022	0.350958	0.3443				ENSMUSG00000021840	Mapk1ip1l	-0.267473	0.165305	0.434401	0.454837		ENSMUSG00000022438	Parvb	-3.21199	-3.62071	-0.451374	0.748388
	1523	0.583761	0.519878	0.57859	0.521966	0.504354	0.491456	0.5836	0.44664		1523	0.341434	0.33022	0.350958	0.3443				ENSMUSG00000021843	Ktn1	1.02004	0.277951	-0.741854	5.66738e-05		ENSMUSG00000022443	Myh9	0.471014	0.11012	-0.36219	0.331669
	1524	0.583761	0.527965	0.56774	0.521966	0.504354	0.499101	0.5885	0.44664		1524	0.341434	0.33022	0.350958	0.3394				ENSMUSG00000021866	Anxa11	0.32326	0.45159	0.130183	0.892874		ENSMUSG00000022450	Ndufa6	-0.610292	-0.17002	0.436934	0.420438
	1525	0.583761	0.519878	0.56774	0.521966	0.504354	0.491456	0.5885	0.44664		1525	0.341434	0.33022	0.345963	0.3394				ENSMUSG00000021868	Ppif	0.0539795	-0.0553622	-0.111824	0.906173		ENSMUSG00000022451	Twf1	-0.907191	-1.25673	-0.361094	0.623729
	1526	0.591729	0.527965	0.56774	0.521966	0.504354	0.483811	0.5836	0.437207		1526	0.336149	0.324744	0.345963	0.3394				ENSMUSG00000021870	Slmap	-0.464755	-0.19871	0.264236	0.701476		ENSMUSG00000022452	Smdt1	-0.231252	0.296338	0.525816	0.479374
	1527	0.591729	0.519878	0.56774	0.521966	0.504354	0.483811	0.5788	0.437207		1527	0.341434	0.324744	0.350958	0.3394				ENSMUSG00000021871	Pnp	1.8334	1.74721	-0.0860894	0.932458		ENSMUSG00000022453	Naga	-2.12185	-1.79004	0.32002	0.752096
	1528	0.591729	0.519878	0.56774	0.521966	0.504354	0.483811	0.5739	0.437207		1528	0.336149	0.33022	0.345963	0.3394				ENSMUSG00000021877	Arf4	0.317554	0.0767574	-0.2422	0.638275		ENSMUSG00000022462	Slc38a2	2.3015	1.48068	-0.821557	0.0172798
	1529	0.583761	0.519878	0.55689	0.521966	0.504354	0.483811	0.5788	0.437207		1529	0.341434	0.33022	0.345963	0.3394				ENSMUSG00000021890	Eaf1	-0.322666	-0.263797	0.0564686	0.963748		ENSMUSG00000022463	Srebf2	0.615299	0.936394	0.322699	0.559429
	1530	0.583761	0.527965	0.55689	0.521966	0.496745	0.476322	0.5788	0.437207		1530	0.336149	0.324744	0.345963	0.3394				ENSMUSG00000021893	Capn7	-0.282497	-0.157348	0.122626	0.885639		ENSMUSG00000022464	Slc38a4	-0.353135	-0.658754	-0.3074	0.527213
	1531	0.575793	0.519878	0.56774	0.511388	0.504354	0.491456	0.5788	0.437207		1531	0.336149	0.324744	0.34107	0.3394				ENSMUSG00000021901	Bap1	0.175534	0.244833	0.0680997	0.93829		ENSMUSG00000022466	Rpap3	0.652721	0.72462	0.0691162	0.928327
	1532	0.583761	0.519878	0.56774	0.521966	0.496745	0.476322	0.5788	0.437207		1532	0.341434	0.324744	0.345963	0.3394				ENSMUSG00000021906	Oxnad1	0.0649168	0.56825	0.502199	0.500085		ENSMUSG00000022471	Xrcc6	0.816379	0.610609	-0.207621	0.686765
	1533	0.583761	0.519878	0.56774	0.521966	0.496745	0.476322	0.5739	0.437207		1533	0.341434	0.324744	0.345963	0.3394				ENSMUSG00000021910	Nisch	0.204998	0.197809	-0.0078294	0.981022		ENSMUSG00000022474	Pmm1	-0.109804	0.582178	0.689888	0.124084
	1534	0.583761	0.519878	0.55689	0.511388	0.496745	0.483811	0.569	0.437207		1534	0.336149	0.324744	0.345963	0.3394				ENSMUSG00000021911	Parg	-0.210679	0.259452	0.469834	0.154498		ENSMUSG00000022477	Aco2	-0.57937	-0.428558	0.149973	0.765876
	1535	0.583761	0.519878	0.56774	0.511388	0.496745	0.483811	0.569	0.437207		1535	0.336149	0.324744	0.34107	0.3346				ENSMUSG00000021913	Ogdhl	-0.585223	-0.776902	-0.193519	0.594558		ENSMUSG00000022488	Nckap1l	-1.31503	-1.74219	-0.442393	0.595698
	1536	0.575793	0.519878	0.56774	0.511388	0.496745	0.476322	0.569	0.437207		1536	0.336149	0.324744	0.345963	0.3346				ENSMUSG00000021917	Spcs1	-0.164472	-0.694872	-0.536029	0.265589		ENSMUSG00000022498	Txndc11	-0.356822	-0.213235	0.13935	0.875369
	1537	0.575793	0.511791	0.56774	0.511388	0.496745	0.476322	0.569	0.437207		1537	0.336149	0.319269	0.345963	0.3394				ENSMUSG00000021928	Ebpl	0.586679	-0.147682	-0.730808	0.317095		ENSMUSG00000022500	Litaf	-1.56359	-1.86028	-0.331479	0.779344
	1538	0.575793	0.519878	0.55689	0.511388	0.496745	0.476322	0.569	0.437207		1538	0.336149	0.319269	0.345963	0.3346				ENSMUSG00000021929	Kpna3	0.764724	0.295863	-0.468387	0.0698758		ENSMUSG00000022503	Nubp1	-0.88386	-0.445699	0.434495	0.492524
	1539	0.575793	0.519878	0.56774	0.511388	0.489136	0.476322	0.569	0.437207		1539	0.336149	0.319269	0.34107	0.3346				ENSMUSG00000021932	Rnaseh2b	-0.213623	0.0203251	0.231929	0.645246		ENSMUSG00000022507	1810013L24Rik	-0.396969	-0.264593	0.131582	0.861213
	1540	0.575793	0.519878	0.56774	0.511388	0.489136	0.476322	0.5641	0.437207		1540	0.336149	0.319269	0.34107	0.3297				ENSMUSG00000021936	Mapk8	-0.0466434	0.240505	0.284796	0.734136		ENSMUSG00000022516	Nudt16l1	-0.21788	-0.261788	-0.0447082	0.949455
	1541	0.575793	0.519878	0.56774	0.511388	0.489136	0.476322	0.5641	0.437207		1541	0.330754	0.319269	0.34107	0.3346				ENSMUSG00000021938	Pspc1	0.418148	0.40407	-0.0120543	0.978024		ENSMUSG00000022517	Mgrn1	-0.376279	-0.502698	-0.128404	0.847914
	1542	0.575793	0.511791	0.56774	0.521966	0.489136	0.468677	0.5641	0.437207		1542	0.330754	0.319269	0.34107	0.3346				ENSMUSG00000021939	Ctsb	-0.806164	-1.49774	-0.691636	0.00179074		ENSMUSG00000022521	Crebbp	0.775304	0.386216	-0.390303	0.438118
	1543	0.567825	0.519878	0.55689	0.511388	0.489136	0.476322	0.5592	0.437207		1543	0.336149	0.319269	0.336076	0.3248				ENSMUSG00000021945	Zmym2	0.398402	0.426552	0.0290543	0.963466		ENSMUSG00000022528	Hes1	-2.39761	-2.01771	0.366843	0.602947
	1544	0.575793	0.519878	0.55689	0.511388	0.489136	0.468677	0.5592	0.437207		1544	0.325359	0.313793	0.336076	0.3297				ENSMUSG00000021948	Prkcd	-0.523404	-0.749206	-0.230585	0.756086		ENSMUSG00000022529	Zfp263	-0.142794	0.164245	0.30859	0.639223
	1545	0.559858	0.511791	0.55689	0.511388	0.489136	0.476322	0.5592	0.437207		1545	0.336149	0.319269	0.331081	0.3297				ENSMUSG00000021951	N6amt2	1.66918	0.853484	-0.815695	0.118718		ENSMUSG00000022533	Atp13a3	1.05242	1.40722	0.357646	0.469461
	1546	0.575793	0.519878	0.56774	0.511388	0.489136	0.476322	0.5592	0.437207		1546	0.325359	0.313793	0.336076	0.3297				ENSMUSG00000021952	Xpo4	0.46347	0.431661	-0.032719	0.960566		ENSMUSG00000022536	Glyr1	0.0986075	-0.409912	-0.508567	0.198839
	1547	0.567825	0.519878	0.56774	0.511388	0.489136	0.468677	0.5592	0.437207		1547	0.330754	0.313793	0.336076	0.3248				ENSMUSG00000021957	Tkt	-0.0880963	0.247627	0.335007	0.115556		ENSMUSG00000022538	Lsg1	0.385989	0.194	-0.194306	0.689847
	1548	0.567825	0.503869	0.56774	0.511388	0.481528	0.461033	0.5543	0.427774		1548	0.330754	0.319269	0.336076	0.3297				ENSMUSG00000021958	Pinx1	0.75567	0.96288	0.205386	0.828452		ENSMUSG00000022540	Rogdi	0.00858836	-0.744238	-0.757163	0.289295
	1549	0.559858	0.511791	0.55689	0.500811	0.489136	0.468677	0.5592	0.427774		1549	0.336149	0.319269	0.331081	0.3297				ENSMUSG00000021962	Dcp1a	-0.133253	-0.0931999	0.038679	0.971749		ENSMUSG00000022544	Fam86	-0.563969	-0.625903	-0.0677012	0.937133
	1550	0.559858	0.519878	0.56774	0.511388	0.489136	0.461033	0.5543	0.427774		1550	0.336149	0.313793	0.336076	0.3297				ENSMUSG00000021965	Ska3	0.120412	0.588598	0.464064	0.283345		ENSMUSG00000022545	Ercc4	-0.59499	-0.622769	-0.0361473	0.962749
	1551	0.567825	0.511791	0.56774	0.511388	0.474074	0.468677	0.5543	0.427774		1551	0.330754	0.319269	0.336076	0.3248				ENSMUSG00000021969	Zdhhc20	0.756887	0.00168131	-0.756277	0.130956		ENSMUSG00000022550	Adck5	-0.738116	-0.53374	0.190652	0.858523
	1552	0.559858	0.511791	0.56774	0.500811	0.481528	0.468677	0.5543	0.427774		1552	0.330754	0.319269	0.336076	0.3248				ENSMUSG00000021975	Ints9	0.474175	0.428475	-0.0435177	0.952922		ENSMUSG00000022551	Cyc1	0.328204	0.637728	0.30961	0.448336
	1553	0.559858	0.503869	0.56774	0.511388	0.489136	0.461033	0.5495	0.427774		1553	0.330754	0.319269	0.331081	0.3248				ENSMUSG00000021978	Extl3	0.637134	0.505734	-0.133092	0.883194		ENSMUSG00000022554	Fam203a	0.897403	1.31356	0.414726	0.583703
	1554	0.559858	0.503869	0.56774	0.511388	0.474074	0.461033	0.5495	0.427774		1554	0.330754	0.319269	0.331081	0.3248				ENSMUSG00000021990	Spata13	2.58418	2.49414	-0.0791995	0.949818		ENSMUSG00000022557	Bop1	0.190136	0.597554	0.405962	0.314628
	1555	0.559858	0.503869	0.56774	0.511388	0.481528	0.461033	0.5495	0.41834		1555	0.330754	0.313793	0.331081	0.3297				ENSMUSG00000021993	Mipep	0.730204	0.997558	0.269094	0.743984		ENSMUSG00000022558	Mroh1	-1.68677	-0.833191	0.847427	0.226117
	1556	0.559858	0.503869	0.55689	0.511388	0.474074	0.461033	0.5495	0.427774		1556	0.325359	0.319269	0.331081	0.3248				ENSMUSG00000021996	Esd	-0.19874	-0.158901	0.0374765	0.969253		ENSMUSG00000022559	Fbxl6	-0.146035	0.0772169	0.221296	0.743283
	1557	0.559858	0.511791	0.56774	0.500811	0.474074	0.461033	0.5446	0.427774		1557	0.325359	0.313793	0.331081	0.3248				ENSMUSG00000022000	Zc3h13	0.252991	-0.33954	-0.594706	0.0528803		ENSMUSG00000022561	Gpaa1	-0.555647	0.197014	0.753388	0.197193
	1558	0.559858	0.503869	0.56774	0.490233	0.481528	0.468677	0.5446	0.41834		1558	0.330754	0.313793	0.331081	0.3248				ENSMUSG00000022008	Gpalpp1	-0.333074	-0.273126	0.0581977	0.95614		ENSMUSG00000022565	Plec	1.19801	1.6464	0.445888	0.383154
	1559	0.559858	0.503869	0.55689	0.511388	0.474074	0.453388	0.5397	0.427774		1559	0.325359	0.313793	0.331081	0.3248				ENSMUSG00000022009	Nufip1	0.0431134	0.471311	0.429965	0.22212		ENSMUSG00000022568	Scrib	-0.533541	0.399521	0.935035	0.0373434
	1560	0.55189	0.503869	0.56774	0.500811	0.481528	0.461033	0.5397	0.427774		1560	0.330754	0.319269	0.331081	0.3248				ENSMUSG00000022010	Tsc22d1	-0.572117	-0.468931	0.102682	0.850686		ENSMUSG00000022570	Tsta3	-0.483969	-0.682734	-0.206577	0.781591
	1561	0.559858	0.503869	0.56774	0.511388	0.474074	0.453388	0.5397	0.41834		1561	0.330754	0.308317	0.331081	0.3248				ENSMUSG00000022012	Enox1	2.84383	2.87565	0.0291883	0.971904		ENSMUSG00000022587	Ly6e	0.0445899	-0.827584	-0.873507	0.0632177
	1562	0.55189	0.503869	0.55689	0.511388	0.474074	0.453388	0.5397	0.41834		1562	0.330754	0.313793	0.331081	0.3199				ENSMUSG00000022013	Dnajc15	0.803989	0.185257	-0.62117	0.378729		ENSMUSG00000022601	Rpl24	0.136042	-0.133137	-0.269845	0.617554
	1563	0.559858	0.503869	0.56774	0.500811	0.474074	0.461033	0.5397	0.41834		1563	0.319964	0.308317	0.326086	0.3248				ENSMUSG00000022016	Akap11	0.916455	0.727255	-0.18768	0.673812		ENSMUSG00000022602	Arc	-0.446082	-0.0672674	0.373653	0.659421
	1564	0.559858	0.503869	0.57859	0.500811	0.474074	0.453388	0.5397	0.41834		1564	0.325359	0.313793	0.331081	0.3248				ENSMUSG00000022020	Naa16	1.12794	0.837765	-0.29127	0.608244		ENSMUSG00000022604	Cep97	0.5721	0.0827245	-0.494653	0.486595
	1565	0.559858	0.503869	0.56774	0.500811	0.474074	0.453388	0.5299	0.427774		1565	0.325359	0.313793	0.331081	0.3199				ENSMUSG00000022021	Diap3	-0.150948	-0.415932	-0.263698	0.551938		ENSMUSG00000022607	Ptk2	0.741651	0.917078	0.176337	0.790475
	1566	0.55189	0.495782	0.57859	0.500811	0.474074	0.445743	0.5348	0.41834		1566	0.325359	0.313793	0.331081	0.3199				ENSMUSG00000022023	Wbp4	-0.292534	0.0213681	0.313325	0.686929		ENSMUSG00000022614	Lmf2	-0.198788	-0.352008	-0.15887	0.834709
	1567	0.55189	0.503869	0.56774	0.500811	0.474074	0.453388	0.5348	0.41834		1567	0.319964	0.313793	0.326086	0.315				ENSMUSG00000022024	Sugt1	0.599469	0.604369	0.00320811	0.984039		ENSMUSG00000022637	Cblb	0.562119	-0.307709	-0.873809	0.165219
	1568	0.55189	0.503869	0.56774	0.500811	0.474074	0.453388	0.5299	0.41834		1568	0.325359	0.308317	0.331081	0.3199				ENSMUSG00000022031	Elp3	0.164105	0.250311	0.0848676	0.87141		ENSMUSG00000022641	Bbx	2.13996	1.70255	-0.438032	0.409326
	1569	0.55189	0.495782	0.57859	0.500811	0.474074	0.453388	0.5299	0.41834		1569	0.319964	0.308317	0.326086	0.3199				ENSMUSG00000022033	Pbk	-0.732125	-0.543238	0.185852	0.809485		ENSMUSG00000022652	Morc1	-1.53604	-1.80594	-0.270286	0.559736
	1570	0.55189	0.495782	0.56774	0.500811	0.474074	0.445743	0.5299	0.41834		1570	0.319964	0.302953	0.331081	0.3199				ENSMUSG00000022034	Esco2	-0.43891	-0.202938	0.237319	0.489509		ENSMUSG00000022656	Pvrl3	0.91234	1.75603	0.845214	0.116127
	1571	0.55189	0.487695	0.57859	0.500811	0.466465	0.453388	0.5299	0.409099		1571	0.325359	0.308317	0.331081	0.3199				ENSMUSG00000022035	Ccdc25	0.124737	0.312063	0.185418	0.815799		ENSMUSG00000022672	Prkdc	0.7006	0.134963	-0.563956	0.122647
	1572	0.55189	0.487695	0.57859	0.511388	0.474074	0.445743	0.5201	0.41834		1572	0.319964	0.308317	0.326086	0.315				ENSMUSG00000022037	Clu	3.7226	2.91684	-0.796755	0.112296		ENSMUSG00000022673	Mcm4	-0.036756	-0.555558	-0.516991	0.143848
	1573	0.55189	0.503869	0.58944	0.500811	0.466465	0.445743	0.5299	0.41834		1573	0.319964	0.308317	0.326086	0.315				ENSMUSG00000022040	Ephx2	2.54703	2.83442	0.292487	0.614101		ENSMUSG00000022677	Fopnl	0.00995222	-0.388035	-0.399329	0.635932
	1574	0.544085	0.495782	0.57859	0.500811	0.466465	0.445743	0.5299	0.41834		1574	0.319964	0.302953	0.326086	0.3199				ENSMUSG00000022043	Trim35	0.592231	0.930926	0.337966	0.573614		ENSMUSG00000022678	Nde1	-0.267625	-0.122156	0.142015	0.854569
	1575	0.55189	0.487695	0.57859	0.490233	0.466465	0.445743	0.5201	0.41834		1575	0.319964	0.308317	0.326086	0.315				ENSMUSG00000022048	Dpysl2	1.65099	1.28821	-0.365667	0.54728		ENSMUSG00000022680	Pdxdc1	-0.279879	0.245028	0.521138	0.22508
	1576	0.55189	0.495782	0.58944	0.490233	0.474074	0.453388	0.5201	0.409099		1576	0.325359	0.308317	0.326086	0.315				ENSMUSG00000022052	Ppp2r2a	1.05092	0.284204	-0.765639	0.00239785		ENSMUSG00000022681	Ntan1	0.581741	0.765169	0.180216	0.810332
	1577	0.544085	0.487695	0.57859	0.490233	0.466465	0.445743	0.525	0.409099		1577	0.325359	0.313793	0.326086	0.3199				ENSMUSG00000022055	Nefl	-0.893499	-0.767904	0.121685	0.862651		ENSMUSG00000022682	Rrn3	-0.0741775	0.0246897	0.0990741	0.829958
	1578	0.536117	0.487695	0.57859	0.490233	0.466465	0.445743	0.5201	0.409099		1578	0.319964	0.308317	0.321091	0.315				ENSMUSG00000022064	Pibf1	-0.344073	-0.231946	0.108166	0.923721		ENSMUSG00000022684	Bfar	-0.0740471	0.321625	0.392432	0.639654
	1579	0.544085	0.487695	0.58944	0.500811	0.466465	0.445743	0.5153	0.41834		1579	0.319964	0.308317	0.326086	0.315				ENSMUSG00000022070	Bora	-0.118899	0.357903	0.474465	0.337889		ENSMUSG00000022685	Parn	0.864532	0.443878	-0.424146	0.401739
	1580	0.544085	0.487695	0.57859	0.490233	0.466465	0.445743	0.5201	0.409099		1580	0.319964	0.308317	0.321091	0.3199				ENSMUSG00000022074	Tnfrsf10b	0.563502	-0.373721	-0.940105	0.0215557		ENSMUSG00000022698	Naa50	1.19368	0.249418	-0.946241	0.00821249
[truncated: 4,860 more rows]
[truncated: 29 more columns]

## Sheet: Fig2
Fig_2a	RNA	RFP_union	Protein		Fig_2b_and_c	gene	ID	2i.2i_RNA_FC	serD1_2i_RNAFC	serD3_2i_RNAFC	serD7_2i_RNAFC	ser_2i_RNAFC	Epi_2i_RNAFC	2i.2i_RFP_FC	serD1_2i_RFPFC	serD3_2i_RFPFC	serD7_2i_RFPFC	ser_2i_RFPFC	Epi_2i_RFPFC	2i.2i_pr_FC	FCSDay1.2i_pr_FC	FCSDay3.2i_pr_FC	FCSDay7.2i_pr_FC	FCS.2i_pr_FC	EpiLSCs.2i_pr_FC		Fig_2d	ID	Gene	mRNA_log2FC_ser/2i	RPF_log2FC_ser/2i	log2FC_TE_final_ser/2i	pvalue.adjust_ser/2i	mRNA_log2FC_epi/2i	RPF_log2FC_epi/2i	log2FC_TE_final_epi/2i	pvalue.adjust_epi/2i			2i_ser_RFPFC	2iD1_ser_RFPFC	2iD3_ser_RFPFC	2iD7_ser_RFPFC	ser_2i_RFPFC	serD1_2i_RFPFC	serD3_2i_RFPFC	serD7_2i_RFPFC	Epi_2i_RFPFC	2i_ser_RNAFC
[truncated: 11,537 more rows]
[truncated: 51 more columns]

[truncated: 7 more sheets: Fig3, Fig4, Fig5, S1, S2, S3, S4]
